# Supplementary material for: Transcriptome profiling reveals the genetic basis of alkalinity tolerance in wheat
Source: BMC Genomics. 2017 Jan 5;18:24. doi: 10.1186/s12864-016-3421-8 (PMC5217398; doi:10.1186/s12864-016-3421-8)
Supplement: Additional file 2: Table S2. — Differentially expressed genes in SR4 after alkalinity stress. Total number of genes differentially up- and down-regulated in roots under 100 mM alkaline stress treatment compared with the sample without alkalinity stress (P < 0.05, q < 0.15). (XLS 1142 kb) [file 12864_2016_3421_MOESM2_ESM.xls]

## Sheet: Sheet1
Sequence ID	TPM-SRCK	TPM-SR0.5	Log2 Ratio(SR0.5/SRCK)	P-Value	FDR	TPM-SR24	Log2 Ratio(SR24/SRCK)	P-Value	FDR	GO component	GO function	GO process	blast nr
gnl|UG|Ta#S32510024	1.23	22.54	4.19576	9.62e-06	7.67e-05	2.9	1.23739	0.0541928	0.14566	-	-	-	gi|326515298|dbj|BAK03562.1|/1.39178e-09/predicted protein [Hordeum vulgare subsp. vulgare]
gnl|UG|Ta#S52547140	0.01	10.3	10.0084	6.66e-16	2.42e-14	8.69	9.76321	1.55e-15	4.7e-14	-	-	-	gi|357128633|ref|XP_003565975.1|/2.49551e-72/PREDICTED: LOW QUALITY PROTEIN: late embryogenesis abundant protein, group 3-like [Brachypodium distachyon]
gnl|UG|Ta#S52541229	0.01	10.83	10.0808	6.66e-16	2.43e-14	5.61	9.13186	2.89e-10	4.3e-09	-	-	GO:0006351//transcription, DNA-dependent	gi|404415279|gb|AFR67779.1|/2.31627e-95/AP2 domain CBF protein [Triticum aestivum]
gnl|UG|Ta#S26027341	0.01	25.03	11.2894	6.66e-16	2.41e-14	8.51	9.73302	3.33e-15	9.84e-14	-	-	-	gi|114145396|dbj|BAF30987.1|/5.70065e-44/dehydrin [Triticum aestivum]
gnl|UG|Ta#S16245996	0.35	8.52	4.60543	0.00011652	0.000742799	0.01	-5.12928	0.261292	0.39569	-	-	-	gi|326503138|dbj|BAJ99194.1|/3.78618e-18/predicted protein [Hordeum vulgare subsp. vulgare]
gnl|UG|Ta#S17888531	0.01	6.39	9.31967	1.2e-11	2.04e-10	0.54	5.75489	0.117746	0.255599	-	-	-	gi|326518048|dbj|BAK07276.1|/5.43987e-28/predicted protein [Hordeum vulgare subsp. vulgare]
gnl|UG|Ta#S17978812	0.01	9.05	9.82177	8.88e-16	3.17e-14	1.63	7.34873	0.00168199	0.00810347	-	-	-	gi|63087730|emb|CAI93180.1|/4.16937e-11/glycosyltransferase [Triticum aestivum]
gnl|UG|Ta#S17980578	0.01	5.15	9.00843	1.59e-09	2.16e-08	0.72	6.16993	0.0579998	0.153903	GO:0044424//intracellular part	GO:0005515//protein binding	GO:0009642//response to light intensity;GO:0006970//response to osmotic stress;GO:0044267//cellular protein metabolic process;GO:0000302//response to reactive oxygen species	gi|147225046|emb|CAI96499.1|/1.33672e-64/17.5kDa heat-shock protein [Triticum dicoccoides]
gnl|UG|Ta#S17888138	1.05	8.7	3.05063	1.67e-05	0.00012649	1.81	0.7856	0.302422	0.421645	-	GO:0005543//phospholipid binding	GO:0006351//transcription, DNA-dependent;GO:0003006//developmental process involved in reproduction;GO:0032958//inositol phosphate biosynthetic process	gi|26017213|dbj|BAC41494.1|/4.95443e-83/cold regulated protein [Triticum aestivum]
gnl|UG|Ta#S26029106	0.35	8.52	4.60543	0.00011652	0.000741445	0.54	0.625604	0.660012	0.764851	GO:0043231//intracellular membrane-bounded organelle	GO:0046872//metal ion binding;GO:0001871;GO:0004672//protein kinase activity;GO:0032550	GO:0006796//phosphate-containing compound metabolic process;GO:0006464//cellular protein modification process	gi|63175650|gb|AAY34783.1|/2.10483e-122/wall-associated kinase 3 [Triticum aestivum]
gnl|UG|Ta#S13051031	0.53	7.1	3.74375	7.47e-05	0.000495685	0.54	0.026967	0.967634	0.993252	-	-	GO:0009628//response to abiotic stimulus;GO:0006950//response to stress	gi|14009833|gb|AAK51797.1|AF350423_1/1.18909e-60/small heat shock protein HSP17.8 [Triticum aestivum]
gnl|UG|Ta#S18006012	0.88	4.79	2.44445	8.7e-05	0.00056867	0.01	-6.45943	0.0341366	0.0984284	-	-	-	gi|326487484|dbj|BAJ89726.1|/8.65988e-50/predicted protein [Hordeum vulgare subsp. vulgare]
gnl|UG|Ta#S22370773	0.01	3.2	8.32193	3.46e-06	3e-05	2.17	7.76155	0.00020103	0.00121886	-	-	-	gi|242072718|ref|XP_002446295.1|/4.09262e-64/hypothetical protein SORBIDRAFT_06g013760 [Sorghum bicolor]
gnl|UG|Ta#S17978474	0.35	5.68	4.02046	0.000116551	0.00073868	0.54	0.625604	0.660012	0.765993	GO:0043234//protein complex	GO:0003723//RNA binding	GO:0031124//mRNA 3'-end processing;GO:0007568//aging	gi|326505750|dbj|BAJ95546.1|/6.1536e-60/predicted protein [Hordeum vulgare subsp. vulgare]
gnl|UG|Ta#S32602761	0.35	13.14	5.23047	0.00011652	0.000743886	0.01	-5.12928	0.261292	0.404673	GO:0043231//intracellular membrane-bounded organelle	GO:0046914//transition metal ion binding	-	gi|326519658|dbj|BAK00202.1|/1.19785e-54/predicted protein [Hordeum vulgare subsp. vulgare]
gnl|UG|Ta#S22364747	0.53	4.97	3.22918	7.69e-05	0.000508544	0.72	0.442005	0.694438	0.793885	-	-	-	gi|63087730|emb|CAI93180.1|/8.39849e-11/glycosyltransferase [Triticum aestivum]
gnl|UG|Ta#S22380703	1.93	7.81	2.01672	5.43e-06	4.56e-05	1.81	-0.0926112	0.887066	0.939358	-	GO:0005488//binding	GO:0003006//developmental process involved in reproduction;GO:0044707	gi|357130579|ref|XP_003566925.1|/3.95316e-38/PREDICTED: ZF-HD homeobox protein At4g24660-like [Brachypodium distachyon]
gnl|UG|Ta#S17883312	0.35	4.08	3.54314	0.000125869	0.000790837	0.36	0.040642	0.972306	0.992292	GO:0043231//intracellular membrane-bounded organelle	GO:0005488//binding	GO:0006984//ER-nucleus signaling pathway;GO:0007243//intracellular protein kinase cascade;GO:0010243//response to organic nitrogen;GO:0009755//hormone-mediated signaling pathway;GO:0006605//protein targeting;GO:0009791//post-embryonic development;GO:00069	gi|357158589|ref|XP_003578176.1|/2.0684e-18/PREDICTED: protein TIFY 10A-like [Brachypodium distachyon]
gnl|UG|Ta#S13022838	0.01	3.91	8.61102	2.12e-07	2.24e-06	0.54	5.75489	0.117746	0.248977	-	-	-	gi|326515360|dbj|BAK03593.1|/1.3412e-62/predicted protein [Hordeum vulgare subsp. vulgare]
gnl|UG|Ta#S12962143	1.58	7.1	2.16789	7.8e-06	6.33e-05	0.54	-1.54889	0.10311	0.231269	-	-	-	gi|297727155|ref|NP_001175941.1|/2.74625e-06/Os09g0515550 [Oryza sativa Japonica Group]
gnl|UG|Ta#S32536858	1.05	2.13	1.02046	0.160217	0.304185	112.2	6.73954	1.77e-05	0.000136672	-	-	GO:0051234//establishment of localization	gi|357137291|ref|XP_003570234.1|/2.24122e-34/PREDICTED: nitrate transporter 1.5-like [Brachypodium distachyon]
gnl|UG|Ta#S22388739	0.53	4.97	3.22918	7.69e-05	0.000508351	0.36	-0.557995	0.71544	0.806698	-	-	-	gi|326501576|dbj|BAK02577.1|/1.92891e-08/predicted protein [Hordeum vulgare subsp. vulgare]
gnl|UG|Ta#S19223851	0.01	4.08	8.67243	1.05e-07	1.17e-06	5.97	9.22159	7e-11	1.11e-09	-	-	-	gi|326504622|dbj|BAK06602.1|/1.76812e-22/predicted protein [Hordeum vulgare subsp. vulgare]
gnl|UG|Ta#S13178785	0.35	8.34	4.57462	0.00011652	0.000743342	1.27	1.8594	0.0994436	0.225594	-	-	-	gi|293612218|gb|ADE48538.1|/3.85643e-17/hypothetical protein 2383A24.5 [Triticum aestivum]
gnl|UG|Ta#S18012747	0.01	1.24	6.9542	0.00749426	0.0287321	4.52	8.82018	2.02e-08	2.44e-07	GO:0009536//plastid	GO:0003824//catalytic activity	GO:0009987//cellular process;GO:0010035//response to inorganic substance;GO:0009628//response to abiotic stimulus;GO:0006950//response to stress	gi|326488703|dbj|BAJ97963.1|/3.56197e-111/predicted protein [Hordeum vulgare subsp. vulgare]
gnl|UG|Ta#S52543172	1.05	6.57	2.6455	1.75e-05	0.000131329	0.72	-0.544321	0.582764	0.700822	GO:0043231//intracellular membrane-bounded organelle	GO:0016741	GO:0008152//metabolic process;GO:0010038//response to metal ion	gi|326492179|dbj|BAJ98314.1|/1.23807e-141/predicted protein [Hordeum vulgare subsp. vulgare]
gnl|UG|Ta#S32544977	0.01	6.21	9.27845	2.41e-11	3.96e-10	0.72	6.16993	0.0579998	0.149078	-	-	-	gi|326524684|dbj|BAK04278.1|/5.63326e-43/predicted protein [Hordeum vulgare subsp. vulgare]
gnl|UG|Ta#S17989562	0.35	4.79	3.7746	0.000117278	0.000741937	0.01	-5.12928	0.261292	0.391183	-	-	GO:0006595//polyamine metabolic process	gi|326503090|dbj|BAJ99170.1|/7.38694e-124/predicted protein [Hordeum vulgare subsp. vulgare]
gnl|UG|Ta#S12967861	0.01	3.2	8.32193	3.46e-06	3e-05	1.63	7.34873	0.00168199	0.00807518	-	-	-	gi|326529229|dbj|BAK01008.1|/2.08853e-15/predicted protein [Hordeum vulgare subsp. vulgare]
gnl|UG|Ta#S52546559	4.57	7.28	0.671744	0.0619064	0.156293	24.61	2.42898	9.99e-11	1.56e-09	-	-	-	gi|326516970|dbj|BAJ96477.1|/8.92782e-141/predicted protein [Hordeum vulgare subsp. vulgare]
gnl|UG|Ta#S16229274	0.7	3.2	2.19265	0.00244576	0.0109616	8.14	3.5396	4.87e-05	0.00034082	GO:0016020//membrane	-	-	gi|326500346|dbj|BAK06262.1|/5.21379e-23/predicted protein [Hordeum vulgare subsp. vulgare]
gnl|UG|Ta#S52543719	2.28	3.2	0.489038	0.361358	0.484514	0.01	-7.83289	0.000150017	0.000937883	-	-	-	gi|326507496|dbj|BAK03141.1|/4.77066e-56/predicted protein [Hordeum vulgare subsp. vulgare]
gnl|UG|Ta#S22374193	1.76	6.57	1.90032	5.49e-05	0.000374585	7.24	2.04041	1.1e-05	8.88e-05	GO:0016020//membrane	GO:0043169//cation binding	GO:0006812//cation transport	gi|23304411|emb|CAD48128.1|/5.86089e-82/farnesylated protein 1 [Hordeum vulgare subsp. vulgare]
gnl|UG|Ta#S22365647	5.45	173.43	4.99195	3.57e-12	6.41e-11	2.71	-1.00796	0.0243362	0.0770022	-	-	-	gi|357162720|ref|XP_003579501.1|/4.99003e-06/PREDICTED: transcription factor bHLH35-like [Brachypodium distachyon]
gnl|UG|Ta#S52543963	0.01	2.66	8.05528	2.81e-05	0.000203562	0.9	6.49185	0.0285698	0.0877568	-	GO:0016757//transferase activity, transferring glycosyl groups	-	gi|326526475|dbj|BAJ97254.1|/0/predicted protein [Hordeum vulgare subsp. vulgare]
gnl|UG|Ta#S52545535	1.05	1.42	0.435502	0.593074	0.707552	8.51	3.01877	1.77e-05	0.000136155	GO:0043231//intracellular membrane-bounded organelle	GO:0016462//pyrophosphatase activity;GO:0032550	GO:0009725//response to hormone stimulus;GO:0044763	gi|326506736|dbj|BAJ91409.1|/0/predicted protein [Hordeum vulgare subsp. vulgare]
gnl|UG|Ta#S12990372	0.01	2.31	7.85175	0.000113502	0.00072701	0.36	5.16993	0.239038	0.391907	GO:0031224//intrinsic to membrane	GO:0008509//anion transmembrane transporter activity	GO:0015696//ammonium transport	gi|75159238|sp|Q8S233.1|AMT23_ORYSJ/2.23196e-47/RecName: Full=Ammonium transporter 2 member 3; Short=OsAMT2;3
gnl|UG|Ta#S17889320	0.88	7.46	3.0836	2.84e-05	0.000204562	0.72	-0.289507	0.790642	0.858667	-	-	-	gi|121489505|emb|CAJ56055.1|/4.29682e-24/dehydrin 1 [Aegilops umbellulata]
gnl|UG|Ta#S37845287	0.01	0.36	5.16993	0.246132	0.41143	3.98	8.63662	1.69e-07	1.82e-06	-	-	-	gi|326519735|dbj|BAK00240.1|/2.27485e-08/predicted protein [Hordeum vulgare subsp. vulgare]
gnl|UG|Ta#S32422993	0.01	5.5	9.10329	3.94e-10	5.74e-09	15.2	10.5699	0	0	-	-	-	gi|326506764|dbj|BAJ91423.1|/1.41639e-32/predicted protein [Hordeum vulgare subsp. vulgare]
gnl|UG|Ta#S26025155	0.35	23.25	6.05373	0.00011652	0.000743614	2.17	2.63227	0.0063558	0.0254488	-	-	-	gi|357134325|ref|XP_003568768.1|/4.27135e-52/PREDICTED: 18 kDa seed maturation protein-like [Brachypodium distachyon]
gnl|UG|Ta#S22374132	12.12	66.39	2.45358	0	0	31.13	1.36092	3.47e-12	6.34e-11	-	-	-	gi|63087730|emb|CAI93180.1|/1.10585e-11/glycosyltransferase [Triticum aestivum]
gnl|UG|Ta#S13043420	0.35	52.19	7.22027	0.00011652	0.000741174	0.01	-5.12928	0.261292	0.378993	-	GO:0046914//transition metal ion binding;GO:0016705//oxidoreductase activity, acting on paired donors, with incorporation or reduction of molecular oxygen;GO:0016701//oxidoreductase activity, acting on single donors with incorporation of molecular oxygen	GO:0044710;GO:0009628//response to abiotic stimulus	gi|326489605|dbj|BAK01783.1|/1.93846e-91/predicted protein [Hordeum vulgare subsp. vulgare]
gnl|UG|Ta#S26728791	8.08	30	1.89254	8.37e-14	2.29e-12	16.83	1.05861	2.88e-05	0.000213199	-	-	-	gi|60593395|gb|AAX28963.1|/8.93561e-71/TaCBF5 [Triticum aestivum]
gnl|UG|Ta#S17976942	4.04	11.36	1.49154	6.8e-06	5.6e-05	1.45	-1.4783	0.00895104	0.0331381	-	-	-	gi|189172007|gb|ACD80359.1|/8.15416e-17/WRKY14 transcription factor [Triticum aestivum]
gnl|UG|Ta#S32735471	0.01	3.73	8.54303	4.25e-07	4.32e-06	1.09	6.76818	0.014073	0.0490618	-	-	-	gi|77554767|gb|ABA97563.1|/8.27744e-12/retrotransposon protein, putative, unclassified [Oryza sativa Japonica Group]
gnl|UG|Ta#S52542459	0.01	0.89	6.47573	0.0302904	0.090112	9.05	9.82177	2.22e-16	6.99e-15	-	GO:0016620//oxidoreductase activity, acting on the aldehyde or oxo group of donors, NAD or NADP as acceptor;GO:0036094//small molecule binding	-	gi|357145525|ref|XP_003573673.1|/0/PREDICTED: fatty acyl-CoA reductase 1-like [Brachypodium distachyon]
gnl|UG|Ta#S37887923	1.05	10.83	3.36657	1.67e-05	0.000127092	2.9	1.46566	0.029071	0.0871107	-	-	-	gi|326503456|dbj|BAJ86234.1|/1.03046e-50/predicted protein [Hordeum vulgare subsp. vulgare]
gnl|UG|Ta#S52541820	4.04	37.99	3.23319	5.26e-10	7.58e-09	8.87	1.13458	0.00137904	0.00678849	-	GO:0003824//catalytic activity	GO:0044710	gi|326502816|dbj|BAJ99036.1|/0/predicted protein [Hordeum vulgare subsp. vulgare]
gnl|UG|Ta#S12958918	0.01	9.23	9.85019	6.66e-16	2.41e-14	1.27	6.98868	0.0069321	0.0272437	-	-	-	gi|357163866|ref|XP_003579872.1|/1.74256e-16/PREDICTED: uncharacterized protein LOC100838435 [Brachypodium distachyon]
gnl|UG|Ta#S52542314	2.81	0.36	-2.9645	0.000788196	0.00406156	0.01	-8.13443	1.96e-05	0.000149835	-	-	-	gi|326527523|dbj|BAK08036.1|/1.20702e-56/predicted protein [Hordeum vulgare subsp. vulgare]
gnl|UG|Ta#S52542152	5.45	46.69	3.09879	3.57e-12	6.42e-11	5.25	-0.0539388	0.889124	0.940645	-	-	-	gi|326488561|dbj|BAJ93949.1|/4.44353e-69/predicted protein [Hordeum vulgare subsp. vulgare]
gnl|UG|Ta#S32684715	0.35	0.01	-5.12928	0.253908	0.372285	3.8	3.44057	0.000145118	0.000910118	-	-	-	gi|357122091|ref|XP_003562749.1|/2.22228e-27/PREDICTED: uncharacterized protein LOC100843744 [Brachypodium distachyon]
gnl|UG|Ta#S52541458	2.81	24.32	3.1135	4.36e-08	5.07e-07	10.68	1.92627	2.48e-07	2.6e-06	GO:0043231//intracellular membrane-bounded organelle	GO:0035251//UDP-glucosyltransferase activity	-	gi|326500744|dbj|BAJ95038.1|/0/predicted protein [Hordeum vulgare subsp. vulgare]
gnl|UG|Ta#S52544920	8.96	1.95	-2.20002	2.07e-07	2.2e-06	2.17	-2.0458	8.28e-07	8.08e-06	-	GO:0016301//kinase activity	GO:0009451//RNA modification;GO:0006396//RNA processing	gi|357140541|ref|XP_003571824.1|/0/PREDICTED: phosphoglycerate kinase-like [Brachypodium distachyon]
gnl|UG|Ta#S13116049	1.05	13.85	3.72142	1.67e-05	0.000126704	0.01	-6.71425	0.0173215	0.0573767	-	-	-	gi|357120015|ref|XP_003561727.1|/7.0162e-11/PREDICTED: uncharacterized protein LOC100836834 [Brachypodium distachyon]
gnl|UG|Ta#S17889107	1.05	49.53	5.55984	1.67e-05	0.000126925	9.59	3.19114	1.77e-05	0.000136259	-	-	-	gi|326519735|dbj|BAK00240.1|/7.26293e-08/predicted protein [Hordeum vulgare subsp. vulgare]
gnl|UG|Ta#S37912783	4.57	14.02	1.61722	1.07e-07	1.19e-06	1.81	-1.3362	0.00992026	0.0364246	GO:0043231//intracellular membrane-bounded organelle	GO:0003824//catalytic activity	-	gi|326496653|dbj|BAJ98353.1|/3.29155e-32/predicted protein [Hordeum vulgare subsp. vulgare]
gnl|UG|Ta#S22391681	1.23	37.99	4.94889	9.62e-06	7.65e-05	2.35	0.934002	0.167238	0.312745	-	-	-	gi|63087730|emb|CAI93180.1|/1.44205e-10/glycosyltransferase [Triticum aestivum]
gnl|UG|Ta#S37937204	6.15	18.82	1.61361	7.66e-10	1.08e-08	4.16	-0.564003	0.146657	0.283942	-	-	-	gi|326523747|dbj|BAJ93044.1|/9.2307e-36/predicted protein [Hordeum vulgare subsp. vulgare]
gnl|UG|Ta#S13043282	4.92	44.73	3.18451	2.22e-11	3.67e-10	4.52	-0.122336	0.765534	0.83987	-	-	-	gi|326514138|dbj|BAJ92219.1|/3.31947e-16/predicted protein [Hordeum vulgare subsp. vulgare]
gnl|UG|Ta#S25791159	0.35	7.1	4.34239	0.00011652	0.000740636	0.72	1.04064	0.429268	0.555151	-	-	-	gi|57233444|gb|AAW48295.1|/0/pore-forming toxin-like protein Hfr-2 [Triticum aestivum]
gnl|UG|Ta#S17982895	2.81	34.26	3.60788	4.36e-08	5.08e-07	3.8	0.435429	0.366862	0.49133	-	-	GO:0009628//response to abiotic stimulus;GO:0006950//response to stress	gi|147225046|emb|CAI96499.1|/3.58638e-67/17.5kDa heat-shock protein [Triticum dicoccoides]
gnl|UG|Ta#S17890420	1.93	26.45	3.77659	9.36e-07	8.95e-06	9.59	2.31293	1.07e-06	1.03e-05	GO:0031224//intrinsic to membrane	GO:0008324//cation transmembrane transporter activity;GO:0022804	GO:0003333//amino acid transmembrane transport;GO:0006812//cation transport	gi|16215723|dbj|BAB69951.1|/7.81751e-88/proline transporter [Hordeum vulgare subsp. vulgare]
gnl|UG|Ta#S12923142	18.8	368.34	4.29223	0	0	72.57	1.94864	0	0	-	GO:0032550	GO:0050896//response to stimulus	gi|2827002|gb|AAB99745.1|/0/HSP70 [Triticum aestivum]
gnl|UG|Ta#S52541981	2.11	79.7	5.23926	5.12e-07	5.14e-06	12.85	2.60645	5.73e-07	5.74e-06	-	-	GO:0006950//response to stress;GO:0009628//response to abiotic stimulus	gi|326510995|dbj|BAJ91845.1|/2.35616e-70/predicted protein [Hordeum vulgare subsp. vulgare]
gnl|UG|Ta#S52541008	5.97	62.49	3.38782	6.85e-13	1.36e-11	10.5	0.814586	0.00821208	0.0312636	-	GO:0016853//isomerase activity	-	gi|326522016|dbj|BAK04136.1|/0/predicted protein [Hordeum vulgare subsp. vulgare]
gnl|UG|Ta#S22371422	17.57	46.33	1.39883	2.8e-14	8.56e-13	2.9	-2.59899	1e-15	3.08e-14	-	-	-	gi|326490752|dbj|BAJ90043.1|/5.73576e-60/predicted protein [Hordeum vulgare subsp. vulgare]
gnl|UG|Ta#S52544461	2.11	24.5	3.53747	5.12e-07	5.13e-06	7.24	1.77875	5.29e-05	0.000366598	GO:0043231//intracellular membrane-bounded organelle;GO:0044444//cytoplasmic part	GO:0016462//pyrophosphatase activity;GO:0032550	GO:0009642//response to light intensity;GO:0044267//cellular protein metabolic process;GO:0009408//response to heat;GO:0000302//response to reactive oxygen species	gi|11561808|gb|AAC83689.2|/0/101 kDa heat shock protein [Triticum aestivum]
gnl|UG|Ta#S52541241	13.18	192.07	3.86521	0	0	10.86	-0.279326	0.26544	0.38096	-	-	-	gi|326510291|dbj|BAJ87362.1|/4.77499e-67/predicted protein [Hordeum vulgare subsp. vulgare]
gnl|UG|Ta#S26025514	2.46	19.35	2.9756	1.51e-07	1.64e-06	1.09	-1.17433	0.0905708	0.208214	-	-	-	gi|326490752|dbj|BAJ90043.1|/1.94312e-60/predicted protein [Hordeum vulgare subsp. vulgare]
gnl|UG|Ta#S52544202	9.84	141.48	3.8458	2.26e-14	7.03e-13	59.36	2.59276	0	0	-	-	-	gi|82791907|gb|ABB90886.1|/1.26772e-127/putative DRE binding factor [Triticum aestivum]
gnl|UG|Ta#S12923273	3.69	21.3	2.52916	1.87e-09	2.51e-08	4.89	0.406214	0.336564	0.458727	GO:0043231//intracellular membrane-bounded organelle;GO:0044444//cytoplasmic part	GO:0016462//pyrophosphatase activity;GO:0032550	GO:0009642//response to light intensity;GO:0044267//cellular protein metabolic process;GO:0009408//response to heat;GO:0000302//response to reactive oxygen species	gi|6013196|gb|AAF01280.1|AF174433_1/0/heat shock protein 101 [Triticum aestivum]
gnl|UG|Ta#S15824247	4.04	18.46	2.19198	5.26e-10	7.57e-09	8.87	1.13458	0.00137904	0.00679036	-	-	-	gi|326514030|dbj|BAJ92165.1|/9.04205e-49/predicted protein [Hordeum vulgare subsp. vulgare]
gnl|UG|Ta#S13043369	6.32	116.8	4.20797	2.89e-13	6.42e-12	3.8	-0.733925	0.062167	0.156945	GO:0043231//intracellular membrane-bounded organelle;GO:0030312//external encapsulating structure	GO:0004175//endopeptidase activity;GO:0005515//protein binding	GO:0019538//protein metabolic process;GO:0044092//negative regulation of molecular function	gi|326528621|dbj|BAJ97332.1|/6.20971e-124/predicted protein [Hordeum vulgare subsp. vulgare]
gnl|UG|Ta#S13044720	1.41	13.31	3.23874	5.46e-06	4.57e-05	0.72	-0.969626	0.29084	0.408332	-	-	-	gi|357165799|ref|XP_003580497.1|/7.26069e-25/PREDICTED: uncharacterized protein LOC100823946 [Brachypodium distachyon]
gnl|UG|Ta#S22371799	1.23	13.14	3.41724	9.62e-06	7.65e-05	0.72	-0.77259	0.417004	0.546647	-	GO:0004497//monooxygenase activity;GO:0000166//nucleotide binding	-	gi|255091050|gb|ACU00679.1|/4.16828e-79/putative protein [Triticum aestivum]
gnl|UG|Ta#S12991571	0.7	14.38	4.36056	4.69e-05	0.00032482	3.98	2.50734	0.000281192	0.00165766	-	-	GO:0007275//multicellular organismal development;GO:0010033//response to organic substance	gi|357143190|ref|XP_003572834.1|/4.75006e-17/PREDICTED: RING-H2 finger protein ATL80-like [Brachypodium distachyon]
gnl|UG|Ta#S16211567	2.64	10.65	2.01224	1.58e-07	1.71e-06	3.26	0.304334	0.5481	0.665313	GO:0043231//intracellular membrane-bounded organelle	GO:0003676//nucleic acid binding;GO:0016491//oxidoreductase activity;GO:0005515//protein binding	-	gi|326501126|dbj|BAJ98794.1|/2.55563e-19/predicted protein [Hordeum vulgare subsp. vulgare]
gnl|UG|Ta#S52541836	1.76	14.73	3.06511	1.7e-06	1.56e-05	1.27	-0.470747	0.521168	0.642084	-	-	-	gi|357166985|ref|XP_003580948.1|/4.23558e-49/PREDICTED: putative disease resistance RPP13-like protein 1-like [Brachypodium distachyon]
gnl|UG|Ta#S17888197	12.82	61.95	2.27271	0	0	7.96	-0.687556	0.0117073	0.0418762	-	-	-	gi|326530794|dbj|BAK01195.1|/2.48031e-13/predicted protein [Hordeum vulgare subsp. vulgare]
gnl|UG|Ta#S52546598	6.85	19.88	1.53714	1.03e-09	1.42e-08	3.98	-0.783336	0.0400356	0.112339	GO:0043231//intracellular membrane-bounded organelle	GO:0016740//transferase activity	-	gi|326494006|dbj|BAJ85465.1|/2.69143e-174/predicted protein [Hordeum vulgare subsp. vulgare]
gnl|UG|Ta#S52543152	5.09	35.15	2.78779	1.2e-11	2.03e-10	5.97	0.230065	0.534188	0.655279	-	-	-	gi|125491393|gb|ABN43183.1|/1.65587e-118/WRKY transcription factor [Triticum aestivum]
gnl|UG|Ta#S52543635	4.04	32.84	3.02303	5.26e-10	7.58e-09	2.71	-0.576062	0.234114	0.413126	-	GO:0003824//catalytic activity	-	gi|326504962|dbj|BAK06772.1|/4.42885e-172/predicted protein [Hordeum vulgare subsp. vulgare]
gnl|UG|Ta#S32600900	0.53	15.98	4.91413	7.47e-05	0.000495866	0.9	0.763933	0.479122	0.599666	GO:0043231//intracellular membrane-bounded organelle	GO:0046914//transition metal ion binding;GO:0016836//hydro-lyase activity	GO:0044699	gi|326524235|dbj|BAK00501.1|/1.24074e-100/predicted protein [Hordeum vulgare subsp. vulgare]
gnl|UG|Ta#S37960443	0.35	17.22	5.62059	0.00011652	0.000742257	6.52	4.21945	0.000118587	0.000759179	GO:0044424//intracellular part	GO:0043169//cation binding;GO:0035250//UDP-galactosyltransferase activity	GO:0009725//response to hormone stimulus;GO:0009642//response to light intensity;GO:0006970//response to osmotic stress;GO:0000302//response to reactive oxygen species;GO:0019318//hexose metabolic process	gi|139001750|dbj|BAF51565.1|/0/galactinol synthase [Triticum aestivum]
gnl|UG|Ta#S52543483	7.03	16.86	1.26201	1.29e-06	1.21e-05	7.96	0.179244	0.568226	0.686016	GO:0043231//intracellular membrane-bounded organelle;GO:0031224//intrinsic to membrane;GO:0012505//endomembrane system	GO:0005488//binding	GO:0006984//ER-nucleus signaling pathway;GO:0007243//intracellular protein kinase cascade;GO:0009755//hormone-mediated signaling pathway;GO:0006605//protein targeting;GO:0006915//apoptotic process;GO:0006631//fatty acid metabolic process;GO:0009626//plant	gi|301318126|gb|ADK66978.1|/4.12072e-112/Bax inhibitor 1-like protein [Triticum aestivum]
gnl|UG|Ta#S52547023	3.87	29.29	2.92	9.93e-10	1.38e-08	5.25	0.439984	0.281058	0.39631	-	-	-	gi|326522210|dbj|BAK04233.1|/3.06508e-158/predicted protein [Hordeum vulgare subsp. vulgare]
gnl|UG|Ta#S12923178	4.57	49.7	3.44298	7.84e-11	1.23e-09	4.71	0.0435329	0.91359	0.961691	-	-	GO:0006950//response to stress	gi|4138869|gb|AAD03604.1|/1.003e-97/small heat shock protein Hsp23.5 [Triticum aestivum]
gnl|UG|Ta#S24513503	1.23	26.98	4.45516	9.62e-06	7.65e-05	4.52	1.87766	0.00099269	0.00508551	GO:0005743//mitochondrial inner membrane	GO:0046872//metal ion binding;GO:0050136//NADH dehydrogenase (quinone) activity;GO:0000166//nucleotide binding	GO:0044710	gi|326493954|dbj|BAJ85439.1|/1.68025e-90/predicted protein [Hordeum vulgare subsp. vulgare]
gnl|UG|Ta#S37856341	0.01	5.15	9.00843	1.59e-09	2.16e-08	1.09	6.76818	0.014073	0.0490714	GO:0043231//intracellular membrane-bounded organelle	GO:0046914//transition metal ion binding	-	gi|326519658|dbj|BAK00202.1|/1.11527e-47/predicted protein [Hordeum vulgare subsp. vulgare]
gnl|UG|Ta#S52545668	2.64	48.28	4.19282	8.12e-08	9.14e-07	4.89	0.889297	0.052904	0.142647	GO:0043231//intracellular membrane-bounded organelle;GO:0044444//cytoplasmic part	GO:0016160//amylase activity	GO:0005982//starch metabolic process;GO:0006950//response to stress	gi|326512280|dbj|BAJ96121.1|/0/predicted protein [Hordeum vulgare subsp. vulgare]
gnl|UG|Ta#S37933317	3.69	100.3	4.76456	1.87e-09	2.51e-08	7.24	0.972369	0.0109106	0.0394211	-	GO:0003677//DNA binding;GO:0001071//nucleic acid binding transcription factor activity	GO:0006351//transcription, DNA-dependent	gi|326510681|dbj|BAJ87557.1|/6.08383e-80/predicted protein [Hordeum vulgare subsp. vulgare]
gnl|UG|Ta#S37808479	3.87	36.92	3.254	9.93e-10	1.38e-08	4.16	0.10425	0.803874	0.868604	-	-	-	gi|326498907|dbj|BAK02439.1|/1.43313e-18/predicted protein [Hordeum vulgare subsp. vulgare]
gnl|UG|Ta#S12923503	1.23	10.83	3.1383	9.62e-06	7.66e-05	147.67	6.90757	1.03e-05	8.3e-05	GO:0031224//intrinsic to membrane	GO:0017111//nucleoside-triphosphatase activity;GO:0032550;GO:0015405	GO:0009154//purine ribonucleotide catabolic process;GO:0044763;GO:0051234//establishment of localization	gi|19032275|dbj|BAB85651.1|/0/multidrug resistance protein 1 homolog [Triticum aestivum]
gnl|UG|Ta#S22385021	0.53	3.91	2.8831	0.000153864	0.000943959	2.17	2.03363	0.0182641	0.0598445	-	-	-	gi|63087730|emb|CAI93180.1|/6.43049e-11/glycosyltransferase [Triticum aestivum]
gnl|UG|Ta#S52542836	2.99	20.24	2.75899	2.33e-08	2.81e-07	13.21	2.14341	2.79e-08	3.31e-07	GO:0043231//intracellular membrane-bounded organelle	GO:0001071//nucleic acid binding transcription factor activity;GO:0044212//transcription regulatory region DNA binding	GO:0006351//transcription, DNA-dependent	gi|326490960|dbj|BAJ90147.1|/9.22506e-63/predicted protein [Hordeum vulgare subsp. vulgare]
gnl|UG|Ta#S52542561	2.64	9.94	1.91271	6.05e-07	5.96e-06	3.8	0.525461	0.281514	0.396859	GO:0043231//intracellular membrane-bounded organelle	GO:0005319//lipid transporter activity;GO:0008289//lipid binding	GO:0009696//salicylic acid metabolic process;GO:0006984//ER-nucleus signaling pathway;GO:0010243//response to organic nitrogen;GO:0006869//lipid transport;GO:0009755//hormone-mediated signaling pathway;GO:0006605//protein targeting;GO:0002252;GO:0009408//	gi|310656734|gb|ADP02173.1|/2.52827e-110/GLTP domain-containing protein [Triticum aestivum]
gnl|UG|Ta#S26025071	6.5	24.5	1.91427	2.08e-13	4.88e-12	4.34	-0.582745	0.124041	0.256462	GO:0043231//intracellular membrane-bounded organelle	GO:0001071//nucleic acid binding transcription factor activity;GO:0003677//DNA binding	GO:0016101//diterpenoid metabolic process;GO:0006950//response to stress	gi|394997085|gb|AFN44008.1|/1.91732e-52/WRKY79 transcription factor [Triticum aestivum]
gnl|UG|Ta#S26028828	18.8	42.07	1.16206	6.47e-13	1.3e-11	4.34	-2.11497	2.21e-13	5.19e-12	-	GO:0046872//metal ion binding	-	gi|326488675|dbj|BAJ97949.1|/4.9139e-34/predicted protein [Hordeum vulgare subsp. vulgare]
gnl|UG|Ta#S38990008	0.88	7.1	3.01224	2.84e-05	0.000204659	1.81	1.04041	0.18919	0.348115	-	GO:0016746//transferase activity, transferring acyl groups	-	gi|150246873|emb|CAM96511.1|/0/putative PF02458-family acyl transferase 1 [Triticum aestivum]
gnl|UG|Ta#S16232456	0.35	4.44	3.66513	0.000119195	0.000752699	1.45	2.05063	0.0586896	0.149072	GO:0043231//intracellular membrane-bounded organelle	-	GO:0006950//response to stress	gi|4138869|gb|AAD03604.1|/3.63818e-40/small heat shock protein Hsp23.5 [Triticum aestivum]
gnl|UG|Ta#S52543346	2.81	21.83	2.95767	4.36e-08	5.07e-07	3.44	0.291838	0.55608	0.67381	GO:0043231//intracellular membrane-bounded organelle	-	-	gi|357122421|ref|XP_003562914.1|/2.914e-67/PREDICTED: F-box protein SKIP27-like isoform 1 [Brachypodium distachyon]
gnl|UG|Ta#S52543857	3.87	17.04	2.13852	9.94e-10	1.38e-08	3.44	-0.169925	0.714746	0.810003	-	-	GO:0006796//phosphate-containing compound metabolic process;GO:0019637//organophosphate metabolic process;GO:0044710;GO:0044238//primary metabolic process	gi|326523509|dbj|BAJ92925.1|/0/predicted protein [Hordeum vulgare subsp. vulgare]
gnl|UG|Ta#S32508840	3.16	22.72	2.84597	1.25e-08	1.54e-07	1.99	-0.667156	0.230676	0.40839	-	-	-	gi|357129312|ref|XP_003566308.1|/8.7471e-07/PREDICTED: uncharacterized protein LOC100843957 [Brachypodium distachyon]
gnl|UG|Ta#S52547079	1.05	25.92	4.6256	1.67e-05	0.00012687	4.16	1.98619	0.00110088	0.00558058	GO:0043231//intracellular membrane-bounded organelle	GO:0004175//endopeptidase activity	GO:0019538//protein metabolic process	gi|313660970|emb|CBX26640.1|/0/vacuolar processing enzyme 2d [Hordeum vulgare subsp. vulgare]
gnl|UG|Ta#S52541948	2.28	39.59	4.11803	2.78e-07	2.91e-06	8.51	1.90013	4.8e-06	4.12e-05	GO:0009532//plastid stroma	GO:0016160//amylase activity	GO:0006950//response to stress;GO:0005976//polysaccharide metabolic process;GO:0000023//maltose metabolic process	gi|326492732|dbj|BAJ90222.1|/0/predicted protein [Hordeum vulgare subsp. vulgare]
gnl|UG|Ta#S52544199	1.41	6.04	2.09885	4.18e-05	0.000292639	1.63	0.209177	0.765408	0.840299	-	-	-	gi|357167377|ref|XP_003581133.1|/2.02028e-48/PREDICTED: uncharacterized protein LOC100844951 [Brachypodium distachyon]
gnl|UG|Ta#S22384696	35.66	225.27	2.65928	2.37e-13	5.46e-12	24.97	-0.514111	0.00115	0.00577715	GO:0043231//intracellular membrane-bounded organelle	GO:0046914//transition metal ion binding	-	gi|326519658|dbj|BAK00202.1|/3.03812e-46/predicted protein [Hordeum vulgare subsp. vulgare]
gnl|UG|Ta#S52546325	61.14	177.16	1.53486	3.11e-14	9.35e-13	61.17	0.000707724	0.994032	0.994755	-	-	-	gi|357136108|ref|XP_003569648.1|/0/PREDICTED: uncharacterized protein LOC100838789 [Brachypodium distachyon]
gnl|UG|Ta#S37895532	2.64	26.63	3.33444	8.12e-08	9.13e-07	1.99	-0.407769	0.48953	0.611152	-	-	-	gi|357125410|ref|XP_003564387.1|/2.96404e-30/PREDICTED: uncharacterized protein LOC100831522 [Brachypodium distachyon]
gnl|UG|Ta#S45530919	9.84	101.89	3.37221	2.26e-14	7.04e-13	184.77	4.23093	0	0	GO:0043231//intracellular membrane-bounded organelle	GO:0046906//tetrapyrrole binding;GO:0046914//transition metal ion binding;GO:0016491//oxidoreductase activity	GO:0009314//response to radiation;GO:0000902//cell morphogenesis;GO:0016128;GO:0006091//generation of precursor metabolites and energy	gi|110681901|gb|ABG85296.1|/1.65823e-135/P450 monooxygenase [Hordeum vulgare subsp. vulgare]
gnl|UG|Ta#S52542343	2.81	52.01	4.21015	4.36e-08	5.08e-07	18.28	2.70162	5.07e-08	5.84e-07	-	GO:0004721//phosphoprotein phosphatase activity;GO:0003676//nucleic acid binding;GO:0043169//cation binding	GO:0006464//cellular protein modification process	gi|326527891|dbj|BAJ88997.1|/0/predicted protein [Hordeum vulgare subsp. vulgare]
gnl|UG|Ta#S32623422	20.55	72.78	1.8244	1.43e-13	3.62e-12	46.87	1.18953	5e-14	1.34e-12	-	-	-	gi|326515298|dbj|BAK03562.1|/3.66648e-13/predicted protein [Hordeum vulgare subsp. vulgare]
gnl|UG|Ta#S17986407	15.64	31.78	1.02288	1.87e-08	2.28e-07	9.23	-0.760838	0.00234386	0.0107338	-	-	-	gi|357143211|ref|XP_003572842.1|/7.8231e-27/PREDICTED: putative F-box/LRR-repeat protein At5g41840-like [Brachypodium distachyon]
gnl|UG|Ta#S17888301	20.91	82.9	1.98718	0	0	7.42	-1.4947	1.12e-09	1.56e-08	GO:0043231//intracellular membrane-bounded organelle	-	-	gi|326524191|dbj|BAJ97106.1|/1.61586e-110/predicted protein [Hordeum vulgare subsp. vulgare]
gnl|UG|Ta#S17890596	24.42	248.88	3.34932	1.96e-13	4.67e-12	46.33	0.923883	5.11e-10	7.44e-09	GO:0009526//plastid envelope	GO:0016705//oxidoreductase activity, acting on paired donors, with incorporation or reduction of molecular oxygen	GO:0006633//fatty acid biosynthetic process;GO:0009628//response to abiotic stimulus;GO:0006950//response to stress	gi|326498669|dbj|BAK02320.1|/9.70671e-62/predicted protein [Hordeum vulgare subsp. vulgare]
gnl|UG|Ta#S13040567	13.88	33.37	1.26554	7.98e-12	1.38e-10	13.75	-0.0135759	0.956542	0.991374	GO:0043231//intracellular membrane-bounded organelle	GO:0016772//transferase activity, transferring phosphorus-containing groups	-	gi|326517932|dbj|BAK07218.1|/1.69421e-29/predicted protein [Hordeum vulgare subsp. vulgare]
gnl|UG|Ta#S52545420	4.92	174.5	5.14842	2.22e-11	3.68e-10	21.72	2.14229	2.88e-11	4.74e-10	GO:0043231//intracellular membrane-bounded organelle	GO:0016859//cis-trans isomerase activity;GO:0005527//macrolide binding	GO:0018208//peptidyl-proline modification	gi|326492345|dbj|BAK01956.1|/0/predicted protein [Hordeum vulgare subsp. vulgare]
gnl|UG|Ta#S32539897	2.81	26.98	3.26325	4.36e-08	5.08e-07	3.98	0.502198	0.29206	0.409209	GO:0043231//intracellular membrane-bounded organelle	GO:0036094//small molecule binding;GO:0043167//ion binding;GO:0004672//protein kinase activity;GO:1901363;GO:0097159//organic cyclic compound binding	GO:0044237//cellular metabolic process	gi|326501010|dbj|BAJ98736.1|/5.58329e-50/predicted protein [Hordeum vulgare subsp. vulgare]
gnl|UG|Ta#S32654208	0.01	3.2	8.32193	3.46e-06	3e-05	1.27	6.98868	0.0069321	0.0271125	-	-	-	gi|326487235|dbj|BAJ89602.1|/1.7164e-08/predicted protein [Hordeum vulgare subsp. vulgare]
gnl|UG|Ta#S22382919	18.27	67.28	1.8807	0	0	29.68	0.700014	9.04e-05	0.000594605	-	-	-	gi|63087730|emb|CAI93180.1|/1.51795e-10/glycosyltransferase [Triticum aestivum]
gnl|UG|Ta#S52544656	10.01	145.56	3.8621	6.53e-14	1.8e-12	18.46	0.882961	0.000165521	0.00102371	GO:0009536//plastid	GO:0043169//cation binding;GO:0032550;GO:0016301//kinase activity	GO:0032787//monocarboxylic acid metabolic process;GO:0008652//cellular amino acid biosynthetic process;GO:0006796//phosphate-containing compound metabolic process;GO:0043650	gi|357124743|ref|XP_003564057.1|/8.85532e-134/PREDICTED: shikimate kinase, chloroplastic-like [Brachypodium distachyon]
gnl|UG|Ta#S12924346	4.57	21.12	2.20834	7.84e-11	1.23e-09	12.49	1.45051	4.08e-06	3.54e-05	-	GO:0004518//nuclease activity	-	gi|356545632|ref|XP_003541241.1|/8.28806e-29/PREDICTED: uncharacterized protein LOC100810244 [Glycine max]
gnl|UG|Ta#S26025157	9.49	51.66	2.44457	5.2e-14	1.49e-12	11.04	0.21826	0.418088	0.547185	GO:0043231//intracellular membrane-bounded organelle	GO:0046914//transition metal ion binding	-	gi|224551500|gb|ACN54192.1|/1.40741e-55/blue copper protein [Triticum aestivum]
gnl|UG|Ta#S52542336	43.39	136.69	1.65547	0	0	26.78	-0.696207	2.52e-06	2.27e-05	GO:0043231//intracellular membrane-bounded organelle	GO:0004672//protein kinase activity;GO:0097159//organic cyclic compound binding;GO:1901363;GO:0036094//small molecule binding	GO:0006796//phosphate-containing compound metabolic process	gi|357116685|ref|XP_003560109.1|/0/PREDICTED: G-type lectin S-receptor-like serine/threonine-protein kinase B120-like [Brachypodium distachyon]
gnl|UG|Ta#S32544406	18.27	47.4	1.37541	0	0	8.32	-1.13482	4.26e-06	3.68e-05	-	-	-	gi|326490027|dbj|BAJ94087.1|/8.63627e-62/predicted protein [Hordeum vulgare subsp. vulgare]
gnl|UG|Ta#S26025131	1.41	9.05	2.68222	5.46e-06	4.57e-05	5.07	1.84629	0.000549908	0.00302246	-	-	-	gi|357135701|ref|XP_003569447.1|/1.72705e-32/PREDICTED: uncharacterized protein LOC100828693 [Brachypodium distachyon]
gnl|UG|Ta#S13043442	28.11	233.79	3.05606	9.33e-14	2.5e-12	26.06	-0.109246	0.511246	0.633484	GO:0043231//intracellular membrane-bounded organelle	GO:0046914//transition metal ion binding	-	gi|326519658|dbj|BAK00202.1|/6.037e-61/predicted protein [Hordeum vulgare subsp. vulgare]
gnl|UG|Ta#S22385157	4.39	55.74	3.66642	1.48e-10	2.27e-09	8.51	0.954938	0.00656292	0.0260737	-	-	-	gi|326503138|dbj|BAJ99194.1|/2.2516e-16/predicted protein [Hordeum vulgare subsp. vulgare]
gnl|UG|Ta#S52546055	4.74	156.92	5.049	4.17e-11	6.68e-10	34.57	2.86656	5.35e-11	8.64e-10	GO:0005618//cell wall;GO:0043231//intracellular membrane-bounded organelle;GO:0016020//membrane	GO:0046906//tetrapyrrole binding;GO:0046914//transition metal ion binding;GO:0016709//oxidoreductase activity, acting on paired donors, with incorporation or reduction of molecular oxygen, NAD(P)H as one donor, and incorporation of one atom of oxygen	GO:0009314//response to radiation;GO:0009698//phenylpropanoid metabolic process;GO:0006950//response to stress;GO:0048229//gametophyte development	gi|326500908|dbj|BAJ95120.1|/0/predicted protein [Hordeum vulgare subsp. vulgare]
gnl|UG|Ta#S52542591	12.47	44.91	1.84858	0	0	17.19	0.463108	0.0402516	0.112874	-	-	-	gi|326489107|dbj|BAK01537.1|/1.26557e-160/predicted protein [Hordeum vulgare subsp. vulgare]
gnl|UG|Ta#S52542306	30.57	112.54	1.88025	1.45e-13	3.65e-12	83.97	1.45776	0	0	-	-	-	gi|326488623|dbj|BAJ97923.1|/1.72294e-150/predicted protein [Hordeum vulgare subsp. vulgare]
gnl|UG|Ta#S32601090	1.05	2.84	1.4355	0.0326392	0.0934354	6.33	2.59182	1.95e-05	0.00014889	-	GO:0019203//carbohydrate phosphatase activity	GO:0005991//trehalose metabolic process;GO:0010038//response to metal ion	gi|326488887|dbj|BAJ98055.1|/6.70169e-96/predicted protein [Hordeum vulgare subsp. vulgare]
gnl|UG|Ta#S52541276	3.34	9.59	1.52168	2.79e-05	0.00020256	0.01	-8.3837	2.56e-06	2.31e-05	GO:0043231//intracellular membrane-bounded organelle	GO:0004672//protein kinase activity;GO:0032550	GO:0006464//cellular protein modification process	gi|326493950|dbj|BAJ85437.1|/0/predicted protein [Hordeum vulgare subsp. vulgare]
gnl|UG|Ta#S32534404	7.38	37.63	2.35019	1.14e-13	3e-12	15.56	1.07615	4.55e-05	0.00032118	-	-	-	gi|328671426|gb|AEB26585.1|/2.29051e-14/heat shock factor A2c [Hordeum vulgare subsp. vulgare]
gnl|UG|Ta#S37868195	7.73	23.08	1.5781	1.97e-11	3.29e-10	1.99	-1.9577	8.93e-06	7.32e-05	-	-	-	gi|326533842|dbj|BAJ93694.1|/2.34142e-07/predicted protein [Hordeum vulgare subsp. vulgare]
gnl|UG|Ta#S26025073	27.76	146.98	2.40454	2.13e-14	6.7e-13	80.71	1.53974	0	0	-	-	-	gi|195604216|gb|ACG23938.1|/1.01172e-08/hypothetical protein [Zea mays]
gnl|UG|Ta#S52542712	1.41	6.21	2.1389	2.74e-05	0.000199268	0.36	-1.96963	0.0729206	0.173924	-	GO:0004672//protein kinase activity;GO:0032550	GO:0009605//response to external stimulus;GO:0006796//phosphate-containing compound metabolic process;GO:0009607//response to biotic stimulus;GO:0010243//response to organic nitrogen;GO:0006464//cellular protein modification process	gi|357112997|ref|XP_003558291.1|/0/PREDICTED: probable leucine-rich repeat receptor-like serine/threonine-protein kinase At3g14840-like [Brachypodium distachyon]
gnl|UG|Ta#S16201956	0.01	6.04	9.2384	4.85e-11	7.75e-10	1.81	7.49985	0.00082852	0.00435686	GO:0044439	-	GO:0009628//response to abiotic stimulus;GO:0044267//cellular protein metabolic process;GO:0000302//response to reactive oxygen species	gi|326519294|dbj|BAJ96646.1|/5.7832e-50/predicted protein [Hordeum vulgare subsp. vulgare]
gnl|UG|Ta#S52542720	7.03	19.35	1.46074	6.6e-09	8.4e-08	6.52	-0.108653	0.745272	0.828368	GO:0043231//intracellular membrane-bounded organelle	GO:0003824//catalytic activity	-	gi|326496653|dbj|BAJ98353.1|/0/predicted protein [Hordeum vulgare subsp. vulgare]
gnl|UG|Ta#S25791162	29.51	238.93	3.01731	1.68e-13	4.1e-12	28.77	-0.0366387	0.81965	0.879958	-	GO:0016620//oxidoreductase activity, acting on the aldehyde or oxo group of donors, NAD or NADP as acceptor;GO:0036094//small molecule binding;GO:0048037//cofactor binding	GO:0044237//cellular metabolic process;GO:0044710	gi|59805044|gb|AAX08107.1|/0/cinnamoyl-CoA reductase [Triticum aestivum]
gnl|UG|Ta#S13127316	156.01	712.54	2.19133	0	0	98.45	-0.664175	1.01e-17	3.33e-16	-	-	-	gi|326516888|dbj|BAJ96436.1|/1.38743e-15/predicted protein [Hordeum vulgare subsp. vulgare]
gnl|UG|Ta#S26655812	0.35	2.66	2.926	0.00133513	0.00646554	7.06	4.33424	0.000118586	0.000759442	-	GO:0004558//alpha-glucosidase activity;GO:0050738	GO:0044238//primary metabolic process	gi|73486685|dbj|BAE19752.1|/0/fructan:fructan 1-fructosyltransferase [Triticum aestivum]
gnl|UG|Ta#S50389222	84.68	157.63	0.896449	6.22e-14	1.74e-12	26.97	-1.65067	6.47e-40	3.38e-38	GO:0043231//intracellular membrane-bounded organelle	GO:0016491//oxidoreductase activity	GO:0044710;GO:0007275//multicellular organismal development;GO:0003006//developmental process involved in reproduction	gi|326513032|dbj|BAK03423.1|/2.48667e-36/predicted protein [Hordeum vulgare subsp. vulgare]
gnl|UG|Ta#S13128528	4.39	18.28	2.05797	1.48e-10	2.27e-09	1.81	-1.27823	0.0145223	0.0496502	-	-	-	gi|326497135|dbj|BAK02152.1|/1.13919e-08/predicted protein [Hordeum vulgare subsp. vulgare]
gnl|UG|Ta#S52545593	80.11	331.06	2.04704	1.98e-12	3.67e-11	150.57	0.91038	1.77e-12	3.36e-11	-	GO:0003824//catalytic activity	-	gi|326531606|dbj|BAJ97807.1|/3.32606e-117/predicted protein [Hordeum vulgare subsp. vulgare]
gnl|UG|Ta#S52544853	6.5	54.5	3.06774	2.05e-13	4.86e-12	19.18	1.56109	1.53e-09	2.1e-08	GO:0009526//plastid envelope	GO:0016462//pyrophosphatase activity;GO:0032550	GO:0043170;GO:0009408//response to heat	gi|326499772|dbj|BAJ86197.1|/0/predicted protein [Hordeum vulgare subsp. vulgare]
gnl|UG|Ta#S22366004	35.49	164.56	2.21313	0	0	26.97	-0.396057	0.0107208	0.0389164	GO:0043231//intracellular membrane-bounded organelle	GO:0046914//transition metal ion binding	-	gi|156193305|gb|ABU56004.1|/3.03515e-59/blue copper-binding protein [Dasypyrum villosum]
gnl|UG|Ta#S52546004	61.31	380.24	2.63272	1.83e-13	4.4e-12	85.24	0.475408	2.73e-06	2.45e-05	GO:0043231//intracellular membrane-bounded organelle	-	-	gi|326498563|dbj|BAJ98709.1|/0/predicted protein [Hordeum vulgare subsp. vulgare]
gnl|UG|Ta#S17982739	4.57	17.75	1.95755	8.68e-11	1.35e-09	8.69	0.927162	0.00727002	0.0280536	-	-	-	gi|63087730|emb|CAI93180.1|/1.52174e-07/glycosyltransferase [Triticum aestivum]
gnl|UG|Ta#S17989003	78.53	210.18	1.42031	8.19e-13	1.6e-11	77.09	-0.0267002	0.785902	0.856642	-	GO:0046872//metal ion binding	-	gi|326506350|dbj|BAJ86493.1|/4.30199e-68/predicted protein [Hordeum vulgare subsp. vulgare]
gnl|UG|Ta#S52542403	76.6	160.47	1.06689	4.67e-13	9.74e-12	33.66	-1.18631	1.21e-22	4.69e-21	GO:0043231//intracellular membrane-bounded organelle	GO:0004672//protein kinase activity;GO:0032550	GO:0006796//phosphate-containing compound metabolic process;GO:0006464//cellular protein modification process	gi|333385003|gb|AEF30550.1|/0/serine/threonine protein kinase Stpk-B [Triticum aestivum]
gnl|UG|Ta#S16239815	0.01	2.31	7.85175	0.000113502	0.00072621	0.9	6.49185	0.0285698	0.0862741	-	GO:0016746//transferase activity, transferring acyl groups	-	gi|115466380|ref|NP_001056789.1|/6.76717e-20/Os06g0145600 [Oryza sativa Japonica Group]
gnl|UG|Ta#S26023852	2.64	28.05	3.40939	8.12e-08	9.14e-07	11.76	2.15528	9.75e-08	1.08e-06	GO:0030312//external encapsulating structure;GO:0031981//nuclear lumen;GO:0044444//cytoplasmic part;GO:0005576//extracellular region;GO:0016020//membrane	GO:0032550;GO:0005515//protein binding	GO:0048827//phyllome development;GO:0044267//cellular protein metabolic process;GO:0009408//response to heat;GO:0031647//regulation of protein stability;GO:0006970//response to osmotic stress;GO:0009791//post-embryonic development;GO:0051592//response to	gi|294717814|gb|ADF31759.1|/9.27514e-122/heat shock protein 90 [Triticum aestivum]
gnl|UG|Ta#S26028893	22.14	54.14	1.29004	1.24e-13	3.18e-12	20.63	-0.101911	0.587542	0.70241	GO:0043231//intracellular membrane-bounded organelle;GO:0044444//cytoplasmic part	GO:0046872//metal ion binding;GO:0016491//oxidoreductase activity	GO:0009725//response to hormone stimulus;GO:0006928//cellular component movement;GO:0006970//response to osmotic stress;GO:0019932//second-messenger-mediated signaling;GO:0051640//organelle localization	gi|115489456|ref|NP_001067215.1|/4.62545e-51/Os12g0603800 [Oryza sativa Japonica Group]
gnl|UG|Ta#S17986098	0.7	12.25	4.12928	4.69e-05	0.000325078	2.53	1.85371	0.0162038	0.0545232	GO:0043231//intracellular membrane-bounded organelle	-	-	gi|326528903|dbj|BAJ97473.1|/8.31032e-112/predicted protein [Hordeum vulgare subsp. vulgare]
gnl|UG|Ta#S13050802	1.05	26.45	4.65481	1.67e-05	0.000126759	17.01	4.01792	1.77e-05	0.000136318	-	-	-	gi|326504622|dbj|BAK06602.1|/2.71915e-19/predicted protein [Hordeum vulgare subsp. vulgare]
gnl|UG|Ta#S52544655	2.81	53.79	4.2587	4.36e-08	5.07e-07	11.94	2.08716	5.71e-08	6.53e-07	GO:0031090//organelle membrane;GO:0043231//intracellular membrane-bounded organelle	GO:0046914//transition metal ion binding;GO:0032553;GO:0016653//oxidoreductase activity, acting on NAD(P)H, heme protein as acceptor	GO:0006725//cellular aromatic compound metabolic process;GO:0044710	gi|18103933|emb|CAC83301.1|/0/cytochrome P450 reductase [Triticum aestivum]
gnl|UG|Ta#S52544572	23.54	35.33	0.585779	0.000250586	0.00146916	7.96	-1.56427	2.29e-11	3.81e-10	GO:0043231//intracellular membrane-bounded organelle	-	GO:0050896//response to stimulus;GO:0044699;GO:0006351//transcription, DNA-dependent	gi|326505422|dbj|BAJ95382.1|/0/predicted protein [Hordeum vulgare subsp. vulgare]
gnl|UG|Ta#S52543578	21.43	103.49	2.27179	6.06e-14	1.7e-12	4.52	-2.24524	4.03e-16	1.25e-14	-	-	-	gi|326488609|dbj|BAJ93973.1|/3.62846e-99/predicted protein [Hordeum vulgare subsp. vulgare]
gnl|UG|Ta#S17985642	0.88	22.54	4.67884	2.83e-05	0.000204905	4.71	2.42015	0.00011056	0.000715994	GO:0071944//cell periphery;GO:0044444//cytoplasmic part;GO:0016020//membrane;GO:0005634//nucleus	GO:0005488//binding	GO:0009987//cellular process;GO:0010035//response to inorganic substance;GO:0048731;GO:0043170;GO:0009408//response to heat	gi|294717814|gb|ADF31759.1|/2.99489e-98/heat shock protein 90 [Triticum aestivum]
gnl|UG|Ta#S52546637	0.01	6.92	9.43463	1.48e-12	2.79e-11	1.81	7.49985	0.00082852	0.00433772	GO:0016020//membrane	GO:0046914//transition metal ion binding;GO:0016491//oxidoreductase activity;GO:0046906//tetrapyrrole binding	GO:0044710	gi|326504640|dbj|BAK06611.1|/0/predicted protein [Hordeum vulgare subsp. vulgare]
gnl|UG|Ta#S13178916	2.11	13.49	2.67658	5.12e-07	5.14e-06	0.9	-1.22925	0.109527	0.242859	-	-	-	gi|326529417|dbj|BAK04655.1|/4.73432e-16/predicted protein [Hordeum vulgare subsp. vulgare]
gnl|UG|Ta#S52546867	18.8	110.77	2.55876	0	0	15.56	-0.272891	0.19296	0.354213	GO:0043231//intracellular membrane-bounded organelle	-	GO:0050832//defense response to fungus;GO:0042742//defense response to bacterium	gi|326492832|dbj|BAJ90272.1|/0/predicted protein [Hordeum vulgare subsp. vulgare]
gnl|UG|Ta#S52545549	5.62	47.75	3.08686	2.01e-12	3.71e-11	2.9	-0.954517	0.0278538	0.0863289	GO:0031224//intrinsic to membrane	GO:0043169//cation binding;GO:0032550;GO:0019829//cation-transporting ATPase activity;GO:0005515//protein binding	GO:0006816//calcium ion transport	gi|326494802|dbj|BAJ94520.1|/0/predicted protein [Hordeum vulgare subsp. vulgare]
gnl|UG|Ta#S16240439	2.28	7.46	1.71014	6.28e-05	0.000424725	8.51	1.90013	4.8e-06	4.12e-05	GO:0043231//intracellular membrane-bounded organelle	GO:0000989//transcription factor binding transcription factor activity;GO:0046914//transition metal ion binding;GO:0008080//N-acetyltransferase activity	GO:0016570//histone modification;GO:0006351//transcription, DNA-dependent	gi|326534354|dbj|BAJ89527.1|/4.38582e-24/predicted protein [Hordeum vulgare subsp. vulgare]
gnl|UG|Ta#S52543158	19.85	53.25	1.42364	2.61e-13	5.93e-12	4.52	-2.13474	3.31e-14	9.1e-13	GO:0009941//chloroplast envelope;GO:0009534//chloroplast thylakoid;GO:0009570//chloroplast stroma	GO:0046906//tetrapyrrole binding;GO:0046914//transition metal ion binding;GO:0016491//oxidoreductase activity;GO:0016836//hydro-lyase activity	GO:0051707//response to other organism;GO:0006633//fatty acid biosynthetic process;GO:0009725//response to hormone stimulus;GO:0006950//response to stress	gi|326528937|dbj|BAJ97490.1|/0/predicted protein [Hordeum vulgare subsp. vulgare]
gnl|UG|Ta#S18010727	0.7	5.68	3.02046	4.78e-05	0.000329963	0.9	0.36257	0.71773	0.804661	-	GO:0008081//phosphoric diester hydrolase activity	GO:0019400	gi|326522576|dbj|BAK07750.1|/4.04251e-73/predicted protein [Hordeum vulgare subsp. vulgare]
gnl|UG|Ta#S12923198	17.04	446.8	4.71263	6.42e-14	1.78e-12	115.64	2.76264	0	0	GO:0030312//external encapsulating structure;GO:0031981//nuclear lumen;GO:0044444//cytoplasmic part;GO:0005576//extracellular region;GO:0016020//membrane	GO:0032550;GO:0005515//protein binding	GO:0048827//phyllome development;GO:0044267//cellular protein metabolic process;GO:0009408//response to heat;GO:0031647//regulation of protein stability;GO:0006970//response to osmotic stress;GO:0009791//post-embryonic development;GO:0051592//response to	gi|4204859|gb|AAD11549.1|/0/heat shock protein 80 [Triticum aestivum]
gnl|UG|Ta#S13020137	25.3	139.7	2.46512	1.24e-13	3.19e-12	14.48	-0.805076	4.63e-05	0.00032651	-	-	-	gi|326516888|dbj|BAJ96436.1|/3.04455e-13/predicted protein [Hordeum vulgare subsp. vulgare]
gnl|UG|Ta#S52547026	2.46	13.85	2.49316	1.51e-07	1.64e-06	3.26	0.406214	0.43474	0.559999	-	GO:0036094//small molecule binding;GO:0016620//oxidoreductase activity, acting on the aldehyde or oxo group of donors, NAD or NADP as acceptor;GO:0048037//cofactor binding	GO:0044710	gi|326490654|dbj|BAJ89994.1|/0/predicted protein [Hordeum vulgare subsp. vulgare]
gnl|UG|Ta#S12970107	13.35	26.8	1.00539	3.59e-07	3.7e-06	9.23	-0.532437	0.0405822	0.113605	GO:0043231//intracellular membrane-bounded organelle	GO:0046914//transition metal ion binding;GO:0016491//oxidoreductase activity;GO:0046906//tetrapyrrole binding	GO:0044710	gi|357130563|ref|XP_003566917.1|/2.05521e-58/PREDICTED: secologanin synthase-like [Brachypodium distachyon]
gnl|UG|Ta#S52541417	10.19	34.97	1.77896	2.22e-14	6.94e-13	5.79	-0.815519	0.00929024	0.034252	GO:0043231//intracellular membrane-bounded organelle	-	-	gi|326505238|dbj|BAK03006.1|/8.03675e-70/predicted protein [Hordeum vulgare subsp. vulgare]
gnl|UG|Ta#S22390142	4.74	40.83	3.10667	4.17e-11	6.68e-10	7.6	0.681112	0.0546394	0.146618	GO:0009536//plastid	GO:0008378//galactosyltransferase activity	GO:0009725//response to hormone stimulus;GO:0019318//hexose metabolic process;GO:0009312//oligosaccharide biosynthetic process;GO:0005985//sucrose metabolic process;GO:0019406;GO:0006950//response to stress	gi|328671410|gb|AEB26577.1|/1.50341e-49/raffinose synthase 1 [Hordeum vulgare subsp. vulgare]
gnl|UG|Ta#S52543754	0.7	16.69	4.57549	4.69e-05	0.000324949	7.78	3.47434	4.87e-05	0.000340557	GO:0043231//intracellular membrane-bounded organelle;GO:0030312//external encapsulating structure	GO:0004175//endopeptidase activity	GO:0019538//protein metabolic process	gi|326528621|dbj|BAJ97332.1|/0/predicted protein [Hordeum vulgare subsp. vulgare]
gnl|UG|Ta#S17888987	52.35	117.87	1.17094	5.82e-13	1.19e-11	44.34	-0.239581	0.0538604	0.144963	GO:0016020//membrane	GO:0043169//cation binding	GO:0006812//cation transport;GO:0009408//response to heat	gi|23304411|emb|CAD48128.1|/5.98758e-84/farnesylated protein 1 [Hordeum vulgare subsp. vulgare]
gnl|UG|Ta#S17989178	0.01	7.46	9.54303	1.83e-13	4.4e-12	1.09	6.76818	0.014073	0.0489378	-	-	-	gi|414590087|tpg|DAA40658.1|/2.08198e-38/TPA: hypothetical protein ZEAMMB73_763693 [Zea mays]
gnl|UG|Ta#S52545288	65.35	364.79	2.48081	4.51e-13	9.47e-12	108.77	0.735022	3.63e-13	7.96e-12	-	-	-	gi|326488022|dbj|BAJ89850.1|/2.7272e-111/predicted protein [Hordeum vulgare subsp. vulgare]
gnl|UG|Ta#S13045308	1.41	5.68	2.0102	0.000103701	0.000669149	1.81	0.360295	0.601286	0.716492	-	-	-	gi|326487484|dbj|BAJ89726.1|/1.29905e-57/predicted protein [Hordeum vulgare subsp. vulgare]
gnl|UG|Ta#S50377760	15.11	9.23	-0.711101	0.00457052	0.0186236	0.72	-4.39136	7.68e-21	2.8e-19	-	GO:0046872//metal ion binding	-	gi|326488675|dbj|BAJ97949.1|/3.12919e-61/predicted protein [Hordeum vulgare subsp. vulgare]
gnl|UG|Ta#S50388902	15.81	42.07	1.41195	0	0	8.51	-0.893606	0.000438528	0.00246719	GO:0043231//intracellular membrane-bounded organelle	GO:0046872//metal ion binding	-	gi|357133908|ref|XP_003568563.1|/4.20864e-71/PREDICTED: probable calcium-binding protein CML10-like [Brachypodium distachyon]
gnl|UG|Ta#S52542981	14.23	114.5	3.00834	5.75e-14	1.62e-12	12.31	-0.209105	0.379046	0.504661	GO:0043231//intracellular membrane-bounded organelle	GO:0046872//metal ion binding;GO:0004497//monooxygenase activity	GO:0006952//defense response;GO:0051707//response to other organism;GO:0009694//jasmonic acid metabolic process;GO:0009725//response to hormone stimulus;GO:0010243//response to organic nitrogen;GO:0048229//gametophyte development;GO:0048608//reproductive	gi|326528785|dbj|BAJ97414.1|/0/predicted protein [Hordeum vulgare subsp. vulgare]
gnl|UG|Ta#S22371704	37.07	89.47	1.27115	3.04e-13	6.74e-12	30.95	-0.260313	0.0792408	0.186632	-	GO:0004175//endopeptidase activity	GO:0019538//protein metabolic process	gi|326504502|dbj|BAJ91083.1|/1.15231e-18/predicted protein [Hordeum vulgare subsp. vulgare]
gnl|UG|Ta#S17989498	3.16	8.88	1.49064	7.35e-05	0.000489888	2.71	-0.221632	0.669788	0.772822	-	-	-	gi|293631971|gb|ADE59447.1|/1.19229e-57/NAC transcription factor 2D [Triticum aestivum]
gnl|UG|Ta#S32675626	1.23	8.7	2.82236	9.62e-06	7.63e-05	9.59	2.96287	1.03e-05	8.29e-05	-	-	-	gi|25989709|gb|AAN74638.1|/1.02349e-65/LEA2 protein [Triticum aestivum]
gnl|UG|Ta#S52546764	7.73	28.22	1.86818	8.48e-14	2.31e-12	8.51	0.138691	0.648976	0.760842	-	GO:0016765//transferase activity, transferring alkyl or aryl (other than methyl) groups	-	gi|326528529|dbj|BAJ93446.1|/1.12213e-52/predicted protein [Hordeum vulgare subsp. vulgare]
gnl|UG|Ta#S52545631	108.92	378.99	1.79889	9.6e-13	1.85e-11	68.05	-0.678602	2.87e-13	6.5e-12	-	-	-	gi|357135143|ref|XP_003569171.1|/0/PREDICTED: uncharacterized protein LOC100821711 [Brachypodium distachyon]
gnl|UG|Ta#S52542636	10.89	142.19	3.70674	0	0	21.35	0.971232	1.12e-05	8.96e-05	GO:0016020//membrane	GO:0046872//metal ion binding;GO:0004672//protein kinase activity;GO:0032550	GO:0006796//phosphate-containing compound metabolic process;GO:0006464//cellular protein modification process	gi|356502120|ref|XP_003519869.1|/0/PREDICTED: calcium-dependent protein kinase 28-like [Glycine max]
gnl|UG|Ta#S12928845	0.88	2.31	1.39232	0.0604426	0.157544	5.25	2.57674	4.5e-05	0.000318163	GO:0031224//intrinsic to membrane	GO:0015291//secondary active transmembrane transporter activity;GO:0015103//inorganic anion transmembrane transporter activity	GO:0044763;GO:0015698//inorganic anion transport	gi|326510885|dbj|BAJ91790.1|/8.88341e-50/predicted protein [Hordeum vulgare subsp. vulgare]
gnl|UG|Ta#S32545006	5.27	4.97	-0.0845571	0.825844	0.885583	0.54	-3.28677	1.16e-06	1.11e-05	GO:0016020//membrane	-	GO:0044763	gi|326505388|dbj|BAJ95365.1|/2.3534e-43/predicted protein [Hordeum vulgare subsp. vulgare]
gnl|UG|Ta#S26027760	2.99	17.93	2.58416	2.33e-08	2.8e-07	4.16	0.476438	0.301994	0.421278	GO:0043231//intracellular membrane-bounded organelle	GO:0004672//protein kinase activity;GO:0032550	GO:0006464//cellular protein modification process	gi|326524107|dbj|BAJ97064.1|/3.13848e-141/predicted protein [Hordeum vulgare subsp. vulgare]
gnl|UG|Ta#S52542796	15.46	64.97	2.07123	1.8e-14	5.74e-13	38.19	1.30465	2.55e-14	7.07e-13	-	GO:0032550;GO:0004672//protein kinase activity	GO:0006464//cellular protein modification process;GO:0016310//phosphorylation	gi|326490991|dbj|BAK05595.1|/0/predicted protein [Hordeum vulgare subsp. vulgare]
gnl|UG|Ta#S26997425	3.34	23.61	2.82148	6.63e-09	8.44e-08	10.13	1.60071	8.27e-06	6.82e-05	GO:0043231//intracellular membrane-bounded organelle	GO:0036094//small molecule binding;GO:0004672//protein kinase activity;GO:1901363;GO:0097159//organic cyclic compound binding	GO:0006796//phosphate-containing compound metabolic process	gi|63175615|gb|AAY34779.1|/0/wall-associated kinase-like 1 [Triticum aestivum]
gnl|UG|Ta#S16058007	10.54	73.14	2.79479	0	0	7.24	-0.541813	0.064884	0.162702	GO:0043231//intracellular membrane-bounded organelle	GO:0032550;GO:0004674//protein serine/threonine kinase activity	GO:0044699;GO:0006464//cellular protein modification process;GO:0006796//phosphate-containing compound metabolic process	gi|326515042|dbj|BAJ99882.1|/0/predicted protein [Hordeum vulgare subsp. vulgare]
gnl|UG|Ta#S52543524	28.81	80.77	1.48725	1.54e-13	3.83e-12	16.29	-0.822583	9.39e-06	7.65e-05	-	-	GO:0006351//transcription, DNA-dependent	gi|292659260|gb|ADE34585.1|/8.3094e-167/NAC transcription factor 4 [Triticum aestivum]
gnl|UG|Ta#S19225104	4.39	20.59	2.22965	1.48e-10	2.26e-09	1.27	-1.78939	0.00175791	0.00838784	GO:0043231//intracellular membrane-bounded organelle	GO:0016836//hydro-lyase activity	GO:0006558//L-phenylalanine metabolic process	gi|326505060|dbj|BAK02917.1|/3.58304e-27/predicted protein [Hordeum vulgare subsp. vulgare]
gnl|UG|Ta#S52541696	8.78	34.44	1.97179	4.53e-14	1.33e-12	10.86	0.306731	0.268882	0.385436	-	GO:0008168//methyltransferase activity	-	gi|326502920|dbj|BAJ99088.1|/2.38853e-170/predicted protein [Hordeum vulgare subsp. vulgare]
gnl|UG|Ta#S30056001	2.64	9.59	1.86099	1.42e-06	1.32e-05	0.9	-1.55254	0.031565	0.0933785	-	-	-	gi|84039885|gb|ABC49855.1|/0/cadmium tolerance factor [Triticum aestivum]
gnl|UG|Ta#S12995411	4.92	30	2.60823	2.22e-11	3.68e-10	5.79	0.234905	0.530054	0.650744	GO:0009536//plastid	-	GO:0019684//photosynthesis, light reaction	gi|326489713|dbj|BAK01837.1|/1.89577e-56/predicted protein [Hordeum vulgare subsp. vulgare]
gnl|UG|Ta#S52542383	6.85	20.06	1.55015	6.84e-10	9.72e-09	28.23	2.04305	1.21e-13	3.08e-12	GO:0043231//intracellular membrane-bounded organelle	GO:0046906//tetrapyrrole binding;GO:0046914//transition metal ion binding;GO:0016491//oxidoreductase activity	GO:0044710	gi|125601214|gb|EAZ40790.1|/0/hypothetical protein OsJ_25269 [Oryza sativa Japonica Group]
gnl|UG|Ta#S52542872	13.35	33.55	1.32947	1.08e-12	2.06e-11	12.49	-0.0960663	0.68946	0.790469	-	GO:0097159//organic cyclic compound binding	GO:0016458//gene silencing	gi|326505610|dbj|BAJ95476.1|/0/predicted protein [Hordeum vulgare subsp. vulgare]
gnl|UG|Ta#S52546431	2.99	31.6	3.40171	2.33e-08	2.81e-07	14.3	2.2578	2.74e-08	3.25e-07	-	GO:0016741	GO:0008152//metabolic process	gi|326489735|dbj|BAK01848.1|/7.9451e-142/predicted protein [Hordeum vulgare subsp. vulgare]
gnl|UG|Ta#S22388414	117	631.95	2.4333	1.07e-13	2.83e-12	164.14	0.488418	2.47e-11	4.08e-10	-	-	-	gi|63087730|emb|CAI93180.1|/7.00708e-08/glycosyltransferase [Triticum aestivum]
gnl|UG|Ta#S13144992	7.55	16.51	1.12879	1.19e-05	9.31e-05	0.9	-3.06848	1.35e-08	1.66e-07	GO:0043231//intracellular membrane-bounded organelle	-	-	gi|195658469|gb|ACG48702.1|/2.96408e-27/hypothetical protein [Zea mays]
gnl|UG|Ta#S52541188	12.82	66.57	2.37648	0	0	6.52	-0.975452	0.000660792	0.00356289	-	GO:0008168//methyltransferase activity	-	gi|115478675|ref|NP_001062931.1|/1.26098e-107/Os09g0344500 [Oryza sativa Japonica Group]
gnl|UG|Ta#S17984619	3.16	25.21	2.996	1.25e-08	1.54e-07	3.62	0.196065	0.679722	0.780606	GO:0043231//intracellular membrane-bounded organelle	GO:0046906//tetrapyrrole binding;GO:0046914//transition metal ion binding;GO:0016491//oxidoreductase activity	GO:0044710	gi|326528801|dbj|BAJ97422.1|/1.46391e-110/predicted protein [Hordeum vulgare subsp. vulgare]
gnl|UG|Ta#S37755020	0.88	4.79	2.44445	8.7e-05	0.000568883	0.9	0.0324215	0.959888	0.993804	GO:0043231//intracellular membrane-bounded organelle	GO:0032550	GO:0006950//response to stress	gi|357151523|ref|XP_003575817.1|/3.33378e-28/PREDICTED: disease resistance protein RPM1-like [Brachypodium distachyon]
gnl|UG|Ta#S52542709	0.88	1.42	0.690316	0.412664	0.539176	5.79	2.71799	3.25e-05	0.000238226	GO:0031224//intrinsic to membrane	GO:0046873//metal ion transmembrane transporter activity	GO:0034220//ion transmembrane transport;GO:0009826//unidimensional cell growth;GO:0030001//metal ion transport	gi|115469462|ref|NP_001058330.1|/0/Os06g0671000 [Oryza sativa Japonica Group]
gnl|UG|Ta#S24033196	69.92	150.35	1.10455	6.64e-13	1.33e-11	31.31	-1.15908	4.12e-20	1.47e-18	-	GO:0003676//nucleic acid binding	GO:0050896//response to stimulus;GO:0050794//regulation of cellular process;GO:0006351//transcription, DNA-dependent	gi|51702426|gb|AAU08786.1|/6.76593e-157/NAC domain transcription factor [Triticum aestivum]
gnl|UG|Ta#S12923209	0.35	9.05	4.69249	0.00011652	0.000741986	2.17	2.63227	0.0063558	0.025409	GO:0071944//cell periphery	GO:0016798//hydrolase activity, acting on glycosyl bonds	GO:0009628//response to abiotic stimulus;GO:0006950//response to stress;GO:0051707//response to other organism;GO:0008152//metabolic process	gi|4741850|gb|AAD28734.1|AF112967_1/3.10738e-154/beta-1,3-glucanase precursor [Triticum aestivum]
gnl|UG|Ta#S52544474	47.79	135.44	1.50287	7.49e-13	1.47e-11	72.21	0.59549	1.18e-07	1.29e-06	-	-	-	gi|399658441|gb|AFP49826.1|/1.14486e-15/ethylene responsive transcription factor 4 [Hordeum vulgare subsp. vulgare]
gnl|UG|Ta#S13043422	1.58	15.44	3.28868	3.06e-06	2.7e-05	1.99	0.332844	0.614498	0.729415	-	GO:0046872//metal ion binding	-	gi|357118364|ref|XP_003560925.1|/9.93325e-41/PREDICTED: uncharacterized protein LOC100825166 [Brachypodium distachyon]
gnl|UG|Ta#S52544386	28.81	71.18	1.3049	1.54e-13	3.84e-12	20.99	-0.456867	0.00875752	0.0330097	GO:0016021//integral to membrane	GO:0015144//carbohydrate transmembrane transporter activity	GO:0044765	gi|326491651|dbj|BAJ94303.1|/1.20744e-116/predicted protein [Hordeum vulgare subsp. vulgare]
gnl|UG|Ta#S22385558	45.33	153.73	1.76186	3.23e-13	7.09e-12	93.38	1.04265	3.3e-13	7.3e-12	GO:0043231//intracellular membrane-bounded organelle	GO:0016787//hydrolase activity	GO:0019538//protein metabolic process	gi|326498351|dbj|BAJ98603.1|/6.88273e-48/predicted protein [Hordeum vulgare subsp. vulgare]
gnl|UG|Ta#S52541338	16.51	93.91	2.50794	0	0	27.51	0.736616	8.19e-05	0.000542998	-	GO:0016772//transferase activity, transferring phosphorus-containing groups;GO:0003676//nucleic acid binding;GO:0001071//nucleic acid binding transcription factor activity	GO:0006650//glycerophospholipid metabolic process;GO:0006351//transcription, DNA-dependent	gi|326528423|dbj|BAJ93400.1|/0/predicted protein [Hordeum vulgare subsp. vulgare]
gnl|UG|Ta#S52541200	2.11	8.34	1.9828	3.14e-06	2.76e-05	4.71	1.15848	0.0185645	0.060651	GO:0043231//intracellular membrane-bounded organelle	-	-	gi|461682281|gb|AGH18695.1|/9.98779e-81/putative ATPase XB24-like protein [Triticum monococcum]
gnl|UG|Ta#S52546999	64.83	150.71	1.21704	0	0	50.31	-0.365816	0.0013592	0.00670929	-	-	-	gi|326515128|dbj|BAK03477.1|/1.87871e-47/predicted protein [Hordeum vulgare subsp. vulgare]
gnl|UG|Ta#S52544638	56.39	242.48	2.10435	0	0	108.04	0.938054	0	0	-	GO:0003676//nucleic acid binding	GO:0006351//transcription, DNA-dependent	gi|289551912|gb|ADD10614.1|/0/NAC-domain transcription factor [Triticum aestivum]
gnl|UG|Ta#S26021786	2.11	16.69	2.98367	5.12e-07	5.13e-06	28.23	3.74191	5.73e-07	5.75e-06	GO:0043231//intracellular membrane-bounded organelle	GO:0016765//transferase activity, transferring alkyl or aryl (other than methyl) groups	-	gi|357128203|ref|XP_003565764.1|/1.49863e-15/PREDICTED: probable glutathione S-transferase GSTF1-like [Brachypodium distachyon]
gnl|UG|Ta#S16058156	6.68	61.24	3.19655	1.66e-13	4.08e-12	7.78	0.219922	0.492414	0.613339	GO:0043231//intracellular membrane-bounded organelle	-	-	gi|357167327|ref|XP_003581109.1|/0/PREDICTED: disease resistance protein RPM1-like [Brachypodium distachyon]
gnl|UG|Ta#S32733761	21.43	91.6	2.09572	6.06e-14	1.7e-12	15.02	-0.512747	0.0120092	0.0427763	-	GO:0004672//protein kinase activity;GO:0032550	GO:0006464//cellular protein modification process	gi|357137503|ref|XP_003570340.1|/1.20933e-31/PREDICTED: casein kinase I isoform delta-like [Brachypodium distachyon]
gnl|UG|Ta#S22380967	26.53	76.86	1.53461	8.88e-16	3.16e-14	39.27	0.565803	0.00019242	0.00117503	GO:0043231//intracellular membrane-bounded organelle;GO:0016020//membrane	-	GO:0009628//response to abiotic stimulus;GO:0006950//response to stress	gi|63087730|emb|CAI93180.1|/1.52744e-10/glycosyltransferase [Triticum aestivum]
gnl|UG|Ta#S37852922	1.76	7.46	2.0836	6.36e-06	5.28e-05	4.16	1.24101	0.0193712	0.0629758	-	GO:0032550	GO:0006950//response to stress	gi|115445561|ref|NP_001046560.1|/2.47981e-13/Os02g0281200 [Oryza sativa Japonica Group]
gnl|UG|Ta#S13121771	15.99	50.95	1.67191	0	0	16.11	0.0107866	0.959114	0.993521	-	-	-	gi|413926814|gb|AFW66746.1|/4.1743e-08/hypothetical protein ZEAMMB73_704027 [Zea mays]
gnl|UG|Ta#S32571766	0.01	3.02	8.2384	6.95e-06	5.68e-05	11.4	10.1548	0	0	-	-	-	gi|25989705|gb|AAN74637.1|/1.06378e-14/LEA1 protein [Triticum aestivum]
gnl|UG|Ta#S52543540	37.07	127.63	1.78364	3.04e-13	6.73e-12	54.47	0.55521	1.57e-05	0.000122385	-	-	GO:0006950//response to stress;GO:0009628//response to abiotic stimulus	gi|357117128|ref|XP_003560326.1|/2.18214e-127/PREDICTED: uncharacterized protein LOC100826709 [Brachypodium distachyon]
gnl|UG|Ta#S52545580	26.7	73.85	1.46776	1.19e-13	3.07e-12	27.69	0.0525253	0.751342	0.832836	GO:0016020//membrane	GO:0052689	GO:0006629//lipid metabolic process	gi|357124607|ref|XP_003563989.1|/0/PREDICTED: uncharacterized protein LOC100841206 [Brachypodium distachyon]
gnl|UG|Ta#S52544145	0.01	2.84	8.14975	1.4e-05	0.000107887	0.72	6.16993	0.0579998	0.150594	GO:0043231//intracellular membrane-bounded organelle;GO:0044444//cytoplasmic part	GO:0043169//cation binding;GO:0046906//tetrapyrrole binding;GO:0016209//antioxidant activity;GO:0003824//catalytic activity	GO:0044710;GO:0009933//meristem structural organization;GO:0009943//adaxial/abaxial axis specification;GO:0009799//specification of symmetry;GO:0010073//meristem maintenance;GO:0006950//response to stress	gi|57635159|gb|AAW52721.1|/0/peroxidase 7 [Triticum monococcum]
gnl|UG|Ta#S52543083	35.31	131.01	1.89153	4.71e-14	1.37e-12	32.03	-0.140653	0.34514	0.468771	-	GO:0016874//ligase activity	-	gi|326488755|dbj|BAJ97989.1|/4.20111e-163/predicted protein [Hordeum vulgare subsp. vulgare]
gnl|UG|Ta#S52543206	0.01	11.18	10.1267	6.66e-16	2.4e-14	0.9	6.49185	0.0285698	0.0866254	-	-	-	gi|357117042|ref|XP_003560285.1|/5.10857e-82/PREDICTED: uncharacterized protein LOC100836712 [Brachypodium distachyon]
gnl|UG|Ta#S52546509	1.05	18.64	4.14994	1.67e-05	0.000127203	7.06	2.74928	1.78e-05	0.000137276	-	GO:0016765//transferase activity, transferring alkyl or aryl (other than methyl) groups	-	gi|357133683|ref|XP_003568453.1|/1.33489e-110/PREDICTED: glutathione transferase GST 23-like [Brachypodium distachyon]
gnl|UG|Ta#S17987458	33.73	118.05	1.80729	0	0	34.38	0.0275372	0.85061	0.906607	GO:0043231//intracellular membrane-bounded organelle;GO:0044444//cytoplasmic part	GO:0017111//nucleoside-triphosphatase activity	GO:0044763;GO:0051707//response to other organism;GO:0051179//localization;GO:0006952//defense response	gi|326497143|dbj|BAK02156.1|/1.95929e-44/predicted protein [Hordeum vulgare subsp. vulgare]
gnl|UG|Ta#S52544522	1.93	2.13	0.142253	0.818818	0.881625	6.88	1.83381	5.97e-05	0.000408973	-	-	-	gi|326494688|dbj|BAJ94463.1|/0/predicted protein [Hordeum vulgare subsp. vulgare]
gnl|UG|Ta#S52545782	7.91	64.97	3.03802	3e-14	9.05e-13	20.99	1.40795	4.7e-09	6.11e-08	GO:0044444//cytoplasmic part	GO:0043168;GO:0016740//transferase activity;GO:0016846//carbon-sulfur lyase activity	GO:0009414//response to water deprivation;GO:0009267//cellular response to starvation;GO:0009087//methionine catabolic process;GO:0051260//protein homooligomerization	gi|326507468|dbj|BAK03127.1|/0/predicted protein [Hordeum vulgare subsp. vulgare]
gnl|UG|Ta#S16058196	31.27	268.05	3.09965	1.16e-13	3.03e-12	26.6	-0.233353	0.147069	0.284585	GO:0009536//plastid	GO:0016301//kinase activity;GO:0016774//phosphotransferase activity, carboxyl group as acceptor	GO:0006525//arginine metabolic process;GO:0006560//proline metabolic process;GO:0006796//phosphate-containing compound metabolic process	gi|326502624|dbj|BAJ98940.1|/3.13336e-160/predicted protein [Hordeum vulgare subsp. vulgare]
gnl|UG|Ta#S37847222	14.23	162.07	3.50961	5.75e-14	1.62e-12	56.46	1.98829	0	0	GO:0043231//intracellular membrane-bounded organelle;GO:0005576//extracellular region;GO:0030312//external encapsulating structure	GO:0004558//alpha-glucosidase activity	GO:0046903//secretion;GO:0009628//response to abiotic stimulus;GO:0006950//response to stress;GO:0006073//cellular glucan metabolic process	gi|326528803|dbj|BAJ97423.1|/1.4427e-53/predicted protein [Hordeum vulgare subsp. vulgare]
gnl|UG|Ta#S17973395	226.81	176.98	-0.357898	3.51e-09	4.58e-08	112.75	-1.00836	1.86e-49	1.08e-47	-	GO:0046872//metal ion binding	-	gi|242082307|ref|XP_002445922.1|/4.64577e-49/hypothetical protein SORBIDRAFT_07g028090 [Sorghum bicolor]
gnl|UG|Ta#S50378148	0.88	6.04	2.77897	2.95e-05	0.000211861	4.16	2.24101	0.00043774	0.0024643	-	-	-	gi|90399175|emb|CAH68357.1|/3.78547e-29/H0723C07.7 [Oryza sativa Indica Group]
gnl|UG|Ta#S24130388	114.02	228.11	1.00044	2.16e-12	3.96e-11	66.6	-0.775693	4.71e-17	1.52e-15	GO:0043231//intracellular membrane-bounded organelle;GO:0044444//cytoplasmic part;GO:0016020//membrane	GO:0032550;GO:0004702//receptor signaling protein serine/threonine kinase activity	GO:0007243//intracellular protein kinase cascade;GO:0006464//cellular protein modification process;GO:0009755//hormone-mediated signaling pathway;GO:0006796//phosphate-containing compound metabolic process;GO:0006950//response to stress	gi|84795226|gb|ABC65849.1|/0/mitogen-activated protein kinase MAPK1e [Triticum aestivum]
gnl|UG|Ta#S25791173	1.05	51.3	5.6105	1.67e-05	0.000127036	10.32	3.29698	1.77e-05	0.000136377	GO:0043231//intracellular membrane-bounded organelle	GO:0046914//transition metal ion binding	-	gi|62861391|gb|AAY16797.1|/1.26251e-60/cold acclimation induced protein 2-1 [Triticum aestivum]
gnl|UG|Ta#S13043087	8.96	12.78	0.512317	0.051554	0.13754	3.26	-1.45863	9.75e-05	0.000637129	-	-	-	gi|297604244|ref|NP_001055165.2|/3.48142e-12/Os05g0312600 [Oryza sativa Japonica Group]
gnl|UG|Ta#S52547103	13.88	78.99	2.50866	0	0	16.47	0.246833	0.266224	0.38184	GO:0044424//intracellular part	GO:0016841//ammonia-lyase activity	GO:0009699//phenylpropanoid biosynthetic process;GO:0006558//L-phenylalanine metabolic process	gi|326493134|dbj|BAJ85028.1|/0/predicted protein [Hordeum vulgare subsp. vulgare]
gnl|UG|Ta#S37919161	0.35	5.68	4.02046	0.000116551	0.000739486	1.99	2.50734	0.0112078	0.0403886	-	GO:0046914//transition metal ion binding	-	gi|357123560|ref|XP_003563478.1|/1.48008e-75/PREDICTED: uncharacterized protein LOC100835307 [Brachypodium distachyon]
gnl|UG|Ta#S13256879	1.41	6.04	2.09885	4.18e-05	0.000292757	1.99	0.497073	0.461646	0.58792	GO:0043231//intracellular membrane-bounded organelle	GO:0043169//cation binding	GO:0000041//transition metal ion transport	gi|357165432|ref|XP_003580381.1|/4.63706e-51/PREDICTED: uncharacterized protein LOC100839776 [Brachypodium distachyon]
gnl|UG|Ta#S32507710	1.93	9.94	2.36465	9.46e-07	9.02e-06	9.05	2.22932	1.19e-06	1.14e-05	-	GO:0016628//oxidoreductase activity, acting on the CH-CH group of donors, NAD or NADP as acceptor;GO:0032550	GO:0044710;GO:0050896//response to stimulus	gi|357112870|ref|XP_003558228.1|/6.87704e-124/PREDICTED: heat shock cognate 70 kDa protein-like [Brachypodium distachyon]
gnl|UG|Ta#S16058108	2.46	36.39	3.88681	1.51e-07	1.64e-06	7.96	1.69411	4.07e-05	0.000289822	GO:0044464//cell part	-	GO:0051234//establishment of localization	gi|326501116|dbj|BAJ98789.1|/4.36275e-170/predicted protein [Hordeum vulgare subsp. vulgare]
gnl|UG|Ta#S17986425	5.27	33.2	2.65531	6.48e-12	1.14e-10	12.49	1.2449	4.21e-05	0.00029928	GO:0043231//intracellular membrane-bounded organelle;GO:0031224//intrinsic to membrane	GO:0043169//cation binding;GO:0016682//oxidoreductase activity, acting on diphenols and related substances as donors, oxygen as acceptor	GO:0044707;GO:0044710;GO:0006091//generation of precursor metabolites and energy	gi|326521476|dbj|BAK00314.1|/1.39365e-125/predicted protein [Hordeum vulgare subsp. vulgare]
gnl|UG|Ta#S22380490	0.88	21.3	4.59721	2.83e-05	0.000205075	11.94	3.76216	2.97e-05	0.00021962	-	-	-	gi|63087730|emb|CAI93180.1|/9.63854e-11/glycosyltransferase [Triticum aestivum]
gnl|UG|Ta#S52544649	13.7	40.47	1.56268	0	0	17.01	0.312207	0.157943	0.302645	GO:0016604//nuclear body	GO:0036094//small molecule binding;GO:0097159//organic cyclic compound binding	-	gi|326495758|dbj|BAJ85975.1|/2.72461e-90/predicted protein [Hordeum vulgare subsp. vulgare]
gnl|UG|Ta#S17894737	29.16	45.27	0.634565	8.42e-06	6.78e-05	140.44	2.26789	6.26e-14	1.67e-12	GO:0043231//intracellular membrane-bounded organelle	-	GO:0009414//response to water deprivation;GO:0009725//response to hormone stimulus;GO:0009409//response to cold;GO:0009746;GO:0034285	gi|1657855|gb|AAB18207.1|/6.77025e-53/cold acclimation protein WCOR413 [Triticum aestivum]
gnl|UG|Ta#S17975978	17.57	39.59	1.17202	2.4e-12	4.39e-11	61.89	1.81659	0	0	-	-	-	gi|326498409|dbj|BAJ98632.1|/1.10739e-23/predicted protein [Hordeum vulgare subsp. vulgare]
gnl|UG|Ta#S52546875	12.47	66.75	2.42031	0	0	29.14	1.22454	5.82e-10	8.39e-09	GO:0043231//intracellular membrane-bounded organelle	GO:0005488//binding;GO:0016301//kinase activity	-	gi|326515280|dbj|BAK03553.1|/0/predicted protein [Hordeum vulgare subsp. vulgare]
gnl|UG|Ta#S17984558	0.01	5.68	9.14975	1.96e-10	2.96e-09	1.81	7.49985	0.00082852	0.00433264	GO:0031090//organelle membrane;GO:0043231//intracellular membrane-bounded organelle	GO:0046914//transition metal ion binding;GO:0032553;GO:0016653//oxidoreductase activity, acting on NAD(P)H, heme protein as acceptor	GO:0006725//cellular aromatic compound metabolic process;GO:0044710	gi|326528849|dbj|BAJ97446.1|/6.61714e-100/predicted protein [Hordeum vulgare subsp. vulgare]
gnl|UG|Ta#S17989934	17.74	99.94	2.49406	0	0	44.52	1.32745	0	0	-	-	GO:0006950//response to stress	gi|162414848|gb|ABX89061.1|/1.28499e-76/pathogenesis-related protein [Triticum aestivum]
gnl|UG|Ta#S52541989	22.49	48.28	1.10214	2.17e-13	5.05e-12	7.06	-1.67154	7.14e-12	1.24e-10	-	-	-	gi|326495528|dbj|BAJ85860.1|/8.93857e-31/predicted protein [Hordeum vulgare subsp. vulgare]
gnl|UG|Ta#S12965252	4.74	35.33	2.89793	4.17e-11	6.69e-10	5.79	0.288676	0.447082	0.572637	-	-	-	gi|326497913|dbj|BAJ94819.1|/3.99127e-34/predicted protein [Hordeum vulgare subsp. vulgare]
gnl|UG|Ta#S52544407	1.05	4.97	2.24286	0.000120098	0.000757854	0.72	-0.544321	0.582764	0.699411	GO:0043231//intracellular membrane-bounded organelle	GO:0016787//hydrolase activity	GO:0002831	gi|218198798|gb|EEC81225.1|/0/hypothetical protein OsI_24268 [Oryza sativa Indica Group]
gnl|UG|Ta#S50381052	10.19	27.34	1.42386	1.29e-11	2.18e-10	11.22	0.138919	0.598242	0.713769	GO:0043231//intracellular membrane-bounded organelle;GO:0044444//cytoplasmic part	GO:0016628//oxidoreductase activity, acting on the CH-CH group of donors, NAD or NADP as acceptor;GO:0046872//metal ion binding	GO:0044710;GO:0009725//response to hormone stimulus;GO:0019932//second-messenger-mediated signaling;GO:0006970//response to osmotic stress;GO:0044707	gi|357116063|ref|XP_003559804.1|/1.34188e-75/PREDICTED: calmodulin-like protein 4-like [Brachypodium distachyon]
gnl|UG|Ta#S52545981	30.39	424.79	3.80508	3.77e-13	8.08e-12	17.01	-0.837214	3.86e-06	3.35e-05	GO:0043231//intracellular membrane-bounded organelle	GO:0016645//oxidoreductase activity, acting on the CH-NH group of donors	GO:0006560//proline metabolic process;GO:0006536//glutamate metabolic process;GO:0006950//response to stress	gi|326505010|dbj|BAK02892.1|/0/predicted protein [Hordeum vulgare subsp. vulgare]
gnl|UG|Ta#S16198050	2.64	6.57	1.31536	0.00193189	0.00890795	0.01	-8.04439	3.86e-05	0.000277152	-	-	-	gi|357124770|ref|XP_003564070.1|/6.97634e-15/PREDICTED: uncharacterized protein LOC100840802 [Brachypodium distachyon]
gnl|UG|Ta#S26027702	31.1	154.97	2.317	0	0	27.51	-0.176958	0.268306	0.384641	GO:0005576//extracellular region;GO:0043231//intracellular membrane-bounded organelle	GO:0046914//transition metal ion binding	-	gi|49615735|gb|AAT67049.1|/7.50618e-105/germin-like protein 4 [Triticum monococcum]
gnl|UG|Ta#S52545723	19.5	127.81	2.71245	0	0	19.55	0.00369448	0.985562	0.987274	GO:0042579//microbody	GO:0016616//oxidoreductase activity, acting on the CH-OH group of donors, NAD or NADP as acceptor;GO:0000166//nucleotide binding;GO:0048037//cofactor binding	GO:0006007//glucose catabolic process;GO:0009725//response to hormone stimulus;GO:0019520;GO:0006970//response to osmotic stress	gi|357110692|ref|XP_003557150.1|/0/PREDICTED: 6-phosphogluconate dehydrogenase, decarboxylating-like isoform 1 [Brachypodium distachyon]
gnl|UG|Ta#S17892702	19.5	100.47	2.36522	0	0	31.49	0.69142	6.62e-05	0.000448195	GO:0043231//intracellular membrane-bounded organelle	GO:0003677//DNA binding;GO:0001071//nucleic acid binding transcription factor activity	GO:0006351//transcription, DNA-dependent	gi|357132476|ref|XP_003567856.1|/1.21612e-43/PREDICTED: common plant regulatory factor 1-like [Brachypodium distachyon]
gnl|UG|Ta#S19221475	6.32	19.17	1.60085	6.74e-10	9.6e-09	9.23	0.546406	0.0817502	0.191608	-	-	-	gi|326515710|dbj|BAK07101.1|/8.82573e-46/predicted protein [Hordeum vulgare subsp. vulgare]
gnl|UG|Ta#S13008532	4.04	11.54	1.51422	4.53e-06	3.85e-05	4.71	0.221372	0.59676	0.712286	-	-	-	gi|326488857|dbj|BAJ98040.1|/4.63748e-40/predicted protein [Hordeum vulgare subsp. vulgare]
gnl|UG|Ta#S17984935	18.8	69.59	1.88815	0	0	24.97	0.409463	0.02703	0.0841258	-	-	-	gi|326523461|dbj|BAJ92901.1|/1.13389e-76/predicted protein [Hordeum vulgare subsp. vulgare]
gnl|UG|Ta#S12923179	94.17	362.13	1.94317	0	0	116	0.300785	0.000356886	0.00206239	-	-	GO:0006950//response to stress	gi|4138871|gb|AAD03605.1|/1.80836e-101/small heat shock protein Hsp23.6 [Triticum aestivum]
gnl|UG|Ta#S52544229	41.99	77.4	0.882288	6.77e-13	1.35e-11	17.01	-1.30366	6.23e-15	1.8e-13	-	-	-	gi|326501210|dbj|BAJ98836.1|/3.02428e-161/predicted protein [Hordeum vulgare subsp. vulgare]
gnl|UG|Ta#S18006187	2.46	10.47	2.08953	1.99e-07	2.12e-06	2.53	0.0404791	0.935776	0.979736	-	GO:0003824//catalytic activity;GO:0046914//transition metal ion binding	-	gi|326492115|dbj|BAJ98282.1|/5.28109e-93/predicted protein [Hordeum vulgare subsp. vulgare]
gnl|UG|Ta#S16206298	10.19	3.73	-1.44991	3.09e-05	0.000221225	10.86	0.0918701	0.729806	0.81503	-	-	-	gi|115460808|ref|NP_001054004.1|/8.88035e-12/Os04g0635000 [Oryza sativa Japonica Group]
gnl|UG|Ta#S52542448	0.53	2.84	2.42183	0.00246618	0.0110333	4.71	3.15166	8.27e-05	0.000547159	GO:0031224//intrinsic to membrane	GO:0017111//nucleoside-triphosphatase activity;GO:0032550	GO:0009154//purine ribonucleotide catabolic process;GO:0000302//response to reactive oxygen species;GO:0046864;GO:0015718//monocarboxylic acid transport;GO:0030001//metal ion transport	gi|357135464|ref|XP_003569329.1|/0/PREDICTED: pleiotropic drug resistance protein 3-like [Brachypodium distachyon]
gnl|UG|Ta#S24623068	5.8	13.67	1.23689	1.83e-05	0.000136232	19.73	1.76627	2.35e-11	3.89e-10	GO:0043231//intracellular membrane-bounded organelle;GO:0005576//extracellular region;GO:0030312//external encapsulating structure	GO:0046914//transition metal ion binding	GO:0006970//response to osmotic stress	gi|326488799|dbj|BAJ98011.1|/1.66511e-105/predicted protein [Hordeum vulgare subsp. vulgare]
gnl|UG|Ta#S37874292	44.62	110.06	1.30253	3.52e-13	7.6e-12	13.57	-1.71727	6.18e-23	2.42e-21	GO:0043231//intracellular membrane-bounded organelle	-	-	gi|357139177|ref|XP_003571161.1|/2.1505e-45/PREDICTED: uncharacterized protein LOC100832249 [Brachypodium distachyon]
gnl|UG|Ta#S52541691	161.8	334.79	1.04904	0	0	41.99	-1.94609	2.57e-93	1.79e-91	GO:0043231//intracellular membrane-bounded organelle	-	GO:0000041//transition metal ion transport	gi|326526457|dbj|BAJ97245.1|/0/predicted protein [Hordeum vulgare subsp. vulgare]
gnl|UG|Ta#S52541353	18.97	67.63	1.83394	0	0	6.7	-1.50149	5.75e-09	7.39e-08	GO:0009536//plastid	GO:0016791//phosphatase activity	-	gi|326488753|dbj|BAJ97988.1|/1.51662e-79/predicted protein [Hordeum vulgare subsp. vulgare]
gnl|UG|Ta#S52546561	20.91	71.18	1.76728	0	0	21.35	0.030043	0.869492	0.923483	GO:0043231//intracellular membrane-bounded organelle;GO:0016020//membrane	GO:0032550;GO:0004674//protein serine/threonine kinase activity	GO:0007167//enzyme linked receptor protein signaling pathway;GO:0006464//cellular protein modification process;GO:0014070//response to organic cyclic compound;GO:0006796//phosphate-containing compound metabolic process	gi|326525831|dbj|BAJ93092.1|/0/predicted protein [Hordeum vulgare subsp. vulgare]
gnl|UG|Ta#S16058169	3.69	5.15	0.480952	0.246952	0.393931	9.95	1.43108	4.77e-05	0.000335256	GO:0031224//intrinsic to membrane	GO:0008509//anion transmembrane transporter activity	GO:0015696//ammonium transport	gi|40548580|gb|AAR87397.1|/0/ammonium transporter AMT2.1 [Triticum aestivum]
gnl|UG|Ta#S52546371	73.96	284.73	1.94478	4.91e-13	1.02e-11	125.96	0.768149	3.38e-13	7.47e-12	GO:0044424//intracellular part	-	GO:0044267//cellular protein metabolic process;GO:0006950//response to stress;GO:0009790//embryo development	gi|326507522|dbj|BAK03154.1|/4.58796e-111/predicted protein [Hordeum vulgare subsp. vulgare]
gnl|UG|Ta#S17879515	0.88	5.5	2.64386	3.48e-05	0.000246271	4.34	2.30212	0.00026894	0.00159226	GO:0044464//cell part	GO:0036094//small molecule binding;GO:1901363;GO:0097159//organic cyclic compound binding	-	gi|326512022|dbj|BAJ95992.1|/2.837e-52/predicted protein [Hordeum vulgare subsp. vulgare]
gnl|UG|Ta#S16226725	25.83	77.4	1.58329	1.15e-13	3.02e-12	37.82	0.550102	0.000358624	0.00207177	-	-	-	gi|326520593|dbj|BAK07555.1|/1.12166e-39/predicted protein [Hordeum vulgare subsp. vulgare]
gnl|UG|Ta#S52545410	106.29	584.02	2.45801	7.01e-13	1.39e-11	137.54	0.371845	2.08e-06	1.9e-05	-	GO:0016405//CoA-ligase activity;GO:0032550	GO:0006725//cellular aromatic compound metabolic process	gi|326510013|dbj|BAJ87223.1|/0/predicted protein [Hordeum vulgare subsp. vulgare]
gnl|UG|Ta#S52543585	13.53	31.78	1.23196	6.52e-11	1.03e-09	34.38	1.34541	3.36e-13	7.43e-12	GO:0019866//organelle inner membrane;GO:0031224//intrinsic to membrane	-	GO:0051234//establishment of localization;GO:0044763	gi|357136126|ref|XP_003569657.1|/4.05248e-172/PREDICTED: graves disease carrier protein-like [Brachypodium distachyon]
gnl|UG|Ta#S13049026	5.97	13.31	1.15671	6.13e-05	0.000415405	57.19	3.25996	8.5e-13	1.7e-11	-	-	-	gi|297722019|ref|NP_001173373.1|/5.12543e-06/Os03g0285200 [Oryza sativa Japonica Group]
gnl|UG|Ta#S52542010	34.43	65.5	0.927829	2.5e-13	5.72e-12	7.24	-2.2496	4.17e-25	1.71e-23	-	GO:0022857//transmembrane transporter activity	GO:0044765;GO:0044763	gi|357165354|ref|XP_003580355.1|/0/PREDICTED: MATE efflux family protein 9-like [Brachypodium distachyon]
gnl|UG|Ta#S17890690	1.23	15.8	3.68319	9.62e-06	7.64e-05	1.63	0.406214	0.58572	0.700982	GO:0043231//intracellular membrane-bounded organelle;GO:0044444//cytoplasmic part	GO:0046872//metal ion binding;GO:0004470//malic enzyme activity	-	gi|255549832|ref|XP_002515967.1|/5.95278e-45/malic enzyme, putative [Ricinus communis]
gnl|UG|Ta#S18012618	1.05	8.17	2.95995	1.67e-05	0.000126464	1.45	0.465664	0.567092	0.685759	-	-	-	gi|326498083|dbj|BAJ94904.1|/3.16432e-22/predicted protein [Hordeum vulgare subsp. vulgare]
gnl|UG|Ta#S52541326	9.66	24.5	1.34269	9.07e-10	1.27e-08	11.76	0.283793	0.28353	0.399449	GO:0009536//plastid	GO:0005515//protein binding;GO:0032550	-	gi|326526483|dbj|BAJ97258.1|/0/predicted protein [Hordeum vulgare subsp. vulgare]
gnl|UG|Ta#S13013822	5.27	16.51	1.64747	5.08e-09	6.56e-08	17.01	1.69051	1.74e-09	2.38e-08	-	GO:0016787//hydrolase activity	-	gi|357134279|ref|XP_003568745.1|/1.85216e-48/PREDICTED: nudix hydrolase 15, mitochondrial-like [Brachypodium distachyon]
gnl|UG|Ta#S17979432	20.03	42.6	1.08869	7.18e-12	1.25e-10	19.73	-0.0217715	0.91106	0.960045	-	-	-	gi|63087730|emb|CAI93180.1|/1.60028e-07/glycosyltransferase [Triticum aestivum]
gnl|UG|Ta#S52541718	3.34	0.36	-3.21378	0.00013305	0.000826436	1.27	-1.39502	0.02345	0.0745015	-	GO:0036094//small molecule binding;GO:0048037//cofactor binding	GO:0008152//metabolic process;GO:0006950//response to stress;GO:0003002//regionalization	gi|357121337|ref|XP_003562377.1|/0/PREDICTED: uncharacterized protein C757.02c-like [Brachypodium distachyon]
gnl|UG|Ta#S52544464	4.04	15.98	1.98384	5.91e-10	8.46e-09	22.08	2.45031	6.53e-10	9.35e-09	GO:0031224//intrinsic to membrane	-	GO:0006865//amino acid transport;GO:0009628//response to abiotic stimulus	gi|357144536|ref|XP_003573327.1|/0/PREDICTED: lysine histidine transporter 1-like [Brachypodium distachyon]
gnl|UG|Ta#S24662599	132.46	145.56	0.136057	0.0616252	0.155764	45.79	-1.53245	2.2e-55	1.32e-53	-	GO:0036094//small molecule binding;GO:0016301//kinase activity;GO:1901363;GO:0097159//organic cyclic compound binding	GO:0044237//cellular metabolic process	gi|63175644|gb|AAY34781.1|/0/wall-associated kinase 2 [Triticum aestivum]
gnl|UG|Ta#S16209891	13.53	75.27	2.47591	0	0	35.47	1.39044	0	0	-	-	-	gi|21655164|gb|AAL99269.1|/7.11865e-39/CONSTANS-like protein CO7 [Hordeum vulgare subsp. vulgare]
gnl|UG|Ta#S13179511	4.74	10.65	1.16789	0.000310998	0.00177795	14.48	1.6111	8.35e-08	9.31e-07	-	-	-	gi|462420772|gb|EMJ25035.1|/5.77856e-06/hypothetical protein PRUPE_ppa014082mg [Prunus persica]
gnl|UG|Ta#S52542069	10.37	33.73	1.70162	2.91e-14	8.83e-13	8.32	-0.31776	0.266838	0.382659	-	-	-	gi|326525929|dbj|BAJ93141.1|/1.49924e-23/predicted protein [Hordeum vulgare subsp. vulgare]
gnl|UG|Ta#S52545697	13.88	60.53	2.12464	0	0	10.5	-0.402618	0.106137	0.236486	GO:0044424//intracellular part	GO:0032550;GO:0004672//protein kinase activity	GO:0009267//cellular response to starvation;GO:0055065//metal ion homeostasis;GO:0009743//response to carbohydrate stimulus;GO:0006813//potassium ion transport;GO:0006464//cellular protein modification process;GO:0006970//response to osmotic stress;GO:000	gi|374430469|gb|AEZ51503.1|/0/CBL-interacting protein kinase 9 [Hordeum vulgare subsp. spontaneum]
gnl|UG|Ta#S52542995	16.34	10.47	-0.642147	0.007044	0.0275692	4.34	-1.91264	1.57e-10	2.41e-09	-	-	-	gi|326516112|dbj|BAJ88079.1|/1.46706e-95/predicted protein [Hordeum vulgare subsp. vulgare]
gnl|UG|Ta#S37766027	0.01	3.37	8.3966	1.72e-06	1.57e-05	0.36	5.16993	0.239038	0.381991	GO:0043231//intracellular membrane-bounded organelle;GO:0016020//membrane	GO:0032550;GO:0004396//hexokinase activity;GO:0046914//transition metal ion binding	GO:0006007//glucose catabolic process;GO:0008219//cell death;GO:0009757//hexose mediated signaling;GO:0006796//phosphate-containing compound metabolic process	gi|327555163|gb|AEB00837.1|/2.2017e-61/hexokinase 1 [Hordeum vulgare subsp. vulgare]
gnl|UG|Ta#S52544024	8.61	19.53	1.18161	7.56e-07	7.36e-06	7.78	-0.146243	0.632342	0.745104	GO:0043231//intracellular membrane-bounded organelle;GO:0016020//membrane	GO:0032550;GO:0004674//protein serine/threonine kinase activity	GO:0007167//enzyme linked receptor protein signaling pathway;GO:0006464//cellular protein modification process;GO:0014070//response to organic cyclic compound;GO:0006796//phosphate-containing compound metabolic process	gi|357111624|ref|XP_003557612.1|/0/PREDICTED: L-type lectin-domain containing receptor kinase IV.1-like [Brachypodium distachyon]
gnl|UG|Ta#S52542993	0.53	8.34	3.97598	7.47e-05	0.000496432	1.81	1.77193	0.0505664	0.137778	GO:0043231//intracellular membrane-bounded organelle	GO:0016868//intramolecular transferase activity, phosphotransferases	GO:0046488//phosphatidylinositol metabolic process;GO:0010035//response to inorganic substance;GO:0006007//glucose catabolic process	gi|326503106|dbj|BAJ99178.1|/0/predicted protein [Hordeum vulgare subsp. vulgare]
gnl|UG|Ta#S52540987	0.35	18.28	5.70677	0.00011652	0.000740904	1.09	1.6389	0.165632	0.310488	-	-	-	gi|326521672|dbj|BAK00412.1|/0/predicted protein [Hordeum vulgare subsp. vulgare]
gnl|UG|Ta#S24638289	23.19	50.24	1.11533	1.64e-13	4.03e-12	43.25	0.899197	4.35e-09	5.67e-08	GO:0012505//endomembrane system;GO:0031224//intrinsic to membrane;GO:0043231//intracellular membrane-bounded organelle	GO:0015020//glucuronosyltransferase activity	-	gi|63087730|emb|CAI93180.1|/0/glycosyltransferase [Triticum aestivum]
gnl|UG|Ta#S52544583	60.61	238.93	1.97896	9.4e-13	1.82e-11	17.92	-1.75799	1.42e-31	6.59e-30	GO:0009536//plastid	GO:0008378//galactosyltransferase activity	GO:0006950//response to stress;GO:0009628//response to abiotic stimulus	gi|326490509|dbj|BAJ84918.1|/0/predicted protein [Hordeum vulgare subsp. vulgare]
gnl|UG|Ta#S26025251	17.57	74.38	2.0818	2.8e-14	8.52e-13	58.09	1.72518	0	0	-	-	GO:0000302//response to reactive oxygen species;GO:0010038//response to metal ion;GO:0097305//response to alcohol	gi|326504766|dbj|BAK06674.1|/1.0672e-47/predicted protein [Hordeum vulgare subsp. vulgare]
gnl|UG|Ta#S52543414	58.68	197.75	1.75274	3.37e-13	7.36e-12	118.18	1.01005	2.91e-13	6.57e-12	-	GO:0003677//DNA binding;GO:0001071//nucleic acid binding transcription factor activity	GO:0006351//transcription, DNA-dependent	gi|326512044|dbj|BAJ96003.1|/0/predicted protein [Hordeum vulgare subsp. vulgare]
gnl|UG|Ta#S52546158	5.8	43.49	2.90656	1.16e-12	2.21e-11	7.96	0.456716	0.168368	0.314627	-	-	-	gi|326529439|dbj|BAK04666.1|/0/predicted protein [Hordeum vulgare subsp. vulgare]
gnl|UG|Ta#S52541293	4.04	22.37	2.46914	5.26e-10	7.59e-09	8.51	1.0748	0.0027235	0.0123334	-	GO:0016810//hydrolase activity, acting on carbon-nitrogen (but not peptide) bonds	-	gi|326531914|dbj|BAK01333.1|/2.67459e-62/predicted protein [Hordeum vulgare subsp. vulgare]
gnl|UG|Ta#S50388406	46.03	53.96	0.229316	0.059046	0.154946	22.44	-1.0365	1.03e-11	1.76e-10	GO:0043231//intracellular membrane-bounded organelle;GO:0044444//cytoplasmic part	-	GO:0034968//histone lysine methylation;GO:0019321//pentose metabolic process;GO:0048764;GO:0010481//epidermal cell division	gi|326492365|dbj|BAK01966.1|/1.05669e-26/predicted protein [Hordeum vulgare subsp. vulgare]
gnl|UG|Ta#S52542983	10.72	22.72	1.08366	6.29e-07	6.19e-06	11.58	0.11133	0.664328	0.767613	-	GO:0046873//metal ion transmembrane transporter activity	GO:0070838//divalent metal ion transport	gi|357133008|ref|XP_003568120.1|/2.90705e-148/PREDICTED: magnesium transporter NIPA2-like [Brachypodium distachyon]
gnl|UG|Ta#S26027055	10.19	44.73	2.13409	2.22e-14	6.93e-13	9.59	-0.0875513	0.752866	0.834422	GO:0043231//intracellular membrane-bounded organelle;GO:0044444//cytoplasmic part	GO:0043168;GO:0005515//protein binding;GO:0016831//carboxy-lyase activity	GO:0010038//response to metal ion;GO:0009064//glutamine family amino acid metabolic process;GO:0032412//regulation of ion transmembrane transporter activity;GO:0048588//developmental cell growth;GO:0015698//inorganic anion transport;GO:0030001//metal ion	gi|357117563|ref|XP_003560535.1|/1.03568e-69/PREDICTED: glutamate decarboxylase 1-like [Brachypodium distachyon]
gnl|UG|Ta#S22368313	1.05	4.08	1.95818	0.00131586	0.00637755	6.33	2.59182	1.95e-05	0.000148827	GO:0016020//membrane;GO:0043231//intracellular membrane-bounded organelle	-	-	gi|326518276|dbj|BAJ88167.1|/9.02506e-56/predicted protein [Hordeum vulgare subsp. vulgare]
gnl|UG|Ta#S52542881	4.04	2.84	-0.508464	0.282674	0.398457	0.36	-3.48829	1.45e-05	0.000113871	-	-	-	gi|326514064|dbj|BAJ92182.1|/0/predicted protein [Hordeum vulgare subsp. vulgare]
gnl|UG|Ta#S52544118	4.57	20.95	2.19668	7.84e-11	1.23e-09	9.77	1.09616	0.00106502	0.00542187	GO:0031224//intrinsic to membrane	GO:0005215//transporter activity	GO:0051234//establishment of localization;GO:0044763	gi|326509965|dbj|BAJ87199.1|/0/predicted protein [Hordeum vulgare subsp. vulgare]
gnl|UG|Ta#S52544586	1.58	18.99	3.58724	3.06e-06	2.7e-05	6.88	2.12248	1.3e-05	0.00010237	-	GO:0004672//protein kinase activity;GO:0032550	GO:0006464//cellular protein modification process	gi|357157121|ref|XP_003577692.1|/5.45906e-69/PREDICTED: cysteine-rich receptor-like protein kinase 25-like [Brachypodium distachyon]
gnl|UG|Ta#S17888204	5.09	17.22	1.75835	4.27e-10	6.2e-09	6.88	0.434743	0.224646	0.399098	GO:0009534//chloroplast thylakoid	-	GO:0048869//cellular developmental process;GO:0009668;GO:0009887//organ morphogenesis;GO:0009658//chloroplast organization;GO:0006351//transcription, DNA-dependent;GO:0016109	gi|326488057|dbj|BAJ89867.1|/8.87951e-74/predicted protein [Hordeum vulgare subsp. vulgare]
gnl|UG|Ta#S17987880	27.41	131.18	2.25877	1.72e-13	4.17e-12	32.94	0.265138	0.0918526	0.210916	GO:0043231//intracellular membrane-bounded organelle;GO:0005576//extracellular region;GO:0030312//external encapsulating structure	GO:0046914//transition metal ion binding	GO:0006970//response to osmotic stress	gi|1070358|emb|CAA63659.1|/1.63178e-102/oxalate oxidase-like protein or germin-like protein [Hordeum vulgare subsp. vulgare]
gnl|UG|Ta#S12923226	94.52	249.41	1.39983	0	0	87.95	-0.103936	0.250356	0.393637	-	GO:0004702//receptor signaling protein serine/threonine kinase activity;GO:0032550	GO:0010243//response to organic nitrogen;GO:0003006//developmental process involved in reproduction;GO:0051707//response to other organism;GO:0048580;GO:0009700//indole phytoalexin biosynthetic process;GO:0080135//regulation of cellular response to stress	gi|3396052|gb|AAC28850.1|/0/MAP kinase homolog [Triticum aestivum]
gnl|UG|Ta#S52545671	23.19	158.7	2.77473	1.32e-13	3.37e-12	64.43	1.47423	0	0	-	GO:0003824//catalytic activity	-	gi|326488491|dbj|BAJ93914.1|/0/predicted protein [Hordeum vulgare subsp. vulgare]
gnl|UG|Ta#S52545761	0.7	7.63	3.44626	4.69e-05	0.000324572	4.52	2.6909	9.13e-05	0.000599677	GO:0071944//cell periphery	GO:0043169//cation binding;GO:0032550;GO:0005515//protein binding	GO:0044267//cellular protein metabolic process;GO:0009628//response to abiotic stimulus;GO:0006950//response to stress	gi|326511597|dbj|BAJ91943.1|/0/predicted protein [Hordeum vulgare subsp. vulgare]
gnl|UG|Ta#S52544667	37.95	77.4	1.02823	2.84e-13	6.34e-12	30.58	-0.311511	0.035427	0.100767	GO:0043231//intracellular membrane-bounded organelle	-	GO:0006950//response to stress	gi|326508648|dbj|BAJ95846.1|/5.29329e-159/predicted protein [Hordeum vulgare subsp. vulgare]
gnl|UG|Ta#S52546892	42.34	110.95	1.38982	2.74e-13	6.16e-12	28.23	-0.584792	6.85e-05	0.000462817	GO:0043231//intracellular membrane-bounded organelle	GO:0016791//phosphatase activity;GO:0043169//cation binding	-	gi|326498065|dbj|BAJ94895.1|/0/predicted protein [Hordeum vulgare subsp. vulgare]
gnl|UG|Ta#S52545496	7.91	13.14	0.732216	0.00662268	0.0260606	19.36	1.29133	1.41e-07	1.53e-06	GO:0009532//plastid stroma	GO:0032550;GO:0016881//acid-amino acid ligase activity	GO:0009059//macromolecule biosynthetic process;GO:0006760//folic acid-containing compound metabolic process	gi|144583301|gb|ABP01353.1|/0/folylpolyglutamate synthetase [Triticum aestivum]
gnl|UG|Ta#S22369175	23.01	30.35	0.399436	0.0168087	0.055346	4.71	-2.28846	1.33e-17	4.36e-16	GO:0043231//intracellular membrane-bounded organelle	GO:0004527//exonuclease activity;GO:0035251//UDP-glucosyltransferase activity;GO:0097159//organic cyclic compound binding	GO:0006725//cellular aromatic compound metabolic process	gi|115447391|ref|NP_001047475.1|/9.29733e-20/Os02g0624400 [Oryza sativa Japonica Group]
gnl|UG|Ta#S52545793	57.62	298.22	2.37174	2.16e-13	5.04e-12	24.07	-1.25933	5.55e-19	1.89e-17	GO:0043231//intracellular membrane-bounded organelle;GO:0005576//extracellular region	GO:0004553//hydrolase activity, hydrolyzing O-glycosyl compounds	GO:0005975//carbohydrate metabolic process;GO:0050896//response to stimulus	gi|433359120|dbj|BAM74039.1|/0/fructan 6-exohydrolase [Triticum aestivum]
gnl|UG|Ta#S52543667	14.41	11.72	-0.298098	0.212046	0.380753	6.7	-1.10484	6.47e-05	0.000439045	GO:0031224//intrinsic to membrane	GO:0016780//phosphotransferase activity, for other substituted phosphate groups	GO:0005976//polysaccharide metabolic process	gi|326519026|dbj|BAJ92673.1|/0/predicted protein [Hordeum vulgare subsp. vulgare]
gnl|UG|Ta#S52542787	8.08	32.13	1.99149	8.37e-14	2.28e-12	4.71	-0.778628	0.0259632	0.0812441	GO:0009941//chloroplast envelope;GO:0009532//plastid stroma	GO:0015036//disulfide oxidoreductase activity	GO:0019725//cellular homeostasis;GO:0018904;GO:0006091//generation of precursor metabolites and energy	gi|326525176|dbj|BAK07858.1|/4.06876e-122/predicted protein [Hordeum vulgare subsp. vulgare]
gnl|UG|Ta#S52541022	2.28	7.63	1.74265	4.02e-05	0.000282297	1.45	-0.652981	0.319124	0.43982	-	-	-	gi|326487546|dbj|BAK05445.1|/0/predicted protein [Hordeum vulgare subsp. vulgare]
gnl|UG|Ta#S17987622	0.01	9.59	9.90539	6.66e-16	2.42e-14	3.62	8.49985	6.97e-07	6.87e-06	GO:0005618//cell wall;GO:0043231//intracellular membrane-bounded organelle;GO:0016020//membrane	GO:0046906//tetrapyrrole binding;GO:0046914//transition metal ion binding;GO:0016709//oxidoreductase activity, acting on paired donors, with incorporation or reduction of molecular oxygen, NAD(P)H as one donor, and incorporation of one atom of oxygen	GO:0009314//response to radiation;GO:0009698//phenylpropanoid metabolic process;GO:0006950//response to stress;GO:0048229//gametophyte development	gi|326500908|dbj|BAJ95120.1|/3.46156e-146/predicted protein [Hordeum vulgare subsp. vulgare]
gnl|UG|Ta#S50384420	5.45	7.46	0.452919	0.185404	0.339983	12.31	1.1755	0.000100975	0.000656778	GO:0043231//intracellular membrane-bounded organelle	-	-	gi|242077198|ref|XP_002448535.1|/1.4775e-37/hypothetical protein SORBIDRAFT_06g028640 [Sorghum bicolor]
gnl|UG|Ta#S52545612	109.63	410.95	1.90632	4.15e-13	8.78e-12	175.36	0.677677	1.41e-13	3.53e-12	GO:0043231//intracellular membrane-bounded organelle	GO:0019201//nucleotide kinase activity;GO:0032550;GO:0019206//nucleoside kinase activity;GO:0016776//phosphotransferase activity, phosphate group as acceptor	GO:0009117//nucleotide metabolic process;GO:0009174	gi|326528033|dbj|BAJ89068.1|/1.5945e-105/predicted protein [Hordeum vulgare subsp. vulgare]
gnl|UG|Ta#S52545158	3.51	10.47	1.57672	6.94e-06	5.69e-05	11.94	1.76626	2.14e-07	2.26e-06	-	-	GO:0044249//cellular biosynthetic process;GO:1901576;GO:0044238//primary metabolic process;GO:0009267//cellular response to starvation;GO:0009409//response to cold;GO:0010647//positive regulation of cell communication	gi|357116388|ref|XP_003559963.1|/2.4886e-75/PREDICTED: SPX domain-containing protein 6-like [Brachypodium distachyon]
gnl|UG|Ta#S17979869	0.01	1.78	7.47573	0.000922286	0.00464819	2.9	8.17991	1.18e-05	9.44e-05	GO:0043231//intracellular membrane-bounded organelle	-	-	gi|33146414|dbj|BAC79502.1|/1.86034e-11/unknown protein [Oryza sativa Japonica Group]
gnl|UG|Ta#S19220545	0.88	7.99	3.18262	2.84e-05	0.000204833	1.27	0.529253	0.54436	0.662619	-	-	-	gi|326522921|dbj|BAJ88506.1|/1.93308e-27/predicted protein [Hordeum vulgare subsp. vulgare]
gnl|UG|Ta#S17889283	14.58	33.91	1.21772	2.34e-11	3.84e-10	33.66	1.20704	4.47e-11	7.26e-10	-	GO:0097159//organic cyclic compound binding	-	gi|326526595|dbj|BAJ97314.1|/7.22136e-14/predicted protein [Hordeum vulgare subsp. vulgare]
gnl|UG|Ta#S12952854	30.39	108.64	1.83789	3.77e-13	8.07e-12	13.57	-1.16318	1.34e-09	1.86e-08	-	GO:0004518//nuclease activity	-	gi|357488217|ref|XP_003614396.1|/2.49909e-17/hypothetical protein MTR_5g051150 [Medicago truncatula]
gnl|UG|Ta#S43837853	40.93	86.8	1.08454	0	0	60.99	0.575414	2.39e-06	2.16e-05	GO:0043231//intracellular membrane-bounded organelle;GO:0016020//membrane	GO:0032550;GO:0046872//metal ion binding;GO:0004697//protein kinase C activity	GO:0006464//cellular protein modification process;GO:0006970//response to osmotic stress;GO:0009755//hormone-mediated signaling pathway;GO:0006796//phosphate-containing compound metabolic process	gi|164472660|gb|ABY59012.1|/0/calcium-dependent protein kinase [Triticum aestivum]
gnl|UG|Ta#S50371846	5.62	43.14	2.94038	2.01e-12	3.71e-11	11.22	0.997431	0.00117258	0.00587903	-	GO:0017111//nucleoside-triphosphatase activity;GO:0032550	GO:0009154//purine ribonucleotide catabolic process	gi|220683795|gb|ACL80650.1|/0/PDR-type ABC transporter [Triticum aestivum]
gnl|UG|Ta#S37806058	1.76	9.59	2.44596	1.71e-06	1.57e-05	1.81	0.0404143	0.945154	0.986204	-	-	-	gi|326501700|dbj|BAK02639.1|/1.53951e-23/predicted protein [Hordeum vulgare subsp. vulgare]
gnl|UG|Ta#S52545161	10.72	75.62	2.81846	4.02e-14	1.19e-12	33.3	1.63522	0	0	GO:0043231//intracellular membrane-bounded organelle	-	-	gi|326491829|dbj|BAJ98139.1|/0/predicted protein [Hordeum vulgare subsp. vulgare]
gnl|UG|Ta#S16058421	47.08	99.23	1.07566	1.76e-13	4.25e-12	28.59	-0.719604	4.48e-07	4.56e-06	GO:0043231//intracellular membrane-bounded organelle;GO:0005911//cell-cell junction;GO:0016020//membrane	GO:0000166//nucleotide binding;GO:0003824//catalytic activity	GO:0010243//response to organic nitrogen;GO:0014070//response to organic cyclic compound;GO:0009404//toxin metabolic process;GO:0042743//hydrogen peroxide metabolic process;GO:0009072//aromatic amino acid family metabolic process	gi|326513068|dbj|BAK03441.1|/1.45955e-174/predicted protein [Hordeum vulgare subsp. vulgare]
gnl|UG|Ta#S41658089	72.73	350.59	2.26916	5.66e-13	1.16e-11	75.29	0.0499077	0.619082	0.732279	GO:0030312//external encapsulating structure;GO:0009536//plastid;GO:0005576//extracellular region;GO:0016020//membrane	GO:0046914//transition metal ion binding;GO:0042802//identical protein binding;GO:0004470//malic enzyme activity;GO:0000166//nucleotide binding	GO:0010038//response to metal ion;GO:0043648//dicarboxylic acid metabolic process;GO:0051260//protein homooligomerization	gi|158701881|gb|ABW77317.1|/0/NADP-dependent malic enzyme [Triticum aestivum]
gnl|UG|Ta#S22373515	98.56	240.18	1.28504	0	0	136.82	0.473205	3.25e-09	4.31e-08	GO:0043231//intracellular membrane-bounded organelle	GO:0046872//metal ion binding	-	gi|357135002|ref|XP_003569102.1|/4.52632e-25/PREDICTED: E3 ubiquitin-protein ligase RING1-like [Brachypodium distachyon]
gnl|UG|Ta#S52545438	74.31	149.29	1.00649	2.04e-13	4.84e-12	81.8	0.138544	0.155901	0.299148	GO:0043231//intracellular membrane-bounded organelle	GO:0015020//glucuronosyltransferase activity	GO:0009832//plant-type cell wall biogenesis;GO:0010413//glucuronoxylan metabolic process	gi|472232596|emb|CCV01573.1|/0/GT47_2D [Triticum aestivum]
gnl|UG|Ta#S52545532	13.88	32.13	1.21091	9.2e-11	1.43e-09	17.19	0.308562	0.159675	0.305506	GO:0009532//plastid stroma	GO:0016836//hydro-lyase activity	GO:0052482;GO:0006568//tryptophan metabolic process	gi|408689025|gb|AFU81119.1|/4.38677e-123/tryptophan synthase alpha subunit, partial [Secale cereale]
gnl|UG|Ta#S12985419	2.99	8.88	1.57041	3.72e-05	0.000262473	0.36	-3.05408	0.00051072	0.0028262	GO:0031224//intrinsic to membrane	GO:0017111//nucleoside-triphosphatase activity;GO:0032550	GO:0009154//purine ribonucleotide catabolic process;GO:0051234//establishment of localization	gi|357135472|ref|XP_003569333.1|/2.00324e-24/PREDICTED: pleiotropic drug resistance protein 4-like isoform 3 [Brachypodium distachyon]
gnl|UG|Ta#S52543918	39.88	110.24	1.46691	6.24e-14	1.74e-12	34.02	-0.229282	0.107256	0.238771	GO:0043231//intracellular membrane-bounded organelle;GO:0016020//membrane	GO:0036094//small molecule binding;GO:0004672//protein kinase activity;GO:1901363;GO:0097159//organic cyclic compound binding	-	gi|326533380|dbj|BAJ93662.1|/0/predicted protein [Hordeum vulgare subsp. vulgare]
gnl|UG|Ta#S52544441	8.08	22.37	1.46914	3.75e-10	5.48e-09	25.16	1.6387	7.9e-13	1.6e-11	-	GO:0003824//catalytic activity	GO:0009725//response to hormone stimulus;GO:0006972//hyperosmotic response	gi|326507190|dbj|BAJ95672.1|/1.26575e-144/predicted protein [Hordeum vulgare subsp. vulgare]
gnl|UG|Ta#S52544674	0.35	5.5	3.974	0.000116579	0.000738322	4.52	3.6909	0.000120698	0.000769662	GO:0043231//intracellular membrane-bounded organelle	GO:0004672//protein kinase activity;GO:0032550	GO:0006796//phosphate-containing compound metabolic process;GO:0006464//cellular protein modification process	gi|326533358|dbj|BAJ93651.1|/0/predicted protein [Hordeum vulgare subsp. vulgare]
gnl|UG|Ta#S17971979	0.01	3.55	8.47168	8.55e-07	8.27e-06	1.99	7.63662	0.000408114	0.00232684	-	GO:0003824//catalytic activity	-	gi|326488491|dbj|BAJ93914.1|/1.28867e-77/predicted protein [Hordeum vulgare subsp. vulgare]
gnl|UG|Ta#S52545916	176.39	374.38	1.08573	0	0	141.34	-0.319599	3.2e-06	2.83e-05	-	-	-	gi|357158322|ref|XP_003578090.1|/5.29267e-133/PREDICTED: protein TIFY 6B-like [Brachypodium distachyon]
gnl|UG|Ta#S17985108	10.72	35.86	1.74207	4.02e-14	1.19e-12	5.79	-0.88867	0.0041054	0.0175048	-	-	-	gi|421932452|gb|AFX69604.1|/3.98919e-32/alpha-gliadin [Triticum aestivum]
gnl|UG|Ta#S22366150	19.68	45.8	1.21862	0	0	22.8	0.212304	0.25635	0.401965	-	-	-	gi|326533930|dbj|BAJ93738.1|/5.33129e-82/predicted protein [Hordeum vulgare subsp. vulgare]
gnl|UG|Ta#S37929168	0.35	3.91	3.48174	0.000133926	0.000829217	1.63	2.21945	0.0341538	0.0978937	GO:0043231//intracellular membrane-bounded organelle	GO:0003676//nucleic acid binding;GO:0001071//nucleic acid binding transcription factor activity	GO:0006351//transcription, DNA-dependent	gi|357138129|ref|XP_003570650.1|/2.09523e-84/PREDICTED: AP2-like ethylene-responsive transcription factor PLT2-like [Brachypodium distachyon]
gnl|UG|Ta#S52542105	55.87	198.11	1.82616	2.07e-13	4.88e-12	73.29	0.391543	0.000277172	0.00163558	-	-	-	gi|357145780|ref|XP_003573763.1|/1.08309e-151/PREDICTED: uncharacterized protein LOC100824820 [Brachypodium distachyon]
gnl|UG|Ta#S37936318	1.05	3.73	1.82879	0.00342782	0.0148261	6.52	2.63448	1.87e-05	0.000143472	-	GO:0016757//transferase activity, transferring glycosyl groups	-	gi|326521124|dbj|BAJ96765.1|/2.93443e-81/predicted protein [Hordeum vulgare subsp. vulgare]
gnl|UG|Ta#S52542302	3.69	9.76	1.40326	6.81e-05	0.000456897	5.79	0.649943	0.10763	0.239395	GO:0009536//plastid	GO:0032550;GO:0016776//phosphotransferase activity, phosphate group as acceptor;GO:0019205//nucleobase-containing compound kinase activity	GO:0048731;GO:0009117//nucleotide metabolic process;GO:0044767	gi|326503950|dbj|BAK02761.1|/1.50226e-95/predicted protein [Hordeum vulgare subsp. vulgare]
gnl|UG|Ta#S37868196	10.19	28.93	1.50541	3.99e-13	8.46e-12	22.98	1.17322	1.05e-07	1.15e-06	GO:0031224//intrinsic to membrane	GO:0046915//transition metal ion transmembrane transporter activity;GO:0016628//oxidoreductase activity, acting on the CH-CH group of donors, NAD or NADP as acceptor	GO:0044763;GO:0044710;GO:0000041//transition metal ion transport	gi|357111864|ref|XP_003557730.1|/7.58506e-81/PREDICTED: zinc transporter 2-like isoform 1 [Brachypodium distachyon]
gnl|UG|Ta#S13043080	3.87	51.3	3.72855	9.93e-10	1.38e-08	6.7	0.791828	0.03951	0.111003	-	-	-	gi|326488975|dbj|BAJ98099.1|/3.21187e-35/predicted protein [Hordeum vulgare subsp. vulgare]
gnl|UG|Ta#S12930925	3.16	12.96	2.03607	1.48e-08	1.81e-07	3.08	-0.0369942	0.938898	0.982085	-	GO:0004518//nuclease activity	-	gi|470147459|ref|XP_004309320.1|/1.21649e-10/PREDICTED: uncharacterized protein LOC101299916, partial [Fragaria vesca subsp. vesca]
gnl|UG|Ta#S13158756	5.09	12.78	1.32815	1.22e-05	9.54e-05	5.79	0.185898	0.618612	0.733763	GO:0009536//plastid	GO:0043167//ion binding;GO:0008483//transaminase activity	-	gi|326525415|dbj|BAJ97123.1|/9.05931e-42/predicted protein [Hordeum vulgare subsp. vulgare]
gnl|UG|Ta#S52542892	4.39	3.55	-0.306402	0.483156	0.603616	13.03	1.56954	6.13e-07	6.11e-06	GO:0044424//intracellular part	GO:0005092//GDP-dissociation inhibitor activity	-	gi|326520349|dbj|BAK07433.1|/3.53149e-80/predicted protein [Hordeum vulgare subsp. vulgare]
gnl|UG|Ta#S52541445	24.42	58.58	1.26234	1.96e-13	4.68e-12	36.74	0.589288	0.000184617	0.00113202	-	-	-	gi|326493870|dbj|BAJ85397.1|/0/predicted protein [Hordeum vulgare subsp. vulgare]
gnl|UG|Ta#S13021879	65.35	358.22	2.45459	4.51e-13	9.48e-12	65.87	0.0114343	0.913828	0.961885	GO:0009523//photosystem II;GO:0031224//intrinsic to membrane;GO:0009534//chloroplast thylakoid	GO:0046906//tetrapyrrole binding;GO:0046914//transition metal ion binding	GO:0022900//electron transport chain	gi|42795499|gb|AAS46066.1|/1.25065e-16/cytochrome b559 alpha chain [Oryza sativa Indica Group]
gnl|UG|Ta#S52545812	2.11	17.4	3.04377	5.12e-07	5.14e-06	6.52	1.62763	0.000319204	0.00185604	GO:0016020//membrane	-	-	gi|326528067|dbj|BAJ89085.1|/5.51511e-135/predicted protein [Hordeum vulgare subsp. vulgare]
gnl|UG|Ta#S52546113	10.01	35.86	1.84093	6.53e-14	1.8e-12	6.15	-0.702784	0.0234166	0.0744351	GO:0043231//intracellular membrane-bounded organelle	-	-	gi|238014202|gb|ACR38136.1|/1.93365e-105/unknown [Zea mays]
gnl|UG|Ta#S52542127	36.02	84.32	1.22708	5e-13	1.04e-11	15.93	-1.17705	2.62e-11	4.34e-10	GO:0043231//intracellular membrane-bounded organelle;GO:0044444//cytoplasmic part;GO:0031090//organelle membrane;GO:0012505//endomembrane system	GO:0036094//small molecule binding;GO:0016831//carboxy-lyase activity;GO:0048037//cofactor binding;GO:0016836//hydro-lyase activity	GO:0019321//pentose metabolic process;GO:0009226//nucleotide-sugar biosynthetic process	gi|326494042|dbj|BAJ85483.1|/0/predicted protein [Hordeum vulgare subsp. vulgare]
gnl|UG|Ta#S18012512	156.36	423.19	1.43643	9.08e-14	2.45e-12	179.34	0.197826	0.00295716	0.0132605	GO:0044464//cell part	-	GO:0009628//response to abiotic stimulus;GO:0006950//response to stress	gi|115461983|ref|NP_001054591.1|/4.83325e-11/Os05g0138300 [Oryza sativa Japonica Group]
gnl|UG|Ta#S52541093	2.11	29.47	3.80393	5.12e-07	5.13e-06	6.15	1.54334	0.000760688	0.00402622	-	GO:0003824//catalytic activity	-	gi|326510091|dbj|BAJ87262.1|/0/predicted protein [Hordeum vulgare subsp. vulgare]
gnl|UG|Ta#S22387470	9.66	4.08	-1.24345	0.000314482	0.00179375	3.08	-1.64909	9.43e-06	7.68e-05	-	-	-	gi|63087730|emb|CAI93180.1|/8.50972e-11/glycosyltransferase [Triticum aestivum]
gnl|UG|Ta#S52545663	42.34	163.85	1.95228	2.74e-13	6.17e-12	54.11	0.353874	0.00450352	0.0188427	GO:0043231//intracellular membrane-bounded organelle;GO:0016020//membrane	GO:0032550;GO:0046872//metal ion binding;GO:0004697//protein kinase C activity	GO:0006464//cellular protein modification process;GO:0006970//response to osmotic stress;GO:0009755//hormone-mediated signaling pathway;GO:0006796//phosphate-containing compound metabolic process	gi|164472672|gb|ABY59017.1|/0/calcium-dependent protein kinase [Triticum aestivum]
gnl|UG|Ta#S52545433	35.31	51.3	0.538882	4.2e-05	0.000293937	13.21	-1.41845	2.41e-14	6.7e-13	GO:0043231//intracellular membrane-bounded organelle	GO:0032550;GO:0008905	GO:0006952//defense response;GO:0019852//L-ascorbic acid metabolic process;GO:0009725//response to hormone stimulus;GO:0000302//response to reactive oxygen species;GO:0030243//cellulose metabolic process;GO:0009226//nucleotide-sugar biosynthetic process;G	gi|357112936|ref|XP_003558261.1|/0/PREDICTED: probable mannose-1-phosphate guanylyltransferase 1-like [Brachypodium distachyon]
gnl|UG|Ta#S37847692	4.22	22.37	2.40625	2.79e-10	4.13e-09	3.08	-0.454313	0.325144	0.445165	-	-	-	gi|326509321|dbj|BAJ91577.1|/3.35156e-10/predicted protein [Hordeum vulgare subsp. vulgare]
gnl|UG|Ta#S52546852	1.93	7.63	1.98308	8.24e-06	6.65e-05	5.79	1.58496	0.00089487	0.00462816	-	-	-	gi|326489935|dbj|BAJ94041.1|/0/predicted protein [Hordeum vulgare subsp. vulgare]
gnl|UG|Ta#S16058014	20.91	82.9	1.98718	0	0	32.21	0.623316	0.00022991	0.00138224	GO:0009532//plastid stroma	GO:0046914//transition metal ion binding;GO:0008483//transaminase activity;GO:0043168	GO:0009064//glutamine family amino acid metabolic process;GO:0006952//defense response	gi|326525415|dbj|BAJ97123.1|/0/predicted protein [Hordeum vulgare subsp. vulgare]
gnl|UG|Ta#S17890826	9.49	44.56	2.23127	5.2e-14	1.5e-12	13.57	0.515941	0.0440306	0.121601	-	-	GO:0008152//metabolic process	gi|326499632|dbj|BAJ86127.1|/2.36091e-116/predicted protein [Hordeum vulgare subsp. vulgare]
gnl|UG|Ta#S52544631	7.38	40.83	2.46794	1.14e-13	3e-12	8.87	0.265313	0.38315	0.509025	-	GO:0003676//nucleic acid binding;GO:0004518//nuclease activity	-	gi|326525341|dbj|BAK07940.1|/0/predicted protein [Hordeum vulgare subsp. vulgare]
gnl|UG|Ta#S52542178	50.42	128.17	1.34599	4.65e-13	9.72e-12	42.53	-0.245515	0.0528418	0.142522	GO:0043231//intracellular membrane-bounded organelle	GO:0015020//glucuronosyltransferase activity	GO:0006073//cellular glucan metabolic process;GO:0010413//glucuronoxylan metabolic process	gi|326511327|dbj|BAJ87677.1|/0/predicted protein [Hordeum vulgare subsp. vulgare]
gnl|UG|Ta#S52543394	21.26	54.5	1.35811	2.4e-14	7.38e-13	37.1	0.803278	7.92e-07	7.77e-06	GO:0043231//intracellular membrane-bounded organelle;GO:0031224//intrinsic to membrane	GO:0046873//metal ion transmembrane transporter activity	GO:0034220//ion transmembrane transport;GO:0030001//metal ion transport	gi|326520798|dbj|BAJ92762.1|/0/predicted protein [Hordeum vulgare subsp. vulgare]
gnl|UG|Ta#S52546839	15.11	35.68	1.23961	3.32e-12	6e-11	15.2	0.00856766	0.966976	0.993603	GO:0043231//intracellular membrane-bounded organelle;GO:0044444//cytoplasmic part;GO:0016020//membrane	GO:0004672//protein kinase activity	GO:0044237//cellular metabolic process	gi|326496619|dbj|BAJ98336.1|/0/predicted protein [Hordeum vulgare subsp. vulgare]
gnl|UG|Ta#S52543365	23.01	62.13	1.43303	9.5e-14	2.54e-12	20.99	-0.132559	0.472326	0.599216	-	-	-	gi|297605396|ref|NP_001057134.2|/4.28978e-88/Os06g0215100 [Oryza sativa Japonica Group]
gnl|UG|Ta#S52544891	223.47	289.88	0.375375	9.11e-12	1.57e-10	71.85	-1.63702	2.78e-101	1.97e-99	-	-	-	gi|326504432|dbj|BAJ91048.1|/4.60283e-117/predicted protein [Hordeum vulgare subsp. vulgare]
gnl|UG|Ta#S16057820	28.11	83.79	1.57569	9.33e-14	2.5e-12	49.95	0.829401	3.86e-09	5.09e-08	GO:0031224//intrinsic to membrane;GO:0043231//intracellular membrane-bounded organelle	GO:0046914//transition metal ion binding;GO:0016709//oxidoreductase activity, acting on paired donors, with incorporation or reduction of molecular oxygen, NAD(P)H as one donor, and incorporation of one atom of oxygen	GO:0006631//fatty acid metabolic process;GO:0030148//sphingolipid biosynthetic process;GO:0006694//steroid biosynthetic process;GO:0009639//response to red or far red light	gi|326487480|dbj|BAJ89724.1|/2.77558e-121/predicted protein [Hordeum vulgare subsp. vulgare]
gnl|UG|Ta#S52546129	36.54	74.38	1.02544	3.45e-13	7.52e-12	14.84	-1.29999	3.9e-13	8.45e-12	-	-	-	gi|326523297|dbj|BAJ88689.1|/2.4518e-20/predicted protein [Hordeum vulgare subsp. vulgare]
gnl|UG|Ta#S32537672	8.08	3.02	-1.41981	0.0002662	0.0015477	1.09	-2.89003	1.06e-08	1.32e-07	-	GO:0016740//transferase activity	-	gi|383100766|emb|CCG47997.1|/9.61046e-33/glycosyltransferase, HGA-like,putative,expressed [Triticum aestivum]
gnl|UG|Ta#S17981323	1.23	5.86	2.25224	3.16e-05	0.000225444	14.48	3.55733	1.03e-05	8.31e-05	GO:0009532//plastid stroma	GO:0032550;GO:0016616//oxidoreductase activity, acting on the CH-OH group of donors, NAD or NADP as acceptor;GO:0031406//carboxylic acid binding;GO:0000166//nucleotide binding	GO:0009553//embryo sac development;GO:0006563//L-serine metabolic process	gi|357166417|ref|XP_003580703.1|/2.20561e-09/PREDICTED: d-3-phosphoglycerate dehydrogenase, chloroplastic-like [Brachypodium distachyon]
gnl|UG|Ta#S52541904	5.62	33.02	2.5547	2.01e-12	3.71e-11	8.32	0.566013	0.0873502	0.202136	GO:0031224//intrinsic to membrane	-	-	gi|326489483|dbj|BAK01722.1|/0/predicted protein [Hordeum vulgare subsp. vulgare]
gnl|UG|Ta#S52546880	19.85	29.47	0.570108	0.00110408	0.00543413	5.79	-1.7775	1.82e-11	3.04e-10	GO:0043234//protein complex;GO:0043231//intracellular membrane-bounded organelle	-	GO:0016192//vesicle-mediated transport	gi|326519096|dbj|BAJ96547.1|/0/predicted protein [Hordeum vulgare subsp. vulgare]
gnl|UG|Ta#S24623202	119.99	181.6	0.59785	6.69e-13	1.34e-11	48.86	-1.29619	1.84e-39	9.54e-38	-	GO:0019203//carbohydrate phosphatase activity	GO:0005991//trehalose metabolic process;GO:0006970//response to osmotic stress	gi|357136889|ref|XP_003570035.1|/5.83831e-109/PREDICTED: trehalose-phosphate phosphatase-like [Brachypodium distachyon]
gnl|UG|Ta#S26024995	0.88	6.92	2.9752	2.84e-05	0.000204616	0.9	0.0324215	0.959888	0.991679	-	-	-	gi|357124201|ref|XP_003563792.1|/1.22844e-91/PREDICTED: protein LURP-one-related 15-like [Brachypodium distachyon]
gnl|UG|Ta#S17986155	26.35	67.28	1.35237	1.98e-14	6.27e-13	33.84	0.360927	0.02221	0.0711436	-	-	-	gi|326531328|dbj|BAK05015.1|/5.7863e-41/predicted protein [Hordeum vulgare subsp. vulgare]
gnl|UG|Ta#S32611397	7.73	1.42	-2.44458	2.87e-07	2.99e-06	4.34	-0.832773	0.0214868	0.0689878	-	-	-	gi|357149528|ref|XP_003575143.1|/1.64741e-11/PREDICTED: ran-binding protein 10-like [Brachypodium distachyon]
gnl|UG|Ta#S52545528	53.41	64.08	0.262764	0.0191005	0.0618876	16.29	-1.71312	4.55e-27	1.95e-25	GO:0043231//intracellular membrane-bounded organelle	GO:0004175//endopeptidase activity	GO:0019538//protein metabolic process	gi|115446115|ref|NP_001046837.1|/0/Os02g0473200 [Oryza sativa Japonica Group]
gnl|UG|Ta#S52542748	16.34	43.49	1.41228	4.29e-14	1.26e-12	20.09	0.29807	0.141556	0.275349	GO:0043231//intracellular membrane-bounded organelle	GO:0005099//Ras GTPase activator activity	GO:0032313//regulation of Rab GTPase activity	gi|326509895|dbj|BAJ87163.1|/0/predicted protein [Hordeum vulgare subsp. vulgare]
gnl|UG|Ta#S17980893	4.39	12.96	1.56177	6.56e-07	6.44e-06	6.7	0.60994	0.102614	0.230764	-	-	-	gi|357118356|ref|XP_003560921.1|/5.86372e-13/PREDICTED: uncharacterized protein LOC100823331 [Brachypodium distachyon]
gnl|UG|Ta#S37756739	13	47.04	1.85538	1.42e-14	4.61e-13	20.63	0.666232	0.00179136	0.00853151	GO:0019866//organelle inner membrane;GO:0043231//intracellular membrane-bounded organelle;GO:0031224//intrinsic to membrane	GO:0043169//cation binding;GO:0016682//oxidoreductase activity, acting on diphenols and related substances as donors, oxygen as acceptor	GO:0044707;GO:0044710;GO:0006091//generation of precursor metabolites and energy	gi|326521476|dbj|BAK00314.1|/5.71289e-31/predicted protein [Hordeum vulgare subsp. vulgare]
gnl|UG|Ta#S52542938	15.11	41.72	1.46524	0	0	18.82	0.316763	0.131557	0.269352	GO:0005773//vacuole;GO:0031224//intrinsic to membrane;GO:0031090//organelle membrane	-	GO:0044763	gi|326529277|dbj|BAK01032.1|/0/predicted protein [Hordeum vulgare subsp. vulgare]
gnl|UG|Ta#S50383673	0.35	3.91	3.48174	0.000133926	0.000829806	1.45	2.05063	0.0586896	0.149518	GO:0043231//intracellular membrane-bounded organelle	-	GO:0006351//transcription, DNA-dependent	gi|326500150|dbj|BAJ90910.1|/9.96427e-95/predicted protein [Hordeum vulgare subsp. vulgare]
gnl|UG|Ta#S16226500	0.35	4.97	3.82782	0.000116922	0.000740223	0.9	1.36257	0.270142	0.383764	-	-	-	gi|326499327|dbj|BAK06154.1|/2.15151e-19/predicted protein [Hordeum vulgare subsp. vulgare]
gnl|UG|Ta#S17980054	1.76	8.88	2.33498	1.78e-06	1.62e-05	5.25	1.57674	0.00162614	0.00787474	-	-	-	gi|297605079|ref|NP_001056639.2|/1.01943e-13/Os06g0121800 [Oryza sativa Japonica Group]
gnl|UG|Ta#S52546176	22.66	130.3	2.52362	0	0	54.11	1.25575	0	0	-	-	-	gi|326493780|dbj|BAJ85352.1|/3.5502e-137/predicted protein [Hordeum vulgare subsp. vulgare]
gnl|UG|Ta#S32593327	2.99	11.36	1.92575	9.28e-08	1.04e-06	6.52	1.12473	0.00657398	0.0260945	-	GO:0004312//fatty acid synthase activity	GO:0006631//fatty acid metabolic process	gi|326495396|dbj|BAJ85794.1|/1.23214e-124/predicted protein [Hordeum vulgare subsp. vulgare]
gnl|UG|Ta#S52542625	36.89	99.94	1.43783	5.31e-14	1.52e-12	56.64	0.618591	1.22e-06	1.16e-05	GO:0043231//intracellular membrane-bounded organelle	GO:0003824//catalytic activity	-	gi|357114372|ref|XP_003558974.1|/0/PREDICTED: uncharacterized protein LOC100824638 isoform 2 [Brachypodium distachyon]
gnl|UG|Ta#S52541130	21.61	56.8	1.39419	0	0	15.93	-0.439953	0.0283328	0.0875403	GO:0043231//intracellular membrane-bounded organelle	GO:0016740//transferase activity	-	gi|326508758|dbj|BAJ95901.1|/0/predicted protein [Hordeum vulgare subsp. vulgare]
gnl|UG|Ta#S26025117	63.25	128.34	1.02083	3.91e-13	8.3e-12	165.95	1.39161	3.89e-13	8.44e-12	GO:0009536//plastid	-	-	gi|326496895|dbj|BAJ98474.1|/2.26312e-109/predicted protein [Hordeum vulgare subsp. vulgare]
gnl|UG|Ta#S16058146	45.15	59.11	0.388676	0.00112974	0.00555101	21.9	-1.0438	1.22e-11	2.08e-10	GO:0043231//intracellular membrane-bounded organelle	GO:0097159//organic cyclic compound binding	GO:0006091//generation of precursor metabolites and energy	gi|297726629|ref|NP_001175678.1|/0/Os08g0544300 [Oryza sativa Japonica Group]
gnl|UG|Ta#S52541701	9.31	8.52	-0.127928	0.658288	0.768641	3.26	-1.51391	4.41e-05	0.000312147	-	-	-	gi|357113465|ref|XP_003558523.1|/6.50374e-78/PREDICTED: uncharacterized protein At5g01610-like [Brachypodium distachyon]
gnl|UG|Ta#S24513637	1.58	8.7	2.46109	3.1e-06	2.73e-05	2.53	0.679213	0.27406	0.38865	GO:0043231//intracellular membrane-bounded organelle	GO:0016787//hydrolase activity	-	gi|357136132|ref|XP_003569660.1|/1.07641e-101/PREDICTED: 5'-nucleotidase surE-like [Brachypodium distachyon]
gnl|UG|Ta#S32645425	1.93	6.92	1.84217	4.98e-05	0.000342021	2.53	0.390537	0.507132	0.629128	GO:0042579//microbody	-	GO:0010260//organ senescence	gi|326489372|dbj|BAK01669.1|/2.74529e-46/predicted protein [Hordeum vulgare subsp. vulgare]
gnl|UG|Ta#S52541651	13.53	23.96	0.824466	4.64e-05	0.000322454	58.82	2.12014	0	0	GO:0009536//plastid	GO:0001071//nucleic acid binding transcription factor activity;GO:0016705//oxidoreductase activity, acting on paired donors, with incorporation or reduction of molecular oxygen;GO:0043169//cation binding;GO:0046906//tetrapyrrole binding	GO:0006351//transcription, DNA-dependent;GO:0007602//phototransduction;GO:0009791//post-embryonic development;GO:0009648//photoperiodism;GO:0055114//oxidation-reduction process;GO:0033014//tetrapyrrole biosynthetic process;GO:0010073//meristem maintenance	gi|337271832|gb|AEI69674.1|/2.58715e-133/heme oxygenase 1 [Triticum aestivum]
gnl|UG|Ta#S17890526	18.62	42.43	1.18823	1.63e-13	4.03e-12	38.73	1.0566	2.16e-10	3.27e-09	GO:0043231//intracellular membrane-bounded organelle	GO:0043169//cation binding;GO:0004721//phosphoprotein phosphatase activity;GO:0016772//transferase activity, transferring phosphorus-containing groups	GO:0006796//phosphate-containing compound metabolic process;GO:0006464//cellular protein modification process	gi|326523137|dbj|BAJ88609.1|/1.92431e-80/predicted protein [Hordeum vulgare subsp. vulgare]
gnl|UG|Ta#S37771501	2.46	11.89	2.27302	1.51e-07	1.64e-06	5.97	1.27907	0.00401152	0.0171495	GO:0031224//intrinsic to membrane;GO:0009536//plastid	-	-	gi|326518276|dbj|BAJ88167.1|/1.10126e-120/predicted protein [Hordeum vulgare subsp. vulgare]
gnl|UG|Ta#S17974855	0.7	4.26	2.60543	0.000139699	0.000862819	3.08	2.1375	0.00354574	0.0154126	-	-	-	gi|326488409|dbj|BAJ93873.1|/1.19646e-47/predicted protein [Hordeum vulgare subsp. vulgare]
gnl|UG|Ta#S32610352	0.53	6.21	3.55053	7.47e-05	0.000495502	0.36	-0.557995	0.71544	0.804414	-	-	-	gi|357167048|ref|XP_003580978.1|/7.00621e-78/PREDICTED: putative disease resistance protein RGA3-like [Brachypodium distachyon]
gnl|UG|Ta#S18010260	5.27	15.44	1.5508	6.29e-08	7.16e-07	3.44	-0.615394	0.145849	0.282776	GO:0043231//intracellular membrane-bounded organelle	-	-	gi|326523453|dbj|BAJ92897.1|/1.95316e-22/predicted protein [Hordeum vulgare subsp. vulgare]
gnl|UG|Ta#S52543183	16.16	66.57	2.04244	1.07e-14	3.5e-13	36.74	1.18492	1.18e-11	2.01e-10	-	GO:0016791//phosphatase activity	-	gi|326491777|dbj|BAJ94366.1|/8.59562e-176/predicted protein [Hordeum vulgare subsp. vulgare]
gnl|UG|Ta#S20755391	105.94	249.94	1.23833	8.15e-13	1.59e-11	101.89	-0.0562349	0.506612	0.628745	GO:0043232	GO:0032550	-	gi|48927618|dbj|BAD23897.1|/9.40579e-172/actin [Triticum aestivum]
gnl|UG|Ta#S52542911	87.67	213.37	1.2832	0	0	156	0.831391	0	0	GO:0031224//intrinsic to membrane	-	-	gi|326505788|dbj|BAJ91133.1|/6.36405e-166/predicted protein [Hordeum vulgare subsp. vulgare]
gnl|UG|Ta#S52541072	132.82	485.32	1.86946	7.51e-13	1.47e-11	228.57	0.783164	2.88e-13	6.5e-12	GO:0043231//intracellular membrane-bounded organelle	GO:0016859//cis-trans isomerase activity;GO:0005527//macrolide binding;GO:0005515//protein binding	GO:0050896//response to stimulus;GO:0018208//peptidyl-proline modification	gi|3023751|sp|Q43207.1|FKB70_WHEAT/0/RecName: Full=70 kDa peptidyl-prolyl isomerase; AltName: Full=Peptidyl-prolyl cis-trans isomerase; Short=PPIase; AltName: Full=Rotamase
gnl|UG|Ta#S52544224	2.99	25.74	3.10579	2.33e-08	2.8e-07	3.08	0.0427849	0.929564	0.974889	-	-	-	gi|157676883|emb|CAP07571.1|/6.50903e-152/putative polygalacturonase-inhibiting protein 1 precursor [Triticum durum]
gnl|UG|Ta#S16058504	1.58	6.39	2.01589	3.8e-05	0.000267896	4.89	1.62991	0.00190745	0.00901713	GO:0043231//intracellular membrane-bounded organelle	GO:0036094//small molecule binding;GO:0004672//protein kinase activity;GO:1901363;GO:0097159//organic cyclic compound binding	-	gi|326496639|dbj|BAJ98346.1|/0/predicted protein [Hordeum vulgare subsp. vulgare]
gnl|UG|Ta#S12982578	6.5	5.33	-0.286304	0.420424	0.548166	1.09	-2.57611	1.52e-06	1.42e-05	-	-	-	gi|326523523|dbj|BAJ92932.1|/3.96767e-15/predicted protein [Hordeum vulgare subsp. vulgare]
gnl|UG|Ta#S30065905	17.74	37.1	1.06441	3.44e-10	5.05e-09	26.06	0.554831	0.00288186	0.0129782	GO:0016604//nuclear body	GO:0036094//small molecule binding;GO:0097159//organic cyclic compound binding	-	gi|68035998|gb|AAY84875.1|/2.42255e-107/alternative splicing regulator [Triticum aestivum]
gnl|UG|Ta#S18010328	1.76	7.81	2.14975	3.41e-06	2.97e-05	3.26	0.889297	0.116237	0.255738	GO:0032991//macromolecular complex;GO:0044452;GO:0009534//chloroplast thylakoid	GO:0003723//RNA binding;GO:0016866//intramolecular transferase activity	GO:0009908//flower development;GO:0016571//histone methylation;GO:0001522//pseudouridine synthesis;GO:0006606//protein import into nucleus;GO:0042254//ribosome biogenesis	gi|326493042|dbj|BAJ84982.1|/8.86275e-45/predicted protein [Hordeum vulgare subsp. vulgare]
gnl|UG|Ta#S26029057	12.82	29.11	1.18312	1.43e-09	1.95e-08	6.7	-0.936163	0.00100092	0.00512474	-	GO:0046872//metal ion binding	-	gi|326518692|dbj|BAJ92507.1|/9.38002e-49/predicted protein [Hordeum vulgare subsp. vulgare]
gnl|UG|Ta#S29965560	59.38	169.35	1.51196	1.57e-13	3.88e-12	433.07	2.86655	8.57e-14	2.24e-12	GO:0043231//intracellular membrane-bounded organelle	GO:0046906//tetrapyrrole binding;GO:0046914//transition metal ion binding;GO:0016491//oxidoreductase activity	GO:0009314//response to radiation;GO:0000902//cell morphogenesis;GO:0016128	gi|33337841|gb|AAQ13551.1|AF123610_7/0/cytochrome P450 [Triticum aestivum]
gnl|UG|Ta#S52546098	21.26	69.23	1.70326	2.4e-14	7.42e-13	36.01	0.760256	3.5e-06	3.07e-05	-	-	-	gi|334353283|emb|CBZ39283.1|/9.40771e-153/NAC transcription factor [Hordeum vulgare subsp. vulgare]
gnl|UG|Ta#S52543508	5.62	15.62	1.47475	1.59e-07	1.71e-06	9.95	0.824126	0.00925412	0.034147	GO:0016020//membrane	-	GO:0051707//response to other organism;GO:0051234//establishment of localization	gi|326506074|dbj|BAJ91276.1|/0/predicted protein [Hordeum vulgare subsp. vulgare]
gnl|UG|Ta#S52541993	7.91	38.17	2.27069	3e-14	9.06e-13	11.22	0.504323	0.0731034	0.173895	GO:0044424//intracellular part	-	GO:0009987//cellular process;GO:0044699	gi|326492317|dbj|BAK01942.1|/0/predicted protein [Hordeum vulgare subsp. vulgare]
gnl|UG|Ta#S52541214	9.84	21.66	1.1383	4.23e-07	4.31e-06	2.53	-1.95952	5.05e-07	5.1e-06	GO:0043231//intracellular membrane-bounded organelle	-	-	gi|357134434|ref|XP_003568822.1|/6.94734e-31/PREDICTED: uncharacterized protein LOC100844174 [Brachypodium distachyon]
gnl|UG|Ta#S52541395	21.96	70.47	1.68213	1.78e-14	5.68e-13	21.72	-0.015854	0.931634	0.976429	-	-	-	gi|357155108|ref|XP_003577010.1|/0/PREDICTED: uncharacterized protein LOC100845837 [Brachypodium distachyon]
gnl|UG|Ta#S37751076	6.85	26.45	1.94909	1.34e-13	3.41e-12	13.21	0.947455	0.000730552	0.00389091	-	GO:0003824//catalytic activity	GO:0009725//response to hormone stimulus	gi|357125014|ref|XP_003564191.1|/3.84431e-54/PREDICTED: dihydrosphingosine 1-phosphate phosphatase C823.11-like [Brachypodium distachyon]
gnl|UG|Ta#S12923491	43.22	162.78	1.91315	3.23e-13	7.08e-12	57.37	0.408597	0.000822168	0.00432855	GO:0043231//intracellular membrane-bounded organelle	GO:0097367//carbohydrate derivative binding;GO:0004568//chitinase activity	GO:0006952//defense response;GO:0051707//response to other organism;GO:0006026;GO:0005975//carbohydrate metabolic process;GO:0042221//response to chemical stimulus;GO:0044036//cell wall macromolecule metabolic process	gi|18146827|dbj|BAB82472.1|/1.55397e-166/chitinase 2 [Triticum aestivum]
gnl|UG|Ta#S22368814	7.38	18.28	1.30857	2.15e-07	2.27e-06	9.41	0.350574	0.24165	0.384002	-	-	-	gi|326520870|dbj|BAJ92798.1|/7.84702e-14/predicted protein [Hordeum vulgare subsp. vulgare]
gnl|UG|Ta#S12964055	128.42	300	1.22409	0	0	79.09	-0.699303	3.95e-16	1.23e-14	-	-	-	gi|326492441|dbj|BAK02004.1|/1.59861e-13/predicted protein [Hordeum vulgare subsp. vulgare]
gnl|UG|Ta#S52542325	2.64	1.95	-0.437064	0.458352	0.583746	13.03	2.30323	9.37e-08	1.04e-06	GO:0043231//intracellular membrane-bounded organelle	GO:0016791//phosphatase activity	-	gi|326521474|dbj|BAK00313.1|/1.95851e-134/predicted protein [Hordeum vulgare subsp. vulgare]
gnl|UG|Ta#S26027614	3.34	12.43	1.89591	3.04e-08	3.6e-07	2.53	-0.400711	0.441372	0.567601	-	-	-	gi|326487790|dbj|BAK05567.1|/2.13644e-29/predicted protein [Hordeum vulgare subsp. vulgare]
gnl|UG|Ta#S52542266	5.8	3.91	-0.568884	0.151681	0.290413	12.67	1.12729	0.000136017	0.000859676	GO:0030137//COPI-coated vesicle;GO:0030662;GO:0030117//membrane coat	-	GO:0015031//protein transport	gi|297611333|ref|NP_001065875.2|/0/Os11g0174000 [Oryza sativa Japonica Group]
gnl|UG|Ta#S22380321	0.35	5.68	4.02046	0.000116551	0.000739217	4.71	3.7503	0.000119701	0.000764664	-	-	-	gi|326516350|dbj|BAJ92330.1|/1.68589e-12/predicted protein [Hordeum vulgare subsp. vulgare]
gnl|UG|Ta#S52543491	21.26	63.2	1.57178	2.4e-14	7.39e-13	35.65	0.74576	5.66e-06	4.81e-05	GO:0016020//membrane	GO:0036094//small molecule binding;GO:1901363;GO:0097159//organic cyclic compound binding;GO:0004674//protein serine/threonine kinase activity	GO:0044237//cellular metabolic process	gi|357128211|ref|XP_003565768.1|/0/PREDICTED: probable LRR receptor-like serine/threonine-protein kinase RKF3-like [Brachypodium distachyon]
gnl|UG|Ta#S16243753	2.28	9.94	2.12421	3.6e-07	3.7e-06	12.13	2.41147	3.15e-07	3.27e-06	-	-	-	gi|326520593|dbj|BAK07555.1|/1.24662e-28/predicted protein [Hordeum vulgare subsp. vulgare]
gnl|UG|Ta#S52543575	36.89	83.61	1.18045	5.31e-14	1.51e-12	48.5	0.394755	0.00290724	0.0130859	-	-	-	gi|326508056|dbj|BAJ86771.1|/0/predicted protein [Hordeum vulgare subsp. vulgare]
gnl|UG|Ta#S13215474	4.39	20.06	2.19203	1.48e-10	2.26e-09	2.9	-0.598168	0.195345	0.356103	-	-	-	gi|357165536|ref|XP_003580417.1|/6.25622e-10/PREDICTED: peptide transporter PTR2-like [Brachypodium distachyon]
gnl|UG|Ta#S52541348	95.04	199.7	1.07123	0	0	237.8	1.32314	0	0	GO:0009536//plastid	-	-	gi|326515242|dbj|BAK03534.1|/1.01508e-51/predicted protein [Hordeum vulgare subsp. vulgare]
gnl|UG|Ta#S32702636	2.64	14.38	2.44545	8.12e-08	9.12e-07	8.87	1.7484	9.28e-06	7.56e-05	-	GO:0016301//kinase activity;GO:0032550	GO:0006796//phosphate-containing compound metabolic process;GO:0006464//cellular protein modification process	gi|326499396|dbj|BAJ86009.1|/6.02257e-97/predicted protein [Hordeum vulgare subsp. vulgare]
gnl|UG|Ta#S13050694	15.81	33.91	1.10087	6.99e-10	9.91e-09	24.25	0.617147	0.00155713	0.00759613	-	-	-	gi|326517792|dbj|BAK03814.1|/3.58907e-20/predicted protein [Hordeum vulgare subsp. vulgare]
gnl|UG|Ta#S13043947	83.8	168.82	1.01046	0	0	96.1	0.197586	0.0298912	0.0891797	-	-	-	gi|326531762|dbj|BAJ97885.1|/6.61852e-22/predicted protein [Hordeum vulgare subsp. vulgare]
gnl|UG|Ta#S13013800	2.64	6.39	1.27528	0.00282366	0.0124318	9.05	1.77738	5.91e-06	4.97e-05	GO:0043231//intracellular membrane-bounded organelle	GO:0005488//binding	-	gi|326507756|dbj|BAJ86621.1|/2.9197e-34/predicted protein [Hordeum vulgare subsp. vulgare]
gnl|UG|Ta#S50382809	0.35	4.08	3.54314	0.000125869	0.000790553	2.71	2.95287	0.00117901	0.00589637	-	-	-	gi|326503808|dbj|BAK02690.1|/6.85525e-23/predicted protein [Hordeum vulgare subsp. vulgare]
gnl|UG|Ta#S26028789	1.41	9.05	2.68222	5.46e-06	4.58e-05	3.08	1.12724	0.063897	0.160519	-	-	-	gi|189172037|gb|ACD80374.1|/2.49043e-96/WRKY15 transcription factor, partial [Triticum aestivum]
gnl|UG|Ta#S52545715	18.27	18.11	-0.0126901	0.94876	0.994889	46.87	1.35919	0	0	GO:0031224//intrinsic to membrane;GO:0043231//intracellular membrane-bounded organelle	-	GO:0051234//establishment of localization;GO:0044763	gi|326507118|dbj|BAJ95636.1|/0/predicted protein [Hordeum vulgare subsp. vulgare]
gnl|UG|Ta#S52546376	97.15	403.31	2.0536	7.24e-13	1.43e-11	145.32	0.580947	6.51e-13	1.34e-11	GO:0043231//intracellular membrane-bounded organelle	GO:0003824//catalytic activity;GO:0005488//binding	GO:0005996//monosaccharide metabolic process	gi|326319831|emb|CBW45775.1|/1.12291e-168/ORW1943Ba0077G13.3 [Oryza rufipogon]
gnl|UG|Ta#S52544782	16.87	6.92	-1.28562	9.52e-07	9.07e-06	10.13	-0.735826	0.00215344	0.0100445	-	-	-	gi|326491683|dbj|BAJ94319.1|/1.172e-132/predicted protein [Hordeum vulgare subsp. vulgare]
gnl|UG|Ta#S52545066	0.7	4.97	2.82782	5.65e-05	0.000384196	1.09	0.638901	0.515916	0.637679	GO:0043231//intracellular membrane-bounded organelle	GO:0008233//peptidase activity	-	gi|226530755|ref|NP_001150335.1|/4.30294e-155/aspartic proteinase nepenthesin-2 precursor [Zea mays]
gnl|UG|Ta#S17984544	23.19	73.85	1.6711	1.32e-13	3.37e-12	57.01	1.29771	0	0	-	-	-	gi|326495376|dbj|BAJ85784.1|/2.39111e-50/predicted protein [Hordeum vulgare subsp. vulgare]
gnl|UG|Ta#S32673443	11.77	66.39	2.49585	0	0	71.3	2.59879	0	0	-	-	-	gi|302835353|ref|XP_002949238.1|/2.66789e-07/hypothetical protein VOLCADRAFT_117048 [Volvox carteri f. nagariensis]
gnl|UG|Ta#S32628100	71.85	84.14	0.227804	0.0192265	0.0622267	28.77	-1.32042	6.17e-25	2.51e-23	GO:0016020//membrane	GO:0004672//protein kinase activity;GO:0032550	GO:0006796//phosphate-containing compound metabolic process;GO:0006464//cellular protein modification process	gi|326505326|dbj|BAK03050.1|/7.83044e-96/predicted protein [Hordeum vulgare subsp. vulgare]
gnl|UG|Ta#S52546230	55.69	165.62	1.57239	2.76e-13	6.2e-12	42.53	-0.388937	0.00166317	0.00804314	-	-	-	gi|326532982|dbj|BAJ89336.1|/1.24203e-49/predicted protein [Hordeum vulgare subsp. vulgare]
gnl|UG|Ta#S16058337	1.23	12.6	3.35669	9.62e-06	7.64e-05	1.09	-0.17433	0.834324	0.892068	GO:0031224//intrinsic to membrane	GO:0046914//transition metal ion binding;GO:0003824//catalytic activity	GO:0016117//carotenoid biosynthetic process;GO:0006631//fatty acid metabolic process;GO:0042214//terpene metabolic process	gi|422096233|gb|AFX79621.1|/1.39565e-73/beta-carotene hydroxylase A2 [Triticum aestivum]
gnl|UG|Ta#S52545643	15.64	6.04	-1.37262	6.83e-07	6.7e-06	15.74	0.00919503	0.96221	0.993848	-	GO:0046914//transition metal ion binding;GO:0003779//actin binding	GO:0007015//actin filament organization	gi|326522158|dbj|BAK04207.1|/1.13532e-104/predicted protein [Hordeum vulgare subsp. vulgare]
gnl|UG|Ta#S12952545	0.35	5.68	4.02046	0.000116551	0.000738948	1.99	2.50734	0.0112078	0.0403723	-	-	-	gi|326520149|dbj|BAK03999.1|/5.35609e-16/predicted protein [Hordeum vulgare subsp. vulgare]
gnl|UG|Ta#S12923180	41.11	89.11	1.1161	5.2e-13	1.08e-11	84.51	1.03963	4.07e-13	8.77e-12	-	GO:0043169//cation binding;GO:0016788//hydrolase activity, acting on ester bonds;GO:0005543//phospholipid binding	GO:0016044//cellular membrane organization;GO:0006605//protein targeting;GO:0007154//cell communication	gi|4101568|gb|AAD10234.1|/0/unknown [Triticum aestivum]
gnl|UG|Ta#S52544219	7.73	18.46	1.25586	4.52e-07	4.58e-06	64.43	3.05919	5.04e-14	1.35e-12	GO:0043231//intracellular membrane-bounded organelle;GO:0016020//membrane	GO:0016462//pyrophosphatase activity;GO:0032550	-	gi|326497381|dbj|BAK02275.1|/0/predicted protein [Hordeum vulgare subsp. vulgare]
gnl|UG|Ta#S13254407	13.88	79.88	2.52483	0	0	20.63	0.571736	0.00642956	0.0255951	-	-	-	gi|357125412|ref|XP_003564388.1|/8.42671e-21/PREDICTED: uncharacterized protein LOC100831821 [Brachypodium distachyon]
gnl|UG|Ta#S13212964	0.35	17.04	5.60543	0.00011652	0.000744158	0.9	1.36257	0.270142	0.386808	GO:0043231//intracellular membrane-bounded organelle	-	-	gi|326517068|dbj|BAJ99900.1|/5.93191e-19/predicted protein [Hordeum vulgare subsp. vulgare]
gnl|UG|Ta#S52541784	22.84	46.33	1.02038	1.18e-11	2e-10	13.03	-0.809726	0.000101265	0.000658425	GO:0031090//organelle membrane;GO:0043231//intracellular membrane-bounded organelle;GO:0031224//intrinsic to membrane	GO:0043168;GO:0016454	GO:0006643//membrane lipid metabolic process;GO:0040007//growth	gi|326502566|dbj|BAJ95346.1|/0/predicted protein [Hordeum vulgare subsp. vulgare]
gnl|UG|Ta#S17896943	7.03	45.27	2.68696	1.18e-13	3.06e-12	6.52	-0.108653	0.745272	0.828317	GO:0005856//cytoskeleton;GO:0009536//plastid;GO:0005911//cell-cell junction;GO:0016020//membrane	GO:0008092//cytoskeletal protein binding	GO:0006007//glucose catabolic process;GO:0010038//response to metal ion;GO:0008154//actin polymerization or depolymerization;GO:0006970//response to osmotic stress	gi|1381154|gb|AAC49404.1|/5.57753e-58/WCOR719 [Triticum aestivum]
gnl|UG|Ta#S52546951	18.1	29.64	0.711556	6.61e-05	0.000444793	37.28	1.04241	7.11e-10	1.01e-08	-	GO:0046914//transition metal ion binding	-	gi|326529613|dbj|BAK04753.1|/1.94038e-102/predicted protein [Hordeum vulgare subsp. vulgare]
gnl|UG|Ta#S17989575	5.45	33.02	2.59901	3.57e-12	6.4e-11	9.23	0.760074	0.0193458	0.0629504	-	-	-	gi|357132468|ref|XP_003567852.1|/1.11079e-71/PREDICTED: CTP synthase-like isoform 2 [Brachypodium distachyon]
gnl|UG|Ta#S17982393	6.68	7.81	0.225474	0.48046	0.600678	47.78	2.83849	1.52e-13	3.77e-12	-	-	-	gi|357122091|ref|XP_003562749.1|/2.58745e-20/PREDICTED: uncharacterized protein LOC100843744 [Brachypodium distachyon]
gnl|UG|Ta#S29965563	0.01	3.37	8.3966	1.72e-06	1.58e-05	2.71	8.08215	2.4e-05	0.000179615	GO:0043231//intracellular membrane-bounded organelle	GO:0046906//tetrapyrrole binding;GO:0046914//transition metal ion binding;GO:0016491//oxidoreductase activity	GO:0009314//response to radiation;GO:0000902//cell morphogenesis;GO:0016128	gi|33337835|gb|AAQ13548.1|AF123610_4/0/cytochrome P450 [Triticum aestivum]
gnl|UG|Ta#S12995615	0.7	0.36	-0.959358	0.46163	0.581512	4.52	2.6909	9.13e-05	0.000599236	-	-	-	gi|326516672|dbj|BAJ96328.1|/2.18704e-06/predicted protein [Hordeum vulgare subsp. vulgare]
gnl|UG|Ta#S52545352	48.49	88.58	0.869294	1.03e-13	2.72e-12	108.04	1.15581	1.21e-13	3.09e-12	GO:0009536//plastid	GO:0004672//protein kinase activity;GO:0016829//lyase activity;GO:0005488//binding	GO:0016109;GO:0006089//lactate metabolic process;GO:0006412//translation;GO:0006007//glucose catabolic process;GO:0006090//pyruvate metabolic process;GO:0005984//disaccharide metabolic process;GO:0005982//starch metabolic process;GO:0006396//RNA processin	gi|225456860|ref|XP_002279764.1|/3.4276e-170/PREDICTED: serine/threonine-protein kinase AFC2 [Vitis vinifera]
gnl|UG|Ta#S52546459	12.47	10.12	-0.301252	0.240358	0.419838	30.04	1.26842	9.88e-11	1.55e-09	GO:0031224//intrinsic to membrane;GO:0043231//intracellular membrane-bounded organelle	-	GO:0051234//establishment of localization	gi|326513702|dbj|BAJ87870.1|/0/predicted protein [Hordeum vulgare subsp. vulgare]
gnl|UG|Ta#S52542919	4.22	15.8	1.90461	5.32e-10	7.65e-09	7.96	0.915525	0.0109305	0.0394769	-	GO:0003824//catalytic activity	-	gi|357156959|ref|XP_003577634.1|/1.45947e-176/PREDICTED: uncharacterized protein At1g18480-like [Brachypodium distachyon]
gnl|UG|Ta#S52547029	12.65	37.28	1.55926	0	0	19.18	0.600465	0.00603232	0.024328	GO:0044424//intracellular part	GO:0060089	GO:0010243//response to organic nitrogen;GO:0006351//transcription, DNA-dependent;GO:0007154//cell communication;GO:0009639//response to red or far red light	gi|115451289|ref|NP_001049245.1|/0/Os03g0193000 [Oryza sativa Japonica Group]
gnl|UG|Ta#S37865219	0.7	13.49	4.26839	4.69e-05	0.000325207	60.81	6.44081	4.87e-05	0.000341084	-	-	-	gi|326519735|dbj|BAK00240.1|/2.02768e-10/predicted protein [Hordeum vulgare subsp. vulgare]
gnl|UG|Ta#S52546135	2.81	1.24	-1.18023	0.0676372	0.161529	25.34	3.17277	5.07e-08	5.83e-07	-	-	-	gi|4416516|gb|AAD20386.1|/8.94787e-27/pollen allergen Lol p VA precursor [Lolium perenne]
gnl|UG|Ta#S52546533	68.34	200.95	1.55603	0	0	41.08	-0.734294	5.9e-10	8.49e-09	-	GO:0046906//tetrapyrrole binding;GO:0016702//oxidoreductase activity, acting on single donors with incorporation of molecular oxygen, incorporation of two atoms of oxygen;GO:0016209//antioxidant activity	GO:0016265//death;GO:0009062//fatty acid catabolic process;GO:0014070//response to organic cyclic compound;GO:0010260//organ senescence;GO:0006950//response to stress	gi|326494468|dbj|BAJ90503.1|/0/predicted protein [Hordeum vulgare subsp. vulgare]
gnl|UG|Ta#S15881095	33.38	28.4	-0.233093	0.132394	0.259406	13.39	-1.31783	2.41e-12	4.48e-11	GO:0043231//intracellular membrane-bounded organelle;GO:0005576//extracellular region;GO:0030312//external encapsulating structure	GO:0004558//alpha-glucosidase activity	GO:0046903//secretion;GO:0009628//response to abiotic stimulus;GO:0006950//response to stress;GO:0006073//cellular glucan metabolic process	gi|326502450|dbj|BAJ95288.1|/8.7363e-60/predicted protein [Hordeum vulgare subsp. vulgare]
gnl|UG|Ta#S32433221	5.8	20.06	1.7902	9.14e-12	1.57e-10	3.8	-0.610053	0.130531	0.26765	-	-	-	gi|357159134|ref|XP_003578350.1|/4.39291e-79/PREDICTED: chaperone protein dnaJ 10-like [Brachypodium distachyon]
gnl|UG|Ta#S50382404	3.34	9.94	1.5734	1.21e-05	9.45e-05	4.34	0.377847	0.39422	0.521214	-	-	-	gi|326501986|dbj|BAK06485.1|/5.15253e-08/predicted protein [Hordeum vulgare subsp. vulgare]
gnl|UG|Ta#S32689902	0.53	11.54	4.44451	7.47e-05	0.000496622	11.4	4.4269	7.68e-05	0.000513277	-	-	GO:0006950//response to stress	gi|162414848|gb|ABX89061.1|/5.34276e-73/pathogenesis-related protein [Triticum aestivum]
gnl|UG|Ta#S52543081	11.77	6.57	-0.841149	0.00381656	0.0161355	3.62	-1.70105	5.66e-07	5.68e-06	GO:0043231//intracellular membrane-bounded organelle	GO:0016772//transferase activity, transferring phosphorus-containing groups	GO:0006796//phosphate-containing compound metabolic process	gi|218197977|gb|EEC80404.1|/0/hypothetical protein OsI_22556 [Oryza sativa Indica Group]
gnl|UG|Ta#S12966212	1.05	15.62	3.89493	1.67e-05	0.000126594	5.43	2.37056	4.58e-05	0.000323339	GO:0043231//intracellular membrane-bounded organelle	GO:0016757//transferase activity, transferring glycosyl groups	-	gi|357139045|ref|XP_003571096.1|/6.22264e-64/PREDICTED: UDP-glycosyltransferase 73C3-like [Brachypodium distachyon]
gnl|UG|Ta#S50084339	22.14	63.73	1.52532	1.24e-13	3.18e-12	29.14	0.396346	0.0205556	0.0661882	GO:0043231//intracellular membrane-bounded organelle	GO:0019840//isoprenoid binding;GO:0003824//catalytic activity	GO:0010476//gibberellin mediated signaling pathway	gi|182628155|gb|ACB89252.1|/0/putative GA receptor GID1 [Triticum aestivum]
gnl|UG|Ta#S16058000	49.19	188.52	1.93828	0	0	25.52	-0.946737	6.72e-11	1.08e-09	GO:0031224//intrinsic to membrane;GO:0043231//intracellular membrane-bounded organelle	GO:0005515//protein binding	GO:0006950//response to stress;GO:0016265//death	gi|310942472|dbj|BAJ24153.1|/0/seven trans-membrane protein [Triticum aestivum]
gnl|UG|Ta#S22371701	1.93	8.17	2.08174	2.62e-06	2.34e-05	2.9	0.587452	0.30608	0.425915	-	-	GO:0033554//cellular response to stress;GO:0009642//response to light intensity;GO:0044267//cellular protein metabolic process;GO:0000302//response to reactive oxygen species	gi|326497101|dbj|BAK02135.1|/9.78106e-38/predicted protein [Hordeum vulgare subsp. vulgare]
gnl|UG|Ta#S37752952	8.61	6.75	-0.351126	0.260888	0.37434	0.01	-9.74987	3.71e-15	1.09e-13	-	GO:0046914//transition metal ion binding;GO:0016706//oxidoreductase activity, acting on paired donors, with incorporation or reduction of molecular oxygen, 2-oxoglutarate as one donor, and incorporation of one atom each of oxygen into both donors;GO:00167	GO:0051553	gi|115478126|ref|NP_001062658.1|/3.8154e-64/Os09g0245500 [Oryza sativa Japonica Group]
gnl|UG|Ta#S12918477	16.34	15.27	-0.0977079	0.651328	0.761279	4.16	-1.97375	6.37e-11	1.02e-09	GO:0043231//intracellular membrane-bounded organelle;GO:0030529//ribonucleoprotein complex	GO:0005198//structural molecule activity	GO:0010467//gene expression	gi|115464571|ref|NP_001055885.1|/1.92204e-15/Os05g0488500 [Oryza sativa Japonica Group]
gnl|UG|Ta#S12966618	2.11	11.72	2.47366	5.12e-07	5.13e-06	6.15	1.54334	0.000760688	0.0040298	-	-	-	gi|326527003|dbj|BAK00890.1|/6.84448e-39/predicted protein [Hordeum vulgare subsp. vulgare]
gnl|UG|Ta#S32633553	0.53	6.04	3.51048	7.47e-05	0.000495486	0.72	0.442005	0.694438	0.794647	-	-	GO:0051259//protein oligomerization;GO:0050896//response to stimulus	gi|388429141|gb|AFK30379.1|/3.52396e-47/small heat shock protein [Triticum aestivum]
gnl|UG|Ta#S52542097	27.58	64.62	1.22836	4.44e-16	1.63e-14	28.59	0.0518882	0.748846	0.830482	-	-	GO:0009725//response to hormone stimulus	gi|326525881|dbj|BAJ93117.1|/1.23241e-135/predicted protein [Hordeum vulgare subsp. vulgare]
gnl|UG|Ta#S13043942	34.43	80.06	1.21742	1.59e-13	3.93e-12	92.12	1.41985	0	0	-	GO:0016746//transferase activity, transferring acyl groups	-	gi|357125008|ref|XP_003564188.1|/1.12023e-72/PREDICTED: hydroxycinnamoyl-Coenzyme A shikimate/quinate hydroxycinnamoyltransferase-like [Brachypodium distachyon]
gnl|UG|Ta#S22386683	180.25	180.89	0.00511339	0.936384	0.982975	27.51	-2.71197	2.35e-154	1.76e-152	-	GO:0030414//peptidase inhibitor activity	-	gi|326490195|dbj|BAJ94171.1|/2.9072e-41/predicted protein [Hordeum vulgare subsp. vulgare]
gnl|UG|Ta#S52545471	139.49	313.49	1.16826	2.55e-12	4.65e-11	154.55	0.147912	0.037516	0.105884	-	-	-	gi|326528143|dbj|BAJ89123.1|/1.93224e-67/predicted protein [Hordeum vulgare subsp. vulgare]
gnl|UG|Ta#S32611166	0.53	1.95	1.87941	0.0335384	0.0954925	5.97	3.49367	7.69e-05	0.000513027	-	-	-	gi|326520141|dbj|BAK03995.1|/1.65843e-32/predicted protein [Hordeum vulgare subsp. vulgare]
gnl|UG|Ta#S52544164	17.04	48.64	1.51322	6.42e-14	1.78e-12	45.97	1.43177	0	0	-	GO:0042578//phosphoric ester hydrolase activity	GO:0006796//phosphate-containing compound metabolic process	gi|37538060|gb|AAQ92971.1|/0/CTD-phosphatase-like protein [Hordeum vulgare subsp. vulgare]
gnl|UG|Ta#S17978506	26	78.46	1.59345	0	0	33.3	0.357011	0.024774	0.0782489	-	-	-	gi|326499111|dbj|BAK06046.1|/2.08539e-49/predicted protein [Hordeum vulgare subsp. vulgare]
gnl|UG|Ta#S32656491	682	671.18	-0.023072	0.484068	0.604583	309.46	-1.14002	1.31e-176	1.01e-174	-	-	-	gi|326531128|dbj|BAK04915.1|/2.67391e-29/predicted protein [Hordeum vulgare subsp. vulgare]
gnl|UG|Ta#S52544851	56.57	67.81	0.261461	0.0164635	0.0543016	20.27	-1.48069	1.9e-23	7.58e-22	GO:0043231//intracellular membrane-bounded organelle	GO:0046914//transition metal ion binding	GO:0019941//modification-dependent protein catabolic process	gi|326519140|dbj|BAJ96569.1|/0/predicted protein [Hordeum vulgare subsp. vulgare]
gnl|UG|Ta#S52543710	4.39	7.63	0.797462	0.0264316	0.0815956	42.17	3.26392	1.87e-10	2.85e-09	GO:0043231//intracellular membrane-bounded organelle	GO:0046906//tetrapyrrole binding;GO:0046914//transition metal ion binding;GO:0004497//monooxygenase activity;GO:0016705//oxidoreductase activity, acting on paired donors, with incorporation or reduction of molecular oxygen	GO:0009059//macromolecule biosynthetic process;GO:0000038//very long-chain fatty acid metabolic process	gi|326511351|dbj|BAJ87689.1|/0/predicted protein [Hordeum vulgare subsp. vulgare]
gnl|UG|Ta#S18007433	0.35	3.91	3.48174	0.000133926	0.000830101	0.36	0.040642	0.972306	0.985931	GO:0030312//external encapsulating structure;GO:0043231//intracellular membrane-bounded organelle	-	-	gi|326487386|dbj|BAJ89677.1|/1.4968e-77/predicted protein [Hordeum vulgare subsp. vulgare]
gnl|UG|Ta#S52544918	10.89	20.77	0.931497	2.67e-05	0.000195012	24.61	1.17624	3.5e-08	4.11e-07	-	-	GO:0006464//cellular protein modification process	gi|357122920|ref|XP_003563161.1|/0/PREDICTED: E3 ubiquitin-protein ligase HERC2-like [Brachypodium distachyon]
gnl|UG|Ta#S52544325	13.88	37.99	1.45261	0	0	14.48	0.061054	0.7895	0.85962	-	-	-	gi|326533392|dbj|BAJ93668.1|/0/predicted protein [Hordeum vulgare subsp. vulgare]
gnl|UG|Ta#S17977075	3.16	8.88	1.49064	7.35e-05	0.000489701	7.06	1.15974	0.00376608	0.0162048	GO:0016020//membrane;GO:0043231//intracellular membrane-bounded organelle	-	-	gi|326532488|dbj|BAK05173.1|/5.87246e-61/predicted protein [Hordeum vulgare subsp. vulgare]
gnl|UG|Ta#S52544861	2.28	12.25	2.42568	2.78e-07	2.9e-06	2.17	-0.0713388	0.905184	0.954698	-	GO:0046872//metal ion binding	-	gi|357136383|ref|XP_003569784.1|/0/PREDICTED: E3 ubiquitin-protein ligase At4g11680-like [Brachypodium distachyon]
gnl|UG|Ta#S52546983	33.73	116.09	1.78314	0	0	55.02	0.705924	7.69e-08	8.64e-07	-	-	-	gi|326524315|dbj|BAK00541.1|/0/predicted protein [Hordeum vulgare subsp. vulgare]
gnl|UG|Ta#S23201679	196.41	459.05	1.22478	2.33e-12	4.27e-11	140.8	-0.480221	6.83e-13	1.4e-11	GO:0005618//cell wall;GO:0043231//intracellular membrane-bounded organelle	GO:0005488//binding;GO:0003824//catalytic activity	-	gi|58334052|emb|CAI47635.1|/0/peroxidase precursor [Triticum aestivum]
gnl|UG|Ta#S52545200	51.3	69.59	0.439921	7.41e-05	0.000493337	106.77	1.05748	0	0	GO:0005618//cell wall;GO:0043231//intracellular membrane-bounded organelle;GO:0031224//intrinsic to membrane	GO:0005515//protein binding	GO:0016044//cellular membrane organization	gi|326487312|dbj|BAJ89640.1|/0/predicted protein [Hordeum vulgare subsp. vulgare]
gnl|UG|Ta#S52543145	1.05	9.94	3.24286	1.67e-05	0.000126815	1.63	0.634483	0.419078	0.547799	-	GO:0016831//carboxy-lyase activity	GO:0009725//response to hormone stimulus;GO:0006970//response to osmotic stress;GO:0009791//post-embryonic development;GO:0006596//polyamine biosynthetic process;GO:0006525//arginine metabolic process	gi|326491615|dbj|BAJ94285.1|/0/predicted protein [Hordeum vulgare subsp. vulgare]
gnl|UG|Ta#S12912257	2.64	4.26	0.690316	0.144595	0.27939	8.32	1.65605	3.54e-05	0.000256667	-	GO:0016787//hydrolase activity;GO:0004866//endopeptidase inhibitor activity	GO:0019538//protein metabolic process;GO:0006950//response to stress	gi|20513866|gb|AAM22827.1|AF427791_18/1.68779e-29/CI2E [Hordeum vulgare subsp. vulgare]
gnl|UG|Ta#S52897821	7.91	18.82	1.25052	3.8e-07	3.89e-06	18.64	1.23665	5.99e-07	5.98e-06	-	GO:0003824//catalytic activity	-	gi|242051088|ref|XP_002463288.1|/1.32406e-06/hypothetical protein SORBIDRAFT_02g041250 [Sorghum bicolor]
gnl|UG|Ta#S37765359	15.11	19.53	0.370188	0.0744064	0.174871	7.24	-1.06144	7.48e-05	0.000502464	-	GO:0005488//binding	GO:0006351//transcription, DNA-dependent	gi|326514664|dbj|BAJ96319.1|/9.98319e-98/predicted protein [Hordeum vulgare subsp. vulgare]
gnl|UG|Ta#S37851808	4.04	21.48	2.41057	5.26e-10	7.57e-09	6.33	0.64785	0.0930512	0.213067	GO:0043231//intracellular membrane-bounded organelle	GO:0016746//transferase activity, transferring acyl groups	-	gi|326501416|dbj|BAK02497.1|/9.28068e-33/predicted protein [Hordeum vulgare subsp. vulgare]
gnl|UG|Ta#S52544293	15.46	17.22	0.155545	0.46506	0.585157	7.42	-1.05905	6.36e-05	0.000431996	GO:0043231//intracellular membrane-bounded organelle;GO:0031224//intrinsic to membrane	GO:0043169//cation binding;GO:0016682//oxidoreductase activity, acting on diphenols and related substances as donors, oxygen as acceptor	GO:0016109;GO:0044707;GO:0006996//organelle organization;GO:0006091//generation of precursor metabolites and energy	gi|9837152|gb|AAG00450.1|AF274001_1/1.08388e-120/oxidase [Triticum aestivum]
gnl|UG|Ta#S32555767	3.87	15.27	1.98029	1.17e-09	1.61e-08	11.4	1.55863	3.43e-06	3.01e-05	GO:0043231//intracellular membrane-bounded organelle	-	-	gi|326499157|dbj|BAK06069.1|/4.26798e-49/predicted protein [Hordeum vulgare subsp. vulgare]
gnl|UG|Ta#S52544014	149.68	71.54	-1.06506	1.48e-36	9.1e-35	68.05	-1.13721	4.93e-40	2.59e-38	GO:0031224//intrinsic to membrane;GO:0009536//plastid;GO:0031090//organelle membrane	GO:0015291//secondary active transmembrane transporter activity;GO:0015119;GO:0005342//organic acid transmembrane transporter activity	GO:0009642//response to light intensity;GO:0051707//response to other organism;GO:0006996//organelle organization;GO:0009746;GO:0015712//hexose phosphate transport;GO:0015717//triose phosphate transport;GO:0019953//sexual reproduction;GO:0009555//pollen d	gi|357116748|ref|XP_003560140.1|/1.63974e-164/PREDICTED: glucose-6-phosphate/phosphate translocator 2, chloroplastic-like [Brachypodium distachyon]
gnl|UG|Ta#S32680884	7.38	3.73	-0.984445	0.00919642	0.0337453	1.45	-2.34757	1.15e-06	1.11e-05	GO:0043231//intracellular membrane-bounded organelle	GO:0005515//protein binding	-	gi|357117653|ref|XP_003560578.1|/8.37269e-67/PREDICTED: transcription factor bHLH48-like [Brachypodium distachyon]
gnl|UG|Ta#S52544870	9.14	35.15	1.94326	6.48e-14	1.8e-12	18.28	1	3.13e-05	0.000230335	GO:0000325//plant-type vacuole	GO:0046872//metal ion binding;GO:0016831//carboxy-lyase activity	GO:0006644//phospholipid metabolic process	gi|242059983|ref|XP_002459137.1|/0/hypothetical protein SORBIDRAFT_03g046500 [Sorghum bicolor]
gnl|UG|Ta#S52545070	176.91	45.62	-1.95528	1.15e-103	1.05e-101	64.43	-1.45721	3.17e-68	2e-66	GO:0005618//cell wall;GO:0043231//intracellular membrane-bounded organelle;GO:0005576//extracellular region;GO:0016020//membrane	GO:0016798//hydrolase activity, acting on glycosyl bonds;GO:0046527//glucosyltransferase activity	GO:0006073//cellular glucan metabolic process;GO:0009725//response to hormone stimulus;GO:0048364//root development;GO:0071555//cell wall organization;GO:0006950//response to stress;GO:0009605//response to external stimulus	gi|51039064|gb|AAT94297.1|/3.4453e-146/endotransglucosylase/hydrolase XTH5 [Triticum aestivum]
gnl|UG|Ta#S52545507	1.76	7.81	2.14975	3.41e-06	2.97e-05	3.26	0.889297	0.116237	0.25558	-	-	-	gi|315064602|gb|ADT78385.1|/4.69056e-131/BCL-2-associated athanogene 3 [Triticum aestivum]
gnl|UG|Ta#S37913159	25.3	22.54	-0.16665	0.34454	0.467315	11.94	-1.08333	1.8e-07	1.92e-06	-	GO:0008378//galactosyltransferase activity	-	gi|326495826|dbj|BAJ90535.1|/5.25237e-92/predicted protein [Hordeum vulgare subsp. vulgare]
gnl|UG|Ta#S52541066	40.58	74.56	0.877633	6.64e-14	1.83e-12	94.47	1.21909	0	0	-	GO:0004175//endopeptidase activity	GO:0019538//protein metabolic process	gi|326501422|dbj|BAK02500.1|/0/predicted protein [Hordeum vulgare subsp. vulgare]
gnl|UG|Ta#S32617689	5.09	4.79	-0.08764	0.821806	0.882121	0.9	-2.49967	3.24e-05	0.000238187	-	-	-	gi|357142892|ref|XP_003572728.1|/2.83644e-06/PREDICTED: uncharacterized protein LOC100843373 [Brachypodium distachyon]
gnl|UG|Ta#S52541759	72.91	316.15	2.11642	0	0	112.38	0.624197	4.62e-12	8.27e-11	GO:0031224//intrinsic to membrane	GO:0008509//anion transmembrane transporter activity	GO:0015696//ammonium transport	gi|326514332|dbj|BAJ96153.1|/0/predicted protein [Hordeum vulgare subsp. vulgare]
gnl|UG|Ta#S52543070	43.22	42.43	-0.0266144	0.839046	0.896051	19.55	-1.14453	9.05e-13	1.8e-11	-	GO:0016879//ligase activity, forming carbon-nitrogen bonds	GO:0019941//modification-dependent protein catabolic process	gi|326509023|dbj|BAJ86904.1|/5.56944e-157/predicted protein [Hordeum vulgare subsp. vulgare]
gnl|UG|Ta#S52544560	7.2	30.89	2.10107	1.51e-13	3.79e-12	80.71	3.48668	1.21e-13	3.09e-12	-	-	-	gi|326491361|dbj|BAJ94376.1|/4.06703e-10/predicted protein [Hordeum vulgare subsp. vulgare]
gnl|UG|Ta#S18006257	2.11	7.1	1.75058	7.05e-05	0.000471156	2.71	0.36105	0.519022	0.64019	-	-	-	gi|326531328|dbj|BAK05015.1|/1.60403e-30/predicted protein [Hordeum vulgare subsp. vulgare]
gnl|UG|Ta#S17987038	16.16	43.85	1.44015	1.07e-14	3.52e-13	66.42	2.03919	0	0	GO:0031224//intrinsic to membrane	-	-	gi|326492524|dbj|BAK02045.1|/4.79351e-133/predicted protein [Hordeum vulgare subsp. vulgare]
gnl|UG|Ta#S13166907	10.19	48.46	2.24964	2.22e-14	6.92e-13	2.17	-2.23139	2.7e-08	3.22e-07	GO:0030312//external encapsulating structure;GO:0043231//intracellular membrane-bounded organelle	-	GO:0071555//cell wall organization	gi|44894788|gb|AAS48875.1|/2.77253e-36/expansin EXPA6 [Triticum aestivum]
gnl|UG|Ta#S13021666	4.74	17.57	1.89016	7.39e-11	1.16e-09	7.6	0.681112	0.0546394	0.146574	-	-	GO:0009628//response to abiotic stimulus	gi|326523293|dbj|BAJ88687.1|/6.4346e-107/predicted protein [Hordeum vulgare subsp. vulgare]
gnl|UG|Ta#S52544274	163.03	366.74	1.16962	1.05e-12	2.01e-11	75.47	-1.11116	6.31e-42	3.39e-40	GO:0043231//intracellular membrane-bounded organelle	GO:0005488//binding;GO:0003824//catalytic activity	-	gi|357117920|ref|XP_003560709.1|/7.08907e-124/PREDICTED: peroxidase 4-like [Brachypodium distachyon]
gnl|UG|Ta#S37761438	13.18	40.65	1.6249	0	0	18.46	0.486052	0.0261118	0.0816376	-	-	GO:0009409//response to cold	gi|326523883|dbj|BAJ96952.1|/4.70383e-43/predicted protein [Hordeum vulgare subsp. vulgare]
gnl|UG|Ta#S37820917	27.93	13.14	-1.08785	3.02e-08	3.58e-07	22.26	-0.327362	0.0583794	0.149196	-	-	-	gi|357139336|ref|XP_003571238.1|/1.11544e-26/PREDICTED: uncharacterized protein LOC100836964 [Brachypodium distachyon]
gnl|UG|Ta#S17888213	0.7	8.17	3.54491	4.69e-05	0.000324692	4.52	2.6909	9.13e-05	0.000599897	GO:0005576//extracellular region	GO:0046914//transition metal ion binding;GO:0036094//small molecule binding;GO:0016616//oxidoreductase activity, acting on the CH-OH group of donors, NAD or NADP as acceptor	GO:0009699//phenylpropanoid biosynthetic process;GO:0033554//cellular response to stress;GO:0051707//response to other organism	gi|326488141|dbj|BAJ89909.1|/4.83405e-155/predicted protein [Hordeum vulgare subsp. vulgare]
gnl|UG|Ta#S22366146	2.64	9.59	1.86099	1.42e-06	1.32e-05	1.81	-0.544548	0.365904	0.490488	-	-	-	gi|326530936|dbj|BAK01266.1|/1.56241e-102/predicted protein [Hordeum vulgare subsp. vulgare]
gnl|UG|Ta#S52545299	11.42	26.09	1.19193	8.19e-09	1.03e-07	18.28	0.678703	0.00282084	0.0127322	GO:0009941//chloroplast envelope;GO:0009534//chloroplast thylakoid	GO:0016709//oxidoreductase activity, acting on paired donors, with incorporation or reduction of molecular oxygen, NAD(P)H as one donor, and incorporation of one atom of oxygen	GO:0009687//abscisic acid metabolic process;GO:0009725//response to hormone stimulus;GO:0006091//generation of precursor metabolites and energy;GO:0016117//carotenoid biosynthetic process;GO:0009639//response to red or far red light;GO:0030104//water home	gi|326527621|dbj|BAK08085.1|/0/predicted protein [Hordeum vulgare subsp. vulgare]
gnl|UG|Ta#S22366546	30.57	133.14	2.12276	1.45e-13	3.65e-12	62.98	1.04278	0	0	GO:0043231//intracellular membrane-bounded organelle	GO:0000030//mannosyltransferase activity	GO:0006952//defense response	gi|326502906|dbj|BAJ99081.1|/4.01543e-69/predicted protein [Hordeum vulgare subsp. vulgare]
gnl|UG|Ta#S16058198	106.82	301.24	1.49573	1.78e-12	3.32e-11	127.22	0.252144	0.00157233	0.00766606	GO:0043231//intracellular membrane-bounded organelle	GO:0016757//transferase activity, transferring glycosyl groups;GO:0016787//hydrolase activity	GO:0005991//trehalose metabolic process	gi|357137377|ref|XP_003570277.1|/0/PREDICTED: probable alpha,alpha-trehalose-phosphate synthase [UDP-forming] 11-like [Brachypodium distachyon]
gnl|UG|Ta#S52545524	106.11	218.7	1.04339	7.99e-13	1.56e-11	53.57	-0.986063	3.29e-23	1.3e-21	GO:0043231//intracellular membrane-bounded organelle	GO:0015020//glucuronosyltransferase activity;GO:0016763//transferase activity, transferring pentosyl groups	GO:0010413//glucuronoxylan metabolic process;GO:0003002//regionalization;GO:0044767;GO:0048608//reproductive structure development	gi|63087754|emb|CAI93192.1|/0/glycosyltransferase [Triticum aestivum]
gnl|UG|Ta#S52544942	12.47	39.94	1.67937	0	0	17.74	0.508545	0.0233592	0.0742922	GO:0043231//intracellular membrane-bounded organelle	GO:0016757//transferase activity, transferring glycosyl groups	-	gi|472232588|emb|CCV01569.1|/1.4648e-161/GT43_2D [Triticum aestivum]
gnl|UG|Ta#S52546126	11.07	27.16	1.29483	3.47e-10	5.09e-09	26.24	1.24511	2.54e-09	3.41e-08	-	GO:0016787//hydrolase activity	-	gi|326533016|dbj|BAJ89353.1|/0/predicted protein [Hordeum vulgare subsp. vulgare]
gnl|UG|Ta#S52542619	7.03	15.09	1.102	3.98e-05	0.000279799	9.59	0.448006	0.137333	0.267746	-	-	-	gi|326522444|dbj|BAK07684.1|/0/predicted protein [Hordeum vulgare subsp. vulgare]
gnl|UG|Ta#S37864886	4.92	19.53	1.98896	2.27e-11	3.74e-10	4.71	-0.0629313	0.873836	0.927766	GO:0043231//intracellular membrane-bounded organelle	-	-	gi|357126027|ref|XP_003564690.1|/1.31785e-52/PREDICTED: thiosulfate sulfurtransferase, chloroplastic-like [Brachypodium distachyon]
gnl|UG|Ta#S37907651	6.15	14.2	1.20723	1.82e-05	0.00013589	7.06	0.199082	0.554958	0.67277	-	-	GO:0032958//inositol phosphate biosynthetic process	gi|326513486|dbj|BAJ96128.1|/4.9978e-63/predicted protein [Hordeum vulgare subsp. vulgare]
gnl|UG|Ta#S26027528	14.76	29.47	0.997554	1.14e-07	1.26e-06	30.77	1.05983	1.41e-08	1.73e-07	GO:0016020//membrane;GO:0044424//intracellular part	-	GO:0009607//response to biotic stimulus	gi|357137226|ref|XP_003570202.1|/6.58316e-97/PREDICTED: universal stress protein A-like protein-like isoform 1 [Brachypodium distachyon]
gnl|UG|Ta#S17974848	11.42	21.12	0.887047	4.75e-05	0.000328075	23.35	1.03186	1.37e-06	1.29e-05	-	-	-	gi|326523129|dbj|BAJ88605.1|/5.5937e-15/predicted protein [Hordeum vulgare subsp. vulgare]
gnl|UG|Ta#S26024884	2.99	28.76	3.26585	2.33e-08	2.81e-07	18.1	2.59777	2.74e-08	3.26e-07	-	-	GO:0006950//response to stress	gi|162414848|gb|ABX89061.1|/8.92846e-73/pathogenesis-related protein [Triticum aestivum]
gnl|UG|Ta#S37865671	14.93	92.84	2.63653	0	0	15.74	0.0762214	0.728296	0.813954	-	-	-	gi|326496553|dbj|BAJ94738.1|/1.10177e-14/predicted protein [Hordeum vulgare subsp. vulgare]
gnl|UG|Ta#S52543597	14.05	31.78	1.17755	3e-10	4.43e-09	5.07	-1.47051	8.32e-07	8.11e-06	GO:0043231//intracellular membrane-bounded organelle	GO:0016874//ligase activity	-	gi|326506004|dbj|BAJ91241.1|/0/predicted protein [Hordeum vulgare subsp. vulgare]
gnl|UG|Ta#S16058105	63.25	22.54	-1.48858	1.7e-26	8.71e-25	4.52	-3.80667	2.58e-75	1.69e-73	GO:0044429//mitochondrial part	GO:0016627//oxidoreductase activity, acting on the CH-CH group of donors;GO:0032550;GO:0000166//nucleotide binding;GO:0016301//kinase activity	GO:0044710	gi|326529849|dbj|BAK08204.1|/3.79689e-88/predicted protein [Hordeum vulgare subsp. vulgare]
gnl|UG|Ta#S32534392	0.01	2.31	7.85175	0.000113502	0.000725944	1.45	7.17991	0.00341464	0.0149007	-	-	-	gi|255573123|ref|XP_002527491.1|/1.6197e-08/conserved hypothetical protein [Ricinus communis]
gnl|UG|Ta#S17985030	12.47	23.79	0.931894	6.89e-06	5.67e-05	30.77	1.30306	2.31e-11	3.83e-10	-	GO:0016301//kinase activity;GO:0032550	GO:0006464//cellular protein modification process	gi|326500916|dbj|BAJ95124.1|/3.7829e-24/predicted protein [Hordeum vulgare subsp. vulgare]
gnl|UG|Ta#S35138731	9.31	26.45	1.50641	3.85e-12	6.9e-11	17.92	0.944718	8.56e-05	0.000565503	GO:0043231//intracellular membrane-bounded organelle	-	-	gi|115349934|gb|ABI95415.1|/0/fasciclin-like protein FLA25 [Triticum aestivum]
gnl|UG|Ta#S37862090	0.53	3.2	2.59401	0.000860538	0.00438513	3.98	2.9087	0.000141774	0.00089228	GO:0043231//intracellular membrane-bounded organelle	GO:0046914//transition metal ion binding;GO:0016491//oxidoreductase activity	-	gi|326507610|dbj|BAK03198.1|/1.16012e-58/predicted protein [Hordeum vulgare subsp. vulgare]
gnl|UG|Ta#S52543267	5.8	2.31	-1.32816	0.00345896	0.0149534	0.9	-2.68806	3.74e-06	3.26e-05	GO:0044427//chromosomal part;GO:0043231//intracellular membrane-bounded organelle	-	GO:0046474//glycerophospholipid biosynthetic process;GO:0044763	gi|222628537|gb|EEE60669.1|/1.02246e-152/hypothetical protein OsJ_14128 [Oryza sativa Japonica Group]
gnl|UG|Ta#S32604747	4.57	0.71	-2.6863	3.83e-05	0.000269338	1.99	-1.19943	0.0177748	0.0584451	-	-	-	gi|326506688|dbj|BAJ91385.1|/1.59851e-16/predicted protein [Hordeum vulgare subsp. vulgare]
gnl|UG|Ta#S52547015	9.49	25.74	1.43953	3.5e-11	5.66e-10	9.95	0.0682884	0.801644	0.866823	GO:0031224//intrinsic to membrane	-	-	gi|326506796|dbj|BAJ91439.1|/0/predicted protein [Hordeum vulgare subsp. vulgare]
gnl|UG|Ta#S52542922	23.37	51.48	1.13935	1.39e-13	3.51e-12	26.78	0.196498	0.253254	0.397983	-	-	-	gi|357114368|ref|XP_003558972.1|/2.73454e-123/PREDICTED: inactive rhomboid protein 1-like [Brachypodium distachyon]
gnl|UG|Ta#S17890392	27.23	57.69	1.08312	3.8e-13	8.08e-12	56.64	1.05662	2.43e-13	5.63e-12	-	GO:0046906//tetrapyrrole binding;GO:0016742//hydroxymethyl-, formyl- and related transferase activity;GO:0043168	GO:0009069//serine family amino acid metabolic process;GO:0006730//one-carbon metabolic process;GO:0010038//response to metal ion	gi|357126145|ref|XP_003564749.1|/3.15863e-66/PREDICTED: serine hydroxymethyltransferase 1-like [Brachypodium distachyon]
gnl|UG|Ta#S24623102	158.99	266.27	0.743954	0	0	611.15	1.94259	0	0	-	GO:0008135//translation factor activity, nucleic acid binding;GO:0070259	GO:0006412//translation	gi|413945899|gb|AFW78548.1|/4.21783e-61/protein translation factor SUI1 [Zea mays]
gnl|UG|Ta#S37936015	0.01	0.89	6.47573	0.0302904	0.0912477	3.62	8.49985	6.97e-07	6.86e-06	-	GO:0004753//saccharopine dehydrogenase activity	GO:0044710	gi|313248024|gb|ADR51166.1|/1.6889e-30/saccharopine dehydrogenase-like protein [Hordeum vulgare]
gnl|UG|Ta#S52543268	6.15	19.7	1.67954	9.14e-11	1.42e-09	70.94	3.52794	5.1e-13	1.07e-11	-	GO:0016747//transferase activity, transferring acyl groups other than amino-acyl groups	GO:0009059//macromolecule biosynthetic process;GO:0009832//plant-type cell wall biogenesis	gi|326504296|dbj|BAJ90980.1|/0/predicted protein [Hordeum vulgare subsp. vulgare]
gnl|UG|Ta#S52543874	12.47	65.33	2.38928	0	0	4.52	-1.46407	3.87e-06	3.36e-05	-	-	-	gi|326499944|dbj|BAJ90807.1|/0/predicted protein [Hordeum vulgare subsp. vulgare]
gnl|UG|Ta#S17980813	19.85	34.08	0.779786	3.64e-06	3.15e-05	69.13	1.80017	1.34e-13	3.37e-12	GO:0043231//intracellular membrane-bounded organelle	GO:0004175//endopeptidase activity	GO:0019538//protein metabolic process;GO:0006970//response to osmotic stress;GO:0010038//response to metal ion	gi|1168536|sp|P42210.1|ASPR_HORVU/1.89924e-73/RecName: Full=Phytepsin; AltName: Full=Aspartic proteinase; Contains: RecName: Full=Phytepsin 32 kDa subunit; Contains: RecName: Full=Phytepsin 29 kDa subunit; Contains: RecName: Full=Phytepsin 16 kDa subunit;
gnl|UG|Ta#S17888728	28.46	79.53	1.48256	0	0	29.14	0.0340652	0.832346	0.891821	GO:0005576//extracellular region	GO:0046914//transition metal ion binding;GO:0016491//oxidoreductase activity	-	gi|326498515|dbj|BAJ98685.1|/3.62713e-107/predicted protein [Hordeum vulgare subsp. vulgare]
gnl|UG|Ta#S17893983	20.03	24.67	0.300595	0.098525	0.220846	8.51	-1.23493	2.54e-07	2.65e-06	GO:0043231//intracellular membrane-bounded organelle;GO:0044444//cytoplasmic part	GO:0031406//carboxylic acid binding;GO:0004713//protein tyrosine kinase activity;GO:0032550	GO:0006796//phosphate-containing compound metabolic process;GO:0006464//cellular protein modification process	gi|357159793|ref|XP_003578561.1|/1.87001e-63/PREDICTED: serine/threonine-protein kinase HT1-like [Brachypodium distachyon]
gnl|UG|Ta#S52544964	21.61	67.1	1.63461	0	0	15.93	-0.439953	0.0283328	0.0875251	GO:0043231//intracellular membrane-bounded organelle;GO:0044444//cytoplasmic part;GO:0016020//membrane	GO:0004558//alpha-glucosidase activity	GO:0019752//carboxylic acid metabolic process;GO:0044238//primary metabolic process;GO:0022622//root system development	gi|152955872|emb|CAL26914.1|/0/alkaline invertase [Triticum aestivum]
gnl|UG|Ta#S52542441	89.95	56.45	-0.67215	3.81e-11	6.14e-10	28.96	-1.63506	9.54e-42	5.1e-40	-	-	-	gi|326503738|dbj|BAJ86375.1|/0/predicted protein [Hordeum vulgare subsp. vulgare]
gnl|UG|Ta#S52547020	183.24	131.01	-0.484058	2.15e-12	3.95e-11	60.26	-1.60446	4.84e-81	3.25e-79	GO:0016020//membrane;GO:0044424//intracellular part	GO:0003747//translation release factor activity	GO:0006412//translation	gi|310656756|gb|ADP02190.1|/0/putative eukaryotic peptide chain release factor subunit 1-3 [Triticum aestivum]
gnl|UG|Ta#S17987391	17.57	177.51	3.33671	2.8e-14	8.55e-13	76.37	2.11989	0	0	-	GO:0043169//cation binding;GO:0008171//O-methyltransferase activity	GO:0009699//phenylpropanoid biosynthetic process;GO:0010038//response to metal ion	gi|326489412|dbj|BAK01687.1|/4.47286e-110/predicted protein [Hordeum vulgare subsp. vulgare]
gnl|UG|Ta#S52544984	15.81	21.48	0.442157	0.0272778	0.0838666	4.89	-1.69293	6.94e-09	8.82e-08	GO:0030312//external encapsulating structure;GO:0044435	GO:0043169//cation binding;GO:0016763//transferase activity, transferring pentosyl groups;GO:0051540	GO:0006144//purine nucleobase metabolic process;GO:0006188//IMP biosynthetic process;GO:0009887//organ morphogenesis	gi|326501222|dbj|BAJ98842.1|/0/predicted protein [Hordeum vulgare subsp. vulgare]
gnl|UG|Ta#S52544873	17.74	38.7	1.12533	1.98e-11	3.3e-10	33.3	0.908516	2.09e-07	2.21e-06	GO:0043231//intracellular membrane-bounded organelle	-	-	gi|326493776|dbj|BAJ85350.1|/2.24038e-163/predicted protein [Hordeum vulgare subsp. vulgare]
gnl|UG|Ta#S52546768	3.16	10.47	1.72826	1.59e-06	1.47e-05	4.16	0.396659	0.38569	0.511981	-	-	-	gi|357167048|ref|XP_003580978.1|/0/PREDICTED: putative disease resistance protein RGA3-like [Brachypodium distachyon]
gnl|UG|Ta#S38990007	1.58	9.59	2.60161	3.06e-06	2.7e-05	1.99	0.332844	0.614498	0.729173	-	GO:0016746//transferase activity, transferring acyl groups	-	gi|150246875|emb|CAM96512.1|/0/putative PF02458-family acyl transferase 2 [Triticum aestivum]
gnl|UG|Ta#S52545097	13.18	6.04	-1.12573	9.62e-05	0.000623645	4.89	-1.43044	3e-06	2.66e-05	-	-	-	gi|326502866|dbj|BAJ99061.1|/6.14905e-118/predicted protein [Hordeum vulgare subsp. vulgare]
gnl|UG|Ta#S16198275	7.73	4.08	-0.921899	0.0116768	0.04163	0.36	-4.4244	3.02e-11	4.98e-10	GO:0043231//intracellular membrane-bounded organelle	GO:0046914//transition metal ion binding	-	gi|326530944|dbj|BAK01270.1|/1.13181e-64/predicted protein [Hordeum vulgare subsp. vulgare]
gnl|UG|Ta#S26026330	105.23	32.13	-1.71155	2.83e-52	2.06e-50	60.99	-0.786901	3.22e-16	1.01e-14	-	GO:0015036//disulfide oxidoreductase activity	GO:0018904;GO:0019725//cellular homeostasis	gi|413924217|gb|AFW64149.1|/5.63262e-65/thioredoxin H-type 5 [Zea mays]
gnl|UG|Ta#S17894729	6.85	16.51	1.26916	1.53e-06	1.42e-05	4.16	-0.71952	0.0565734	0.15061	GO:0043231//intracellular membrane-bounded organelle;GO:0030312//external encapsulating structure;GO:0005576//extracellular region	GO:0004558//alpha-glucosidase activity	GO:0006073//cellular glucan metabolic process;GO:0046903//secretion;GO:0009628//response to abiotic stimulus;GO:0006950//response to stress	gi|433359118|dbj|BAM74038.1|/8.95453e-112/cell wall invertase [Triticum aestivum]
gnl|UG|Ta#S52544910	6.5	29.11	2.163	2.05e-13	4.86e-12	55.74	3.1002	2.13e-13	5.04e-12	-	GO:0003824//catalytic activity;GO:0016209//antioxidant activity;GO:0043169//cation binding;GO:0046906//tetrapyrrole binding	GO:0044710;GO:0006950//response to stress	gi|357134771|ref|XP_003568989.1|/2.18842e-149/PREDICTED: peroxidase 2-like [Brachypodium distachyon]
gnl|UG|Ta#S52546506	4.74	7.1	0.582932	0.104772	0.232579	11.04	1.21978	0.000153468	0.000955781	GO:0043234//protein complex;GO:0009536//plastid	GO:0019787//small conjugating protein ligase activity	GO:0032446//protein modification by small protein conjugation	gi|326512748|dbj|BAK03281.1|/0/predicted protein [Hordeum vulgare subsp. vulgare]
gnl|UG|Ta#S52546079	9.31	61.24	2.71762	5.51e-14	1.56e-12	264.04	4.82583	1.09e-14	3.08e-13	-	GO:0016782//transferase activity, transferring sulfur-containing groups	-	gi|357122036|ref|XP_003562722.1|/7.57941e-154/PREDICTED: flavonol 4'-sulfotransferase-like [Brachypodium distachyon]
gnl|UG|Ta#S16058022	4.39	10.47	1.25397	0.000154626	0.000948303	7.06	0.685447	0.0627946	0.158172	-	GO:0046872//metal ion binding;GO:0016831//carboxy-lyase activity;GO:0019842//vitamin binding	GO:0006950//response to stress	gi|326504024|dbj|BAK02798.1|/0/predicted protein [Hordeum vulgare subsp. vulgare]
gnl|UG|Ta#S16057942	181.83	1286.45	2.82273	1.88e-12	3.5e-11	347.29	0.933551	1.47e-12	2.82e-11	-	GO:0017111//nucleoside-triphosphatase activity;GO:0032550	GO:0009154//purine ribonucleotide catabolic process	gi|357135470|ref|XP_003569332.1|/0/PREDICTED: pleiotropic drug resistance protein 4-like isoform 2 [Brachypodium distachyon]
gnl|UG|Ta#S17987674	76.07	19.88	-1.93601	5.51e-45	3.78e-43	31.85	-1.25603	1.82e-24	7.33e-23	GO:0043231//intracellular membrane-bounded organelle	-	-	gi|326511277|dbj|BAJ87652.1|/2.18529e-149/predicted protein [Hordeum vulgare subsp. vulgare]
gnl|UG|Ta#S52546339	18.8	37.63	1.00115	1.8e-09	2.41e-08	26.97	0.520623	0.00420332	0.0179052	GO:0016020//membrane;GO:0043231//intracellular membrane-bounded organelle	GO:0005515//protein binding	-	gi|326519899|dbj|BAK03874.1|/0/predicted protein [Hordeum vulgare subsp. vulgare]
gnl|UG|Ta#S17888629	48.66	91.6	0.912611	1.02e-13	2.71e-12	22.8	-1.0937	2.7e-13	6.16e-12	GO:0043231//intracellular membrane-bounded organelle	GO:0003676//nucleic acid binding	GO:0006351//transcription, DNA-dependent	gi|326518768|dbj|BAJ92545.1|/1.53584e-25/predicted protein [Hordeum vulgare subsp. vulgare]
gnl|UG|Ta#S52545597	21.96	3.02	-2.86226	1.66e-21	7.47e-20	4.89	-2.16697	7.42e-16	2.28e-14	-	GO:0016879//ligase activity, forming carbon-nitrogen bonds	GO:0006625//protein targeting to peroxisome;GO:0009062//fatty acid catabolic process;GO:0010876//lipid localization;GO:0006486//protein glycosylation;GO:0048193//Golgi vesicle transport;GO:0030001//metal ion transport	gi|357152085|ref|XP_003576005.1|/0/PREDICTED: glutamyl-tRNA(Gln) amidotransferase subunit A-like [Brachypodium distachyon]
gnl|UG|Ta#S52544764	17.04	20.24	0.248284	0.213766	0.383684	5.61	-1.60285	7.35e-09	9.3e-08	GO:0042579//microbody	GO:0047617//acyl-CoA hydrolase activity;GO:0000166//nucleotide binding	GO:0006732//coenzyme metabolic process	gi|295881161|gb|ADG56514.1|/0/acyl-CoA thioesterase protein splice-form 1 [Hordeum vulgare subsp. vulgare]
gnl|UG|Ta#S37775515	9.49	4.62	-1.03852	0.00197596	0.00909433	3.08	-1.62348	1.44e-05	0.000112756	GO:0005840//ribosome;GO:0009532//plastid stroma	-	GO:0022613//ribonucleoprotein complex biogenesis	gi|326490455|dbj|BAJ84891.1|/2.57033e-18/predicted protein [Hordeum vulgare subsp. vulgare]
gnl|UG|Ta#S52544318	94.17	194.56	1.04688	0	0	73.11	-0.365199	0.000115525	0.000744103	-	GO:0035251//UDP-glucosyltransferase activity;GO:0019203//carbohydrate phosphatase activity	GO:0005991//trehalose metabolic process	gi|326491689|dbj|BAJ94322.1|/0/predicted protein [Hordeum vulgare subsp. vulgare]
gnl|UG|Ta#S35138726	8.61	37.1	2.10733	4.62e-14	1.35e-12	9.95	0.208683	0.460774	0.587354	GO:0031225//anchored to membrane;GO:0043231//intracellular membrane-bounded organelle	-	-	gi|115349940|gb|ABI95418.1|/2.12492e-164/fasciclin-like protein FLA28 [Triticum aestivum]
gnl|UG|Ta#S17893737	20.2	21.3	0.0764981	0.6854	0.785733	7.96	-1.34351	3.3e-08	3.89e-07	GO:0043231//intracellular membrane-bounded organelle	-	-	gi|357512381|ref|XP_003626479.1|/1.98828e-124/Ubiquitin-like protein [Medicago truncatula]
gnl|UG|Ta#S52543374	56.39	128.52	1.18848	0	0	29.32	-0.943554	3.16e-12	5.8e-11	-	GO:0036094//small molecule binding;GO:0004672//protein kinase activity;GO:1901363;GO:0097159//organic cyclic compound binding	GO:0044237//cellular metabolic process	gi|242089167|ref|XP_002440416.1|/1.86244e-137/hypothetical protein SORBIDRAFT_09g000636 [Sorghum bicolor]
gnl|UG|Ta#S52546504	32.68	74.73	1.19328	6.15e-13	1.24e-11	22.98	-0.508029	0.00209556	0.00980011	GO:0043231//intracellular membrane-bounded organelle;GO:0031090//organelle membrane	GO:0032550;GO:0046914//transition metal ion binding;GO:0016639//oxidoreductase activity, acting on the CH-NH2 group of donors, NAD or NADP as acceptor	GO:0016192//vesicle-mediated transport;GO:0006575//cellular modified amino acid metabolic process;GO:0010038//response to metal ion;GO:0016044//cellular membrane organization;GO:0006970//response to osmotic stress;GO:0006595//polyamine metabolic process;G	gi|326516846|dbj|BAJ96415.1|/0/predicted protein [Hordeum vulgare subsp. vulgare]
gnl|UG|Ta#S37937341	16.16	48.82	1.59505	1.07e-14	3.51e-13	86.87	2.42643	0	0	-	GO:0004866//endopeptidase inhibitor activity	GO:0006950//response to stress	gi|115488400|ref|NP_001066687.1|/1.27011e-15/Os12g0437800 [Oryza sativa Japonica Group]
gnl|UG|Ta#S17975006	0.88	1.95	1.1479	0.137707	0.26855	4.71	2.42015	0.00011056	0.000715475	-	-	-	gi|63087730|emb|CAI93180.1|/1.24668e-06/glycosyltransferase [Triticum aestivum]
gnl|UG|Ta#S52543693	16.87	46.51	1.46308	0	0	34.57	1.03506	3.66e-09	4.83e-08	GO:0043231//intracellular membrane-bounded organelle;GO:0016020//membrane	GO:0046872//metal ion binding;GO:0004620//phospholipase activity	GO:0006950//response to stress;GO:0008219//cell death;GO:0006650//glycerophospholipid metabolic process	gi|357159765|ref|XP_003578552.1|/0/PREDICTED: phospholipase D delta-like isoform 1 [Brachypodium distachyon]
gnl|UG|Ta#S12923185	37.95	80.41	1.08328	2.84e-13	6.35e-12	41.26	0.120644	0.377834	0.503122	GO:0005618//cell wall;GO:0009536//plastid;GO:0005576//extracellular region;GO:0031225//anchored to membrane	GO:0008081//phosphoric diester hydrolase activity	GO:0048764;GO:0019400;GO:0009826//unidimensional cell growth;GO:0009664//plant-type cell wall organization;GO:0000904//cell morphogenesis involved in differentiation	gi|4104060|gb|AAD10252.1|/0/S222 [Triticum aestivum]
gnl|UG|Ta#S52546352	10.72	29.11	1.44121	1.78e-12	3.32e-11	18.28	0.769961	0.000849138	0.00441977	-	GO:0004702//receptor signaling protein serine/threonine kinase activity;GO:0032550	GO:0006796//phosphate-containing compound metabolic process;GO:0006464//cellular protein modification process;GO:0007243//intracellular protein kinase cascade	gi|326516420|dbj|BAJ92365.1|/0/predicted protein [Hordeum vulgare subsp. vulgare]
gnl|UG|Ta#S22391326	42.69	138.46	1.6975	5.35e-14	1.52e-12	83.07	0.960429	2.09e-14	5.82e-13	GO:0043231//intracellular membrane-bounded organelle	-	-	gi|326489334|dbj|BAK01650.1|/1.1804e-33/predicted protein [Hordeum vulgare subsp. vulgare]
gnl|UG|Ta#S26026831	10.54	48.46	2.20092	0	0	22.62	1.10172	5.3e-07	5.34e-06	GO:0043231//intracellular membrane-bounded organelle	GO:0046906//tetrapyrrole binding;GO:0046914//transition metal ion binding;GO:0016709//oxidoreductase activity, acting on paired donors, with incorporation or reduction of molecular oxygen, NAD(P)H as one donor, and incorporation of one atom of oxygen	GO:0044710	gi|326488881|dbj|BAJ98052.1|/1.51031e-160/predicted protein [Hordeum vulgare subsp. vulgare]
gnl|UG|Ta#S13043520	3.69	18.82	2.35057	1.87e-09	2.5e-08	7.6	1.04238	0.00570938	0.0231983	-	GO:0005488//binding;GO:0016301//kinase activity	-	gi|326502768|dbj|BAJ99012.1|/2.71901e-34/predicted protein [Hordeum vulgare subsp. vulgare]
gnl|UG|Ta#S18006081	4.92	11.36	1.20723	0.000129021	0.000807154	5.25	0.0936591	0.806778	0.870059	-	-	-	gi|326509157|dbj|BAJ86971.1|/9.95237e-58/predicted protein [Hordeum vulgare subsp. vulgare]
gnl|UG|Ta#S50380295	0.01	1.6	7.32193	0.00185418	0.00863867	3.08	8.26679	5.83e-06	4.94e-05	-	-	-	gi|326507676|dbj|BAK03231.1|/3.88809e-34/predicted protein [Hordeum vulgare subsp. vulgare]
gnl|UG|Ta#S52544150	54.64	21.66	-1.33492	7.62e-20	3.24e-18	29.5	-0.889243	6.77e-11	1.08e-09	-	GO:0016881//acid-amino acid ligase activity	GO:0009314//response to radiation;GO:0009725//response to hormone stimulus	gi|326500950|dbj|BAJ95141.1|/0/predicted protein [Hordeum vulgare subsp. vulgare]
gnl|UG|Ta#S32434666	0.7	4.44	2.66513	9.98e-05	0.000645382	0.01	-6.12928	0.0672752	0.162827	GO:0043231//intracellular membrane-bounded organelle	GO:0016647//oxidoreductase activity, acting on the CH-NH group of donors, oxygen as acceptor;GO:0000166//nucleotide binding	GO:0044710	gi|326498221|dbj|BAJ98538.1|/3.06271e-106/predicted protein [Hordeum vulgare subsp. vulgare]
gnl|UG|Ta#S26028647	32.5	45.98	0.500567	0.000289372	0.00167074	71.12	1.12982	0	0	GO:0043231//intracellular membrane-bounded organelle	GO:0005488//binding	-	gi|160415774|gb|ABX39195.1|/1.57571e-72/C2H2 zinc finger protein [Triticum aestivum]
gnl|UG|Ta#S52547057	12.3	38.7	1.65368	0	0	14.66	0.253227	0.282264	0.397791	-	GO:0016740//transferase activity	-	gi|357126762|ref|XP_003565056.1|/7.14488e-166/PREDICTED: putative cis-zeatin O-glucosyltransferase-like [Brachypodium distachyon]
gnl|UG|Ta#S32699324	9.49	22.54	1.24801	2.78e-08	3.31e-07	16.83	0.826555	0.000667154	0.00359611	GO:0043231//intracellular membrane-bounded organelle	-	GO:0009409//response to cold	gi|357125708|ref|XP_003564532.1|/1.17719e-86/PREDICTED: uncharacterized protein LOC100825801 [Brachypodium distachyon]
gnl|UG|Ta#S52545999	36.54	73.85	1.01512	3.45e-13	7.51e-12	48.68	0.413853	0.00182383	0.00867462	-	-	GO:0045184//establishment of protein localization	gi|326511685|dbj|BAJ91987.1|/1.41097e-127/predicted protein [Hordeum vulgare subsp. vulgare]
gnl|UG|Ta#S32420366	8.43	22.19	1.39631	1.92e-09	2.56e-08	6.52	-0.370661	0.243804	0.38684	GO:0043231//intracellular membrane-bounded organelle	GO:0036094//small molecule binding;GO:0004672//protein kinase activity;GO:1901363;GO:0097159//organic cyclic compound binding	GO:0006796//phosphate-containing compound metabolic process	gi|357122542|ref|XP_003562974.1|/8.24001e-43/PREDICTED: cysteine-rich receptor-like protein kinase 10-like [Brachypodium distachyon]
gnl|UG|Ta#S16215154	11.24	35.33	1.65225	0	0	22.08	0.974098	7.6e-06	6.3e-05	-	GO:0005488//binding	-	gi|326497871|dbj|BAJ94798.1|/4.31606e-37/predicted protein [Hordeum vulgare subsp. vulgare]
gnl|UG|Ta#S17987220	14.58	15.98	0.132277	0.549192	0.666688	30.4	1.06008	1.71e-08	2.07e-07	-	GO:0046914//transition metal ion binding	-	gi|357124388|ref|XP_003563882.1|/2.68196e-89/PREDICTED: uncharacterized protein LOC100832937 [Brachypodium distachyon]
gnl|UG|Ta#S32507737	11.6	20.41	0.815151	0.000197204	0.00118567	127.04	3.45309	0	0	-	-	-	gi|357122091|ref|XP_003562749.1|/3.28025e-20/PREDICTED: uncharacterized protein LOC100843744 [Brachypodium distachyon]
gnl|UG|Ta#S18008950	18.97	10.3	-0.881075	0.000127927	0.00080146	3.8	-2.31965	5.81e-15	1.69e-13	GO:0044464//cell part;GO:0016020//membrane	-	GO:0009626//plant-type hypersensitive response;GO:0009813//flavonoid biosynthetic process;GO:0006605//protein targeting	gi|326513922|dbj|BAJ92111.1|/4.73859e-67/predicted protein [Hordeum vulgare subsp. vulgare]
gnl|UG|Ta#S52546404	16.51	7.99	-1.04707	3.75e-05	0.000264944	16.11	-0.0353836	0.867392	0.921581	-	GO:0016787//hydrolase activity;GO:0097159//organic cyclic compound binding;GO:1901363	-	gi|143456452|sp|Q0DB53.2|RH52A_ORYSJ/2.01057e-111/RecName: Full=DEAD-box ATP-dependent RNA helicase 52A
gnl|UG|Ta#S52541158	5.97	14.56	1.28621	5.21e-06	4.39e-05	16.47	1.46404	9.71e-08	1.07e-06	-	-	-	gi|125562215|gb|EAZ07663.1|/7.44195e-42/hypothetical protein OsI_29916 [Oryza sativa Indica Group]
gnl|UG|Ta#S32522340	0.7	4.26	2.60543	0.000139699	0.000863125	1.63	1.21945	0.162152	0.307839	-	-	-	gi|326518698|dbj|BAJ92510.1|/1.2131e-47/predicted protein [Hordeum vulgare subsp. vulgare]
gnl|UG|Ta#S12927355	126.49	52.19	-1.27718	4.77e-41	3.1e-39	95.19	-0.410141	6.3e-07	6.27e-06	-	GO:0031420;GO:0016301//kinase activity	GO:0006796//phosphate-containing compound metabolic process;GO:0006007//glucose catabolic process	gi|326513168|dbj|BAK06824.1|/1.88055e-57/predicted protein [Hordeum vulgare subsp. vulgare]
gnl|UG|Ta#S17888210	12.12	31.07	1.35813	3.29e-12	5.95e-11	22.26	0.877064	3.85e-05	0.000276753	-	GO:0016740//transferase activity	-	gi|232200|sp|P30111.1|GSTF2_WHEAT/5.10229e-126/RecName: Full=Glutathione S-transferase 2; AltName: Full=GST class-phi
gnl|UG|Ta#S52543265	9.84	37.81	1.94204	2.26e-14	7.02e-13	28.05	1.51127	8.91e-13	1.78e-11	GO:0031224//intrinsic to membrane	-	-	gi|326488331|dbj|BAJ93834.1|/0/predicted protein [Hordeum vulgare subsp. vulgare]
gnl|UG|Ta#S17976043	6.32	16.33	1.36953	4.01e-07	4.09e-06	6.52	0.0449474	0.898794	0.949246	GO:0044424//intracellular part	GO:0004672//protein kinase activity	GO:0051716//cellular response to stimulus;GO:0007275//multicellular organismal development;GO:0044237//cellular metabolic process;GO:0048856//anatomical structure development;GO:0009628//response to abiotic stimulus;GO:0050794//regulation of cellular proc	gi|3396052|gb|AAC28850.1|/8.79107e-35/MAP kinase homolog [Triticum aestivum]
gnl|UG|Ta#S17975824	27.06	54.32	1.00532	6.19e-13	1.25e-11	51.03	0.915184	9.48e-11	1.49e-09	-	-	-	gi|63087730|emb|CAI93180.1|/1.79758e-08/glycosyltransferase [Triticum aestivum]
gnl|UG|Ta#S13009011	5.62	34.26	2.60788	2.01e-12	3.72e-11	22.44	1.99743	2.61e-12	4.83e-11	-	-	-	gi|326516316|dbj|BAJ92313.1|/2.36375e-15/predicted protein [Hordeum vulgare subsp. vulgare]
gnl|UG|Ta#S13151667	4.39	34.44	2.97179	1.48e-10	2.26e-09	3.08	-0.511291	0.261206	0.408219	GO:0030312//external encapsulating structure;GO:0043231//intracellular membrane-bounded organelle	-	-	gi|326489274|dbj|BAK01620.1|/1.90508e-17/predicted protein [Hordeum vulgare subsp. vulgare]
gnl|UG|Ta#S52544624	5.45	26.98	2.30756	3.57e-12	6.43e-11	24.25	2.15366	4.64e-12	8.29e-11	GO:0016020//membrane	-	-	gi|326523183|dbj|BAJ88632.1|/1.81691e-89/predicted protein [Hordeum vulgare subsp. vulgare]
gnl|UG|Ta#S52546838	17.92	27.69	0.627794	0.000560842	0.00298614	5.07	-1.82151	8.5e-11	1.34e-09	-	-	-	gi|326533194|dbj|BAJ93569.1|/0/predicted protein [Hordeum vulgare subsp. vulgare]
gnl|UG|Ta#S17981996	8.26	20.59	1.31773	3.1e-08	3.67e-07	18.28	1.14605	3.29e-06	2.91e-05	-	-	-	gi|63087730|emb|CAI93180.1|/1.15499e-10/glycosyltransferase [Triticum aestivum]
gnl|UG|Ta#S52542492	52.18	40.47	-0.366644	0.00380844	0.016109	15.93	-1.71175	1.86e-26	7.81e-25	-	GO:0004672//protein kinase activity;GO:0032550	GO:0006796//phosphate-containing compound metabolic process;GO:0006464//cellular protein modification process	gi|326496220|dbj|BAJ94572.1|/0/predicted protein [Hordeum vulgare subsp. vulgare]
gnl|UG|Ta#S52545886	12.65	39.94	1.6587	0	0	33.66	1.4119	0	0	GO:0043231//intracellular membrane-bounded organelle	-	-	gi|326532974|dbj|BAJ89332.1|/3.16501e-172/predicted protein [Hordeum vulgare subsp. vulgare]
gnl|UG|Ta#S52544534	10.19	20.41	1.00212	9.55e-06	7.63e-05	8.14	-0.324053	0.261032	0.408125	-	-	-	gi|326511128|dbj|BAJ87578.1|/0/predicted protein [Hordeum vulgare subsp. vulgare]
gnl|UG|Ta#S18012387	36.37	87.34	1.26389	1.65e-13	4.05e-12	35.11	-0.0508669	0.725802	0.811725	-	-	-	gi|326515560|dbj|BAK07026.1|/1.18338e-22/predicted protein [Hordeum vulgare subsp. vulgare]
gnl|UG|Ta#S16833776	160.57	135.27	-0.24736	0.000461978	0.00251815	53.57	-1.58371	5.89e-70	3.75e-68	GO:0031981//nuclear lumen	-	GO:0048869//cellular developmental process;GO:0048580;GO:0000302//response to reactive oxygen species;GO:0009266//response to temperature stimulus;GO:0007623//circadian rhythm;GO:0048574//long-day photoperiodism, flowering;GO:0009639//response to red or f	gi|33333147|gb|AAQ11738.1|/0/gigantea [Triticum aestivum]
gnl|UG|Ta#S52545547	16.69	5.33	-1.64678	4.3e-09	5.55e-08	21.72	0.38004	0.0548138	0.146998	GO:0043231//intracellular membrane-bounded organelle	GO:0043169//cation binding	GO:0009877//nodulation	gi|326491669|dbj|BAJ94312.1|/0/predicted protein [Hordeum vulgare subsp. vulgare]
gnl|UG|Ta#S52543263	3.51	12.78	1.86434	2.56e-08	3.06e-07	9.23	1.39486	0.00012619	0.000800967	GO:0043234//protein complex	GO:0019787//small conjugating protein ligase activity	GO:0032446//protein modification by small protein conjugation	gi|326505652|dbj|BAJ95497.1|/0/predicted protein [Hordeum vulgare subsp. vulgare]
gnl|UG|Ta#S19223081	3.34	23.96	2.84271	6.63e-09	8.42e-08	21.9	2.71301	7.94e-09	9.99e-08	GO:0043231//intracellular membrane-bounded organelle	-	-	gi|326506456|dbj|BAJ86546.1|/5.31647e-25/predicted protein [Hordeum vulgare subsp. vulgare]
gnl|UG|Ta#S17884940	0.35	6.57	4.23047	0.000116521	0.000740103	1.27	1.8594	0.0994436	0.225023	-	-	-	gi|357148250|ref|XP_003574689.1|/5.08066e-15/PREDICTED: C2 and GRAM domain-containing protein At1g03370-like [Brachypodium distachyon]
gnl|UG|Ta#S17984441	5.45	7.81	0.519066	0.12394	0.255706	17.19	1.65724	2.35e-09	3.17e-08	-	GO:0017111//nucleoside-triphosphatase activity;GO:0097159//organic cyclic compound binding;GO:1901363;GO:0036094//small molecule binding	-	gi|326494394|dbj|BAJ90466.1|/1.81217e-99/predicted protein [Hordeum vulgare subsp. vulgare]
gnl|UG|Ta#S52542904	1.76	6.57	1.90032	5.49e-05	0.000374438	5.25	1.57674	0.00162614	0.00788328	-	-	-	gi|326525765|dbj|BAJ88929.1|/0/predicted protein [Hordeum vulgare subsp. vulgare]
gnl|UG|Ta#S26021928	2.81	0.89	-1.65869	0.0180394	0.0589533	0.01	-8.13443	1.96e-05	0.000149643	-	-	-	gi|63087730|emb|CAI93180.1|/9.52775e-11/glycosyltransferase [Triticum aestivum]
gnl|UG|Ta#S52543219	7.91	22.01	1.47641	4.35e-10	6.32e-09	9.05	0.19424	0.512028	0.634365	GO:0005789//endoplasmic reticulum membrane	GO:0016758//transferase activity, transferring hexosyl groups	-	gi|326493376|dbj|BAJ85149.1|/0/predicted protein [Hordeum vulgare subsp. vulgare]
gnl|UG|Ta#S52544992	6.85	22.19	1.69573	4.48e-12	7.99e-11	32.03	2.22525	1.21e-13	3.07e-12	GO:0031224//intrinsic to membrane	GO:0005215//transporter activity	GO:0044765;GO:0044763	gi|357120730|ref|XP_003562078.1|/3.85228e-167/PREDICTED: synaptic vesicle 2-related protein-like [Brachypodium distachyon]
gnl|UG|Ta#S52545885	0.7	11.01	3.97532	4.69e-05	0.000325336	7.78	3.47434	4.87e-05	0.000340691	GO:0009532//plastid stroma;GO:0031976	GO:0043169//cation binding;GO:0051536//iron-sulfur cluster binding;GO:0016671//oxidoreductase activity, acting on a sulfur group of donors, disulfide as acceptor	GO:0050896//response to stimulus;GO:0000097//sulfur amino acid biosynthetic process;GO:0009683;GO:0019725//cellular homeostasis;GO:0019758	gi|326524802|dbj|BAK04337.1|/4.7944e-124/predicted protein [Hordeum vulgare subsp. vulgare]
gnl|UG|Ta#S37867351	9.14	18.28	1	2.88e-05	0.000206874	5.25	-0.799877	0.0154956	0.0524761	-	-	-	gi|326510609|dbj|BAJ87521.1|/6.13822e-20/predicted protein [Hordeum vulgare subsp. vulgare]
gnl|UG|Ta#S26027971	8.96	18.46	1.04283	1.37e-05	0.00010645	36.38	2.02157	0	0	-	-	-	gi|326523267|dbj|BAJ88674.1|/1.56726e-75/predicted protein [Hordeum vulgare subsp. vulgare]
gnl|UG|Ta#S13128336	4.22	10.65	1.33554	6.06e-05	0.000411246	6.52	0.627629	0.0978652	0.223118	GO:0043231//intracellular membrane-bounded organelle	GO:0008194//UDP-glycosyltransferase activity	GO:0048511//rhythmic process	gi|357129698|ref|XP_003566498.1|/1.58147e-22/PREDICTED: uncharacterized protein LOC100833990 [Brachypodium distachyon]
gnl|UG|Ta#S16058084	5.97	4.62	-0.369838	0.325248	0.446002	13.21	1.14583	7.97e-05	0.000529679	-	-	-	gi|348684064|gb|EGZ23879.1|/3.74248e-91/hypothetical protein PHYSODRAFT_485399 [Phytophthora sojae]
gnl|UG|Ta#S18012612	23.37	21.83	-0.0983456	0.588876	0.70394	9.23	-1.34026	2.96e-09	3.95e-08	-	GO:0046872//metal ion binding	-	gi|9255753|gb|AAF86307.1|AF181661_1/2.45903e-46/EF-hand Ca2+-binding protein CCD1 [Triticum aestivum]
gnl|UG|Ta#S19133019	10.37	21.12	1.02619	4.33e-06	3.69e-05	0.36	-4.84828	1.99e-15	5.97e-14	GO:0030312//external encapsulating structure;GO:0043231//intracellular membrane-bounded organelle	-	GO:0000003//reproduction	gi|44894808|gb|AAS48885.1|/4.66579e-154/expansin EXPB8 [Triticum aestivum]
gnl|UG|Ta#S13123534	2.46	4.08	0.729911	0.134754	0.263557	7.78	1.66111	6.34e-05	0.000430913	-	-	-	gi|326504860|dbj|BAK06721.1|/2.04106e-13/predicted protein [Hordeum vulgare subsp. vulgare]
gnl|UG|Ta#S52544137	1.58	12.07	2.93343	3.06e-06	2.7e-05	4.71	1.5758	0.00296772	0.0133012	-	GO:0036094//small molecule binding;GO:0004672//protein kinase activity;GO:1901363;GO:0097159//organic cyclic compound binding	GO:0006796//phosphate-containing compound metabolic process	gi|326503552|dbj|BAJ86282.1|/2.72644e-122/predicted protein [Hordeum vulgare subsp. vulgare]
gnl|UG|Ta#S13256968	119.11	112.54	-0.0818567	0.304692	0.421993	57.55	-1.04941	1.81e-28	7.95e-27	-	-	-	gi|357140648|ref|XP_003571876.1|/1.04835e-07/PREDICTED: uncharacterized protein LOC100824092 [Brachypodium distachyon]
gnl|UG|Ta#S52542797	16.51	23.08	0.483303	0.0130659	0.0458145	36.01	1.12506	1.18e-10	1.83e-09	GO:0016020//membrane;GO:0043231//intracellular membrane-bounded organelle;GO:0044444//cytoplasmic part	GO:0032550;GO:0017111//nucleoside-triphosphatase activity;GO:0008289//lipid binding	GO:0044763;GO:0016192//vesicle-mediated transport;GO:0044765;GO:0009154//purine ribonucleotide catabolic process	gi|357143982|ref|XP_003573124.1|/0/PREDICTED: dynamin-2B-like [Brachypodium distachyon]
gnl|UG|Ta#S18012759	15.64	36.04	1.20436	8.21e-12	1.42e-10	16.47	0.0746	0.7275	0.813268	GO:0016020//membrane;GO:0043231//intracellular membrane-bounded organelle	GO:0044389;GO:0019787//small conjugating protein ligase activity	GO:0006261//DNA-dependent DNA replication;GO:0016044//cellular membrane organization;GO:0003006//developmental process involved in reproduction;GO:0001558//regulation of cell growth;GO:0009062//fatty acid catabolic process;GO:0035966//response to topologi	gi|21554343|gb|AAM63450.1|/1.62213e-33/E2, ubiquitin-conjugating enzyme 10 (UBC10) [Arabidopsis thaliana]
gnl|UG|Ta#S26028289	2.99	0.71	-2.07425	0.00468022	0.0190395	0.01	-8.224	9.94e-06	8.06e-05	-	-	-	gi|357130437|ref|XP_003566855.1|/6.54661e-07/PREDICTED: probable calcium-binding protein CML12-like [Brachypodium distachyon]
gnl|UG|Ta#S18011530	3.51	1.6	-1.1334	0.0457596	0.124499	0.01	-8.45533	1.3e-06	1.23e-05	-	-	GO:0006810//transport	gi|326489350|dbj|BAK01658.1|/9.1346e-68/predicted protein [Hordeum vulgare subsp. vulgare]
gnl|UG|Ta#S16198509	11.95	34.79	1.54166	0	0	17.92	0.58456	0.00961348	0.0353854	-	-	-	gi|413949612|gb|AFW82261.1|/4.85458e-08/hypothetical protein ZEAMMB73_684145 [Zea mays]
gnl|UG|Ta#S37847822	7.38	10.83	0.553341	0.0548978	0.145416	15.38	1.05936	6.28e-05	0.00042716	GO:0043231//intracellular membrane-bounded organelle	GO:0046872//metal ion binding;GO:0001871;GO:0004672//protein kinase activity;GO:0032550	GO:0006796//phosphate-containing compound metabolic process;GO:0006464//cellular protein modification process	gi|326505588|dbj|BAJ95465.1|/5.58234e-75/predicted protein [Hordeum vulgare subsp. vulgare]
gnl|UG|Ta#S26021526	1.05	11.72	3.48051	1.67e-05	0.000126981	3.08	1.55254	0.0187237	0.0610707	GO:0009941//chloroplast envelope;GO:0031224//intrinsic to membrane	GO:0015291//secondary active transmembrane transporter activity	GO:0044765;GO:0044763	gi|326534142|dbj|BAJ89421.1|/1.38658e-83/predicted protein [Hordeum vulgare subsp. vulgare]
gnl|UG|Ta#S32655416	149.68	58.58	-1.3534	1.29e-52	9.45e-51	80.35	-0.897512	1.21e-27	5.23e-26	-	GO:0004672//protein kinase activity;GO:0032550	GO:0006796//phosphate-containing compound metabolic process;GO:0006464//cellular protein modification process;GO:0009267//cellular response to starvation	gi|326501612|dbj|BAK02595.1|/1.6965e-26/predicted protein [Hordeum vulgare subsp. vulgare]
gnl|UG|Ta#S52543426	7.55	17.4	1.20454	2.19e-06	1.98e-05	24.97	1.72565	2.09e-13	4.97e-12	GO:0016020//membrane	GO:0003824//catalytic activity;GO:0046914//transition metal ion binding	-	gi|326515302|dbj|BAK03564.1|/0/predicted protein [Hordeum vulgare subsp. vulgare]
gnl|UG|Ta#S52541128	17.22	39.76	1.20723	6.29e-13	1.27e-11	12.85	-0.422317	0.0599848	0.152037	-	GO:0005515//protein binding	-	gi|357127781|ref|XP_003565556.1|/3.04037e-131/PREDICTED: dnaJ homolog subfamily B member 4-like [Brachypodium distachyon]
gnl|UG|Ta#S52546544	12.3	10.12	-0.281449	0.275468	0.392132	28.59	1.21685	9.92e-10	1.39e-08	GO:0043231//intracellular membrane-bounded organelle;GO:0031461//cullin-RING ubiquitin ligase complex	GO:0019787//small conjugating protein ligase activity;GO:0005488//binding	GO:0006351//transcription, DNA-dependent;GO:0043161//proteasomal ubiquitin-dependent protein catabolic process;GO:0009791//post-embryonic development;GO:0048522//positive regulation of cellular process;GO:0032446//protein modification by small protein con	gi|326491167|dbj|BAK05683.1|/7.175e-175/predicted protein [Hordeum vulgare subsp. vulgare]
gnl|UG|Ta#S17897013	6.5	19.35	1.57382	8.96e-10	1.25e-08	17.19	1.40306	1.29e-07	1.4e-06	-	-	-	gi|326516222|dbj|BAJ88134.1|/1.41159e-31/predicted protein [Hordeum vulgare subsp. vulgare]
gnl|UG|Ta#S52545060	13.53	21.3	0.654692	0.00169205	0.00796837	29.14	1.10684	1.08e-08	1.34e-07	GO:0043231//intracellular membrane-bounded organelle	-	-	gi|357163223|ref|XP_003579663.1|/2.58785e-159/PREDICTED: desiccation-related protein PCC13-62-like [Brachypodium distachyon]
gnl|UG|Ta#S52546896	85.91	76.51	-0.167178	0.0793824	0.184774	22.08	-1.96009	8.05e-51	4.73e-49	GO:0043231//intracellular membrane-bounded organelle	GO:0016740//transferase activity	-	gi|326488741|dbj|BAJ97982.1|/0/predicted protein [Hordeum vulgare subsp. vulgare]
gnl|UG|Ta#S32657621	30.74	25.56	-0.266229	0.100775	0.224936	2.71	-3.50375	5.32e-35	2.57e-33	-	-	-	gi|326497761|dbj|BAK05970.1|/7.04897e-12/predicted protein [Hordeum vulgare subsp. vulgare]
gnl|UG|Ta#S18010854	0.01	2.49	7.96	5.65e-05	0.000385088	1.63	7.34873	0.00168199	0.00810785	GO:0005576//extracellular region;GO:0043231//intracellular membrane-bounded organelle	GO:0046914//transition metal ion binding	-	gi|326524572|dbj|BAK00669.1|/5.74827e-92/predicted protein [Hordeum vulgare subsp. vulgare]
gnl|UG|Ta#S12923150	0.7	4.97	2.82782	5.65e-05	0.000384346	1.09	0.638901	0.515916	0.637856	GO:0005773//vacuole;GO:0005618//cell wall	GO:0004558//alpha-glucosidase activity;GO:0050738	GO:0044238//primary metabolic process	gi|3219509|gb|AAC23502.1|/0/vacuolar invertase [Triticum aestivum]
gnl|UG|Ta#S52545693	7.38	15.09	1.0319	9.88e-05	0.00063891	13.03	0.820144	0.00297546	0.0133258	GO:0044444//cytoplasmic part;GO:0016020//membrane	-	-	gi|326515176|dbj|BAK03501.1|/0/predicted protein [Hordeum vulgare subsp. vulgare]
gnl|UG|Ta#S52541745	1.05	2.66	1.34104	0.049612	0.133297	8.14	2.95464	1.77e-05	0.000136126	-	-	GO:0006950//response to stress	gi|326492514|dbj|BAK02040.1|/3.9367e-69/predicted protein [Hordeum vulgare subsp. vulgare]
gnl|UG|Ta#S52542241	29.69	96.21	1.69621	7.77e-15	2.59e-13	55.2	0.894691	3.98e-11	6.47e-10	-	GO:0004672//protein kinase activity	-	gi|326498899|dbj|BAK02435.1|/0/predicted protein [Hordeum vulgare subsp. vulgare]
gnl|UG|Ta#S52542002	10.01	23.43	1.22691	2.35e-08	2.81e-07	6.88	-0.540962	0.072073	0.17227	GO:0043231//intracellular membrane-bounded organelle	GO:0032550;GO:0003676//nucleic acid binding;GO:0019899//enzyme binding;GO:0004702//receptor signaling protein serine/threonine kinase activity	GO:0006468//protein phosphorylation;GO:0010038//response to metal ion;GO:0007243//intracellular protein kinase cascade;GO:0006970//response to osmotic stress	gi|326491499|dbj|BAJ94227.1|/0/predicted protein [Hordeum vulgare subsp. vulgare]
gnl|UG|Ta#S17892727	44.62	71.18	0.673781	3.74e-09	4.86e-08	105.51	1.24162	3.57e-13	7.85e-12	-	GO:0046914//transition metal ion binding	-	gi|32400768|gb|AAP80616.1|AF470355_1/1.78683e-32/metallothionein [Triticum aestivum]
gnl|UG|Ta#S32526666	10.54	50.59	2.26298	0	0	64.06	2.60355	0	0	GO:0043231//intracellular membrane-bounded organelle	-	-	gi|115481682|ref|NP_001064434.1|/5.74064e-24/Os10g0361000 [Oryza sativa Japonica Group]
gnl|UG|Ta#S52543692	6.5	1.78	-1.86856	7.15e-05	0.000477405	1.09	-2.57611	1.52e-06	1.42e-05	GO:0009526//plastid envelope;GO:0016020//membrane	GO:0016491//oxidoreductase activity;GO:0005402//cation:sugar symporter activity	GO:0044765;GO:0006091//generation of precursor metabolites and energy	gi|326500740|dbj|BAJ95036.1|/0/predicted protein [Hordeum vulgare subsp. vulgare]
gnl|UG|Ta#S15903499	1.05	6.57	2.6455	1.75e-05	0.000131272	2.35	1.16227	0.100763	0.227231	GO:0012505//endomembrane system;GO:0031224//intrinsic to membrane;GO:0043231//intracellular membrane-bounded organelle	GO:0016740//transferase activity	-	gi|242072854|ref|XP_002446363.1|/9.39574e-104/hypothetical protein SORBIDRAFT_06g014730 [Sorghum bicolor]
gnl|UG|Ta#S52545539	7.03	17.75	1.33622	2.08e-07	2.2e-06	5.61	-0.325524	0.349964	0.47453	GO:0043231//intracellular membrane-bounded organelle	-	-	gi|326492069|dbj|BAJ98259.1|/3.40985e-120/predicted protein [Hordeum vulgare subsp. vulgare]
gnl|UG|Ta#S52545958	114.37	128.88	0.17232	0.0268808	0.0828065	27.51	-2.05568	2.67e-71	1.72e-69	GO:0043231//intracellular membrane-bounded organelle	GO:0019203//carbohydrate phosphatase activity;GO:0035251//UDP-glucosyltransferase activity	GO:0005991//trehalose metabolic process	gi|326528641|dbj|BAJ97342.1|/0/predicted protein [Hordeum vulgare subsp. vulgare]
gnl|UG|Ta#S18010370	1.76	8.34	2.24447	2.07e-06	1.88e-05	1.27	-0.470747	0.521168	0.641819	GO:0043231//intracellular membrane-bounded organelle;GO:0044444//cytoplasmic part	GO:0046872//metal ion binding;GO:0016462//pyrophosphatase activity	GO:0000097//sulfur amino acid biosynthetic process;GO:0008380//RNA splicing;GO:0006793//phosphorus metabolic process;GO:0010876//lipid localization	gi|357133515|ref|XP_003568370.1|/7.28076e-68/PREDICTED: soluble inorganic pyrophosphatase-like [Brachypodium distachyon]
gnl|UG|Ta#S52541368	7.2	27.34	1.92494	1.51e-13	3.79e-12	7.06	-0.0283287	0.92981	0.975032	-	GO:0048037//cofactor binding;GO:0036094//small molecule binding	GO:0008152//metabolic process	gi|326502600|dbj|BAJ98928.1|/2.11644e-143/predicted protein [Hordeum vulgare subsp. vulgare]
gnl|UG|Ta#S52543721	44.1	20.06	-1.13646	5.41e-13	1.12e-11	15.56	-1.50294	5.53e-19	1.89e-17	GO:0016020//membrane	GO:0035251//UDP-glucosyltransferase activity	GO:0030258//lipid modification	gi|326534054|dbj|BAJ89377.1|/0/predicted protein [Hordeum vulgare subsp. vulgare]
gnl|UG|Ta#S12866976	34.08	52.72	0.629425	1.8e-06	1.64e-05	15.74	-1.11449	5.49e-10	7.95e-09	-	-	-	gi|414585797|tpg|DAA36368.1|/1.3403e-11/TPA: hypothetical protein ZEAMMB73_808186 [Zea mays]
gnl|UG|Ta#S16057972	14.93	17.4	0.220873	0.303604	0.420686	6.88	-1.11773	4e-05	0.00028526	GO:0009536//plastid	GO:0015922	GO:0019359//nicotinamide nucleotide biosynthetic process	gi|357146882|ref|XP_003574145.1|/0/PREDICTED: LOW QUALITY PROTEIN: L-aspartate oxidase 1-like [Brachypodium distachyon]
gnl|UG|Ta#S17889235	3.16	12.43	1.97583	2.23e-08	2.69e-07	4.89	0.62991	0.152822	0.293809	GO:0044424//intracellular part	GO:0016765//transferase activity, transferring alkyl or aryl (other than methyl) groups	GO:0050896//response to stimulus	gi|326505726|dbj|BAJ95534.1|/3.84218e-97/predicted protein [Hordeum vulgare subsp. vulgare]
gnl|UG|Ta#S32678182	5.27	3.55	-0.569984	0.172138	0.324278	0.36	-3.87173	2.01e-07	2.13e-06	-	-	-	gi|326523219|dbj|BAJ88650.1|/1.66224e-70/predicted protein [Hordeum vulgare subsp. vulgare]
gnl|UG|Ta#S32533561	10.19	12.07	0.244272	0.344278	0.467032	2.53	-2.00994	1.98e-07	2.1e-06	-	-	-	gi|326499123|dbj|BAK06052.1|/1.19498e-11/predicted protein [Hordeum vulgare subsp. vulgare]
gnl|UG|Ta#S16214017	2.28	12.78	2.48678	2.78e-07	2.9e-06	8.51	1.90013	4.8e-06	4.12e-05	GO:0043231//intracellular membrane-bounded organelle	GO:0036094//small molecule binding;GO:0003676//nucleic acid binding	-	gi|326503278|dbj|BAJ99264.1|/8.29223e-38/predicted protein [Hordeum vulgare subsp. vulgare]
gnl|UG|Ta#S16057986	11.42	41.36	1.85667	0	0	12.13	0.0870169	0.730302	0.815125	GO:0016020//membrane;GO:0009536//plastid	GO:0015291//secondary active transmembrane transporter activity	GO:0015893//drug transport;GO:0044763;GO:0006950//response to stress;GO:0000041//transition metal ion transport;GO:0051235	gi|326518786|dbj|BAJ92554.1|/0/predicted protein [Hordeum vulgare subsp. vulgare]
gnl|UG|Ta#S52544516	32.85	142.01	2.11203	3.47e-13	7.53e-12	86.69	1.39997	1.8e-13	4.34e-12	-	GO:0004713//protein tyrosine kinase activity;GO:0032550	GO:0006796//phosphate-containing compound metabolic process;GO:0006464//cellular protein modification process	gi|326525853|dbj|BAJ93103.1|/3.47838e-169/predicted protein [Hordeum vulgare subsp. vulgare]
gnl|UG|Ta#S17985920	78.88	162.43	1.04209	1.6e-12	3e-11	95.55	0.276596	0.0027793	0.0125543	-	-	-	gi|326490149|dbj|BAJ94148.1|/9.33309e-36/predicted protein [Hordeum vulgare subsp. vulgare]
gnl|UG|Ta#S13137094	15.28	33.02	1.1117	8.67e-10	1.21e-08	20.63	0.433099	0.0346356	0.098894	-	-	-	gi|357132586|ref|XP_003567910.1|/7.70888e-19/PREDICTED: uncharacterized protein LOC100826225 [Brachypodium distachyon]
gnl|UG|Ta#S16057914	9.66	9.05	-0.0941054	0.739376	0.821592	2.17	-2.15433	1.19e-07	1.3e-06	GO:0031224//intrinsic to membrane;GO:0009526//plastid envelope;GO:0031090//organelle membrane	GO:0016411//acylglycerol O-acyltransferase activity	GO:0009725//response to hormone stimulus;GO:0009845//seed germination;GO:0009746;GO:0006641//triglyceride metabolic process;GO:0006970//response to osmotic stress;GO:0009790//embryo development	gi|326504144|dbj|BAK02858.1|/0/predicted protein [Hordeum vulgare subsp. vulgare]
gnl|UG|Ta#S52543107	31.62	24.5	-0.368056	0.0237094	0.074203	11.76	-1.42695	4.27e-13	9.13e-12	GO:0031090//organelle membrane;GO:0043231//intracellular membrane-bounded organelle;GO:0031224//intrinsic to membrane	GO:0016491//oxidoreductase activity	GO:0006464//cellular protein modification process;GO:0044710	gi|326496749|dbj|BAJ98401.1|/5.18866e-75/predicted protein [Hordeum vulgare subsp. vulgare]
gnl|UG|Ta#S32664793	4.04	6.04	0.580193	0.137238	0.267965	12.49	1.62835	5.37e-07	5.4e-06	GO:0043231//intracellular membrane-bounded organelle	-	-	gi|326491807|dbj|BAJ98128.1|/2.15586e-94/predicted protein [Hordeum vulgare subsp. vulgare]
gnl|UG|Ta#S17899018	273.89	165.98	-0.722587	8.94e-35	5.4e-33	111.84	-1.29216	2.05e-87	1.41e-85	GO:0015934//large ribosomal subunit;GO:0016020//membrane;GO:0009536//plastid;GO:0031981//nuclear lumen	GO:0005198//structural molecule activity	GO:0010467//gene expression	gi|326492746|dbj|BAJ90229.1|/3.74248e-91/predicted protein [Hordeum vulgare subsp. vulgare]
gnl|UG|Ta#S52543393	7.2	15.98	1.1502	1.23e-05	9.55e-05	13.39	0.895087	0.00118665	0.00593127	GO:0012505//endomembrane system;GO:0031224//intrinsic to membrane	GO:0015215//nucleotide transmembrane transporter activity;GO:0005402//cation:sugar symporter activity	GO:0006862//nucleotide transport	gi|326502712|dbj|BAJ98984.1|/0/predicted protein [Hordeum vulgare subsp. vulgare]
gnl|UG|Ta#S52543613	4.22	8.52	1.01361	0.0040273	0.0169566	10.68	1.3396	6.12e-05	0.000417899	GO:0043231//intracellular membrane-bounded organelle	-	-	gi|326502854|dbj|BAJ99055.1|/0/predicted protein [Hordeum vulgare subsp. vulgare]
gnl|UG|Ta#S22372759	6.5	44.56	2.77724	2.05e-13	4.85e-12	31.49	2.27638	2.13e-13	5.04e-12	GO:0043231//intracellular membrane-bounded organelle	GO:0016746//transferase activity, transferring acyl groups	GO:0009314//response to radiation;GO:0006996//organelle organization;GO:0006631//fatty acid metabolic process;GO:0016129;GO:0006637//acyl-CoA metabolic process;GO:0051273;GO:0040007//growth;GO:0006970//response to osmotic stress;GO:0042546//cell wall biog	gi|326494602|dbj|BAJ94420.1|/2.2677e-104/predicted protein [Hordeum vulgare subsp. vulgare]
gnl|UG|Ta#S52544023	3.51	9.41	1.42272	8.01e-05	0.000527124	7.24	1.04452	0.0070124	0.02723	GO:0043231//intracellular membrane-bounded organelle	GO:0046914//transition metal ion binding;GO:0003824//catalytic activity	-	gi|166798219|gb|ABY89661.1|/3.1285e-142/RING-finger domain containing protein [Triticum aestivum]
gnl|UG|Ta#S52543901	234.36	138.11	-0.762909	8.29e-33	4.84e-31	105.33	-1.15381	4.22e-63	2.63e-61	GO:0043231//intracellular membrane-bounded organelle	GO:0016741;GO:0016772//transferase activity, transferring phosphorus-containing groups	GO:0006796//phosphate-containing compound metabolic process	gi|357158403|ref|XP_003578117.1|/0/PREDICTED: probable methyltransferase PMT2-like [Brachypodium distachyon]
gnl|UG|Ta#S16202734	133.34	32.13	-2.05312	1.14e-83	9.9e-82	28.96	-2.20298	2.68e-90	1.85e-88	-	-	GO:0045333//cellular respiration	gi|357168266|ref|XP_003581565.1|/3.48357e-12/PREDICTED: uncharacterized protein LOC100845464 [Brachypodium distachyon]
gnl|UG|Ta#S52545719	18.97	44.56	1.23203	0	0	12.85	-0.561951	0.0102338	0.0373992	-	GO:0016773//phosphotransferase activity, alcohol group as acceptor;GO:0032550	GO:0006796//phosphate-containing compound metabolic process;GO:0006007//glucose catabolic process	gi|326495672|dbj|BAJ85932.1|/0/predicted protein [Hordeum vulgare subsp. vulgare]
gnl|UG|Ta#S32658990	28.11	22.37	-0.329518	0.054742	0.145092	7.96	-1.82024	4.02e-16	1.25e-14	GO:0031224//intrinsic to membrane;GO:0043231//intracellular membrane-bounded organelle	-	GO:0019725//cellular homeostasis	gi|357124956|ref|XP_003564162.1|/9.07864e-85/PREDICTED: 5'-adenylylsulfate reductase-like 5-like [Brachypodium distachyon]
gnl|UG|Ta#S12923205	2.28	27.87	3.61161	2.78e-07	2.91e-06	3.44	0.593375	0.258368	0.404668	GO:0005618//cell wall;GO:0043231//intracellular membrane-bounded organelle	GO:0016798//hydrolase activity, acting on glycosyl bonds	GO:0006026;GO:0005975//carbohydrate metabolic process;GO:0044036//cell wall macromolecule metabolic process;GO:0009607//response to biotic stimulus	gi|4741842|gb|AAD28730.1|AF112963_1/2.00695e-126/chitinase II precursor [Triticum aestivum]
gnl|UG|Ta#S18005862	0.35	6.21	4.14917	0.000116525	0.000739586	10.68	4.93141	0.000118586	0.000760804	GO:0043231//intracellular membrane-bounded organelle;GO:0016020//membrane	GO:0032553;GO:0016651//oxidoreductase activity, acting on NAD(P)H	GO:0009725//response to hormone stimulus;GO:0044710;GO:0006351//transcription, DNA-dependent	gi|326532104|dbj|BAK01428.1|/5.18992e-98/predicted protein [Hordeum vulgare subsp. vulgare]
gnl|UG|Ta#S52542242	76.07	170.95	1.16817	1.13e-12	2.16e-11	184.96	1.28181	9.15e-13	1.81e-11	-	GO:0003677//DNA binding;GO:0001071//nucleic acid binding transcription factor activity	GO:0006351//transcription, DNA-dependent	gi|326512578|dbj|BAJ99644.1|/6.27833e-72/predicted protein [Hordeum vulgare subsp. vulgare]
gnl|UG|Ta#S50388947	25.65	74.02	1.52896	5.04e-14	1.46e-12	37.46	0.546392	0.000418506	0.00237171	GO:0043231//intracellular membrane-bounded organelle	GO:0004175//endopeptidase activity	GO:0019538//protein metabolic process;GO:0006952//defense response;GO:0010243//response to organic nitrogen	gi|326532056|dbj|BAK01404.1|/1.86615e-117/predicted protein [Hordeum vulgare subsp. vulgare]
gnl|UG|Ta#S26023432	81.34	698.52	3.10226	1.27e-12	2.4e-11	281.78	1.79253	1.07e-12	2.1e-11	GO:0009536//plastid	GO:0016765//transferase activity, transferring alkyl or aryl (other than methyl) groups	GO:0008652//cellular amino acid biosynthetic process;GO:0006950//response to stress;GO:0043650;GO:0051707//response to other organism;GO:0019632//shikimate metabolic process	gi|326533014|dbj|BAJ89352.1|/0/predicted protein [Hordeum vulgare subsp. vulgare]
gnl|UG|Ta#S16058197	1.93	13.67	2.82434	9.36e-07	8.95e-06	8.87	2.20033	1.29e-06	1.23e-05	-	GO:0032550;GO:0016884//carbon-nitrogen ligase activity, with glutamine as amido-N-donor	GO:0009746;GO:0009267//cellular response to starvation;GO:0034285;GO:0006529//asparagine biosynthetic process	gi|53680379|gb|AAU89392.1|/0/glutamine-dependent asparagine synthetase [Triticum aestivum]
gnl|UG|Ta#S17984476	0.35	4.26	3.60543	0.000121527	0.00076604	3.08	3.1375	0.000434336	0.00245364	GO:0031224//intrinsic to membrane;GO:0043231//intracellular membrane-bounded organelle	-	-	gi|326508967|dbj|BAJ86876.1|/4.83432e-87/predicted protein [Hordeum vulgare subsp. vulgare]
gnl|UG|Ta#S17987695	143.18	161.01	0.16932	0.015015	0.0517647	295.17	1.04372	7.8e-13	1.58e-11	-	-	-	gi|357146388|ref|XP_003573974.1|/8.49994e-08/PREDICTED: uncharacterized protein LOC100840648 [Brachypodium distachyon]
gnl|UG|Ta#S52543885	11.95	48.64	2.02513	0	0	16.29	0.446976	0.0531526	0.143209	GO:0044424//intracellular part	GO:0008757//S-adenosylmethionine-dependent methyltransferase activity;GO:0043168	GO:0006790//sulfur compound metabolic process	gi|50401177|sp|Q9MBC2.1|MMT1_HORVU/0/RecName: Full=Methionine S-methyltransferase; AltName: Full=AdoMet:Met S-methyltransferase; AltName: Full=Hv-MMT1
gnl|UG|Ta#S52546398	26.88	33.2	0.30465	0.0526202	0.140106	56.46	1.0707	0	0	GO:0043231//intracellular membrane-bounded organelle;GO:0044444//cytoplasmic part	GO:0008375//acetylglucosaminyltransferase activity;GO:0005488//binding	GO:0009740//gibberellic acid mediated signaling pathway;GO:0035194//posttranscriptional gene silencing by RNA;GO:0006342//chromatin silencing;GO:0006402//mRNA catabolic process;GO:0006464//cellular protein modification process;GO:0007049//cell cycle	gi|75318847|sp|O82422.1|SPY_HORVU/0/RecName: Full=Probable UDP-N-acetylglucosamine--peptide N-acetylglucosaminyltransferase SPINDLY; AltName: Full=HvSPY
gnl|UG|Ta#S52542407	72.91	185.5	1.34723	0	0	62.07	-0.232221	0.02734	0.084987	GO:0009536//plastid;GO:0016020//membrane	GO:0032550;GO:0005515//protein binding	GO:0010038//response to metal ion;GO:0044267//cellular protein metabolic process;GO:0009933//meristem structural organization;GO:0010073//meristem maintenance;GO:0006970//response to osmotic stress;GO:0015031//protein transport	gi|544242|sp|P36183.1|ENPL_HORVU/0/RecName: Full=Endoplasmin homolog; AltName: Full=Glucose-regulated protein 94 homolog; Short=GRP-94 homolog; Flags: Precursor
gnl|UG|Ta#S52544788	31.1	38.34	0.301936	0.0385564	0.107517	12.31	-1.33708	7.87e-12	1.36e-10	GO:0043231//intracellular membrane-bounded organelle;GO:0043234//protein complex	GO:0032550;GO:0003676//nucleic acid binding;GO:0004386//helicase activity	GO:0044763;GO:0032392//DNA geometric change	gi|326514914|dbj|BAJ99818.1|/0/predicted protein [Hordeum vulgare subsp. vulgare]
gnl|UG|Ta#S52541627	143.53	59.82	-1.26265	1.48e-45	1.03e-43	65.15	-1.13952	1.42e-38	7.18e-37	GO:0043231//intracellular membrane-bounded organelle	GO:0016833//oxo-acid-lyase activity	GO:0009081//branched-chain amino acid metabolic process	gi|357130472|ref|XP_003566872.1|/7.74774e-175/PREDICTED: hydroxymethylglutaryl-CoA lyase, mitochondrial-like [Brachypodium distachyon]
gnl|UG|Ta#S52545758	38.47	78.82	1.03483	3.99e-13	8.45e-12	32.76	-0.231798	0.109231	0.242263	GO:0043231//intracellular membrane-bounded organelle;GO:0030312//external encapsulating structure;GO:0044444//cytoplasmic part	GO:0016616//oxidoreductase activity, acting on the CH-OH group of donors, NAD or NADP as acceptor;GO:0000166//nucleotide binding	GO:0009226//nucleotide-sugar biosynthetic process	gi|357157440|ref|XP_003577799.1|/0/PREDICTED: UDP-glucose 6-dehydrogenase-like [Brachypodium distachyon]
gnl|UG|Ta#S52544512	4.22	7.1	0.750576	0.04196	0.11544	11.04	1.38743	2.82e-05	0.000208949	GO:0009536//plastid;GO:0031981//nuclear lumen	GO:0004175//endopeptidase activity;GO:0016628//oxidoreductase activity, acting on the CH-CH group of donors, NAD or NADP as acceptor	GO:0019538//protein metabolic process;GO:0044710	gi|326525393|dbj|BAK07966.1|/0/predicted protein [Hordeum vulgare subsp. vulgare]
gnl|UG|Ta#S35138758	24.77	66.57	1.42628	1.51e-14	4.87e-13	45.24	0.869005	5.45e-09	7.02e-08	-	-	-	gi|115349902|gb|ABI95399.1|/1.17238e-98/fasciclin-like protein FLA9 [Triticum aestivum]
gnl|UG|Ta#S12900215	12.47	7.63	-0.708707	0.0102639	0.0372316	31.31	1.32816	7.53e-12	1.31e-10	-	-	-	gi|357122095|ref|XP_003562751.1|/2.47369e-33/PREDICTED: uncharacterized protein LOC100844344 [Brachypodium distachyon]
gnl|UG|Ta#S17888570	14.41	4.26	-1.75815	1.17e-08	1.45e-07	6.52	-1.14413	3.97e-05	0.000283663	GO:0009536//plastid	GO:0003676//nucleic acid binding	-	gi|357164448|ref|XP_003580056.1|/2.93949e-61/PREDICTED: uncharacterized protein LOC100843315 [Brachypodium distachyon]
gnl|UG|Ta#S52546268	41.64	129.59	1.63791	3.28e-13	7.17e-12	95.01	1.19011	2.76e-13	6.29e-12	GO:0043234//protein complex;GO:0044424//intracellular part	GO:0046872//metal ion binding;GO:0016836//hydro-lyase activity	GO:0006007//glucose catabolic process	gi|461744056|gb|AGH20061.1|/0/enolase [Triticum aestivum]
gnl|UG|Ta#S22381224	4.39	6.39	0.541595	0.149964	0.28839	15.38	1.80876	2.18e-09	2.95e-08	GO:0043231//intracellular membrane-bounded organelle	-	GO:0006811//ion transport	gi|326522618|dbj|BAK07771.1|/6.96793e-19/predicted protein [Hordeum vulgare subsp. vulgare]
gnl|UG|Ta#S37869206	0.53	7.1	3.74375	7.47e-05	0.000495497	0.54	0.026967	0.967634	0.990862	-	-	-	gi|326517068|dbj|BAJ99900.1|/3.64563e-26/predicted protein [Hordeum vulgare subsp. vulgare]
gnl|UG|Ta#S17888601	14.58	6.75	-1.11103	4.84e-05	0.000333432	3.8	-1.93992	1.06e-09	1.48e-08	GO:0009536//plastid	-	-	gi|326534220|dbj|BAJ89460.1|/3.62992e-91/predicted protein [Hordeum vulgare subsp. vulgare]
gnl|UG|Ta#S52544111	4.22	16.15	1.93622	3.78e-10	5.51e-09	3.8	-0.151244	0.733454	0.817673	GO:0031224//intrinsic to membrane;GO:0043231//intracellular membrane-bounded organelle	GO:0032550;GO:0004672//protein kinase activity	GO:0008037//cell recognition;GO:0006464//cellular protein modification process;GO:0006796//phosphate-containing compound metabolic process	gi|326508608|dbj|BAJ95826.1|/2.53253e-177/predicted protein [Hordeum vulgare subsp. vulgare]
gnl|UG|Ta#S12888474	2.81	0.71	-1.98468	0.00771638	0.0293643	8.14	1.53446	0.00011077	0.000716317	GO:0030312//external encapsulating structure;GO:0031981//nuclear lumen;GO:0044444//cytoplasmic part;GO:0005576//extracellular region;GO:0016020//membrane	GO:0032550;GO:0005515//protein binding	GO:0048827//phyllome development;GO:0044267//cellular protein metabolic process;GO:0002218//activation of innate immune response;GO:0009408//response to heat;GO:0031647//regulation of protein stability;GO:0006970//response to osmotic stress;GO:0009791//po	gi|294717816|gb|ADF31760.1|/2.8302e-64/heat shock protein 90 [Triticum aestivum]
gnl|UG|Ta#S22391000	2.99	10.83	1.85682	3.06e-07	3.18e-06	2.9	-0.0440926	0.933102	0.977796	-	-	-	gi|357116724|ref|XP_003560128.1|/4.73406e-26/PREDICTED: uncharacterized protein LOC100826499 [Brachypodium distachyon]
gnl|UG|Ta#S22372983	0.01	1.24	6.9542	0.00749426	0.0286252	3.08	8.26679	5.83e-06	4.92e-05	GO:0016020//membrane	GO:0017111//nucleoside-triphosphatase activity;GO:0032550	GO:0009154//purine ribonucleotide catabolic process	gi|357141296|ref|XP_003572173.1|/1.70287e-101/PREDICTED: ABC transporter A family member 7-like [Brachypodium distachyon]
gnl|UG|Ta#S13049018	1.76	5.86	1.73533	0.00034296	0.00194096	8.32	2.24101	2.3e-06	2.08e-05	-	-	-	gi|357139157|ref|XP_003571151.1|/6.01372e-15/PREDICTED: uncharacterized protein LOC100828602 [Brachypodium distachyon]
gnl|UG|Ta#S24512880	23.54	55.38	1.23425	0	0	46.15	0.971216	9.95e-11	1.56e-09	GO:0043231//intracellular membrane-bounded organelle	GO:0005515//protein binding	-	gi|326489649|dbj|BAK01805.1|/8.9214e-62/predicted protein [Hordeum vulgare subsp. vulgare]
gnl|UG|Ta#S52541041	20.03	50.77	1.34181	1.02e-13	2.71e-12	17.74	-0.175156	0.378998	0.504634	GO:0031974//membrane-enclosed lumen;GO:0044439	GO:0032550;GO:0004175//endopeptidase activity;GO:0042623//ATPase activity, coupled	GO:0016558//protein import into peroxisome matrix;GO:0051603//proteolysis involved in cellular protein catabolic process;GO:0048528//post-embryonic root development	gi|42541823|gb|AAS19619.1|/0/LON1 protease [Triticum aestivum]
gnl|UG|Ta#S37933362	36.02	34.26	-0.072273	0.619158	0.730727	11.58	-1.63716	1.15e-17	3.79e-16	-	-	-	gi|78096543|emb|CAJ40963.1|/2.41151e-07/putative vacuolar defense protein [Triticum aestivum]
gnl|UG|Ta#S52546736	26.7	90	1.75309	1.19e-13	3.07e-12	19.55	-0.449671	0.0127782	0.0451913	GO:0031224//intrinsic to membrane;GO:0043231//intracellular membrane-bounded organelle;GO:0031090//organelle membrane	GO:0043168;GO:0016769//transferase activity, transferring nitrogenous groups;GO:0016454	GO:0048229//gametophyte development;GO:0006670//sphingosine metabolic process;GO:0009639//response to red or far red light	gi|357126628|ref|XP_003564989.1|/0/PREDICTED: serine palmitoyltransferase 2-like [Brachypodium distachyon]
gnl|UG|Ta#S17895478	4.22	9.59	1.18429	0.000540192	0.00288323	13.57	1.68511	8.21e-08	9.19e-07	-	-	-	gi|184991891|emb|CAQ43070.2|/2.31513e-20/putative puroindoline b protein [Triticum macha]
gnl|UG|Ta#S26027449	13.53	36.75	1.44158	0	0	49.95	1.88432	0	0	-	-	-	gi|326494000|dbj|BAJ85462.1|/1.32022e-64/predicted protein [Hordeum vulgare subsp. vulgare]
gnl|UG|Ta#S52543848	13.88	35.15	1.34052	1.43e-13	3.61e-12	34.38	1.30856	1.15e-12	2.24e-11	GO:0009532//plastid stroma	GO:0046914//transition metal ion binding;GO:0016831//carboxy-lyase activity	GO:0006586	gi|326488859|dbj|BAJ98041.1|/4.03054e-179/predicted protein [Hordeum vulgare subsp. vulgare]
gnl|UG|Ta#S37808596	4.57	6.04	0.402354	0.286902	0.403731	15.93	1.80148	1.23e-09	1.71e-08	GO:0031224//intrinsic to membrane	-	GO:0051234//establishment of localization;GO:0044763	gi|326522937|dbj|BAJ88514.1|/2.25781e-48/predicted protein [Hordeum vulgare subsp. vulgare]
gnl|UG|Ta#S52541485	13.35	28.4	1.08905	2.23e-08	2.69e-07	12.85	-0.0550714	0.818056	0.8783	-	-	-	gi|357129973|ref|XP_003566633.1|/5.10769e-49/PREDICTED: uncharacterized protein LOC100839806 [Brachypodium distachyon]
gnl|UG|Ta#S22381047	29.69	45.44	0.613986	1.45e-05	0.000111964	6.33	-2.2297	1.29e-21	4.83e-20	-	-	-	gi|326487790|dbj|BAK05567.1|/2.87952e-28/predicted protein [Hordeum vulgare subsp. vulgare]
gnl|UG|Ta#S52546254	21.26	12.96	-0.714076	0.000720978	0.00375063	8.69	-1.29071	3.85e-08	4.5e-07	-	-	-	gi|326497259|dbj|BAK02214.1|/2.40237e-157/predicted protein [Hordeum vulgare subsp. vulgare]
gnl|UG|Ta#S17894689	6.5	8.17	0.329896	0.30322	0.420254	14.84	1.19098	1.58e-05	0.000123441	GO:0044444//cytoplasmic part	GO:0016209//antioxidant activity;GO:0043169//cation binding;GO:0003824//catalytic activity	GO:0006952//defense response;GO:0006970//response to osmotic stress;GO:0044710;GO:0072593//reactive oxygen species metabolic process;GO:0010038//response to metal ion;GO:0000302//response to reactive oxygen species	gi|226897529|gb|ACO90194.1|/2.55027e-82/superoxide dismutase [Triticum aestivum]
gnl|UG|Ta#S18006656	8.43	13.14	0.640361	0.0159963	0.0537978	25.7	1.60816	9.36e-13	1.85e-11	GO:0016020//membrane	GO:0004866//endopeptidase inhibitor activity	GO:0009414//response to water deprivation;GO:0009409//response to cold;GO:0051346//negative regulation of hydrolase activity;GO:0009408//response to heat	gi|326517762|dbj|BAK03799.1|/1.50117e-49/predicted protein [Hordeum vulgare subsp. vulgare]
gnl|UG|Ta#S52541176	20.91	55.03	1.39603	0	0	38.37	0.875786	6.45e-08	7.32e-07	GO:0044444//cytoplasmic part	GO:0003824//catalytic activity	GO:0010038//response to metal ion	gi|326524486|dbj|BAK00626.1|/0/predicted protein [Hordeum vulgare subsp. vulgare]
gnl|UG|Ta#S52545520	30.57	111.48	1.8666	1.45e-13	3.64e-12	87.95	1.52457	0	0	GO:0043231//intracellular membrane-bounded organelle	GO:0046906//tetrapyrrole binding;GO:0016209//antioxidant activity;GO:0043169//cation binding;GO:0003824//catalytic activity	GO:0006950//response to stress;GO:0044710	gi|326532394|dbj|BAK05126.1|/0/predicted protein [Hordeum vulgare subsp. vulgare]
gnl|UG|Ta#S17883860	3.34	7.99	1.25835	0.000941088	0.00471165	10.86	1.7011	1.44e-06	1.35e-05	GO:0009986//cell surface;GO:0005618//cell wall;GO:0031225//anchored to membrane;GO:0043231//intracellular membrane-bounded organelle	-	GO:0006970//response to osmotic stress;GO:0016049//cell growth;GO:0030198//extracellular matrix organization	gi|326506310|dbj|BAJ86473.1|/1.81701e-36/predicted protein [Hordeum vulgare subsp. vulgare]
gnl|UG|Ta#S17986512	10.37	20.95	1.01453	5.87e-06	4.91e-05	12.13	0.226164	0.380422	0.506229	GO:0043231//intracellular membrane-bounded organelle	GO:0043169//cation binding;GO:0032550;GO:0005515//protein binding	GO:0051084//'de novo' posttranslational protein folding;GO:0007349//cellularization;GO:0048229//gametophyte development;GO:0000741//karyogamy;GO:0003006//developmental process involved in reproduction;GO:0006950//response to stress;GO:0090174	gi|357114705|ref|XP_003559136.1|/3.47533e-91/PREDICTED: chaperone protein DnaJ-like [Brachypodium distachyon]
gnl|UG|Ta#S32591166	0.01	2.13	7.73471	0.000228186	0.00134917	4.16	8.70044	8.33e-08	9.29e-07	-	GO:0016301//kinase activity	GO:0006650//glycerophospholipid metabolic process	gi|326524796|dbj|BAK04334.1|/2.34214e-109/predicted protein [Hordeum vulgare subsp. vulgare]
gnl|UG|Ta#S52545913	20.55	39.59	0.945998	4.06e-09	5.27e-08	9.59	-1.09954	1.93e-06	1.78e-05	GO:0043234//protein complex	GO:0004386//helicase activity;GO:0003676//nucleic acid binding;GO:0032550	GO:0032392//DNA geometric change	gi|326528123|dbj|BAJ89113.1|/0/predicted protein [Hordeum vulgare subsp. vulgare]
gnl|UG|Ta#S17984409	3.34	9.41	1.49435	4.2e-05	0.000293801	14.84	2.15157	7.98e-09	1e-07	-	-	-	gi|63087730|emb|CAI93180.1|/7.55012e-06/glycosyltransferase [Triticum aestivum]
gnl|UG|Ta#S22366677	2.81	9.94	1.82268	1.27e-06	1.19e-05	3.26	0.214302	0.670332	0.772303	-	-	-	gi|357150197|ref|XP_003575375.1|/3.16956e-53/PREDICTED: uncharacterized protein LOC100832985 [Brachypodium distachyon]
gnl|UG|Ta#S52540992	4.39	17.22	1.97179	1.62e-10	2.47e-09	8.14	0.890808	0.012023	0.0428085	GO:0009536//plastid	GO:0016833//oxo-acid-lyase activity	GO:0009725//response to hormone stimulus;GO:0006970//response to osmotic stress;GO:0051707//response to other organism;GO:0009850//auxin metabolic process	gi|326495862|dbj|BAJ90553.1|/1.8117e-125/predicted protein [Hordeum vulgare subsp. vulgare]
gnl|UG|Ta#S17980569	10.01	19.35	0.950892	3.75e-05	0.00026492	23.16	1.21019	4.49e-08	5.2e-07	-	GO:0005488//binding;GO:0016853//isomerase activity	-	gi|4158232|emb|CAA77237.1|/1.96538e-31/reversibly glycosylated polypeptide [Triticum aestivum]
gnl|UG|Ta#S52545493	4.39	12.07	1.45913	5.01e-06	4.23e-05	6.33	0.527985	0.162243	0.307099	-	-	-	gi|326530562|dbj|BAJ97707.1|/7.75534e-86/predicted protein [Hordeum vulgare subsp. vulgare]
gnl|UG|Ta#S32515354	17.04	25.74	0.595087	0.00152998	0.00729972	38	1.15707	1.28e-11	2.16e-10	GO:0043231//intracellular membrane-bounded organelle;GO:0005576//extracellular region	GO:0016682//oxidoreductase activity, acting on diphenols and related substances as donors, oxygen as acceptor;GO:0046914//transition metal ion binding	GO:0010038//response to metal ion;GO:0009267//cellular response to starvation;GO:0000041//transition metal ion transport;GO:0009808//lignin metabolic process;GO:0015698//inorganic anion transport;GO:0003006//developmental process involved in reproduction	gi|300681432|emb|CBH32524.1|/2.95884e-80/L-ascorbate oxidase precursor, putative,expressed [Triticum aestivum]
gnl|UG|Ta#S16205859	53.06	115.03	1.11631	5.95e-13	1.21e-11	49.22	-0.10838	0.37057	0.494407	-	-	-	gi|213138577|gb|ACJ44983.1|/3.35644e-06/BLN1-1 [Hordeum vulgare subsp. vulgare]
gnl|UG|Ta#S52546734	10.19	17.93	0.815221	0.000494098	0.00268233	24.25	1.25083	9.1e-09	1.14e-07	-	GO:0008194//UDP-glycosyltransferase activity	-	gi|326502530|dbj|BAJ95328.1|/0/predicted protein [Hordeum vulgare subsp. vulgare]
gnl|UG|Ta#S52544774	10.19	1.42	-2.84319	1.33e-10	2.04e-09	4.71	-1.11336	0.000737878	0.00392758	-	-	-	gi|242045226|ref|XP_002460484.1|/8.43037e-87/hypothetical protein SORBIDRAFT_02g029100 [Sorghum bicolor]
gnl|UG|Ta#S52545904	10.37	27.16	1.38907	3.47e-11	5.62e-10	15.02	0.534469	0.0286784	0.0860641	-	-	-	gi|326526897|dbj|BAK00837.1|/0/predicted protein [Hordeum vulgare subsp. vulgare]
gnl|UG|Ta#S52543552	5.45	16.33	1.5832	1.59e-08	1.94e-07	23.71	2.12117	4.64e-12	8.28e-11	GO:0044429//mitochondrial part	GO:0046914//transition metal ion binding;GO:0004738//pyruvate dehydrogenase activity	GO:0006970//response to osmotic stress;GO:0044710;GO:0010038//response to metal ion;GO:0006007//glucose catabolic process	gi|326506962|dbj|BAJ95558.1|/2.62778e-116/predicted protein [Hordeum vulgare subsp. vulgare]
gnl|UG|Ta#S22381110	14.05	23.96	0.770058	0.00012435	0.00078214	3.8	-1.8865	4.16e-09	5.47e-08	-	-	-	gi|63087730|emb|CAI93180.1|/2.49273e-11/glycosyltransferase [Triticum aestivum]
gnl|UG|Ta#S52543956	4.39	0.71	-2.62833	6.67e-05	0.000448775	2.17	-1.01653	0.0419204	0.116948	-	GO:0016740//transferase activity	GO:0006139//nucleobase-containing compound metabolic process	gi|357113571|ref|XP_003558576.1|/3.98958e-179/PREDICTED: methyltransferase-like protein 2-like [Brachypodium distachyon]
gnl|UG|Ta#S37801017	9.84	22.19	1.17318	1.55e-07	1.68e-06	24.43	1.31192	2.13e-09	2.9e-08	GO:0043231//intracellular membrane-bounded organelle	GO:0004672//protein kinase activity;GO:0032550	GO:0006796//phosphate-containing compound metabolic process;GO:0006464//cellular protein modification process	gi|357153741|ref|XP_003576551.1|/9.10486e-41/PREDICTED: putative receptor-like protein kinase At3g47110-like [Brachypodium distachyon]
gnl|UG|Ta#S17990017	3.87	17.22	2.15368	9.93e-10	1.38e-08	7.96	1.04043	0.00465236	0.0193928	GO:0016020//membrane	GO:0060089;GO:0046872//metal ion binding;GO:0004629//phospholipase C activity	GO:0007165//signal transduction;GO:0044238//primary metabolic process	gi|326509271|dbj|BAJ91552.1|/1.08405e-52/predicted protein [Hordeum vulgare subsp. vulgare]
gnl|UG|Ta#S52542967	4.39	15.44	1.81438	1.63e-09	2.2e-08	6.15	0.486365	0.20138	0.365354	GO:0009526//plastid envelope;GO:0009532//plastid stroma	GO:0016301//kinase activity;GO:0032550	GO:0006796//phosphate-containing compound metabolic process;GO:0043094	gi|326500082|dbj|BAJ90876.1|/0/predicted protein [Hordeum vulgare subsp. vulgare]
gnl|UG|Ta#S13257785	18.62	50.41	1.43686	0	0	27.69	0.572512	0.00157371	0.00767071	GO:0043231//intracellular membrane-bounded organelle	-	-	gi|326527075|dbj|BAK04479.1|/3.58433e-28/predicted protein [Hordeum vulgare subsp. vulgare]
gnl|UG|Ta#S52546288	69.22	68.7	-0.0108788	0.916176	0.964024	29.86	-1.21297	2.71e-21	1e-19	-	-	-	gi|326491467|dbj|BAJ94211.1|/9.72608e-36/predicted protein [Hordeum vulgare subsp. vulgare]
gnl|UG|Ta#S52541699	30.04	97.81	1.7031	3.65e-13	7.83e-12	64.61	1.10487	2.06e-13	4.9e-12	GO:0005618//cell wall;GO:0043231//intracellular membrane-bounded organelle	GO:0005488//binding;GO:0003824//catalytic activity	-	gi|57635165|gb|AAW52724.1|/7.60171e-175/peroxidase 10 [Triticum monococcum]
gnl|UG|Ta#S24623085	5.62	6.21	0.144023	0.68451	0.784868	14.48	1.36542	2.13e-06	1.94e-05	-	-	-	gi|326500900|dbj|BAJ95116.1|/1.12124e-104/predicted protein [Hordeum vulgare subsp. vulgare]
gnl|UG|Ta#S52546848	6.68	31.78	2.2502	1.66e-13	4.06e-12	28.96	2.11614	1.52e-13	3.76e-12	GO:0044424//intracellular part	GO:0016289//CoA hydrolase activity;GO:0016836//hydro-lyase activity	GO:0009062//fatty acid catabolic process;GO:0009628//response to abiotic stimulus	gi|357130981|ref|XP_003567122.1|/4.49935e-109/PREDICTED: 3-hydroxyisobutyryl-CoA hydrolase-like protein 5-like [Brachypodium distachyon]
gnl|UG|Ta#S26022647	1.76	7.63	2.11611	4.53e-06	3.85e-05	0.36	-2.28951	0.0257568	0.0808672	GO:0043231//intracellular membrane-bounded organelle	GO:0046914//transition metal ion binding	GO:0006091//generation of precursor metabolites and energy	gi|326490740|dbj|BAJ90037.1|/9.93852e-51/predicted protein [Hordeum vulgare subsp. vulgare]
gnl|UG|Ta#S50389303	2.99	1.6	-0.902074	0.128733	0.253113	0.01	-8.224	9.94e-06	8.06e-05	-	GO:0016740//transferase activity	-	gi|326487412|dbj|BAJ89690.1|/6.65997e-48/predicted protein [Hordeum vulgare subsp. vulgare]
gnl|UG|Ta#S52543889	6.85	39.41	2.52439	1.34e-13	3.41e-12	12.49	0.866598	0.00233332	0.0106938	GO:0031224//intrinsic to membrane	GO:0015603	GO:0044765;GO:0044763;GO:0022414//reproductive process;GO:0055080//cation homeostasis;GO:0009791//post-embryonic development;GO:0051707//response to other organism;GO:0010038//response to metal ion	gi|348598366|dbj|BAL02122.1|/0/putative iron-phytosiderophore transporter [Hordeum vulgare subsp. vulgare]
gnl|UG|Ta#S50384417	4.92	16.86	1.77687	4.79e-10	6.95e-09	8.32	0.757925	0.0267888	0.0834186	GO:0044424//intracellular part	-	-	gi|326489789|dbj|BAK01875.1|/8.5044e-94/predicted protein [Hordeum vulgare subsp. vulgare]
gnl|UG|Ta#S16233687	6.68	1.24	-2.42951	2.17e-06	1.96e-05	1.99	-1.74708	0.000137335	0.000867396	-	-	-	gi|115439593|ref|NP_001044076.1|/5.86841e-34/Os01g0718000 [Oryza sativa Japonica Group]
gnl|UG|Ta#S52542230	1.58	7.46	2.23925	4.76e-06	4.03e-05	7.6	2.26607	4.55e-06	3.91e-05	GO:0043231//intracellular membrane-bounded organelle	GO:0052689	-	gi|326529141|dbj|BAK00964.1|/3.19204e-127/predicted protein [Hordeum vulgare subsp. vulgare]
gnl|UG|Ta#S52543961	10.89	14.02	0.364482	0.136409	0.266464	28.05	1.365	3.71e-11	6.07e-10	GO:0005667//transcription factor complex	GO:0008135//translation factor activity, nucleic acid binding	GO:0006412//translation;GO:0006952//defense response;GO:0006366//transcription from RNA polymerase II promoter	gi|357135021|ref|XP_003569111.1|/3.31551e-24/PREDICTED: transcription initiation factor IIA subunit 2-like [Brachypodium distachyon]
gnl|UG|Ta#S18008047	0.53	0.36	-0.557995	0.697172	0.788453	5.61	3.40394	7.71e-05	0.00051412	-	-	-	gi|326491361|dbj|BAJ94376.1|/1.24172e-10/predicted protein [Hordeum vulgare subsp. vulgare]
gnl|UG|Ta#S52542977	14.41	13.85	-0.0571844	0.803202	0.869425	6.52	-1.14413	3.97e-05	0.000283549	-	-	-	gi|326523609|dbj|BAJ92975.1|/1.61442e-126/predicted protein [Hordeum vulgare subsp. vulgare]
gnl|UG|Ta#S32518615	21.08	49.35	1.22718	0	0	41.8	0.987628	4.32e-10	6.33e-09	GO:0044464//cell part	GO:0005099//Ras GTPase activator activity	GO:0032313//regulation of Rab GTPase activity	gi|326516554|dbj|BAJ92432.1|/7.75276e-76/predicted protein [Hordeum vulgare subsp. vulgare]
gnl|UG|Ta#S52546583	125.09	244.08	0.964388	0	0	302.95	1.27611	0	0	GO:0032991//macromolecular complex;GO:0015630//microtubule cytoskeleton	GO:0017111//nucleoside-triphosphatase activity;GO:0032550;GO:0005198//structural molecule activity	GO:0009154//purine ribonucleotide catabolic process;GO:0044763;GO:0043623//cellular protein complex assembly	gi|8928432|sp|Q9ZRR5.1|TBA3_HORVU/0/RecName: Full=Tubulin alpha-3 chain
gnl|UG|Ta#S37804535	4.22	3.2	-0.399171	0.378586	0.502592	0.54	-2.96621	3.8e-05	0.00027423	-	-	-	gi|326491745|dbj|BAJ94350.1|/4.24832e-15/predicted protein [Hordeum vulgare subsp. vulgare]
gnl|UG|Ta#S52541390	22.84	11.18	-1.03064	1.7e-06	1.56e-05	3.98	-2.52072	2.2e-19	7.64e-18	GO:0009536//plastid	GO:0016838//carbon-oxygen lyase activity, acting on phosphates;GO:0043168	GO:0006566//threonine metabolic process	gi|326511188|dbj|BAJ87608.1|/0/predicted protein [Hordeum vulgare subsp. vulgare]
gnl|UG|Ta#S37746619	1873.66	1278.1	-0.551858	2.2e-141	2.17e-139	508.9	-1.88041	0	0	-	-	-	gi|357488207|ref|XP_003614391.1|/1.88086e-21/Tar1p [Medicago truncatula]
gnl|UG|Ta#S22368129	0.53	4.08	2.9445	0.000118769	0.00075028	1.63	1.62081	0.082456	0.192606	-	GO:0046914//transition metal ion binding;GO:0016861//intramolecular oxidoreductase activity, interconverting aldoses and ketoses	GO:0019852//L-ascorbic acid metabolic process;GO:0009226//nucleotide-sugar biosynthetic process;GO:0003006//developmental process involved in reproduction	gi|326530328|dbj|BAJ97590.1|/1.33613e-88/predicted protein [Hordeum vulgare subsp. vulgare]
gnl|UG|Ta#S17890338	20.2	6.39	-1.66047	7.93e-11	1.24e-09	4.71	-2.10056	3.42e-14	9.35e-13	GO:0043231//intracellular membrane-bounded organelle	GO:0004518//nuclease activity	GO:0006399//tRNA metabolic process;GO:0009108//coenzyme biosynthetic process	gi|326522278|dbj|BAK07601.1|/3.21508e-67/predicted protein [Hordeum vulgare subsp. vulgare]
gnl|UG|Ta#S52541794	0.01	2.31	7.85175	0.000113502	0.000727277	1.63	7.34873	0.00168199	0.00809039	-	GO:0016705//oxidoreductase activity, acting on paired donors, with incorporation or reduction of molecular oxygen	GO:0044710	gi|357163933|ref|XP_003579895.1|/7.66028e-140/PREDICTED: 1-aminocyclopropane-1-carboxylate oxidase homolog 2-like [Brachypodium distachyon]
gnl|UG|Ta#S52544741	17.74	7.46	-1.24976	8.41e-07	8.16e-06	5.25	-1.75662	2.98e-10	4.43e-09	-	-	-	gi|326523019|dbj|BAJ88555.1|/5.07293e-69/predicted protein [Hordeum vulgare subsp. vulgare]
gnl|UG|Ta#S52543559	61.31	62.66	0.0314224	0.773062	0.844766	414.25	2.75631	1.07e-13	2.75e-12	GO:0043231//intracellular membrane-bounded organelle	GO:0046906//tetrapyrrole binding;GO:0016209//antioxidant activity;GO:0043169//cation binding;GO:0003824//catalytic activity	GO:0006950//response to stress;GO:0044710	gi|326521934|dbj|BAK04095.1|/0/predicted protein [Hordeum vulgare subsp. vulgare]
gnl|UG|Ta#S52541585	23.37	34.26	0.551867	0.000625862	0.00329911	8.69	-1.42723	4.79e-10	6.99e-09	GO:0043231//intracellular membrane-bounded organelle;GO:0016020//membrane	GO:0032550	GO:0035556//intracellular signal transduction;GO:0045184//establishment of protein localization	gi|357132794|ref|XP_003568013.1|/6.91976e-105/PREDICTED: ras-related protein Rab7-like [Brachypodium distachyon]
gnl|UG|Ta#S52547083	18.97	53.08	1.48445	0	0	86.51	2.18915	0	0	-	GO:0017111//nucleoside-triphosphatase activity;GO:0032550	GO:0009154//purine ribonucleotide catabolic process	gi|326519308|dbj|BAJ96653.1|/0/predicted protein [Hordeum vulgare subsp. vulgare]
gnl|UG|Ta#S17985966	4.22	4.97	0.236003	0.557388	0.675462	13.39	1.66584	1.27e-07	1.38e-06	-	GO:0046914//transition metal ion binding	-	gi|357112239|ref|XP_003557917.1|/5.05798e-146/PREDICTED: RING finger and CHY zinc finger domain-containing protein 1-like [Brachypodium distachyon]
gnl|UG|Ta#S22378275	1.41	6.57	2.2202	1.33e-05	0.000103662	4.16	1.56089	0.00544454	0.0221726	-	-	-	gi|357110639|ref|XP_003557124.1|/1.50428e-30/PREDICTED: uncharacterized protein LOC100827912 [Brachypodium distachyon]
gnl|UG|Ta#S52542611	43.92	46.69	0.0882355	0.489598	0.610528	99.17	1.17503	3.04e-13	6.82e-12	GO:0043231//intracellular membrane-bounded organelle	GO:0046906//tetrapyrrole binding;GO:0046914//transition metal ion binding;GO:0016491//oxidoreductase activity	GO:0044710;GO:0006091//generation of precursor metabolites and energy	gi|326494866|dbj|BAJ94552.1|/0/predicted protein [Hordeum vulgare subsp. vulgare]
gnl|UG|Ta#S16237200	22.66	19.7	-0.201952	0.280552	0.398459	6.88	-1.71967	2.18e-12	4.07e-11	-	-	GO:0009725//response to hormone stimulus	gi|413923098|gb|AFW63030.1|/3.00566e-33/hypothetical protein ZEAMMB73_584654 [Zea mays]
gnl|UG|Ta#S52546485	18.97	54.67	1.52703	0	0	34.57	0.865801	3.82e-07	3.91e-06	GO:0016020//membrane;GO:0044432//endoplasmic reticulum part	-	-	gi|326494956|dbj|BAJ85573.1|/9.49013e-160/predicted protein [Hordeum vulgare subsp. vulgare]
gnl|UG|Ta#S22365190	6.85	1.42	-2.27021	3.91e-06	3.36e-05	1.09	-2.65178	5.14e-07	5.18e-06	-	-	-	gi|326532488|dbj|BAK05173.1|/3.14101e-42/predicted protein [Hordeum vulgare subsp. vulgare]
gnl|UG|Ta#S26027965	26.53	1.78	-3.89768	1.97e-33	1.17e-31	8.14	-1.70452	4.34e-14	1.18e-12	GO:0031224//intrinsic to membrane;GO:0043231//intracellular membrane-bounded organelle	-	GO:0051234//establishment of localization	gi|326513759|dbj|BAJ87898.1|/1.36901e-95/predicted protein [Hordeum vulgare subsp. vulgare]
gnl|UG|Ta#S52545445	231.73	540.71	1.22241	3.2e-12	5.81e-11	243.77	0.0730758	0.190748	0.350403	GO:0043231//intracellular membrane-bounded organelle;GO:0031090//organelle membrane	GO:0046872//metal ion binding;GO:0005515//protein binding	GO:0044267//cellular protein metabolic process;GO:0055065//metal ion homeostasis;GO:0033554//cellular response to stress;GO:0009812//flavonoid metabolic process;GO:0002218//activation of innate immune response	gi|296044570|gb|ADG85705.1|/0/putative calreticulin [Triticum aestivum]
gnl|UG|Ta#S52543207	0.88	6.92	2.9752	2.84e-05	0.000204785	5.07	2.52641	5.65e-05	0.000389525	-	GO:0004672//protein kinase activity;GO:0032550	GO:0006796//phosphate-containing compound metabolic process;GO:0006464//cellular protein modification process	gi|326528643|dbj|BAJ97343.1|/0/predicted protein [Hordeum vulgare subsp. vulgare]
gnl|UG|Ta#S52541879	10.54	22.9	1.11947	2.87e-07	2.98e-06	17.01	0.690508	0.00344584	0.0150112	GO:0043231//intracellular membrane-bounded organelle;GO:0031090//organelle membrane	GO:0032550;GO:0004396//hexokinase activity;GO:0046914//transition metal ion binding	GO:0006007//glucose catabolic process;GO:0010118//stomatal movement;GO:0008219//cell death;GO:0009757//hexose mediated signaling;GO:0006833//water transport;GO:0006796//phosphate-containing compound metabolic process	gi|326487217|dbj|BAJ89593.1|/0/predicted protein [Hordeum vulgare subsp. vulgare]
gnl|UG|Ta#S52542494	37.95	16.69	-1.18512	4.52e-12	8.05e-11	28.41	-0.417701	0.0056042	0.0227813	-	GO:0003677//DNA binding	GO:0050794//regulation of cellular process;GO:0010043//response to zinc ion;GO:0051716//cellular response to stimulus	gi|326490279|dbj|BAJ84803.1|/1.9597e-121/predicted protein [Hordeum vulgare subsp. vulgare]
gnl|UG|Ta#S52543839	77.83	92.13	0.243345	0.0090279	0.0331758	166.68	1.09868	0	0	-	GO:0070011//peptidase activity, acting on L-amino acid peptides	GO:0019538//protein metabolic process	gi|194352760|emb|CAQ00108.1|/0/papain-like cysteine proteinase [Hordeum vulgare subsp. vulgare]
gnl|UG|Ta#S17888221	34.43	4.44	-2.95503	5.97e-34	3.54e-32	8.69	-1.98624	1.16e-21	4.37e-20	GO:0043231//intracellular membrane-bounded organelle	GO:0016798//hydrolase activity, acting on glycosyl bonds	GO:0005975//carbohydrate metabolic process	gi|153918942|dbj|BAF74363.1|/2.27278e-136/xylanase inhibitor [Triticum aestivum]
gnl|UG|Ta#S17890362	4.57	0.89	-2.36032	0.000126941	0.000796717	2.17	-1.0745	0.0300268	0.0894946	-	-	-	gi|326497933|dbj|BAJ94829.1|/2.68184e-108/predicted protein [Hordeum vulgare subsp. vulgare]
gnl|UG|Ta#S44691096	0.01	0.71	6.14975	0.0608964	0.156345	8.32	9.70044	6.88e-15	1.99e-13	GO:0043231//intracellular membrane-bounded organelle	GO:0005488//binding	GO:0010876//lipid localization	gi|76096942|gb|ABA39286.1|/2.73517e-96/alpha amylase inhibitor/lipid transfer/seed storage protein [Triticum aestivum]
gnl|UG|Ta#S52543497	9.49	33.55	1.82183	5.2e-14	1.5e-12	7.06	-0.42674	0.159972	0.306041	GO:0016021//integral to membrane;GO:0009536//plastid	GO:0015144//carbohydrate transmembrane transporter activity	GO:0044765	gi|357142197|ref|XP_003572491.1|/3.3615e-102/PREDICTED: bidirectional sugar transporter SWEET4-like [Brachypodium distachyon]
gnl|UG|Ta#S16057937	113.32	447.87	1.98268	6.05e-13	1.23e-11	410.27	1.85617	2.52e-13	5.8e-12	-	GO:0016765//transferase activity, transferring alkyl or aryl (other than methyl) groups	-	gi|23504749|emb|CAD29480.1|/1.30394e-116/glutathione transferase F1 [Triticum aestivum]
gnl|UG|Ta#S13048874	71.5	94.08	0.395945	2.91e-05	0.000209346	162.88	1.18779	0	0	GO:0030312//external encapsulating structure;GO:0009536//plastid;GO:0042579//microbody	GO:0004029//aldehyde dehydrogenase (NAD) activity	GO:0006578//amino-acid betaine biosynthetic process;GO:0044710;GO:0006970//response to osmotic stress;GO:0006725//cellular aromatic compound metabolic process	gi|21747870|gb|AAL05264.1|/0/betaine-aldehyde dehydrogenase [Triticum aestivum]
gnl|UG|Ta#S52544569	10.37	26.27	1.341	2.25e-10	3.38e-09	21.9	1.07851	1.23e-06	1.17e-05	GO:0009536//plastid	-	-	gi|357124617|ref|XP_003563994.1|/2.15622e-74/PREDICTED: uncharacterized protein LOC100842731 [Brachypodium distachyon]
gnl|UG|Ta#S17897581	137.74	346.86	1.33241	2.72e-13	6.14e-12	267.12	0.95554	0	0	GO:0005576//extracellular region;GO:0016020//membrane;GO:0009536//plastid	GO:0016859//cis-trans isomerase activity	GO:0018208//peptidyl-proline modification;GO:0010038//response to metal ion	gi|13925734|gb|AAK49427.1|AF262983_1/3.08397e-80/cyclophilin A-2 [Triticum aestivum]
gnl|UG|Ta#S17989319	64.83	44.38	-0.546752	3.09e-06	2.72e-05	11.04	-2.55392	4.66e-53	2.76e-51	GO:0016020//membrane;GO:0009534//chloroplast thylakoid	-	-	gi|326526311|dbj|BAJ97172.1|/3.23526e-23/predicted protein [Hordeum vulgare subsp. vulgare]
gnl|UG|Ta#S37780446	2.28	0.89	-1.35716	0.0668552	0.160232	0.01	-7.83289	0.000150017	0.000937555	GO:0043231//intracellular membrane-bounded organelle	-	-	gi|326496709|dbj|BAJ98381.1|/1.01667e-76/predicted protein [Hordeum vulgare subsp. vulgare]
gnl|UG|Ta#S37807584	80.46	59.29	-0.440483	1.99e-05	0.00014756	25.88	-1.63643	1.48e-37	7.34e-36	-	GO:0004866//endopeptidase inhibitor activity	GO:0051346//negative regulation of hydrolase activity	gi|62738051|pdb|1TX6|I/2.285e-66/Chain I, Trypsin:bbi Complex
gnl|UG|Ta#S32601377	0.35	5.68	4.02046	0.000116551	0.000738412	2.9	3.05063	0.000698742	0.00374268	GO:0005911//cell-cell junction;GO:0043231//intracellular membrane-bounded organelle;GO:0044444//cytoplasmic part;GO:0016020//membrane	GO:0005515//protein binding	GO:0009725//response to hormone stimulus;GO:0016044//cellular membrane organization;GO:0015031//protein transport	gi|115466652|ref|NP_001056925.1|/5.88253e-90/Os06g0168500 [Oryza sativa Japonica Group]
gnl|UG|Ta#S52545253	20.2	56.09	1.47339	0	0	14.12	-0.516615	0.0140013	0.0489743	GO:0043231//intracellular membrane-bounded organelle	GO:0003676//nucleic acid binding;GO:0008757//S-adenosylmethionine-dependent methyltransferase activity	GO:0006351//transcription, DNA-dependent;GO:0016458//gene silencing;GO:0009793//embryo development ending in seed dormancy;GO:0009292//genetic transfer;GO:0032776//DNA methylation on cytosine;GO:0034968//histone lysine methylation	gi|68655470|emb|CAJ01708.1|/0/chromomethylase 1 [Hordeum vulgare subsp. vulgare]
gnl|UG|Ta#S37930253	1.93	12.07	2.64475	9.36e-07	8.93e-06	6.7	1.79556	9.47e-05	0.000620071	GO:0031224//intrinsic to membrane	GO:0032550;GO:0046872//metal ion binding;GO:0005548//phospholipid transporter activity;GO:0008324//cation transmembrane transporter activity;GO:0003824//catalytic activity	GO:0006811//ion transport;GO:0006869//lipid transport	gi|357112413|ref|XP_003558003.1|/4.31844e-91/PREDICTED: phospholipid-transporting ATPase 1-like [Brachypodium distachyon]
gnl|UG|Ta#S17989133	1.23	6.75	2.45623	1.12e-05	8.75e-05	6.52	2.40621	1.36e-05	0.000107459	GO:0043231//intracellular membrane-bounded organelle;GO:0030312//external encapsulating structure;GO:0044444//cytoplasmic part	GO:0016616//oxidoreductase activity, acting on the CH-OH group of donors, NAD or NADP as acceptor;GO:0000166//nucleotide binding	GO:0009226//nucleotide-sugar biosynthetic process	gi|326509649|dbj|BAJ87040.1|/1.78935e-111/predicted protein [Hordeum vulgare subsp. vulgare]
gnl|UG|Ta#S17988948	79.06	29.64	-1.4154	1.83e-30	1.02e-28	122.7	0.634115	1.54e-12	2.95e-11	GO:0043231//intracellular membrane-bounded organelle	GO:0003676//nucleic acid binding;GO:0036094//small molecule binding	GO:0006952//defense response;GO:0006396//RNA processing	gi|357156009|ref|XP_003577312.1|/3.32878e-65/PREDICTED: splicing factor U2af large subunit B-like [Brachypodium distachyon]
gnl|UG|Ta#S16058024	14.93	14.56	-0.0362038	0.869698	0.922013	7.42	-1.00872	0.000158837	0.000984412	GO:0043231//intracellular membrane-bounded organelle	GO:0019900//kinase binding	GO:0051726//regulation of cell cycle;GO:0006261//DNA-dependent DNA replication	gi|357150549|ref|XP_003575497.1|/4.48773e-151/PREDICTED: cyclin-A2-1-like [Brachypodium distachyon]
gnl|UG|Ta#S52544270	26.35	27.69	0.0715621	0.664814	0.773518	55.56	1.07624	0	0	-	-	GO:0006498//N-terminal protein lipidation	gi|326530490|dbj|BAJ97671.1|/0/predicted protein [Hordeum vulgare subsp. vulgare]
gnl|UG|Ta#S52541896	242.79	526.15	1.11577	5.75e-12	1.01e-10	215.18	-0.174165	0.00224874	0.0104103	-	-	-	gi|326521498|dbj|BAK00325.1|/7.71317e-31/predicted protein [Hordeum vulgare subsp. vulgare]
gnl|UG|Ta#S26026336	22.14	7.46	-1.56941	6.21e-11	9.83e-10	13.03	-0.764818	0.000270222	0.00159773	-	-	-	gi|357122095|ref|XP_003562751.1|/1.27535e-08/PREDICTED: uncharacterized protein LOC100844344 [Brachypodium distachyon]
gnl|UG|Ta#S13174181	3.69	15.44	2.06498	1.91e-09	2.56e-08	0.01	-8.52748	6.59e-07	6.54e-06	-	-	-	gi|326529227|dbj|BAK01007.1|/3.46434e-06/predicted protein [Hordeum vulgare subsp. vulgare]
gnl|UG|Ta#S52544986	22.84	18.82	-0.279296	0.138896	0.270656	10.13	-1.17293	1.27e-07	1.38e-06	-	-	-	gi|326508654|dbj|BAJ95849.1|/0/predicted protein [Hordeum vulgare subsp. vulgare]
gnl|UG|Ta#S52543650	9.14	18.82	1.042	1.14e-05	8.96e-05	12.67	0.47115	0.0735498	0.174516	GO:0005618//cell wall;GO:0043231//intracellular membrane-bounded organelle;GO:0016020//membrane	GO:0016862//intramolecular oxidoreductase activity, interconverting keto- and enol-groups;GO:0015036//disulfide oxidoreductase activity	GO:0033554//cellular response to stress;GO:0044267//cellular protein metabolic process;GO:0019725//cellular homeostasis;GO:0018904	gi|326490389|dbj|BAJ84858.1|/0/predicted protein [Hordeum vulgare subsp. vulgare]
gnl|UG|Ta#S17976469	1.76	2.84	0.690316	0.236882	0.414597	25.34	3.84777	1.87e-06	1.73e-05	GO:0043231//intracellular membrane-bounded organelle;GO:0005576//extracellular region	GO:0046914//transition metal ion binding;GO:0016682//oxidoreductase activity, acting on diphenols and related substances as donors, oxygen as acceptor	GO:0009808//lignin metabolic process;GO:0010038//response to metal ion	gi|357125669|ref|XP_003564513.1|/2.04183e-42/PREDICTED: laccase-3-like [Brachypodium distachyon]
gnl|UG|Ta#S52543645	12.82	18.99	0.566844	0.00923586	0.0338758	30.4	1.24568	1.4e-10	2.16e-09	-	-	-	gi|326519687|dbj|BAK00216.1|/1.32671e-99/predicted protein [Hordeum vulgare subsp. vulgare]
gnl|UG|Ta#S26027401	8.96	24.67	1.46119	5.48e-11	8.73e-10	21.9	1.28936	2.28e-08	2.73e-07	-	-	GO:0006950//response to stress;GO:0006461//protein complex assembly	gi|326532042|dbj|BAK01397.1|/3.99509e-66/predicted protein [Hordeum vulgare subsp. vulgare]
gnl|UG|Ta#S52546154	1.93	7.99	2.04959	3.69e-06	3.18e-05	5.97	1.62913	0.000577192	0.00316076	-	-	-	gi|326502150|dbj|BAK06567.1|/1.74781e-156/predicted protein [Hordeum vulgare subsp. vulgare]
gnl|UG|Ta#S26026458	343.99	250.12	-0.459746	4.29e-20	1.83e-18	152.74	-1.17129	6.2e-94	4.33e-92	GO:0015934//large ribosomal subunit;GO:0031981//nuclear lumen	GO:0005198//structural molecule activity	GO:0010467//gene expression	gi|357157496|ref|XP_003577818.1|/2.76308e-25/PREDICTED: uncharacterized protein LOC100846456 [Brachypodium distachyon]
gnl|UG|Ta#S52542718	25.3	58.4	1.20683	1.24e-13	3.18e-12	32.94	0.380703	0.0177186	0.0583032	GO:0005840//ribosome;GO:0043231//intracellular membrane-bounded organelle;GO:0016021//integral to membrane	GO:0046872//metal ion binding;GO:0016209//antioxidant activity;GO:0050664//oxidoreductase activity, acting on NAD(P)H, oxygen as acceptor	GO:0012501//programmed cell death;GO:0006952//defense response;GO:0046683//response to organophosphorus;GO:0009913//epidermal cell differentiation;GO:0045333//cellular respiration	gi|326528857|dbj|BAJ97450.1|/0/predicted protein [Hordeum vulgare subsp. vulgare]
gnl|UG|Ta#S52544779	17.92	13.49	-0.40968	0.0605846	0.157891	5.79	-1.62994	1.94e-09	2.65e-08	GO:0016020//membrane	GO:0004672//protein kinase activity;GO:0032550	GO:0006464//cellular protein modification process	gi|326490103|dbj|BAJ94125.1|/0/predicted protein [Hordeum vulgare subsp. vulgare]
gnl|UG|Ta#S52544139	49.02	22.37	-1.13181	3.37e-14	1.01e-12	53.57	0.128055	0.287118	0.403963	-	-	GO:0006605//protein targeting	gi|326499576|dbj|BAJ86099.1|/2.80422e-141/predicted protein [Hordeum vulgare subsp. vulgare]
gnl|UG|Ta#S26026065	7.91	12.25	0.631032	0.0214408	0.0683911	2.17	-1.86598	1.37e-05	0.000107516	-	-	-	gi|326515104|dbj|BAK03465.1|/4.45456e-110/predicted protein [Hordeum vulgare subsp. vulgare]
gnl|UG|Ta#S52544471	14.58	19.88	0.447327	0.0318012	0.0939339	36.01	1.30441	5.08e-13	1.06e-11	GO:0043231//intracellular membrane-bounded organelle;GO:0043234//protein complex	GO:0003676//nucleic acid binding	GO:0009908//flower development;GO:0006351//transcription, DNA-dependent;GO:0007602//phototransduction;GO:0009639//response to red or far red light;GO:0009755//hormone-mediated signaling pathway;GO:0006952//defense response	gi|123979422|gb|ABM81545.1|/0/phytochrome and flowering time protein 1 [Triticum aestivum]
gnl|UG|Ta#S18006347	2.81	2.13	-0.399717	0.475476	0.59513	0.01	-8.13443	1.96e-05	0.000149515	-	-	-	gi|326507454|dbj|BAK03120.1|/3.34267e-09/predicted protein [Hordeum vulgare subsp. vulgare]
gnl|UG|Ta#S52542096	10.01	28.76	1.52262	3.56e-13	7.67e-12	3.08	-1.70044	4.02e-06	3.49e-05	-	-	GO:0044763;GO:0042221//response to chemical stimulus;GO:0050794//regulation of cellular process;GO:0006950//response to stress	gi|326490475|dbj|BAJ84901.1|/5.48562e-80/predicted protein [Hordeum vulgare subsp. vulgare]
gnl|UG|Ta#S17893200	1.41	6.39	2.18012	1.86e-05	0.000138848	2.17	0.622	0.347008	0.470665	GO:0009532//plastid stroma	GO:0016830//carbon-carbon lyase activity;GO:0003933//GTP cyclohydrolase activity	GO:0006771//riboflavin metabolic process;GO:0048588//developmental cell growth	gi|357149696|ref|XP_003575201.1|/8.44659e-105/PREDICTED: riboflavin biosynthesis protein ribBA, chloroplastic-like [Brachypodium distachyon]
gnl|UG|Ta#S52547008	38.47	11.18	-1.78281	3.37e-21	1.5e-19	8.69	-2.14631	2.18e-26	9.14e-25	GO:0016020//membrane;GO:0043231//intracellular membrane-bounded organelle	-	GO:0006869//lipid transport;GO:0044763	gi|326490013|dbj|BAJ94080.1|/2.02787e-27/predicted protein [Hordeum vulgare subsp. vulgare]
gnl|UG|Ta#S13133855	73.79	10.47	-2.81716	1.32e-67	1.06e-65	5.97	-3.62762	2.37e-84	1.62e-82	-	-	-	gi|357161517|ref|XP_003579115.1|/8.029e-18/PREDICTED: 2-aminoethanethiol dioxygenase-like [Brachypodium distachyon]
gnl|UG|Ta#S50379955	2.46	4.08	0.729911	0.134754	0.263616	9.59	1.96287	7.75e-07	7.61e-06	GO:0043231//intracellular membrane-bounded organelle	GO:0008483//transaminase activity;GO:0043168	GO:0018130;GO:0019752//carboxylic acid metabolic process;GO:0000041//transition metal ion transport	gi|325530211|sp|Q9ST02.2|NAATA_HORVU/3.98759e-94/RecName: Full=Nicotianamine aminotransferase A; AltName: Full=Nicotianamine aminotransferase III; Short=NAAT-III
gnl|UG|Ta#S26026815	364.02	316.33	-0.202587	1.35e-05	0.000105111	1005.85	1.46633	0	0	GO:0043231//intracellular membrane-bounded organelle	-	-	gi|54610287|gb|AAV35210.1|/1.95867e-80/NAR2.1 [Triticum aestivum]
gnl|UG|Ta#S52544168	6.32	5.5	-0.200493	0.573462	0.688675	13.39	1.08316	0.000147098	0.000921889	GO:0043231//intracellular membrane-bounded organelle	GO:0005515//protein binding;GO:0001071//nucleic acid binding transcription factor activity;GO:0043566//structure-specific DNA binding	GO:0009908//flower development;GO:0006351//transcription, DNA-dependent;GO:0031325//positive regulation of cellular metabolic process;GO:0008283//cell proliferation;GO:0009411//response to UV;GO:0009640//photomorphogenesis;GO:0006996//organelle organizati	gi|326521052|dbj|BAJ96729.1|/3.36804e-70/predicted protein [Hordeum vulgare subsp. vulgare]
gnl|UG|Ta#S52543238	20.73	6.21	-1.73905	1.02e-11	1.75e-10	20.81	0.00555685	0.975174	0.978129	GO:0031224//intrinsic to membrane	GO:0015075//ion transmembrane transporter activity	GO:0044765;GO:0044763	gi|326505318|dbj|BAK03046.1|/0/predicted protein [Hordeum vulgare subsp. vulgare]
gnl|UG|Ta#S13048873	20.2	8.17	-1.30595	5.3e-08	6.09e-07	5.79	-1.80272	7.6e-12	1.32e-10	GO:0044424//intracellular part	GO:0016620//oxidoreductase activity, acting on the aldehyde or oxo group of donors, NAD or NADP as acceptor	GO:0044710	gi|21780314|gb|AAM77678.1|AF521190_1/0/nonphosphorylating glyceraldehyde-3-phosphate dehydrogenase [Triticum aestivum]
gnl|UG|Ta#S52541119	20.91	43.31	1.05051	1.86e-11	3.12e-10	34.2	0.709803	2.06e-05	0.00015657	-	GO:0003677//DNA binding	-	gi|326501102|dbj|BAJ98782.1|/0/predicted protein [Hordeum vulgare subsp. vulgare]
gnl|UG|Ta#S16057909	16.34	21.66	0.406625	0.0402088	0.11143	5.61	-1.54234	3.71e-08	4.35e-07	GO:0031306//intrinsic to mitochondrial outer membrane	GO:0016814//hydrolase activity, acting on carbon-nitrogen (but not peptide) bonds, in cyclic amidines;GO:0019901//protein kinase binding	GO:0009908//flower development;GO:0009639//response to red or far red light;GO:0009793//embryo development ending in seed dormancy;GO:0009756//carbohydrate mediated signaling;GO:0009152//purine ribonucleotide biosynthetic process;GO:0048827//phyllome deve	gi|326524297|dbj|BAK00532.1|/0/predicted protein [Hordeum vulgare subsp. vulgare]
gnl|UG|Ta#S52542775	24.42	7.46	-1.71082	2.69e-13	6.1e-12	26.97	0.143292	0.400616	0.528224	-	-	-	gi|115475968|ref|NP_001061580.1|/3.60823e-50/Os08g0337300 [Oryza sativa Japonica Group]
gnl|UG|Ta#S37854959	1.05	6.75	2.6845	1.71e-05	0.000129488	1.45	0.465664	0.567092	0.685666	-	GO:0046872//metal ion binding;GO:0004620//phospholipase activity	GO:0006650//glycerophospholipid metabolic process	gi|357123932|ref|XP_003563661.1|/3.28432e-95/PREDICTED: phospholipase D alpha 2-like [Brachypodium distachyon]
gnl|UG|Ta#S52542076	57.62	39.76	-0.535252	1.61e-05	0.000123163	26.97	-1.09521	1.64e-15	4.93e-14	GO:0043231//intracellular membrane-bounded organelle	GO:0016407//acetyltransferase activity	-	gi|326496873|dbj|BAJ98463.1|/1.29042e-155/predicted protein [Hordeum vulgare subsp. vulgare]
gnl|UG|Ta#S17865479	4.57	15.62	1.77313	2.2e-09	2.92e-08	8.87	0.95674	0.00535462	0.0219314	GO:0005773//vacuole;GO:0016020//membrane	GO:0042626//ATPase activity, coupled to transmembrane movement of substances;GO:0097159//organic cyclic compound binding;GO:1901363;GO:0036094//small molecule binding	GO:0009987//cellular process;GO:0051234//establishment of localization	gi|33329359|gb|AAQ10074.1|/0/multidrug resistance associated protein MRP2 [Triticum aestivum]
gnl|UG|Ta#S13173986	4.39	17.93	2.03008	1.5e-10	2.29e-09	13.75	1.64714	1.11e-07	1.21e-06	GO:0005618//cell wall;GO:0043231//intracellular membrane-bounded organelle;GO:0005576//extracellular region;GO:0016020//membrane	GO:0004175//endopeptidase activity;GO:0005515//protein binding	GO:0019538//protein metabolic process;GO:0044092//negative regulation of molecular function	gi|326488407|dbj|BAJ93872.1|/2.04531e-11/predicted protein [Hordeum vulgare subsp. vulgare]
gnl|UG|Ta#S52541373	41.29	20.59	-1.00385	2.83e-10	4.19e-09	45.24	0.131807	0.31367	0.433038	-	-	-	gi|326495664|dbj|BAJ85928.1|/0/predicted protein [Hordeum vulgare subsp. vulgare]
gnl|UG|Ta#S26026058	15.81	6.39	-1.30695	1.52e-06	1.41e-05	11.76	-0.426949	0.0688064	0.164969	GO:0009536//plastid	GO:0051536//iron-sulfur cluster binding;GO:0043169//cation binding	GO:0006091//generation of precursor metabolites and energy	gi|326533082|dbj|BAJ93513.1|/5.97949e-70/predicted protein [Hordeum vulgare subsp. vulgare]
gnl|UG|Ta#S13161435	2.28	3.02	0.405515	0.45539	0.580695	0.01	-7.83289	0.000150017	0.000935592	GO:0043231//intracellular membrane-bounded organelle	GO:0030414//peptidase inhibitor activity	GO:0008152//metabolic process	gi|162319710|gb|ABX84381.1|/5.56936e-36/Bowman-Birk trypsin inhibitor-like protein [Triticum aestivum]
gnl|UG|Ta#S17890065	34.96	12.43	-1.49188	2.23e-15	7.85e-14	4.52	-2.95131	5.73e-34	2.74e-32	-	GO:0016740//transferase activity	GO:0009150//purine ribonucleotide metabolic process	gi|326495622|dbj|BAJ85907.1|/4.72245e-91/predicted protein [Hordeum vulgare subsp. vulgare]
gnl|UG|Ta#S52542469	82.4	43.31	-0.927944	6.58e-17	2.49e-15	22.44	-1.87657	3.89e-46	2.19e-44	GO:0009532//plastid stroma	GO:0046914//transition metal ion binding;GO:0016616//oxidoreductase activity, acting on the CH-OH group of donors, NAD or NADP as acceptor;GO:0000166//nucleotide binding	GO:0009416//response to light stimulus;GO:0048229//gametophyte development;GO:0006547//histidine metabolic process	gi|326530228|dbj|BAJ97540.1|/0/predicted protein [Hordeum vulgare subsp. vulgare]
gnl|UG|Ta#S52545136	76.07	157.99	1.05443	1.13e-12	2.16e-11	76.91	0.0158436	0.87132	0.92526	GO:0044424//intracellular part	GO:0016841//ammonia-lyase activity	GO:0009699//phenylpropanoid biosynthetic process;GO:0006558//L-phenylalanine metabolic process	gi|326511497|dbj|BAJ87762.1|/0/predicted protein [Hordeum vulgare subsp. vulgare]
gnl|UG|Ta#S13045323	9.31	19.88	1.09446	2.68e-06	2.4e-05	22.08	1.24589	4.66e-08	5.39e-07	-	-	-	gi|357116192|ref|XP_003559867.1|/6.73644e-64/PREDICTED: PRA1 family protein B4-like [Brachypodium distachyon]
gnl|UG|Ta#S52543604	25.47	9.76	-1.38385	1.68e-10	2.56e-09	33.84	0.409931	0.0100335	0.0367724	GO:0043231//intracellular membrane-bounded organelle	GO:0046914//transition metal ion binding;GO:0008238//exopeptidase activity;GO:0008237//metallopeptidase activity	GO:0019538//protein metabolic process	gi|357161689|ref|XP_003579173.1|/0/PREDICTED: probable Xaa-Pro aminopeptidase 3-like [Brachypodium distachyon]
gnl|UG|Ta#S16058178	8.96	32.31	1.85041	1.98e-14	6.26e-13	26.78	1.57959	5.39e-13	1.12e-11	GO:0043231//intracellular membrane-bounded organelle;GO:0031224//intrinsic to membrane	GO:0015149//hexose transmembrane transporter activity;GO:0015166//polyol transmembrane transporter activity;GO:0015146//pentose transmembrane transporter activity	GO:0044763;GO:0015791//polyol transport;GO:0008645//hexose transport;GO:0015750	gi|326493682|dbj|BAJ85302.1|/0/predicted protein [Hordeum vulgare subsp. vulgare]
gnl|UG|Ta#S32601209	2.46	10.47	2.08953	1.99e-07	2.12e-06	7.42	1.59276	0.000152056	0.000947315	GO:0042579//microbody;GO:0005576//extracellular region;GO:0016020//membrane	GO:0046914//transition metal ion binding;GO:0004448//isocitrate dehydrogenase activity;GO:0000166//nucleotide binding	GO:0006952//defense response;GO:0010038//response to metal ion;GO:0044262//cellular carbohydrate metabolic process;GO:0006970//response to osmotic stress;GO:0072350//tricarboxylic acid metabolic process;GO:0009060//aerobic respiration;GO:0046496//nicotina	gi|326532940|dbj|BAJ89315.1|/6.18046e-90/predicted protein [Hordeum vulgare subsp. vulgare]
gnl|UG|Ta#S19223124	43.22	43.14	-0.0026729	0.98351	1.01847	18.82	-1.19943	1.23e-13	3.11e-12	-	GO:0016829//lyase activity	-	gi|357158304|ref|XP_003578084.1|/6.26226e-57/PREDICTED: centromere protein V-like [Brachypodium distachyon]
gnl|UG|Ta#S52545262	5.45	27.16	2.31716	3.57e-12	6.41e-11	34.38	2.65724	4.64e-12	8.27e-11	GO:0031224//intrinsic to membrane;GO:0043231//intracellular membrane-bounded organelle	-	-	gi|157673241|gb|ABV59990.1|/5.41403e-178/putative integral membrane protein [Triticum aestivum]
gnl|UG|Ta#S52542528	18.8	11.36	-0.72677	0.00125169	0.00610385	5.61	-1.74466	1.1e-10	1.71e-09	GO:0043231//intracellular membrane-bounded organelle	GO:0016791//phosphatase activity;GO:0043169//cation binding	-	gi|326521210|dbj|BAJ96808.1|/0/predicted protein [Hordeum vulgare subsp. vulgare]
gnl|UG|Ta#S52546566	7.03	1.78	-1.98165	1.73e-05	0.000130578	3.26	-1.10865	0.00540568	0.0220546	-	-	GO:0071704	gi|326512708|dbj|BAK03261.1|/0/predicted protein [Hordeum vulgare subsp. vulgare]
gnl|UG|Ta#S16057886	69.22	49.7	-0.477943	2.01e-05	0.000149218	30.58	-1.1786	2.07e-20	7.45e-19	-	GO:0046906//tetrapyrrole binding;GO:0046914//transition metal ion binding;GO:0016705//oxidoreductase activity, acting on paired donors, with incorporation or reduction of molecular oxygen	GO:0006631//fatty acid metabolic process	gi|4104056|gb|AAD10250.1|/0/S276 [Triticum aestivum]
gnl|UG|Ta#S32528020	5.27	11.89	1.17387	0.000127156	0.000796919	0.54	-3.28677	1.16e-06	1.11e-05	-	-	-	gi|297723497|ref|NP_001174112.1|/1.56046e-06/Os04g0639000 [Oryza sativa Japonica Group]
gnl|UG|Ta#S52541509	11.6	4.08	-1.50748	4.79e-06	4.05e-05	2.17	-2.41836	4.62e-10	6.75e-09	-	-	-	gi|326493488|dbj|BAJ85205.1|/6.34722e-44/predicted protein [Hordeum vulgare subsp. vulgare]
gnl|UG|Ta#S29895621	13.88	19.88	0.51831	0.013963	0.0484827	6.52	-1.09006	0.0001047	0.00067977	GO:0043231//intracellular membrane-bounded organelle	GO:0003676//nucleic acid binding;GO:0001071//nucleic acid binding transcription factor activity	GO:0006351//transcription, DNA-dependent	gi|60100240|gb|AAX13289.1|/2.05088e-135/DREB transcription factor 6 [Triticum aestivum]
gnl|UG|Ta#S12923197	27.41	57.34	1.06484	1.77e-13	4.28e-12	11.04	-1.31196	2.52e-10	3.78e-09	GO:0043231//intracellular membrane-bounded organelle	-	GO:0000003//reproduction	gi|4099919|gb|AAD10496.1|/1.48177e-162/pollen allergen homolog [Triticum aestivum]
gnl|UG|Ta#S52545349	4.22	3.55	-0.249424	0.57508	0.690238	0.72	-2.55117	0.000141873	0.000891961	GO:0009536//plastid	GO:0052689	GO:0006779//porphyrin-containing compound biosynthetic process;GO:0010467//gene expression	gi|326501542|dbj|BAK02560.1|/2.16537e-120/predicted protein [Hordeum vulgare subsp. vulgare]
gnl|UG|Ta#S26029058	2.64	0.01	-8.04439	3.32e-05	0.000236276	1.09	-1.27621	0.0615056	0.155583	GO:0043231//intracellular membrane-bounded organelle	GO:0004672//protein kinase activity;GO:0032550	GO:0006796//phosphate-containing compound metabolic process;GO:0006464//cellular protein modification process	gi|357116889|ref|XP_003560209.1|/1.40457e-65/PREDICTED: putative cyclin-dependent kinase F-2-like [Brachypodium distachyon]
gnl|UG|Ta#S32569676	0.01	2.13	7.73471	0.000228186	0.00135008	3.08	8.26679	5.83e-06	4.93e-05	GO:0031224//intrinsic to membrane;GO:0043231//intracellular membrane-bounded organelle	-	GO:0051234//establishment of localization;GO:0044763	gi|326529375|dbj|BAK01081.1|/8.80583e-49/predicted protein [Hordeum vulgare subsp. vulgare]
gnl|UG|Ta#S52546780	18.62	6.21	-1.58419	1.63e-09	2.2e-08	18.46	-0.0124505	0.950666	0.988954	GO:0043231//intracellular membrane-bounded organelle	-	-	gi|326511789|dbj|BAJ92039.1|/0/predicted protein [Hordeum vulgare subsp. vulgare]
gnl|UG|Ta#S22369160	17.57	14.91	-0.236834	0.26874	0.384752	51.22	1.54359	0	0	GO:0031224//intrinsic to membrane	GO:0017111//nucleoside-triphosphatase activity;GO:0032550;GO:0015405	GO:0051707//response to other organism;GO:0009154//purine ribonucleotide catabolic process;GO:0044763;GO:0051234//establishment of localization	gi|357165550|ref|XP_003580422.1|/1.3407e-17/PREDICTED: LOW QUALITY PROTEIN: ABC transporter C family member 9-like [Brachypodium distachyon]
gnl|UG|Ta#S17890201	3.51	6.75	0.943416	0.0164657	0.0542881	19.73	2.49085	4.26e-09	5.57e-08	-	GO:0046914//transition metal ion binding	-	gi|326496955|dbj|BAJ98504.1|/6.75178e-60/predicted protein [Hordeum vulgare subsp. vulgare]
gnl|UG|Ta#S12923158	6.68	32.49	2.28208	1.66e-13	4.06e-12	14.48	1.11614	5.13e-05	0.000356809	-	-	-	gi|1323750|gb|AAC49288.1|/3.70987e-121/unknown [Triticum aestivum]
gnl|UG|Ta#S17973052	0.7	3.91	2.48174	0.000327852	0.0018621	5.43	2.95553	5.1e-05	0.00035514	GO:0009536//plastid	GO:0046914//transition metal ion binding;GO:0016702//oxidoreductase activity, acting on single donors with incorporation of molecular oxygen, incorporation of two atoms of oxygen	GO:0006633//fatty acid biosynthetic process;GO:0009725//response to hormone stimulus;GO:0042742//defense response to bacterium;GO:0022622//root system development	gi|2182267|gb|AAB60715.1|/1.98206e-16/lipoxygenase [Hordeum vulgare subsp. vulgare]
gnl|UG|Ta#S52541031	54.46	116.8	1.10077	2.56e-13	5.84e-12	83.61	0.618479	3.73e-09	4.92e-08	GO:0005770//late endosome;GO:0010008//endosome membrane	GO:0005488//binding	GO:0016044//cellular membrane organization;GO:0045184//establishment of protein localization;GO:0010243//response to organic nitrogen;GO:0009642//response to light intensity;GO:0016192//vesicle-mediated transport;GO:0000302//response to reactive oxygen sp	gi|357155706|ref|XP_003577210.1|/2.03984e-88/PREDICTED: vacuolar protein sorting-associated protein 2 homolog 1-like [Brachypodium distachyon]
gnl|UG|Ta#S17880106	2.28	5.5	1.2704	0.00595182	0.0236285	11.76	2.36678	3.15e-07	3.27e-06	GO:0043231//intracellular membrane-bounded organelle;GO:0031090//organelle membrane	GO:0016788//hydrolase activity, acting on ester bonds	GO:0006497//protein lipidation	gi|357142682|ref|XP_003572656.1|/7.83871e-53/PREDICTED: GPI ethanolamine phosphate transferase 1-like [Brachypodium distachyon]
gnl|UG|Ta#S52545018	40.41	17.75	-1.18689	8.82e-13	1.72e-11	12.85	-1.65294	6.77e-20	2.39e-18	GO:0043231//intracellular membrane-bounded organelle;GO:0044444//cytoplasmic part	GO:0016703	GO:0009072//aromatic amino acid family metabolic process;GO:0009608//response to symbiont;GO:0010038//response to metal ion	gi|357148197|ref|XP_003574667.1|/7.73651e-147/PREDICTED: probable nitronate monooxygenase-like [Brachypodium distachyon]
gnl|UG|Ta#S52546422	1.58	7.46	2.23925	4.76e-06	4.03e-05	6.7	2.08424	1.93e-05	0.000148068	GO:0005618//cell wall;GO:0043231//intracellular membrane-bounded organelle	GO:0015926//glucosidase activity	GO:0044238//primary metabolic process;GO:0000904//cell morphogenesis involved in differentiation	gi|326494002|dbj|BAJ85463.1|/0/predicted protein [Hordeum vulgare subsp. vulgare]
gnl|UG|Ta#S33259578	2.99	8.88	1.57041	3.72e-05	0.000262367	8.69	1.53921	6.19e-05	0.000421813	-	-	-	gi|225904478|gb|ACO35588.1|/8.406e-11/dehydration responsive factor 1 variant 3 [Aegilops speltoides var. ligustica]
gnl|UG|Ta#S12922897	143.36	384.32	1.42267	1.98e-12	3.67e-11	641.19	2.16111	1.54e-12	2.94e-11	GO:0043231//intracellular membrane-bounded organelle;GO:0016020//membrane	GO:0016802;GO:0046914//transition metal ion binding;GO:0036094//small molecule binding	GO:0010608//posttranscriptional regulation of gene expression;GO:0006342//chromatin silencing	gi|417745|sp|P32112.1|SAHH_WHEAT/0/RecName: Full=Adenosylhomocysteinase; Short=AdoHcyase; AltName: Full=S-adenosyl-L-homocysteine hydrolase
gnl|UG|Ta#S17892740	57.98	63.2	0.124369	0.259362	0.372273	24.43	-1.2469	8.21e-19	2.79e-17	GO:0031981//nuclear lumen;GO:0009536//plastid;GO:0000785//chromatin	GO:0003676//nucleic acid binding;GO:0046983//protein dimerization activity	GO:0034728//nucleosome organization	gi|357137523|ref|XP_003570350.1|/1.24373e-41/PREDICTED: histone H2B.3-like isoform 1 [Brachypodium distachyon]
gnl|UG|Ta#S52542725	4.22	11.18	1.40561	1.92e-05	0.000142335	5.61	0.410758	0.295288	0.412664	-	GO:0016772//transferase activity, transferring phosphorus-containing groups	-	gi|326524175|dbj|BAJ97098.1|/0/predicted protein [Hordeum vulgare subsp. vulgare]
gnl|UG|Ta#S52543151	4.74	14.38	1.6011	9.43e-08	1.05e-06	7.06	0.574781	0.111901	0.247081	-	-	GO:0006950//response to stress	gi|357137008|ref|XP_003570094.1|/9.42221e-132/PREDICTED: F-box protein PP2-A13-like [Brachypodium distachyon]
gnl|UG|Ta#S37854319	10.01	17.04	0.767483	0.0012718	0.00618459	25.88	1.3704	1.89e-10	2.89e-09	GO:0005737//cytoplasm	-	-	gi|357117331|ref|XP_003560424.1|/4.22361e-72/PREDICTED: maf-like protein DDB_G0281937-like [Brachypodium distachyon]
gnl|UG|Ta#S52544715	9.49	12.96	0.449586	0.0818506	0.189382	66.06	2.7993	4.22e-15	1.24e-13	-	GO:0016411//acylglycerol O-acyltransferase activity;GO:0042578//phosphoric ester hydrolase activity	GO:0009059//macromolecule biosynthetic process;GO:0046471//phosphatidylglycerol metabolic process;GO:0009791//post-embryonic development	gi|300681500|emb|CBH32595.1|/0/glycerol-3-phosphate acyltransferase, expressed [Triticum aestivum]
gnl|UG|Ta#S52543244	18.27	8.17	-1.16107	2.41e-06	2.16e-05	7.06	-1.37174	9.41e-08	1.04e-06	GO:0043231//intracellular membrane-bounded organelle	GO:0003676//nucleic acid binding;GO:0034062//RNA polymerase activity;GO:0000996;GO:0001071//nucleic acid binding transcription factor activity	GO:0006351//transcription, DNA-dependent	gi|357113236|ref|XP_003558410.1|/0/PREDICTED: RNA polymerase sigma factor rpoD-like [Brachypodium distachyon]
gnl|UG|Ta#S52542378	14.05	14.73	0.0681873	0.763682	0.839723	6.33	-1.15029	4.65e-05	0.000327698	-	GO:0097159//organic cyclic compound binding	-	gi|326499215|dbj|BAK06098.1|/9.33208e-98/predicted protein [Hordeum vulgare subsp. vulgare]
gnl|UG|Ta#S52544907	5.09	1.42	-1.84177	0.00053045	0.00284428	1.09	-2.22334	9.96e-05	0.000648473	GO:0005819//spindle;GO:0043231//intracellular membrane-bounded organelle	-	GO:0007010//cytoskeleton organization	gi|116310759|emb|CAH67553.1|/0/H0311C03.7 [Oryza sativa Indica Group]
gnl|UG|Ta#S17974765	1.23	8.17	2.73168	9.64e-06	7.64e-05	4.89	1.99118	0.00037802	0.00217398	GO:0043231//intracellular membrane-bounded organelle	GO:0005488//binding;GO:0016491//oxidoreductase activity	GO:0050896//response to stimulus;GO:0044710	gi|10442761|gb|AAG17469.1|AF123610_8/8.1871e-30/cytochrome P450 [Triticum aestivum]
gnl|UG|Ta#S52543724	8.26	2.13	-1.95529	3.85e-06	3.32e-05	3.44	-1.26373	0.000809766	0.00426703	GO:0043231//intracellular membrane-bounded organelle	-	-	gi|326516488|dbj|BAJ92399.1|/0/predicted protein [Hordeum vulgare subsp. vulgare]
gnl|UG|Ta#S13045827	2.28	0.01	-7.83289	0.000131236	0.000819253	1.63	-0.484162	0.446526	0.572129	-	-	GO:0051234//establishment of localization	gi|357133693|ref|XP_003568458.1|/2.00053e-79/PREDICTED: probable nitrite transporter At1g68570-like [Brachypodium distachyon]
gnl|UG|Ta#S52540994	51.65	24.67	-1.06601	1.22e-13	3.14e-12	76.91	0.574403	1.21e-07	1.32e-06	GO:0043231//intracellular membrane-bounded organelle	-	GO:0006952//defense response;GO:0006351//transcription, DNA-dependent	gi|357154346|ref|XP_003576752.1|/2.62239e-100/PREDICTED: transcription factor PCF2-like [Brachypodium distachyon]
gnl|UG|Ta#S17882989	41.64	18.11	-1.20118	2.35e-13	5.41e-12	40	-0.0579701	0.66807	0.771189	-	-	-	gi|184991891|emb|CAQ43070.2|/7.68097e-08/putative puroindoline b protein [Triticum macha]
gnl|UG|Ta#S52540994	51.65	24.67	-1.06601	1.22e-13	3.14e-12	76.91	0.574403	1.21e-07	1.32e-06	GO:0043231//intracellular membrane-bounded organelle	-	GO:0006952//defense response;GO:0006351//transcription, DNA-dependent	gi|357154346|ref|XP_003576752.1|/2.62239e-100/PREDICTED: transcription factor PCF2-like [Brachypodium distachyon]
gnl|UG|Ta#S17882989	41.64	18.11	-1.20118	2.35e-13	5.41e-12	40	-0.0579701	0.66807	0.771189	-	-	-	gi|184991891|emb|CAQ43070.2|/7.68097e-08/putative puroindoline b protein [Triticum macha]
gnl|UG|Ta#S52546372	33.2	51.12	0.622705	3.21e-06	2.81e-05	75.65	1.18816	1.21e-13	3.09e-12	-	-	GO:0006950//response to stress;GO:0007165//signal transduction	gi|357161027|ref|XP_003578954.1|/9.81439e-173/PREDICTED: PP2A regulatory subunit TAP46-like [Brachypodium distachyon]
gnl|UG|Ta#S52545255	199.4	90.89	-1.13347	4.77e-53	3.54e-51	53.39	-1.90102	4.38e-111	3.15e-109	GO:0022624//proteasome accessory complex;GO:0009526//plastid envelope	-	GO:0009793//embryo development ending in seed dormancy;GO:0009718//anthocyanin-containing compound biosynthetic process;GO:0048827//phyllome development;GO:0035966//response to topologically incorrect protein;GO:0006511//ubiquitin-dependent protein catabo	gi|357145177|ref|XP_003573552.1|/2.44778e-133/PREDICTED: 26S proteasome non-ATPase regulatory subunit RPN12A-like [Brachypodium distachyon]
gnl|UG|Ta#S17897563	11.77	4.26	-1.46619	6.22e-06	5.18e-05	8.14	-0.532014	0.0552194	0.147731	GO:0009526//plastid envelope;GO:0031224//intrinsic to membrane	GO:0015297//antiporter activity;GO:0032550	GO:0051234//establishment of localization	gi|326490632|dbj|BAJ89983.1|/4.61908e-68/predicted protein [Hordeum vulgare subsp. vulgare]
gnl|UG|Ta#S52546511	19.15	29.47	0.621903	0.00041832	0.00232299	9.41	-1.02508	1.44e-05	0.000113116	GO:0031224//intrinsic to membrane;GO:0043231//intracellular membrane-bounded organelle	-	GO:0051707//response to other organism;GO:0015851//nucleobase transport	gi|357122241|ref|XP_003562824.1|/1.24967e-177/PREDICTED: LOW QUALITY PROTEIN: UDP-galactose transporter 2-like [Brachypodium distachyon]
gnl|UG|Ta#S52543842	7.38	20.24	1.45552	3.3e-09	4.32e-08	11.04	0.581047	0.0435824	0.120793	GO:0043231//intracellular membrane-bounded organelle	GO:0003676//nucleic acid binding;GO:0005515//protein binding	GO:0009755//hormone-mediated signaling pathway;GO:0009791//post-embryonic development;GO:0006351//transcription, DNA-dependent	gi|357150158|ref|XP_003575362.1|/0/PREDICTED: auxin response factor 6-like [Brachypodium distachyon]
gnl|UG|Ta#S17986292	115.78	55.92	-1.04995	5.02e-28	2.68e-26	165.41	0.51466	1.06e-12	2.09e-11	GO:0005739//mitochondrion	GO:0004175//endopeptidase activity;GO:0042623//ATPase activity, coupled;GO:0097159//organic cyclic compound binding;GO:1901363;GO:0036094//small molecule binding	GO:0051603//proteolysis involved in cellular protein catabolic process	gi|357121414|ref|XP_003562415.1|/1.19107e-113/PREDICTED: lon protease homolog, mitochondrial-like isoform 2 [Brachypodium distachyon]
gnl|UG|Ta#S18006489	0.7	3.2	2.19265	0.00244576	0.0109644	4.52	2.6909	9.13e-05	0.000599456	-	-	GO:0044765	gi|326502990|dbj|BAJ95928.1|/1.81122e-52/predicted protein [Hordeum vulgare subsp. vulgare]
gnl|UG|Ta#S26023427	9.49	12.6	0.408944	0.115485	0.250061	23.35	1.29894	6.37e-09	8.14e-08	GO:0015630//microtubule cytoskeleton	-	GO:0044763	gi|326515072|dbj|BAJ99897.1|/9.31147e-44/predicted protein [Hordeum vulgare subsp. vulgare]
gnl|UG|Ta#S52542898	38.65	31.6	-0.290544	0.0454354	0.123772	13.93	-1.47227	2.32e-16	7.29e-15	GO:0005622//intracellular	-	GO:0016044//cellular membrane organization;GO:0016192//vesicle-mediated transport;GO:0006605//protein targeting;GO:0007154//cell communication	gi|326495358|dbj|BAJ85775.1|/2.73148e-175/predicted protein [Hordeum vulgare subsp. vulgare]
gnl|UG|Ta#S17989339	17.92	9.23	-0.957168	6.72e-05	0.00045149	3.62	-2.30751	3.98e-14	1.08e-12	GO:0043231//intracellular membrane-bounded organelle	-	-	gi|326498885|dbj|BAK02428.1|/6.7647e-32/predicted protein [Hordeum vulgare subsp. vulgare]
gnl|UG|Ta#S32505335	8.78	29.11	1.72922	4.6e-14	1.34e-12	20.09	1.19418	4.74e-07	4.81e-06	-	-	-	gi|326506260|dbj|BAJ86448.1|/2.31863e-39/predicted protein [Hordeum vulgare subsp. vulgare]
gnl|UG|Ta#S52545828	207.13	143.96	-0.524869	8.98e-16	3.19e-14	57.01	-1.86125	4.03e-112	2.91e-110	-	GO:0004175//endopeptidase activity	GO:0019538//protein metabolic process	gi|326503488|dbj|BAJ86250.1|/0/predicted protein [Hordeum vulgare subsp. vulgare]
gnl|UG|Ta#S50387817	6.15	16.15	1.39288	3.22e-07	3.34e-06	8.14	0.404442	0.21308	0.381737	-	-	-	gi|326529727|dbj|BAK04810.1|/2.03328e-23/predicted protein [Hordeum vulgare subsp. vulgare]
gnl|UG|Ta#S52546554	15.64	6.39	-1.29135	2.19e-06	1.98e-05	9.59	-0.705638	0.00439618	0.0186246	GO:0043231//intracellular membrane-bounded organelle;GO:0044444//cytoplasmic part;GO:0016020//membrane	GO:0032550;GO:0004672//protein kinase activity	GO:0031667//response to nutrient levels;GO:0006464//cellular protein modification process;GO:0071805//potassium ion transmembrane transport;GO:0006796//phosphate-containing compound metabolic process;GO:0007154//cell communication;GO:0006950//response to	gi|115470605|ref|NP_001058901.1|/6.77572e-07/Os07g0150700 [Oryza sativa Japonica Group]
gnl|UG|Ta#S52543339	32.68	57.51	0.815405	3.9e-10	5.68e-09	119.99	1.87643	4.45e-13	9.44e-12	GO:0016020//membrane;GO:0043231//intracellular membrane-bounded organelle	GO:0003824//catalytic activity	-	gi|357135767|ref|XP_003569480.1|/0/PREDICTED: long chain acyl-CoA synthetase 4-like [Brachypodium distachyon]
gnl|UG|Ta#S33939850	229.62	475.56	1.05038	2.93e-12	5.32e-11	289.56	0.334614	4.48e-10	6.56e-09	GO:0030312//external encapsulating structure;GO:0031981//nuclear lumen;GO:0044444//cytoplasmic part;GO:0005576//extracellular region;GO:0016020//membrane	GO:0032550;GO:0005515//protein binding	GO:0048827//phyllome development;GO:0044267//cellular protein metabolic process;GO:0009408//response to heat;GO:0031647//regulation of protein stability;GO:0006970//response to osmotic stress;GO:0009791//post-embryonic development;GO:0051592//response to	gi|110270498|gb|ABG57075.1|/0/heat shock protein 90 [Triticum aestivum]
gnl|UG|Ta#S52546049	2.46	0.01	-7.94251	6.6e-05	0.000444512	2.71	0.139635	0.791788	0.858815	GO:0009536//plastid	-	GO:0006007//glucose catabolic process;GO:0016070//RNA metabolic process;GO:0005982//starch metabolic process;GO:0006090//pyruvate metabolic process;GO:0009668;GO:0009658//chloroplast organization;GO:0019758;GO:0016109	gi|300681438|emb|CBH32530.1|/5.90224e-149/conserved hypothetical protein, expressed [Triticum aestivum]
gnl|UG|Ta#S17893228	11.24	12.78	0.185246	0.45685	0.582344	22.8	1.02039	2.26e-06	2.05e-05	GO:0043231//intracellular membrane-bounded organelle;GO:0015934//large ribosomal subunit	GO:0005198//structural molecule activity	GO:0010467//gene expression	gi|326496098|dbj|BAJ90670.1|/5.57753e-58/predicted protein [Hordeum vulgare subsp. vulgare]
gnl|UG|Ta#S17898732	23.37	50.41	1.10905	1.7e-13	4.14e-12	67.14	1.52251	2.44e-15	7.29e-14	GO:0043231//intracellular membrane-bounded organelle	-	-	gi|326503678|dbj|BAJ86345.1|/5.34269e-53/predicted protein [Hordeum vulgare subsp. vulgare]
gnl|UG|Ta#S16057913	44.62	90.35	1.01783	3.52e-13	7.6e-12	50.67	0.183441	0.142275	0.276566	GO:0009536//plastid	GO:0043169//cation binding;GO:0032550;GO:0016301//kinase activity	GO:0032787//monocarboxylic acid metabolic process;GO:0008652//cellular amino acid biosynthetic process;GO:0006796//phosphate-containing compound metabolic process;GO:0043650	gi|326533332|dbj|BAJ93638.1|/6.37241e-140/predicted protein [Hordeum vulgare subsp. vulgare]
gnl|UG|Ta#S16058073	1.58	4.62	1.54797	0.00356912	0.0153839	51.76	5.03384	3.33e-06	2.93e-05	GO:0005773//vacuole;GO:0016020//membrane	GO:0042626//ATPase activity, coupled to transmembrane movement of substances;GO:0097159//organic cyclic compound binding;GO:1901363;GO:0036094//small molecule binding	GO:0009987//cellular process;GO:0051234//establishment of localization	gi|357127470|ref|XP_003565403.1|/1.75339e-156/PREDICTED: ABC transporter C family member 3-like [Brachypodium distachyon]
gnl|UG|Ta#S52546769	7.91	14.38	0.862314	0.00106597	0.00525694	20.63	1.38299	1.02e-08	1.26e-07	-	-	-	gi|357119250|ref|XP_003561357.1|/0/PREDICTED: uncharacterized protein LOC100836414 [Brachypodium distachyon]
gnl|UG|Ta#S17889095	7.03	39.23	2.48036	1.18e-13	3.06e-12	26.42	1.91003	9.59e-14	2.48e-12	-	GO:0003824//catalytic activity;GO:0005488//binding	-	gi|326530424|dbj|BAJ97638.1|/1.30798e-113/predicted protein [Hordeum vulgare subsp. vulgare]
gnl|UG|Ta#S13109610	5.09	2.49	-1.03152	0.0247424	0.0770627	19.73	1.95465	1.63e-11	2.74e-10	-	GO:0016740//transferase activity	-	gi|23504739|emb|CAD29475.1|/2.03096e-127/glutathione transferase F2 [Triticum aestivum]
gnl|UG|Ta#S17984975	89.95	51.12	-0.815235	5.24e-15	1.79e-13	39.09	-1.20232	7.58e-27	3.21e-25	GO:0043231//intracellular membrane-bounded organelle	GO:0005488//binding	GO:0010876//lipid localization	gi|326498369|dbj|BAJ98612.1|/2.67101e-46/predicted protein [Hordeum vulgare subsp. vulgare]
gnl|UG|Ta#S17986452	9.14	19.17	1.06858	6.1e-06	5.08e-05	7.78	-0.232424	0.439632	0.565729	-	GO:0032550	GO:0006950//response to stress	gi|357161583|ref|XP_003579137.1|/4.01078e-17/PREDICTED: disease resistance protein RPP13-like [Brachypodium distachyon]
gnl|UG|Ta#S52546160	22.84	41.89	0.875043	1.43e-08	1.76e-07	55.92	1.2918	0	0	-	GO:0046914//transition metal ion binding;GO:0036094//small molecule binding;GO:0016616//oxidoreductase activity, acting on the CH-OH group of donors, NAD or NADP as acceptor;GO:1901363;GO:0097159//organic cyclic compound binding	GO:0009699//phenylpropanoid biosynthetic process;GO:0009628//response to abiotic stimulus	gi|298162735|gb|ADI59734.1|/8.63669e-175/cinnamyl alcohol dehydrogenase [Triticum aestivum]
gnl|UG|Ta#S17989904	4.04	4.26	0.0764981	0.857	0.911098	22.98	2.50795	6.53e-10	9.34e-09	-	-	-	gi|326518188|dbj|BAK07346.1|/1.95867e-80/predicted protein [Hordeum vulgare subsp. vulgare]
gnl|UG|Ta#S52543233	9.49	4.97	-0.933162	0.00468246	0.0190309	2.53	-1.90727	1.27e-06	1.21e-05	GO:0000152//nuclear ubiquitin ligase complex;GO:0015630//microtubule cytoskeleton;GO:0044444//cytoplasmic part	GO:0005488//binding	GO:0000278//mitotic cell cycle;GO:0048364//root development;GO:0006261//DNA-dependent DNA replication;GO:0003006//developmental process involved in reproduction;GO:0001558//regulation of cell growth;GO:0006310//DNA recombination;GO:0035966//response to to	gi|357123825|ref|XP_003563608.1|/2.12818e-154/PREDICTED: cell division cycle protein 27 homolog B-like isoform 2 [Brachypodium distachyon]
gnl|UG|Ta#S50389518	51.65	299.11	2.53384	0	0	178.26	1.78714	0	0	-	-	-	gi|222107930|gb|ACM44985.1|/1.06212e-112/germin-like protein 5 [Triticum aestivum]
gnl|UG|Ta#S15183773	3.51	12.07	1.78188	1.41e-07	1.53e-06	3.62	0.0445187	0.923862	0.970845	-	-	-	gi|30025137|gb|AAO73072.1|/0/putative agmatine coumaroyltransferase [Triticum aestivum]
gnl|UG|Ta#S12965080	9.66	2.66	-1.8606	1.29e-06	1.21e-05	3.62	-1.41603	7.5e-05	0.000503498	-	GO:0004518//nuclease activity	-	gi|242070913|ref|XP_002450733.1|/1.33552e-34/hypothetical protein SORBIDRAFT_05g016477 [Sorghum bicolor]
gnl|UG|Ta#S26027943	38.65	18.82	-1.0382	3.46e-10	5.08e-09	14.48	-1.41641	1.55e-15	4.7e-14	GO:0044451//nucleoplasm part;GO:0032991//macromolecular complex	GO:0097159//organic cyclic compound binding	-	gi|357145745|ref|XP_003573751.1|/3.07672e-49/PREDICTED: small nuclear ribonucleoprotein Sm D3-like [Brachypodium distachyon]
gnl|UG|Ta#S17888396	35.14	52.9	0.590154	6.3e-06	5.23e-05	2.53	-3.7959	2.15e-42	1.17e-40	-	-	-	gi|326506728|dbj|BAJ91405.1|/2.62206e-49/predicted protein [Hordeum vulgare subsp. vulgare]
gnl|UG|Ta#S18006294	5.27	13.31	1.33664	7.12e-06	5.8e-05	16.29	1.62811	9.84e-09	1.23e-07	GO:0043231//intracellular membrane-bounded organelle;GO:0031224//intrinsic to membrane	-	GO:0009725//response to hormone stimulus;GO:0006970//response to osmotic stress	gi|193811878|dbj|BAG54793.1|/6.32231e-19/plasma membrance protein3 [Puccinellia tenuiflora]
gnl|UG|Ta#S22369432	527.93	416.63	-0.34158	6.36e-18	2.52e-16	251.01	-1.0726	1.75e-124	1.29e-122	-	GO:0016879//ligase activity, forming carbon-nitrogen bonds	GO:0009411//response to UV;GO:0016574//histone ubiquitination;GO:0009908//flower development;GO:0009887//organ morphogenesis	gi|136640|sp|P25866.1|UBC2_WHEAT/5.76291e-63/RecName: Full=Ubiquitin-conjugating enzyme E2 2; AltName: Full=Ubiquitin carrier protein 2; AltName: Full=Ubiquitin-conjugating enzyme E2-16 kDa; AltName: Full=Ubiquitin-protein ligase 2
gnl|UG|Ta#S17988357	8.61	5.33	-0.691878	0.0369898	0.103879	2.17	-1.98832	2.14e-06	1.94e-05	-	-	-	gi|222836999|gb|EEE75392.1|/1.49929e-20/predicted protein [Populus trichocarpa]
gnl|UG|Ta#S52542868	67.64	23.79	-1.50752	9.65e-29	5.2e-27	66.78	-0.0184606	0.861454	0.916908	-	-	-	gi|242034171|ref|XP_002464480.1|/5.26045e-73/hypothetical protein SORBIDRAFT_01g019210 [Sorghum bicolor]
gnl|UG|Ta#S22612277	375.43	922.19	1.29652	0	0	899.98	1.26135	0	0	GO:0043231//intracellular membrane-bounded organelle	GO:0004175//endopeptidase activity	GO:0006007//glucose catabolic process;GO:0006952//defense response;GO:0006996//organelle organization;GO:0010038//response to metal ion;GO:0009414//response to water deprivation;GO:0019538//protein metabolic process;GO:0006970//response to osmotic stress;	gi|56682917|gb|AAW21813.1|/0/cysteine protease [Triticum aestivum]
gnl|UG|Ta#S52545917	71.15	42.25	-0.751912	8.77e-11	1.36e-09	13.57	-2.39044	6.71e-54	4e-52	GO:0043231//intracellular membrane-bounded organelle	-	-	gi|357123196|ref|XP_003563298.1|/4.52573e-91/PREDICTED: uncharacterized protein LOC100830187 isoform 1 [Brachypodium distachyon]
gnl|UG|Ta#S12965097	4.57	9.23	1.01414	0.00274176	0.0121109	13.21	1.53136	7.98e-07	7.82e-06	-	-	-	gi|326514926|dbj|BAJ99824.1|/2.93413e-67/predicted protein [Hordeum vulgare subsp. vulgare]
gnl|UG|Ta#S19133030	21.61	20.41	-0.0824229	0.662032	0.771928	3.26	-2.72876	5.58e-20	1.98e-18	GO:0030312//external encapsulating structure;GO:0043231//intracellular membrane-bounded organelle	-	GO:0071555//cell wall organization	gi|44894786|gb|AAS48874.1|/2.7429e-129/expansin EXPA5 [Triticum aestivum]
gnl|UG|Ta#S17890646	8.08	21.83	1.43388	1.21e-09	1.67e-08	11.04	0.450313	0.109846	0.243175	-	-	-	gi|242093374|ref|XP_002437177.1|/2.16769e-48/hypothetical protein SORBIDRAFT_10g022400 [Sorghum bicolor]
gnl|UG|Ta#S26026774	14.58	32.31	1.14799	4.8e-10	6.95e-09	20.99	0.525711	0.0108517	0.0392718	GO:0043231//intracellular membrane-bounded organelle	-	-	gi|357126155|ref|XP_003564754.1|/1.73212e-128/PREDICTED: uncharacterized protein LOC100840902 [Brachypodium distachyon]
gnl|UG|Ta#S32514773	9.66	2.84	-1.76613	2.96e-06	2.62e-05	4.89	-0.982189	0.00301316	0.0134845	-	-	-	gi|125583297|gb|EAZ24228.1|/1.68551e-14/hypothetical protein OsJ_07976 [Oryza sativa Japonica Group]
gnl|UG|Ta#S52543305	6.5	9.05	0.477478	0.124877	0.257457	14.12	1.11923	6.23e-05	0.000424581	-	-	-	gi|326530077|dbj|BAK08318.1|/0/predicted protein [Hordeum vulgare subsp. vulgare]
gnl|UG|Ta#S52545698	18.8	7.46	-1.33349	9.78e-08	1.09e-06	21.54	0.196286	0.30769	0.428055	GO:0009536//plastid	GO:0043169//cation binding;GO:0051536//iron-sulfur cluster binding;GO:0016783//sulfurtransferase activity	GO:0006633//fatty acid biosynthetic process	gi|326516716|dbj|BAJ96350.1|/0/predicted protein [Hordeum vulgare subsp. vulgare]
gnl|UG|Ta#S52545527	19.85	5.68	-1.80518	8.31e-12	1.43e-10	15.56	-0.351297	0.0888312	0.204715	GO:0009532//plastid stroma;GO:0009526//plastid envelope;GO:0009534//chloroplast thylakoid	-	GO:0006950//response to stress;GO:0032958//inositol phosphate biosynthetic process;GO:0016109	gi|461682256|gb|AGH18694.1|/1.31986e-179/tetratricopeptide repeat containing protein [Triticum monococcum]
gnl|UG|Ta#S37917261	21.08	8.88	-1.24724	8.18e-08	9.19e-07	7.96	-1.40503	5.23e-09	6.74e-08	-	GO:0036094//small molecule binding;GO:0016854//racemase and epimerase activity;GO:0048037//cofactor binding	GO:0044238//primary metabolic process	gi|326503380|dbj|BAJ99315.1|/9.13608e-66/predicted protein [Hordeum vulgare subsp. vulgare]
gnl|UG|Ta#S52545716	17.57	19.88	0.178204	0.369258	0.493854	40.18	1.19336	9.02e-13	1.79e-11	GO:0043231//intracellular membrane-bounded organelle	GO:0032403//protein complex binding;GO:0003677//DNA binding;GO:0032182//small conjugating protein binding	GO:0006281//DNA repair;GO:0051276//chromosome organization;GO:0022403	gi|326529487|dbj|BAK04690.1|/4.51178e-163/predicted protein [Hordeum vulgare subsp. vulgare]
gnl|UG|Ta#S41658047	4.92	2.66	-0.887232	0.0528318	0.140605	14.84	1.59276	7.22e-08	8.14e-07	GO:0043231//intracellular membrane-bounded organelle	GO:0005515//protein binding;GO:0001071//nucleic acid binding transcription factor activity;GO:0003676//nucleic acid binding;GO:0016628//oxidoreductase activity, acting on the CH-CH group of donors, NAD or NADP as acceptor	GO:0006351//transcription, DNA-dependent;GO:0010374//stomatal complex development;GO:0048827//phyllome development;GO:0044710;GO:0048528//post-embryonic root development;GO:0048574//long-day photoperiodism, flowering;GO:0048437//floral organ development;G	gi|161158840|emb|CAM59078.1|/9.04018e-132/MIKC-type MADS-box transcription factor WM30 [Triticum aestivum]
gnl|UG|Ta#S52545081	38.12	20.06	-0.926227	1.43e-08	1.76e-07	13.03	-1.54871	2.66e-17	8.6e-16	GO:0031981//nuclear lumen	GO:0005488//binding	GO:0009451//RNA modification;GO:0006396//RNA processing;GO:0002218//activation of innate immune response	gi|326507258|dbj|BAJ95706.1|/1.87605e-142/predicted protein [Hordeum vulgare subsp. vulgare]
gnl|UG|Ta#S16058415	149.68	104.73	-0.515207	1.82e-11	3.06e-10	350.18	1.22622	5.73e-13	1.19e-11	-	-	-	gi|399658394|gb|AFP49824.1|/6.5418e-156/ethylene responsive transcription factor 5a [Triticum aestivum]
gnl|UG|Ta#S52546321	42.52	69.41	0.707002	1.24e-09	1.71e-08	107.86	1.34295	3.95e-13	8.52e-12	GO:0032991//macromolecular complex	GO:0036094//small molecule binding;GO:0097159//organic cyclic compound binding	-	gi|357145619|ref|XP_003573706.1|/4.56393e-115/PREDICTED: RNA-binding protein Musashi homolog 2-like [Brachypodium distachyon]
gnl|UG|Ta#S32684447	12.12	14.56	0.264621	0.263356	0.377695	24.25	1.0006	1.59e-06	1.48e-05	GO:0043231//intracellular membrane-bounded organelle;GO:0044444//cytoplasmic part	GO:0042802//identical protein binding	GO:0003002//regionalization;GO:0009755//hormone-mediated signaling pathway;GO:0003006//developmental process involved in reproduction	gi|357113069|ref|XP_003558327.1|/4.05704e-81/PREDICTED: topless-related protein 1-like [Brachypodium distachyon]
gnl|UG|Ta#S52541576	11.42	7.28	-0.649552	0.0229244	0.0722386	4.71	-1.27776	6.69e-05	0.000452942	GO:0043231//intracellular membrane-bounded organelle;GO:0044444//cytoplasmic part;GO:0016020//membrane	GO:0032550;GO:0004672//protein kinase activity	GO:0071555//cell wall organization;GO:0006464//cellular protein modification process;GO:0000226//microtubule cytoskeleton organization;GO:0006796//phosphate-containing compound metabolic process	gi|326502464|dbj|BAJ95295.1|/0/predicted protein [Hordeum vulgare subsp. vulgare]
gnl|UG|Ta#S17987037	9.49	30.53	1.68575	5.24e-14	1.5e-12	17.74	0.902526	0.000167859	0.00103638	-	-	-	gi|326515628|dbj|BAK07060.1|/1.65694e-40/predicted protein [Hordeum vulgare subsp. vulgare]
gnl|UG|Ta#S22387594	32.85	15.98	-1.03963	6.95e-09	8.8e-08	41.62	0.341384	0.0160449	0.0541004	-	-	-	gi|63087730|emb|CAI93180.1|/8.39849e-11/glycosyltransferase [Triticum aestivum]
gnl|UG|Ta#S52544869	2.81	0.71	-1.98468	0.00771638	0.0293579	0.01	-8.13443	1.96e-05	0.000149388	GO:0042579//microbody	GO:0036094//small molecule binding;GO:0016647//oxidoreductase activity, acting on the CH-NH group of donors, oxygen as acceptor;GO:0016741	GO:0006595//polyamine metabolic process;GO:0044710	gi|357166674|ref|XP_003580794.1|/0/PREDICTED: probable polyamine oxidase 4-like [Brachypodium distachyon]
gnl|UG|Ta#S22372629	44.1	15.98	-1.46451	1.57e-18	6.34e-17	29.14	-0.597778	3.4e-05	0.000247942	GO:0043231//intracellular membrane-bounded organelle	GO:0003676//nucleic acid binding;GO:0008168//methyltransferase activity	GO:0009451//RNA modification;GO:0006625//protein targeting to peroxisome;GO:0009062//fatty acid catabolic process;GO:0010467//gene expression	gi|242089459|ref|XP_002440562.1|/8.17272e-59/hypothetical protein SORBIDRAFT_09g003210 [Sorghum bicolor]
gnl|UG|Ta#S17989056	0.01	0.36	5.16993	0.246132	0.424024	4.16	8.70044	8.33e-08	9.31e-07	GO:0015630//microtubule cytoskeleton	-	GO:0000087//M phase of mitotic cell cycle	gi|203284992|gb|ACH97120.1|/1.4068e-15/hypothetical protein [Triticum aestivum]
gnl|UG|Ta#S52544748	62.19	29.64	-1.06914	3.4e-16	1.26e-14	22.98	-1.4363	1.51e-24	6.07e-23	-	GO:0003676//nucleic acid binding;GO:0046914//transition metal ion binding	-	gi|326488841|dbj|BAJ98032.1|/1.87374e-140/predicted protein [Hordeum vulgare subsp. vulgare]
gnl|UG|Ta#S52545773	9.31	19.17	1.042	9.53e-06	7.62e-05	37.46	2.0085	1.09e-14	3.09e-13	-	-	-	gi|292659258|gb|ADE34584.1|/0/NAC transcription factor NTL5 [Triticum aestivum]
gnl|UG|Ta#S37771774	1.05	5.15	2.29418	7.8e-05	0.000514927	0.72	-0.544321	0.582764	0.701058	GO:0044424//intracellular part	GO:0001071//nucleic acid binding transcription factor activity;GO:0003677//DNA binding	GO:0006351//transcription, DNA-dependent;GO:0006950//response to stress	gi|326492968|dbj|BAJ90340.1|/1.08453e-142/predicted protein [Hordeum vulgare subsp. vulgare]
gnl|UG|Ta#S22389499	7.73	7.28	-0.08653	0.783322	0.853466	2.53	-1.61133	0.000104008	0.000676014	GO:0043231//intracellular membrane-bounded organelle	-	-	gi|326489051|dbj|BAK01509.1|/3.65542e-11/predicted protein [Hordeum vulgare subsp. vulgare]
gnl|UG|Ta#S37767764	6.15	16.86	1.45495	6.8e-08	7.73e-07	19	1.62734	5.75e-10	8.3e-09	-	-	-	gi|326498853|dbj|BAK02412.1|/8.57996e-08/predicted protein [Hordeum vulgare subsp. vulgare]
gnl|UG|Ta#S22496168	514.75	298.93	-0.784064	2.89e-73	2.4e-71	113.47	-2.18156	0	0	-	GO:0004175//endopeptidase activity	GO:0019538//protein metabolic process;GO:0000272//polysaccharide catabolic process	gi|56201270|dbj|BAD72881.1|/0/xylanase inhibitor TAXI-III [Triticum aestivum]
gnl|UG|Ta#S37790682	8.26	4.97	-0.732896	0.0320744	0.0946447	0.9	-3.19814	1.34e-09	1.85e-08	-	GO:0004175//endopeptidase activity	GO:0019538//protein metabolic process;GO:0000272//polysaccharide catabolic process	gi|156186249|gb|ABU55395.1|/2.22053e-34/xylanase inhibitor 602OS [Triticum aestivum]
gnl|UG|Ta#S52546492	43.57	111.66	1.35771	1.01e-13	2.69e-12	99.35	1.18918	9.3e-14	2.41e-12	GO:0016020//membrane;GO:0044464//cell part	-	GO:0015031//protein transport	gi|326499538|dbj|BAJ86080.1|/0/predicted protein [Hordeum vulgare subsp. vulgare]
gnl|UG|Ta#S52541850	15.46	7.46	-1.05129	6.31e-05	0.000426764	3.62	-2.09448	3.93e-11	6.42e-10	-	GO:0016769//transferase activity, transferring nitrogenous groups	-	gi|326519646|dbj|BAK00196.1|/0/predicted protein [Hordeum vulgare subsp. vulgare]
gnl|UG|Ta#S18010805	0.53	1.78	1.74781	0.054959	0.145468	4.52	3.09226	8.76e-05	0.000577838	GO:0043231//intracellular membrane-bounded organelle	-	-	gi|326488729|dbj|BAJ97976.1|/3.66395e-38/predicted protein [Hordeum vulgare subsp. vulgare]
gnl|UG|Ta#S17889031	12.82	2.84	-2.17443	5.93e-10	8.49e-09	3.44	-1.89792	1.75e-08	2.11e-07	-	GO:0043169//cation binding	GO:0006812//cation transport	gi|326506038|dbj|BAJ91258.1|/2.79856e-39/predicted protein [Hordeum vulgare subsp. vulgare]
gnl|UG|Ta#S52544750	39.53	104.56	1.40331	0	0	45.42	0.20038	0.129859	0.26664	GO:0031224//intrinsic to membrane	-	-	gi|326487772|dbj|BAK05558.1|/3.54566e-157/predicted protein [Hordeum vulgare subsp. vulgare]
gnl|UG|Ta#S17989730	17.92	7.81	-1.19818	1.71e-06	1.57e-05	14.12	-0.343831	0.112701	0.248539	GO:0043231//intracellular membrane-bounded organelle	GO:0016772//transferase activity, transferring phosphorus-containing groups	GO:0006796//phosphate-containing compound metabolic process	gi|326527849|dbj|BAK08166.1|/2.92207e-118/predicted protein [Hordeum vulgare subsp. vulgare]
gnl|UG|Ta#S52546263	15.11	14.02	-0.108017	0.63392	0.744273	3.98	-1.92466	6.51e-10	9.34e-09	GO:0009532//plastid stroma;GO:0009526//plastid envelope;GO:0009534//chloroplast thylakoid	GO:0043169//cation binding	GO:0006007//glucose catabolic process;GO:0006090//pyruvate metabolic process;GO:0006605//protein targeting;GO:0006812//cation transport	gi|326498343|dbj|BAJ98599.1|/4.13852e-33/predicted protein [Hordeum vulgare subsp. vulgare]
gnl|UG|Ta#S22387869	39.35	47.57	0.273688	0.0359266	0.101844	87.05	1.14548	0	0	GO:0030312//external encapsulating structure;GO:0009532//plastid stroma;GO:0005911//cell-cell junction;GO:0005576//extracellular region;GO:0016020//membrane	GO:0015036//disulfide oxidoreductase activity	GO:0006952//defense response;GO:0009636//response to toxic substance;GO:0010038//response to metal ion;GO:0000302//response to reactive oxygen species;GO:0019725//cellular homeostasis;GO:0018904	gi|16517113|gb|AAL24517.1|AF420472_1/4.05608e-58/thioredoxin H [Triticum aestivum]
gnl|UG|Ta#S52543507	37.24	16.33	-1.18933	6.25e-12	1.1e-10	11.04	-1.75411	6.17e-20	2.18e-18	GO:0044464//cell part	GO:0046914//transition metal ion binding	GO:0050789//regulation of biological process	gi|62275661|gb|AAX78232.1|/0/embryonic flower 2 [Triticum aestivum]
gnl|UG|Ta#S26025307	47.43	31.78	-0.577681	2.74e-05	0.00019929	7.96	-2.57496	1.36e-39	7.09e-38	GO:0043231//intracellular membrane-bounded organelle	-	-	gi|326502580|dbj|BAJ95353.1|/2.82926e-64/predicted protein [Hordeum vulgare subsp. vulgare]
gnl|UG|Ta#S52541852	17.22	8.17	-1.07568	1.69e-05	0.000127781	16.47	-0.0642446	0.761934	0.837411	GO:0043231//intracellular membrane-bounded organelle	GO:0042623//ATPase activity, coupled;GO:0008187//poly-pyrimidine tract binding;GO:0032550	-	gi|326487426|dbj|BAJ89697.1|/0/predicted protein [Hordeum vulgare subsp. vulgare]
gnl|UG|Ta#S16057815	23.54	11.18	-1.07419	4.96e-07	5e-06	9.95	-1.24235	1.96e-08	2.37e-07	-	GO:0016298//lipase activity	GO:0044238//primary metabolic process	gi|357158280|ref|XP_003578076.1|/0/PREDICTED: uncharacterized protein LOC100824641 [Brachypodium distachyon]
gnl|UG|Ta#S17890551	4.04	8.7	1.10666	0.00182627	0.00854743	17.55	2.11904	6.54e-10	9.35e-09	-	-	-	gi|13624653|emb|CAC36956.1|/4.45582e-45/putative nuclear protein [Hordeum vulgare subsp. vulgare]
gnl|UG|Ta#S13021120	8.78	22.9	1.38305	1.4e-09	1.91e-08	12.67	0.529124	0.0472258	0.129525	-	-	-	gi|326496439|dbj|BAJ94681.1|/9.18188e-28/predicted protein [Hordeum vulgare subsp. vulgare]
gnl|UG|Ta#S52544765	17.74	9.94	-0.835688	0.0004029	0.00224236	7.06	-1.32927	2.82e-07	2.93e-06	GO:0005667//transcription factor complex	GO:0001071//nucleic acid binding transcription factor activity;GO:0003677//DNA binding;GO:0046983//protein dimerization activity	GO:0006351//transcription, DNA-dependent	gi|324329870|gb|ADY38387.1|/6.87314e-78/nuclear transcription factor Y subunit C7 [Triticum monococcum]
gnl|UG|Ta#S18349089	1.23	0.53	-1.21459	0.233306	0.409736	6.52	2.40621	1.36e-05	0.000107412	-	GO:0016709//oxidoreductase activity, acting on paired donors, with incorporation or reduction of molecular oxygen, NAD(P)H as one donor, and incorporation of one atom of oxygen;GO:0046914//transition metal ion binding;GO:0046906//tetrapyrrole binding	GO:0044710;GO:0006595//polyamine metabolic process	gi|40641242|emb|CAE47491.1|/0/cytochrome P450 [Triticum aestivum]
gnl|UG|Ta#S17989002	9.31	26.27	1.49656	5.72e-12	1.01e-10	21.17	1.18517	2.69e-07	2.81e-06	GO:0044432//endoplasmic reticulum part;GO:0016020//membrane	GO:0005515//protein binding	GO:0009642//response to light intensity;GO:0044267//cellular protein metabolic process;GO:0000302//response to reactive oxygen species;GO:0052166;GO:0033554//cellular response to stress;GO:0007165//signal transduction;GO:0009814//defense response, incompa	gi|326520303|dbj|BAK07410.1|/5.11351e-122/predicted protein [Hordeum vulgare subsp. vulgare]
gnl|UG|Ta#S52543465	19.85	48.99	1.30335	2.61e-13	5.94e-12	18.1	-0.133149	0.501966	0.623542	GO:0031227//intrinsic to endoplasmic reticulum membrane;GO:0031228//intrinsic to Golgi membrane	GO:0015165//pyrimidine nucleotide-sugar transmembrane transporter activity;GO:0008514//organic anion transmembrane transporter activity	GO:0009642//response to light intensity;GO:0044267//cellular protein metabolic process;GO:0000302//response to reactive oxygen species;GO:0048229//gametophyte development;GO:0033554//cellular response to stress;GO:0015785//UDP-galactose transport;GO:00098	gi|326490055|dbj|BAJ94101.1|/0/predicted protein [Hordeum vulgare subsp. vulgare]
gnl|UG|Ta#S13194607	1.93	7.63	1.98308	8.24e-06	6.66e-05	4.71	1.28713	0.0107141	0.0389077	-	-	-	gi|357110639|ref|XP_003557124.1|/4.9931e-30/PREDICTED: uncharacterized protein LOC100827912 [Brachypodium distachyon]
gnl|UG|Ta#S12991237	23.37	25.03	0.0990006	0.569788	0.68464	4.34	-2.42889	5.04e-19	1.72e-17	GO:0043231//intracellular membrane-bounded organelle	-	GO:0050832//defense response to fungus;GO:0006970//response to osmotic stress	gi|20257409|gb|AAM15877.1|AF442967_1/2.43029e-121/thaumatin-like protein [Triticum aestivum]
gnl|UG|Ta#S22386837	9.49	41.18	2.11746	5.2e-14	1.5e-12	11.76	0.309408	0.243248	0.385992	-	-	-	gi|326492125|dbj|BAJ98287.1|/3.27443e-48/predicted protein [Hordeum vulgare subsp. vulgare]
gnl|UG|Ta#S16058050	70.27	89.29	0.34559	0.000337188	0.00191139	23.16	-1.60127	4.93e-32	2.3e-30	GO:0031981//nuclear lumen;GO:0009532//plastid stroma	GO:0016620//oxidoreductase activity, acting on the aldehyde or oxo group of donors, NAD or NADP as acceptor;GO:0046914//transition metal ion binding;GO:0005515//protein binding;GO:0000166//nucleotide binding	GO:0010038//response to metal ion;GO:0006525//arginine metabolic process	gi|326495640|dbj|BAJ85916.1|/0/predicted protein [Hordeum vulgare subsp. vulgare]
gnl|UG|Ta#S17895380	134.4	64.26	-1.06454	5.76e-33	3.39e-31	38.19	-1.81527	5.54e-71	3.55e-69	GO:0044444//cytoplasmic part	GO:0003676//nucleic acid binding;GO:0005515//protein binding;GO:0016840	GO:0006970//response to osmotic stress;GO:0009439//cyanate metabolic process	gi|357146576|ref|XP_003574041.1|/4.1474e-82/PREDICTED: cyanate hydratase-like [Brachypodium distachyon]
gnl|UG|Ta#S52546065	15.46	18.82	0.283726	0.173255	0.32596	40.54	1.39081	0	0	GO:0044424//intracellular part	GO:0051536//iron-sulfur cluster binding;GO:0018488//aryl-aldehyde oxidase activity;GO:0046914//transition metal ion binding;GO:0050660//flavin adenine dinucleotide binding;GO:0004029//aldehyde dehydrogenase (NAD) activity	GO:0009687//abscisic acid metabolic process;GO:0009850//auxin metabolic process;GO:0019757	gi|326491379|dbj|BAK02080.1|/0/predicted protein [Hordeum vulgare subsp. vulgare]
gnl|UG|Ta#S26022592	110.33	317.22	1.52366	6.15e-13	1.25e-11	392.71	1.83164	3.29e-13	7.3e-12	GO:0005737//cytoplasm	GO:0016765//transferase activity, transferring alkyl or aryl (other than methyl) groups	GO:0009628//response to abiotic stimulus;GO:0042221//response to chemical stimulus;GO:0009791//post-embryonic development	gi|326494810|dbj|BAJ94524.1|/3.41591e-97/predicted protein [Hordeum vulgare subsp. vulgare]
gnl|UG|Ta#S26027938	3.34	13.49	2.01397	8.01e-09	1.01e-07	13.21	1.98371	1.13e-08	1.4e-07	-	-	-	gi|326491863|dbj|BAJ98156.1|/3.14131e-07/predicted protein [Hordeum vulgare subsp. vulgare]
gnl|UG|Ta#S52543521	24.42	95.86	1.97287	1.96e-13	4.68e-12	81.98	1.74721	5.82e-14	1.55e-12	GO:0009536//plastid	GO:0016838//carbon-oxygen lyase activity, acting on phosphates	GO:0008652//cellular amino acid biosynthetic process	gi|326519210|dbj|BAJ96604.1|/0/predicted protein [Hordeum vulgare subsp. vulgare]
gnl|UG|Ta#S52541168	250.52	91.6	-1.45151	2.29e-96	2.07e-94	280.33	0.1622	0.00218222	0.0101417	-	-	-	gi|413937763|gb|AFW72314.1|/3.17072e-07/hypothetical protein ZEAMMB73_397324 [Zea mays]
gnl|UG|Ta#S32518673	8.08	16.69	1.04656	3.45e-05	0.000244532	7.96	-0.0215869	0.946124	0.986468	-	-	GO:0006950//response to stress	gi|162414848|gb|ABX89061.1|/3.30475e-62/pathogenesis-related protein [Triticum aestivum]
gnl|UG|Ta#S52546148	9.14	9.23	0.0141365	0.957526	1.00239	19.55	1.0969	3.41e-06	3e-05	-	-	-	gi|357152897|ref|XP_003576271.1|/1.04352e-120/PREDICTED: uncharacterized protein LOC100827606 [Brachypodium distachyon]
gnl|UG|Ta#S52545821	29.69	21.3	-0.479124	0.00518512	0.0208456	8.87	-1.74297	4.63e-16	1.44e-14	GO:0016604//nuclear body;GO:0044444//cytoplasmic part	-	GO:0048364//root development;GO:0006351//transcription, DNA-dependent;GO:0009832//plant-type cell wall biogenesis;GO:0010453//regulation of cell fate commitment;GO:0007389//pattern specification process	gi|326521412|dbj|BAJ96909.1|/3.12399e-48/predicted protein [Hordeum vulgare subsp. vulgare]
gnl|UG|Ta#S52546460	66.58	26.45	-1.33182	9.15e-24	4.37e-22	50.49	-0.399091	0.000427786	0.00242046	-	GO:0005488//binding	-	gi|357144602|ref|XP_003573350.1|/0/PREDICTED: zinc finger CCCH domain-containing protein 55-like [Brachypodium distachyon]
gnl|UG|Ta#S52546196	39.7	50.06	0.334519	0.00929014	0.0340534	84.88	1.09629	0	0	GO:0031224//intrinsic to membrane;GO:0009526//plastid envelope	GO:0046914//transition metal ion binding;GO:0000254//C-4 methylsterol oxidase activity	GO:0006631//fatty acid metabolic process;GO:0006694//steroid biosynthetic process	gi|357155659|ref|XP_003577193.1|/4.97916e-150/PREDICTED: putative methylsterol monooxygenase DDB_G0269788-like isoform 1 [Brachypodium distachyon]
gnl|UG|Ta#S52545292	396.52	224.73	-0.819201	3.61e-61	2.79e-59	63.88	-2.63396	0	0	-	-	-	gi|383216816|gb|AFG73687.1|/1.29621e-166/putative gda-1 [Triticum urartu]
gnl|UG|Ta#S37760886	5.27	13.85	1.39401	2.28e-06	2.05e-05	7.6	0.528196	0.125284	0.258553	-	-	-	gi|326516676|dbj|BAJ96330.1|/1.11886e-91/predicted protein [Hordeum vulgare subsp. vulgare]
gnl|UG|Ta#S17978782	64.48	65.5	0.0226432	0.830178	0.889192	26.78	-1.2677	3e-21	1.11e-19	GO:0005618//cell wall;GO:0043231//intracellular membrane-bounded organelle;GO:0016020//membrane	GO:0004175//endopeptidase activity	GO:0019538//protein metabolic process;GO:0006970//response to osmotic stress	gi|326496543|dbj|BAJ94733.1|/7.53948e-79/predicted protein [Hordeum vulgare subsp. vulgare]
gnl|UG|Ta#S50388238	4.39	13.49	1.6196	1.86e-07	1.99e-06	17.01	1.95409	2.16e-10	3.27e-09	GO:0009526//plastid envelope;GO:0044434	-	GO:0006605//protein targeting	gi|357143168|ref|XP_003572826.1|/3.1427e-30/PREDICTED: uncharacterized protein LOC100827083 [Brachypodium distachyon]
gnl|UG|Ta#S18006028	3.34	7.28	1.12409	0.00391402	0.0165036	15.2	2.18615	7.95e-09	1e-07	GO:0043231//intracellular membrane-bounded organelle;GO:0016020//membrane	GO:0016757//transferase activity, transferring glycosyl groups	GO:0042546//cell wall biogenesis	gi|301072484|gb|ADK56172.1|/1.24297e-94/glycosyltransferase 47 [Triticum aestivum]
gnl|UG|Ta#S17888871	15.11	35.15	1.21802	9.65e-12	1.65e-10	28.41	0.910895	1.53e-06	1.43e-05	-	GO:0046872//metal ion binding;GO:0016628//oxidoreductase activity, acting on the CH-CH group of donors, NAD or NADP as acceptor	GO:0044710	gi|21616057|emb|CAC84562.1|/3.04186e-72/putative calmodulin [Solanum commersonii]
gnl|UG|Ta#S52546825	106.82	52.9	-1.01384	1.28e-24	6.23e-23	82.34	-0.375516	2.5e-05	0.000186015	-	-	-	gi|326495214|dbj|BAJ85703.1|/0/predicted protein [Hordeum vulgare subsp. vulgare]
gnl|UG|Ta#S52546982	31.1	16.15	-0.94538	1.95e-07	2.08e-06	12.31	-1.33708	7.87e-12	1.36e-10	-	-	-	gi|326489927|dbj|BAJ94037.1|/1.71902e-100/predicted protein [Hordeum vulgare subsp. vulgare]
gnl|UG|Ta#S52542850	55.52	26.27	-1.07959	7.99e-15	2.65e-13	51.03	-0.121662	0.304762	0.424213	-	-	-	gi|326497233|dbj|BAK02201.1|/0/predicted protein [Hordeum vulgare subsp. vulgare]
gnl|UG|Ta#S16058059	21.96	49.88	1.18358	1.98e-14	6.28e-13	167.04	2.92724	0	0	GO:0043231//intracellular membrane-bounded organelle;GO:0016020//membrane	GO:0008757//S-adenosylmethionine-dependent methyltransferase activity;GO:0005515//protein binding;GO:0008171//O-methyltransferase activity	GO:0051553	gi|326495982|dbj|BAJ90613.1|/1.45057e-179/predicted protein [Hordeum vulgare subsp. vulgare]
gnl|UG|Ta#S52542639	23.37	7.28	-1.68265	1.63e-12	3.05e-11	5.97	-1.96885	5.43e-15	1.58e-13	-	-	-	gi|357119285|ref|XP_003561373.1|/0/PREDICTED: uncharacterized protein LOC100845556 [Brachypodium distachyon]
gnl|UG|Ta#S22383013	4.22	11.18	1.40561	1.92e-05	0.000142274	10.13	1.26332	0.000189271	0.00115857	-	GO:0004672//protein kinase activity;GO:0043168	GO:0006796//phosphate-containing compound metabolic process	gi|326522684|dbj|BAJ88388.1|/4.37867e-23/predicted protein [Hordeum vulgare subsp. vulgare]
gnl|UG|Ta#S26029038	26.88	26.8	-0.00430014	0.980964	1.0182	11.4	-1.2375	2.16e-09	2.93e-08	GO:0016020//membrane	GO:0032550;GO:0004702//receptor signaling protein serine/threonine kinase activity	GO:0006468//protein phosphorylation;GO:0007243//intracellular protein kinase cascade	gi|326514606|dbj|BAJ96290.1|/5.75864e-104/predicted protein [Hordeum vulgare subsp. vulgare]
gnl|UG|Ta#S52547082	7.38	16.51	1.16165	7.32e-06	5.95e-05	3.62	-1.02763	0.00735312	0.0283315	GO:0043231//intracellular membrane-bounded organelle	-	-	gi|326520449|dbj|BAK07483.1|/2.60592e-135/predicted protein [Hordeum vulgare subsp. vulgare]
gnl|UG|Ta#S52546885	6.68	20.77	1.63658	6.41e-11	1.01e-09	8.69	0.379508	0.225938	0.400995	GO:0043231//intracellular membrane-bounded organelle	-	-	gi|326489827|dbj|BAJ93987.1|/0/predicted protein [Hordeum vulgare subsp. vulgare]
gnl|UG|Ta#S52545646	10.19	19.17	0.911696	7.38e-05	0.000491839	37.28	1.87125	0	0	-	GO:0015645//fatty acid ligase activity	GO:0006970//response to osmotic stress;GO:0006631//fatty acid metabolic process;GO:0000302//response to reactive oxygen species	gi|326530964|dbj|BAK01280.1|/0/predicted protein [Hordeum vulgare subsp. vulgare]
gnl|UG|Ta#S43896572	3.16	19.7	2.6402	1.25e-08	1.55e-07	7.6	1.26607	0.0012585	0.00625018	-	-	-	gi|156254816|gb|ABU62817.1|/1.17934e-121/pathogen-inducible ethylene-responsive element-binding protein [Triticum aestivum]
gnl|UG|Ta#S52546308	9.31	16.69	0.842131	0.00055402	0.00295342	27.87	1.58186	1.94e-13	4.64e-12	GO:0031224//intrinsic to membrane;GO:0043231//intracellular membrane-bounded organelle	-	-	gi|326504280|dbj|BAJ90972.1|/0/predicted protein [Hordeum vulgare subsp. vulgare]
gnl|UG|Ta#S16191566	7.03	1.95	-1.85005	4.2e-05	0.000293995	2.17	-1.69583	0.000126284	0.000801277	-	-	-	gi|326528821|dbj|BAJ97432.1|/4.78666e-48/predicted protein [Hordeum vulgare subsp. vulgare]
gnl|UG|Ta#S12923190	79.76	124.08	0.637533	1.04e-12	2e-11	30.77	-1.37414	3.81e-29	1.7e-27	GO:0032991//macromolecular complex;GO:0015630//microtubule cytoskeleton;GO:0016020//membrane	GO:0017111//nucleoside-triphosphatase activity;GO:0032550;GO:0005198//structural molecule activity	GO:0009154//purine ribonucleotide catabolic process;GO:0043623//cellular protein complex assembly;GO:0006970//response to osmotic stress;GO:0006928//cellular component movement	gi|293331107|ref|NP_001167651.1|/0/uncharacterized protein LOC100381281 [Zea mays]
gnl|UG|Ta#S16057232	18.1	26.45	0.547278	0.0028691	0.0126128	42.53	1.23249	0	0	-	GO:0015645//fatty acid ligase activity	GO:0006970//response to osmotic stress;GO:0006631//fatty acid metabolic process;GO:0000302//response to reactive oxygen species	gi|357157716|ref|XP_003577890.1|/0/PREDICTED: long chain acyl-CoA synthetase 6, peroxisomal-like [Brachypodium distachyon]
gnl|UG|Ta#S18011256	3.34	12.6	1.9155	2.15e-08	2.6e-07	8.32	1.31674	0.000487262	0.00271149	GO:0043231//intracellular membrane-bounded organelle	-	-	gi|326525865|dbj|BAJ93109.1|/1.21544e-32/predicted protein [Hordeum vulgare subsp. vulgare]
gnl|UG|Ta#S52545122	12.3	6.57	-0.904693	0.00166152	0.00785642	5.25	-1.22827	6.04e-05	0.000413665	GO:0042579//microbody	GO:0016634;GO:0000166//nucleotide binding	GO:0006952//defense response;GO:0051707//response to other organism;GO:0010038//response to metal ion;GO:0009694//jasmonic acid metabolic process;GO:0048229//gametophyte development;GO:0009062//fatty acid catabolic process	gi|326490503|dbj|BAJ84915.1|/0/predicted protein [Hordeum vulgare subsp. vulgare]
gnl|UG|Ta#S52545882	28.46	32.84	0.206518	0.183569	0.339687	85.6	1.58868	0	0	GO:0042579//microbody	GO:0016651//oxidoreductase activity, acting on NAD(P)H;GO:0015038//glutathione disulfide oxidoreductase activity;GO:0000166//nucleotide binding	GO:0006790//sulfur compound metabolic process;GO:0044710;GO:0019725//cellular homeostasis;GO:0006091//generation of precursor metabolites and energy	gi|34334010|gb|AAQ64632.1|/0/cytosolic glutathione reductase [Triticum monococcum]
gnl|UG|Ta#S37875577	9.84	11.72	0.252242	0.337488	0.459895	28.59	1.53878	2.48e-13	5.7e-12	-	GO:0016763//transferase activity, transferring pentosyl groups	-	gi|357120293|ref|XP_003561862.1|/2.1521e-68/PREDICTED: inactive poly [ADP-ribose] polymerase RCD1-like [Brachypodium distachyon]
gnl|UG|Ta#S52546616	26.53	12.43	-1.0938	5.92e-08	6.76e-07	20.27	-0.388279	0.0305308	0.0907244	GO:0035770//ribonucleoprotein granule	GO:0042802//identical protein binding;GO:0046914//transition metal ion binding;GO:0003723//RNA binding;GO:0016462//pyrophosphatase activity	GO:0031086//nuclear-transcribed mRNA catabolic process, deadenylation-independent decay	gi|218191770|gb|EEC74197.1|/1.52688e-155/hypothetical protein OsI_09350 [Oryza sativa Indica Group]
gnl|UG|Ta#S52542048	7.38	2.31	-1.67573	8.59e-05	0.000562719	1.81	-2.02763	9.08e-06	7.42e-05	GO:0005875//microtubule associated complex	-	GO:0006461//protein complex assembly;GO:0031023//microtubule organizing center organization	gi|326491129|dbj|BAK05664.1|/6.85576e-101/predicted protein [Hordeum vulgare subsp. vulgare]
gnl|UG|Ta#S12942780	3.16	7.1	1.16789	0.00334248	0.0144929	16.11	2.34996	1.48e-08	1.8e-07	-	GO:0005488//binding	-	gi|112361878|gb|ABI15901.1|/9.37644e-41/putative transfactor, partial [Triticum dicoccoides]
gnl|UG|Ta#S16057835	16.51	56.27	1.76903	0	0	20.45	0.308761	0.125551	0.259014	GO:0009536//plastid;GO:0031981//nuclear lumen	GO:0016838//carbon-oxygen lyase activity, acting on phosphates	GO:0008652//cellular amino acid biosynthetic process;GO:0043650;GO:0019632//shikimate metabolic process	gi|326508210|dbj|BAJ99372.1|/2.25648e-137/predicted protein [Hordeum vulgare subsp. vulgare]
gnl|UG|Ta#S37892614	30.39	34.79	0.195076	0.195112	0.354801	63.52	1.06361	2.17e-13	5.13e-12	GO:0043231//intracellular membrane-bounded organelle	-	GO:0043094;GO:0034285;GO:0009746	gi|326526947|dbj|BAK00862.1|/3.13515e-51/predicted protein [Hordeum vulgare subsp. vulgare]
gnl|UG|Ta#S13109604	7.91	22.01	1.47641	4.35e-10	6.32e-09	42.89	2.43889	0	0	GO:0043231//intracellular membrane-bounded organelle	GO:0016765//transferase activity, transferring alkyl or aryl (other than methyl) groups	-	gi|23504747|emb|CAD29479.1|/1.11486e-123/glutathione transferase F6 [Triticum aestivum]
gnl|UG|Ta#S18012322	9.84	3.37	-1.54591	1.81e-05	0.000135331	7.6	-0.372659	0.20749	0.374955	-	GO:0005488//binding	-	gi|357114300|ref|XP_003558938.1|/4.87557e-90/PREDICTED: 33 kDa ribonucleoprotein, chloroplastic-like [Brachypodium distachyon]
gnl|UG|Ta#S12922855	394.06	591.83	0.586768	0	0	818.72	1.05495	0	0	GO:0005911//cell-cell junction;GO:0043231//intracellular membrane-bounded organelle;GO:0030312//external encapsulating structure	GO:0016866//intramolecular transferase activity;GO:0005488//binding;GO:0016740//transferase activity	GO:0030243//cellulose metabolic process	gi|4158232|emb|CAA77237.1|/0/reversibly glycosylated polypeptide [Triticum aestivum]
gnl|UG|Ta#S52546851	36.37	17.75	-1.03493	1.29e-09	1.76e-08	8.69	-2.06532	6.75e-24	2.71e-22	GO:0043231//intracellular membrane-bounded organelle	-	-	gi|326493808|dbj|BAJ85366.1|/7.62617e-63/predicted protein [Hordeum vulgare subsp. vulgare]
gnl|UG|Ta#S13117615	1.76	7.28	2.04836	9.35e-06	7.48e-05	6.33	1.84663	0.000106669	0.000691798	-	GO:0004672//protein kinase activity;GO:0032550	GO:0006464//cellular protein modification process	gi|357162708|ref|XP_003579497.1|/2.20434e-11/PREDICTED: probable receptor protein kinase TMK1-like [Brachypodium distachyon]
gnl|UG|Ta#S52546551	20.73	10.65	-0.960867	1.68e-05	0.000127182	5.97	-1.79592	4.64e-12	8.29e-11	-	GO:0016301//kinase activity;GO:0032550	GO:0006464//cellular protein modification process	gi|326508426|dbj|BAJ99480.1|/0/predicted protein [Hordeum vulgare subsp. vulgare]
gnl|UG|Ta#S17988694	2.64	11.72	2.15036	8.52e-08	9.55e-07	30.22	3.51689	9.36e-08	1.04e-06	GO:0030312//external encapsulating structure;GO:0043231//intracellular membrane-bounded organelle	-	GO:0000003//reproduction	gi|51242711|gb|AAT99293.1|/2.209e-104/beta-expansin TaEXPB2 [Triticum aestivum]
gnl|UG|Ta#S52545801	9.14	18.46	1.01414	2.12e-05	0.000156611	6.7	-0.448033	0.149143	0.287602	GO:0016020//membrane	-	GO:0006810//transport	gi|326498283|dbj|BAJ98569.1|/0/predicted protein [Hordeum vulgare subsp. vulgare]
gnl|UG|Ta#S17989485	31.62	94.97	1.58663	3.18e-13	7e-12	41.08	0.377599	0.00857624	0.0325253	GO:0043231//intracellular membrane-bounded organelle	-	-	gi|326501614|dbj|BAK02596.1|/2.08027e-26/predicted protein [Hordeum vulgare subsp. vulgare]
gnl|UG|Ta#S32658221	32.68	152.66	2.22384	6.15e-13	1.25e-11	170.84	2.38617	4.45e-13	9.46e-12	-	GO:0016787//hydrolase activity;GO:0004866//endopeptidase inhibitor activity	GO:0019538//protein metabolic process;GO:0006950//response to stress	gi|1617121|emb|CAA69915.1|/4.21393e-25/subtilisin-chymotrypsin inhibitor 2 [Hordeum vulgare subsp. vulgare]
gnl|UG|Ta#S52546555	1.93	3.73	0.950575	0.0751358	0.175993	6.52	1.75627	0.000149774	0.000937345	-	GO:0003824//catalytic activity	-	gi|326503518|dbj|BAJ86265.1|/0/predicted protein [Hordeum vulgare subsp. vulgare]
gnl|UG|Ta#S17887991	43.22	24.14	-0.840273	2.72e-08	3.24e-07	19.55	-1.14453	9.05e-13	1.8e-11	GO:0043231//intracellular membrane-bounded organelle;GO:0015934//large ribosomal subunit	GO:0005198//structural molecule activity	GO:0010467//gene expression	gi|357122610|ref|XP_003563008.1|/1.36496e-40/PREDICTED: 60S ribosomal protein L36a-like isoform 1 [Brachypodium distachyon]
gnl|UG|Ta#S16196714	3.51	0.01	-8.45533	1.06e-06	1.01e-05	53.39	3.92703	4.26e-09	5.58e-08	-	GO:0046872//metal ion binding	-	gi|357436159|ref|XP_003588355.1|/2.99212e-21/Mitochondrial protein, putative [Medicago truncatula]
gnl|UG|Ta#S52544068	19.85	18.28	-0.118873	0.54701	0.664455	45.42	1.19419	1.65e-13	4.01e-12	GO:0016020//membrane	-	-	gi|357119101|ref|XP_003561284.1|/0/PREDICTED: DUF21 domain-containing protein At2g14520-like [Brachypodium distachyon]
gnl|UG|Ta#S52545340	1.05	6.21	2.5642	1.91e-05	0.000142023	12.31	3.55137	1.77e-05	0.000136436	GO:0043231//intracellular membrane-bounded organelle;GO:0016021//integral to membrane	GO:0015144//carbohydrate transmembrane transporter activity	GO:0009751//response to salicylic acid stimulus;GO:0044765;GO:0006970//response to osmotic stress;GO:0009737//response to abscisic acid stimulus;GO:0010260//organ senescence	gi|357149182|ref|XP_003575028.1|/8.56195e-141/PREDICTED: bidirectional sugar transporter SWEET15-like [Brachypodium distachyon]
gnl|UG|Ta#S52545581	76.07	40.3	-0.916548	1.92e-15	6.77e-14	28.96	-1.39327	1.99e-28	8.72e-27	GO:0009532//plastid stroma	GO:0046872//metal ion binding;GO:0016791//phosphatase activity;GO:0016836//hydro-lyase activity	GO:0043102;GO:0071265	gi|326506384|dbj|BAJ86510.1|/0/predicted protein [Hordeum vulgare subsp. vulgare]
gnl|UG|Ta#S52544060	24.6	7.1	-1.79277	3.59e-14	1.07e-12	14.84	-0.729167	0.000229164	0.00137822	-	GO:0046914//transition metal ion binding;GO:0097159//organic cyclic compound binding	-	gi|218188957|gb|EEC71384.1|/1.04313e-134/hypothetical protein OsI_03500 [Oryza sativa Indica Group]
gnl|UG|Ta#S52545009	4.57	11.36	1.3137	4.31e-05	0.000300886	5.97	0.385537	0.308338	0.42889	-	GO:0004721//phosphoprotein phosphatase activity	GO:0006470//protein dephosphorylation	gi|326529139|dbj|BAK00963.1|/9.42996e-170/predicted protein [Hordeum vulgare subsp. vulgare]
gnl|UG|Ta#S52546967	102.95	156.39	0.603204	0	0	220.06	1.09595	0	0	-	-	-	gi|326501140|dbj|BAJ98801.1|/2.35709e-61/predicted protein [Hordeum vulgare subsp. vulgare]
gnl|UG|Ta#S52545592	0.35	0.89	1.34645	0.282426	0.39956	23.89	6.09291	0.000118586	0.000760531	GO:0005777//peroxisome	GO:0016833//oxo-acid-lyase activity	GO:0009060//aerobic respiration;GO:0043436;GO:0044262//cellular carbohydrate metabolic process	gi|326510125|dbj|BAJ87279.1|/0/predicted protein [Hordeum vulgare subsp. vulgare]
gnl|UG|Ta#S52544511	30.57	14.2	-1.10623	4.29e-09	5.54e-08	19.18	-0.672514	0.000129218	0.000818733	GO:0019866//organelle inner membrane;GO:0009536//plastid	-	GO:0006812//cation transport	gi|326501912|dbj|BAK06448.1|/2.37488e-125/predicted protein [Hordeum vulgare subsp. vulgare]
gnl|UG|Ta#S12975562	36.37	14.2	-1.35686	5.26e-14	1.51e-12	2.53	-3.84554	2.95e-44	1.64e-42	GO:0031981//nuclear lumen;GO:0009536//plastid;GO:0000785//chromatin	GO:0003676//nucleic acid binding;GO:0046983//protein dimerization activity	GO:0034728//nucleosome organization	gi|356545632|ref|XP_003541241.1|/2.19703e-27/PREDICTED: uncharacterized protein LOC100810244 [Glycine max]
gnl|UG|Ta#S52544223	15.11	6.04	-1.32288	2.08e-06	1.88e-05	10.86	-0.47648	0.04893	0.133625	GO:0016020//membrane;GO:0009526//plastid envelope	-	-	gi|326493256|dbj|BAJ85089.1|/1.3413e-95/predicted protein [Hordeum vulgare subsp. vulgare]
gnl|UG|Ta#S52543423	6.85	14.38	1.06989	9.15e-05	0.000595436	21.9	1.67675	1.07e-11	1.84e-10	-	GO:0016772//transferase activity, transferring phosphorus-containing groups	GO:0006796//phosphate-containing compound metabolic process	gi|357157364|ref|XP_003577773.1|/0/PREDICTED: uncharacterized protein LOC100832378 [Brachypodium distachyon]
gnl|UG|Ta#S52545036	441.14	175.21	-1.33215	6.69e-148	6.67e-146	170.84	-1.36859	2.3e-152	1.71e-150	GO:0016020//membrane;GO:0044424//intracellular part	GO:0036094//small molecule binding;GO:0004457//lactate dehydrogenase activity	GO:0009725//response to hormone stimulus;GO:0006970//response to osmotic stress;GO:0044710;GO:0006007//glucose catabolic process	gi|326489543|dbj|BAK01752.1|/4.63027e-179/predicted protein [Hordeum vulgare subsp. vulgare]
gnl|UG|Ta#S17892770	23.89	58.22	1.28511	2.09e-13	4.89e-12	150.57	2.65596	7.64e-14	2.01e-12	GO:0031224//intrinsic to membrane;GO:0030312//external encapsulating structure	GO:0016759//cellulose synthase activity;GO:0046914//transition metal ion binding	GO:0006952//defense response;GO:0030243//cellulose metabolic process;GO:0009688//abscisic acid biosynthetic process;GO:0009832//plant-type cell wall biogenesis	gi|299109313|emb|CBH32503.1|/6.4484e-45/cellulose synthase, expressed [Triticum aestivum]
gnl|UG|Ta#S17987505	31.45	11.36	-1.4691	1.1e-13	2.9e-12	34.02	0.113323	0.450942	0.577084	-	-	-	gi|242050764|ref|XP_002463126.1|/1.63208e-08/hypothetical protein SORBIDRAFT_02g038272 [Sorghum bicolor]
gnl|UG|Ta#S52546106	19.5	18.11	-0.106688	0.589784	0.704832	6.52	-1.58053	8.75e-10	1.23e-08	GO:0009536//plastid	GO:0046914//transition metal ion binding;GO:0016702//oxidoreductase activity, acting on single donors with incorporation of molecular oxygen, incorporation of two atoms of oxygen	GO:0006633//fatty acid biosynthetic process;GO:0009725//response to hormone stimulus;GO:0042742//defense response to bacterium;GO:0006091//generation of precursor metabolites and energy;GO:0022622//root system development	gi|239923157|gb|ACS34908.1|/0/lipoxygenase 2 [Triticum aestivum]
gnl|UG|Ta#S52544713	18.62	8.52	-1.12793	3.33e-06	2.91e-05	18.46	-0.0124505	0.950666	0.989011	GO:0043231//intracellular membrane-bounded organelle	-	-	gi|326524612|dbj|BAK00689.1|/0/predicted protein [Hordeum vulgare subsp. vulgare]
gnl|UG|Ta#S52546719	16.34	34.08	1.06052	1.97e-09	2.62e-08	33.48	1.03489	6.48e-09	8.26e-08	GO:0044444//cytoplasmic part	GO:0016301//kinase activity;GO:0032550	GO:0006464//cellular protein modification process	gi|357135524|ref|XP_003569359.1|/0/PREDICTED: SCY1-like protein 2-like [Brachypodium distachyon]
gnl|UG|Ta#S52546572	20.91	9.23	-1.17979	3.27e-07	3.38e-06	5.25	-1.9938	9.05e-14	2.35e-12	GO:0044444//cytoplasmic part	-	-	gi|326488863|dbj|BAJ98043.1|/8.03003e-156/predicted protein [Hordeum vulgare subsp. vulgare]
gnl|UG|Ta#S37828428	25.65	14.73	-0.800201	4.11e-05	0.000288318	7.24	-1.8249	6.86e-15	1.98e-13	-	GO:0016787//hydrolase activity;GO:0004866//endopeptidase inhibitor activity	GO:0019538//protein metabolic process;GO:0006950//response to stress	gi|326492437|dbj|BAK02002.1|/3.67488e-25/predicted protein [Hordeum vulgare subsp. vulgare]
gnl|UG|Ta#S52542372	8.08	27.34	1.75859	8.66e-14	2.35e-12	17.37	1.10417	1.09e-05	8.74e-05	GO:0009536//plastid	GO:0016301//kinase activity;GO:0016628//oxidoreductase activity, acting on the CH-CH group of donors, NAD or NADP as acceptor;GO:0032550	GO:0007276//gamete generation;GO:0044272//sulfur compound biosynthetic process;GO:0006796//phosphate-containing compound metabolic process;GO:0044710	gi|326516296|dbj|BAJ92303.1|/4.76395e-147/predicted protein [Hordeum vulgare subsp. vulgare]
gnl|UG|Ta#S16058155	32.33	96.21	1.57331	3.22e-13	7.07e-12	98.27	1.60388	1.52e-13	3.77e-12	GO:0009536//plastid;GO:0044439;GO:0005576//extracellular region;GO:0016020//membrane	GO:0000166//nucleotide binding;GO:0016655//oxidoreductase activity, acting on NAD(P)H, quinone or similar compound as acceptor	GO:0010038//response to metal ion;GO:0044710;GO:0009725//response to hormone stimulus;GO:0019725//cellular homeostasis;GO:0009608//response to symbiont;GO:0006970//response to osmotic stress;GO:0044403//symbiosis, encompassing mutualism through parasitism	gi|357148877|ref|XP_003574924.1|/0/PREDICTED: monodehydroascorbate reductase-like [Brachypodium distachyon]
gnl|UG|Ta#S52543759	8.78	19.7	1.1659	8.88e-07	8.56e-06	28.05	1.67571	1.8e-14	5.04e-13	-	-	-	gi|357163659|ref|XP_003579804.1|/0/PREDICTED: DDT domain-containing protein DDB_G0282237-like [Brachypodium distachyon]
gnl|UG|Ta#S26021658	356.11	144.14	-1.30485	4.7e-116	4.46e-114	103.7	-1.77991	4.18e-180	3.23e-178	GO:0043231//intracellular membrane-bounded organelle	GO:0004866//endopeptidase inhibitor activity	GO:0006950//response to stress;GO:0051346//negative regulation of hydrolase activity;GO:0009266//response to temperature stimulus	gi|11559283|dbj|BAB18768.1|/7.56158e-47/cysteine proteinase inhibitor [Triticum aestivum]
gnl|UG|Ta#S17977101	81.34	102.6	0.334994	0.000189082	0.00114156	18.46	-2.13956	8.43e-54	5.01e-52	-	-	-	gi|63087730|emb|CAI93180.1|/1.92891e-08/glycosyltransferase [Triticum aestivum]
gnl|UG|Ta#S32622612	7.38	2.31	-1.67573	8.59e-05	0.000562508	0.72	-3.35755	4.95e-09	6.4e-08	GO:0042579//microbody	GO:0016836//hydro-lyase activity	GO:0006996//organelle organization;GO:0006511//ubiquitin-dependent protein catabolic process;GO:0043248//proteasome assembly;GO:0006635//fatty acid beta-oxidation;GO:0009404//toxin metabolic process;GO:0007568//aging;GO:0035966//response to topologically	gi|326531816|dbj|BAJ97912.1|/1.03189e-17/predicted protein [Hordeum vulgare subsp. vulgare]
gnl|UG|Ta#S32600473	0.01	4.97	8.9571	3.2e-09	4.2e-08	1.63	7.34873	0.00168199	0.00812099	-	GO:0004558//alpha-glucosidase activity;GO:0050738	GO:0044238//primary metabolic process	gi|46358940|gb|AAS88729.1|/8.64688e-82/vacuolar invertase1 [Triticum monococcum]
gnl|UG|Ta#S52542531	0.01	1.07	6.74147	0.0150666	0.0516468	4.16	8.70044	8.33e-08	9.31e-07	-	-	-	gi|357126808|ref|XP_003565079.1|/5.42668e-139/PREDICTED: hydroxycinnamoyl-Coenzyme A shikimate/quinate hydroxycinnamoyltransferase-like [Brachypodium distachyon]
gnl|UG|Ta#S52545356	20.91	72.6	1.79578	0	0	102.79	2.29743	0	0	GO:0009536//plastid	GO:0043168;GO:0008483//transaminase activity	GO:0003006//developmental process involved in reproduction;GO:0009073//aromatic amino acid family biosynthetic process	gi|357133547|ref|XP_003568386.1|/0/PREDICTED: aspartate aminotransferase-like isoform 1 [Brachypodium distachyon]
gnl|UG|Ta#S52542813	6.85	0.71	-3.27021	2.06e-08	2.49e-07	7.96	0.216664	0.495558	0.616396	GO:0016020//membrane;GO:0005798//Golgi-associated vesicle	GO:0046914//transition metal ion binding;GO:0016301//kinase activity;GO:0032550;GO:0005083//small GTPase regulator activity;GO:0005543//phospholipid binding	GO:0009888//tissue development;GO:0003002//regionalization;GO:0006996//organelle organization;GO:0032012//regulation of ARF protein signal transduction;GO:0009887//organ morphogenesis;GO:0006464//cellular protein modification process;GO:0009725//response	gi|326500938|dbj|BAJ95135.1|/0/predicted protein [Hordeum vulgare subsp. vulgare]
gnl|UG|Ta#S18006754	0.35	0.89	1.34645	0.282426	0.399268	4.34	3.63227	0.00012258	0.000780266	-	-	-	gi|326517338|dbj|BAK00036.1|/1.01321e-55/predicted protein [Hordeum vulgare subsp. vulgare]
gnl|UG|Ta#S15902668	0.35	3.73	3.41375	0.000148828	0.000914671	1.99	2.50734	0.0112078	0.0403317	-	GO:0016746//transferase activity, transferring acyl groups	-	gi|242097006|ref|XP_002438993.1|/1.24536e-14/hypothetical protein SORBIDRAFT_10g029610 [Sorghum bicolor]
gnl|UG|Ta#S52546550	1.76	4.97	1.49767	0.00304756	0.0133101	32.21	4.19386	1.87e-06	1.72e-05	-	-	-	gi|326498235|dbj|BAJ98545.1|/4.73779e-116/predicted protein [Hordeum vulgare subsp. vulgare]
gnl|UG|Ta#S52544469	14.23	5.5	-1.37143	2.26e-06	2.04e-05	7.96	-0.838095	0.00161684	0.00785309	GO:0044434	-	GO:0015979//photosynthesis;GO:0044710	gi|326511489|dbj|BAJ87758.1|/3.52614e-66/predicted protein [Hordeum vulgare subsp. vulgare]
gnl|UG|Ta#S52542816	6.68	6.21	-0.105255	0.7614	0.837319	25.34	1.9235	1.53e-13	3.77e-12	GO:0043231//intracellular membrane-bounded organelle;GO:0031224//intrinsic to membrane	GO:0046914//transition metal ion binding;GO:0046915//transition metal ion transmembrane transporter activity	GO:0044763;GO:0006829//zinc ion transport;GO:0010038//response to metal ion	gi|58221593|gb|AAW68439.1|/0/zinc transporter ZIP [Triticum aestivum]
gnl|UG|Ta#S12922285	14.05	7.81	-0.847176	0.00145759	0.00698489	6.52	-1.10763	7.6e-05	0.000509982	GO:0005743//mitochondrial inner membrane	-	GO:0006626//protein targeting to mitochondrion	gi|326498255|dbj|BAJ98555.1|/1.21295e-45/predicted protein [Hordeum vulgare subsp. vulgare]
gnl|UG|Ta#S18006620	5.97	6.04	0.0168176	0.96552	1.00955	0.9	-2.72973	2.16e-06	1.96e-05	GO:0043231//intracellular membrane-bounded organelle	GO:0030414//peptidase inhibitor activity	GO:0008152//metabolic process	gi|162319712|gb|ABX84382.1|/3.62041e-38/Bowman-Birk trypsin inhibitor-like protein [Triticum aestivum]
gnl|UG|Ta#S17898763	44.1	54.5	0.305478	0.0126765	0.0445119	102.25	1.21325	1.73e-13	4.18e-12	GO:0009532//plastid stroma;GO:0005576//extracellular region	GO:0004175//endopeptidase activity;GO:0043169//cation binding	GO:0019538//protein metabolic process;GO:0006089//lactate metabolic process;GO:0010038//response to metal ion	gi|326512622|dbj|BAJ99666.1|/5.19816e-96/predicted protein [Hordeum vulgare subsp. vulgare]
gnl|UG|Ta#S26024947	11.95	3.37	-1.82619	1.02e-07	1.13e-06	2.35	-2.34628	5.16e-10	7.51e-09	-	-	-	gi|326510653|dbj|BAJ87543.1|/9.90818e-46/predicted protein [Hordeum vulgare subsp. vulgare]
gnl|UG|Ta#S32682861	6.15	12.25	0.994123	0.000678178	0.00354489	19.36	1.65442	2.43e-10	3.65e-09	-	-	-	gi|326509207|dbj|BAJ91520.1|/1.66314e-81/predicted protein [Hordeum vulgare subsp. vulgare]
gnl|UG|Ta#S26027366	21.96	13.31	-0.722367	0.000519248	0.00280838	127.95	2.54263	0	0	GO:0043231//intracellular membrane-bounded organelle	GO:0046906//tetrapyrrole binding;GO:0046914//transition metal ion binding;GO:0016491//oxidoreductase activity	GO:0009314//response to radiation;GO:0006091//generation of precursor metabolites and energy;GO:0000902//cell morphogenesis;GO:0016128	gi|357135601|ref|XP_003569397.1|/1.3495e-37/PREDICTED: secologanin synthase-like [Brachypodium distachyon]
gnl|UG|Ta#S52545747	23.19	21.12	-0.134893	0.46145	0.587092	8.32	-1.47885	1.95e-10	2.96e-09	GO:0044424//intracellular part	GO:0016740//transferase activity	GO:0043096//purine nucleobase salvage	gi|242040917|ref|XP_002467853.1|/1.25806e-18/hypothetical protein SORBIDRAFT_01g035230 [Sorghum bicolor]
gnl|UG|Ta#S16057850	28.46	11.36	-1.32497	6.42e-11	1.01e-09	13.75	-1.0495	6.78e-08	7.67e-07	GO:0016591//DNA-directed RNA polymerase II, holoenzyme	GO:0003676//nucleic acid binding;GO:0046914//transition metal ion binding;GO:0034062//RNA polymerase activity	GO:0010467//gene expression	gi|357162059|ref|XP_003579291.1|/1.35745e-65/PREDICTED: DNA-directed RNA polymerase II subunit RPB9-like [Brachypodium distachyon]
gnl|UG|Ta#S13141369	5.8	6.21	0.0985404	0.776628	0.846648	14.12	1.28362	8.01e-06	6.62e-05	-	-	-	gi|326509943|dbj|BAJ87187.1|/1.02871e-10/predicted protein [Hordeum vulgare subsp. vulgare]
gnl|UG|Ta#S52543266	14.05	7.1	-0.984679	0.00030427	0.00175269	4.52	-1.63618	1.03e-07	1.13e-06	-	-	-	gi|226492180|ref|NP_001149744.1|/6.11324e-142/retrotransposon protein [Zea mays]
gnl|UG|Ta#S17879126	6.85	5.5	-0.316672	0.365202	0.488879	0.36	-4.25004	7.2e-10	1.02e-08	-	-	-	gi|357127229|ref|XP_003565286.1|/9.41744e-16/PREDICTED: Bowman-Birk type trypsin inhibitor-like [Brachypodium distachyon]
gnl|UG|Ta#S17988783	32.33	29.11	-0.151359	0.330202	0.452049	3.8	-3.0888	6.51e-33	3.05e-31	GO:0043231//intracellular membrane-bounded organelle	-	-	gi|326523107|dbj|BAJ88594.1|/5.58527e-56/predicted protein [Hordeum vulgare subsp. vulgare]
gnl|UG|Ta#S37845220	2.64	0.01	-8.04439	3.32e-05	0.000236084	0.01	-8.04439	3.86e-05	0.000277598	-	-	-	gi|326533856|dbj|BAJ93701.1|/2.07853e-19/predicted protein [Hordeum vulgare subsp. vulgare]
gnl|UG|Ta#S52545786	18.1	28.22	0.640728	0.00038653	0.00215814	53.57	1.56544	0	0	GO:0005576//extracellular region;GO:0016020//membrane;GO:0009536//plastid	GO:0000257//nitrilase activity;GO:0018822//nitrile hydratase activity	GO:0034641//cellular nitrogen compound metabolic process;GO:0051707//response to other organism;GO:0010038//response to metal ion;GO:0009267//cellular response to starvation	gi|320091613|gb|ADW09012.1|/0/nitrilase [Triticum aestivum]
gnl|UG|Ta#S52544653	71.68	20.77	-1.78707	2.8e-38	1.75e-36	20.09	-1.83509	3.37e-39	1.73e-37	-	-	-	gi|326496449|dbj|BAJ94686.1|/0/predicted protein [Hordeum vulgare subsp. vulgare]
gnl|UG|Ta#S37776515	2.81	13.85	2.30124	4.36e-08	5.06e-07	1.81	-0.63458	0.280912	0.396417	-	-	-	gi|310877436|gb|ADP37001.1|/4.89701e-13/jacalin-related lectin 1 [Triticum aestivum]
gnl|UG|Ta#S52544010	37.95	79.35	1.06413	2.84e-13	6.36e-12	111.12	1.54995	1.07e-13	2.76e-12	-	GO:0016740//transferase activity	-	gi|115461963|ref|NP_001054581.1|/2.87986e-167/Os05g0136900 [Oryza sativa Japonica Group]
gnl|UG|Ta#S18006889	8.08	16.51	1.03091	4.71e-05	0.000325621	26.42	1.7092	7.93e-14	2.07e-12	GO:0043231//intracellular membrane-bounded organelle	-	GO:0014070//response to organic cyclic compound;GO:0044767	gi|226499354|ref|NP_001147027.1|/8.2527e-101/polyubiquitin containing 7 ubiquitin monomers [Zea mays]
gnl|UG|Ta#S52541899	15.28	11.89	-0.361896	0.122772	0.254138	6.15	-1.31299	2.42e-06	2.19e-05	GO:0044424//intracellular part	-	-	gi|326506494|dbj|BAJ86565.1|/0/predicted protein [Hordeum vulgare subsp. vulgare]
gnl|UG|Ta#S18006893	3.69	14.2	1.9442	3.12e-09	4.1e-08	12.85	1.80008	5e-08	5.77e-07	GO:0044464//cell part	GO:0016859//cis-trans isomerase activity	GO:0018208//peptidyl-proline modification	gi|471270462|pdb|4E1Q|A/2.28562e-68/Chain A, Crystal Structure Of Wheat Cyclophilin A At 1.25 A Resolution
gnl|UG|Ta#S32500477	0.01	2.66	8.05528	2.81e-05	0.000203478	1.27	6.98868	0.0069321	0.0272797	GO:0043231//intracellular membrane-bounded organelle;GO:0016020//membrane	GO:0017111//nucleoside-triphosphatase activity;GO:0032550	GO:0009154//purine ribonucleotide catabolic process	gi|357167127|ref|XP_003581016.1|/5.66323e-133/PREDICTED: ABC transporter G family member 24-like [Brachypodium distachyon]
gnl|UG|Ta#S33259669	1.76	7.1	2.01224	1.42e-05	0.000109652	4.34	1.30212	0.0131015	0.0460887	-	-	GO:0050896//response to stimulus;GO:0044767;GO:0009791//post-embryonic development;GO:0048608//reproductive structure development;GO:0006351//transcription, DNA-dependent	gi|242056491|ref|XP_002457391.1|/4.67766e-102/hypothetical protein SORBIDRAFT_03g006590 [Sorghum bicolor]
gnl|UG|Ta#S52544532	1.23	0.36	-1.77259	0.113059	0.246612	15.93	3.69502	1.03e-05	8.3e-05	GO:0043231//intracellular membrane-bounded organelle	GO:0003824//catalytic activity	GO:0044710;GO:0006970//response to osmotic stress	gi|326488601|dbj|BAJ93969.1|/4.93243e-172/predicted protein [Hordeum vulgare subsp. vulgare]
gnl|UG|Ta#S32535405	0.35	0.71	1.02046	0.444778	0.569828	26.24	6.22827	0.000118586	0.000760258	GO:0031981//nuclear lumen;GO:0015934//large ribosomal subunit	GO:0005198//structural molecule activity	GO:0032446//protein modification by small protein conjugation;GO:0003006//developmental process involved in reproduction;GO:0010467//gene expression	gi|115479487|ref|NP_001063337.1|/1.02607e-51/Os09g0452700 [Oryza sativa Japonica Group]
gnl|UG|Ta#S18011850	5.27	0.36	-3.87173	1.52e-07	1.65e-06	1.63	-1.69293	0.000947496	0.00487354	-	-	-	gi|326498505|dbj|BAJ98680.1|/1.10394e-33/predicted protein [Hordeum vulgare subsp. vulgare]
gnl|UG|Ta#S52544826	31.27	12.6	-1.31136	1.08e-11	1.85e-10	17.19	-0.86321	1.52e-06	1.42e-05	-	-	-	gi|326519967|dbj|BAK03908.1|/6.82931e-178/predicted protein [Hordeum vulgare subsp. vulgare]
gnl|UG|Ta#S12923097	0.53	0.89	0.747813	0.497732	0.617318	10.68	4.33278	7.68e-05	0.000513085	GO:0009532//plastid stroma	-	GO:0006464//cellular protein modification process;GO:0010038//response to metal ion	gi|3393062|emb|CAA76758.1|/1.37211e-131/putative In2.1 protein [Triticum aestivum]
gnl|UG|Ta#S52544612	9.49	2.13	-2.15555	1.29e-07	1.42e-06	15.93	0.747266	0.00242846	0.0110985	-	-	-	gi|357130139|ref|XP_003566710.1|/1.43196e-84/PREDICTED: uncharacterized protein LOC100821393 [Brachypodium distachyon]
gnl|UG|Ta#S52545087	42.87	20.59	-1.05802	1.92e-11	3.21e-10	58.82	0.456338	0.000175592	0.00108151	GO:0043231//intracellular membrane-bounded organelle	GO:0003933//GTP cyclohydrolase activity	GO:0009396//folic acid-containing compound biosynthetic process	gi|121483256|gb|ABM54074.1|/0/GTP cyclohydrolase 1 isoform TaA [Triticum aestivum]
gnl|UG|Ta#S34272771	86.61	89.64	0.049609	0.586744	0.701536	249.74	1.52782	3.47e-13	7.63e-12	GO:0043231//intracellular membrane-bounded organelle	GO:0004175//endopeptidase activity;GO:0004620//phospholipase activity	GO:0019538//protein metabolic process	gi|111073717|dbj|BAF02547.1|/0/triticain beta [Triticum aestivum]
gnl|UG|Ta#S52544564	72.38	42.43	-0.770506	2.33e-11	3.84e-10	33.3	-1.12007	9.72e-20	3.39e-18	GO:0044444//cytoplasmic part	GO:0016790//thiolester hydrolase activity;GO:0046914//transition metal ion binding;GO:0008238//exopeptidase activity;GO:0019783//small conjugating protein-specific protease activity	GO:0019941//modification-dependent protein catabolic process;GO:0048588//developmental cell growth;GO:0003006//developmental process involved in reproduction;GO:0070646//protein modification by small protein removal	gi|357136072|ref|XP_003569630.1|/0/PREDICTED: ubiquitin carboxyl-terminal hydrolase 14-like [Brachypodium distachyon]
gnl|UG|Ta#S18008396	4.74	10.65	1.16789	0.000310998	0.0017797	0.01	-8.88874	1.13e-08	1.39e-07	-	-	-	gi|326491287|dbj|BAK05743.1|/7.75897e-27/predicted protein [Hordeum vulgare subsp. vulgare]
gnl|UG|Ta#S17888383	45.5	27.16	-0.744383	2.76e-07	2.89e-06	22.62	-1.00827	3.8e-11	6.21e-10	-	-	-	gi|326519546|dbj|BAK00146.1|/1.09811e-31/predicted protein [Hordeum vulgare subsp. vulgare]
gnl|UG|Ta#S24318191	146.34	62.49	-1.22763	1.7e-44	1.14e-42	171.92	0.232413	0.00068023	0.00365777	GO:0009532//plastid stroma	GO:0016832//aldehyde-lyase activity;GO:0016836//hydro-lyase activity	GO:0052482;GO:0006568//tryptophan metabolic process;GO:0008652//cellular amino acid biosynthetic process	gi|62148960|dbj|BAD93363.1|/6.72567e-161/Indole synthase [Triticum aestivum]
gnl|UG|Ta#S52541357	8.96	3.73	-1.26432	0.000438328	0.00241641	2.53	-1.82436	4.97e-06	4.26e-05	GO:0044451//nucleoplasm part	GO:0032550;GO:0004672//protein kinase activity;GO:0034062//RNA polymerase activity	GO:0006464//cellular protein modification process;GO:0010467//gene expression	gi|326527317|dbj|BAK04600.1|/2.15136e-92/predicted protein [Hordeum vulgare subsp. vulgare]
gnl|UG|Ta#S16057965	332.22	145.38	-1.19231	2.4e-94	2.14e-92	354.35	0.0930361	0.0454624	0.124976	GO:0043231//intracellular membrane-bounded organelle;GO:0044444//cytoplasmic part	GO:0003723//RNA binding;GO:0004519//endonuclease activity	GO:0009725//response to hormone stimulus;GO:0048364//root development;GO:0042445//hormone metabolic process;GO:0045087//innate immune response;GO:0009887//organ morphogenesis;GO:0035194//posttranscriptional gene silencing by RNA;GO:0003006//developmental	gi|300681493|emb|CBH32589.1|/5.35209e-166/DNA polymerase alpha catalytic subunit,putative,expressed [Triticum aestivum]
gnl|UG|Ta#S52544828	266.86	147.34	-0.856934	5.97e-45	4.07e-43	110.94	-1.2663	1.2e-82	8.19e-81	GO:0016020//membrane;GO:0009532//plastid stroma	GO:0032550;GO:0016781//phosphotransferase activity, paired acceptors;GO:0005543//phospholipid binding;GO:0004674//protein serine/threonine kinase activity;GO:0043169//cation binding	GO:0001934//positive regulation of protein phosphorylation;GO:0005982//starch metabolic process;GO:0006629//lipid metabolic process;GO:0032787//monocarboxylic acid metabolic process;GO:0009314//response to radiation	gi|326520802|dbj|BAJ92764.1|/0/predicted protein [Hordeum vulgare subsp. vulgare]
gnl|UG|Ta#S52545608	28.28	20.59	-0.457838	0.00885202	0.0325707	13.03	-1.11795	1.46e-08	1.79e-07	GO:0043231//intracellular membrane-bounded organelle	GO:0005515//protein binding	GO:0006412//translation;GO:0009755//hormone-mediated signaling pathway;GO:0006351//transcription, DNA-dependent	gi|326490577|dbj|BAJ89956.1|/8.37043e-102/predicted protein [Hordeum vulgare subsp. vulgare]
gnl|UG|Ta#S17889999	22.84	9.59	-1.25196	2.15e-08	2.6e-07	22.98	0.00881615	0.95869	0.993485	GO:0009507//chloroplast	-	-	gi|357130670|ref|XP_003566970.1|/1.84154e-52/PREDICTED: uncharacterized protein LOC100823674 [Brachypodium distachyon]
gnl|UG|Ta#S32628232	24.07	9.94	-1.27592	5.48e-09	7.04e-08	16.83	-0.516201	0.0074103	0.0285333	-	-	-	gi|357129067|ref|XP_003566189.1|/1.1543e-23/PREDICTED: uncharacterized protein LOC100839804 [Brachypodium distachyon]
gnl|UG|Ta#S52544019	16.51	6.39	-1.36945	3.49e-07	3.6e-06	10.86	-0.604316	0.0105762	0.0385245	GO:0044439;GO:0031224//intrinsic to membrane	-	-	gi|357140414|ref|XP_003571763.1|/7.92438e-91/PREDICTED: peroxisomal membrane protein PMP22-like [Brachypodium distachyon]
gnl|UG|Ta#S13158740	17.92	35.15	0.971954	1.43e-08	1.76e-07	37.28	1.05683	4.62e-10	6.75e-09	GO:0043231//intracellular membrane-bounded organelle	GO:0015036//disulfide oxidoreductase activity	GO:0019725//cellular homeostasis	gi|326487352|dbj|BAJ89660.1|/6.1961e-53/predicted protein [Hordeum vulgare subsp. vulgare]
gnl|UG|Ta#S52546605	812.01	268.05	-1.599	0	0	348.92	-1.2186	3.83e-233	3.07e-231	GO:0009536//plastid	GO:0032550;GO:0043168;GO:0046914//transition metal ion binding;GO:0016769//transferase activity, transferring nitrogenous groups;GO:0016846//carbon-sulfur lyase activity	GO:0010038//response to metal ion;GO:0042853//L-alanine catabolic process;GO:0006950//response to stress	gi|1703227|sp|P52894.1|ALA2_HORVU/0/RecName: Full=Alanine aminotransferase 2; Short=ALAAT-2; AltName: Full=Glutamate pyruvate transaminase 2; Short=GPT; AltName: Full=Glutamic--alanine transaminase 2; AltName: Full=Glutamic--pyruvic transaminase 2
gnl|UG|Ta#S52898605	46.91	31.6	-0.569971	3.81e-05	0.000268648	15.38	-1.60884	4.88e-22	1.86e-20	-	-	-	gi|326508654|dbj|BAJ95849.1|/0/predicted protein [Hordeum vulgare subsp. vulgare]
gnl|UG|Ta#S16058218	13.35	7.81	-0.773445	0.00413578	0.0171079	5.97	-1.16104	6.38e-05	0.000433578	GO:0005667//transcription factor complex	GO:0001071//nucleic acid binding transcription factor activity;GO:0003677//DNA binding;GO:0046983//protein dimerization activity	GO:0006351//transcription, DNA-dependent	gi|86439695|emb|CAJ19326.1|/3.53636e-55/hap5-like protein [Triticum aestivum]
gnl|UG|Ta#S52545139	86.44	25.56	-1.75781	8.21e-45	5.55e-43	11.4	-2.92267	6.16e-81	4.12e-79	GO:0043231//intracellular membrane-bounded organelle	GO:0019900//kinase binding	GO:0048731;GO:0051726//regulation of cell cycle;GO:0051704;GO:0044767;GO:0006351//transcription, DNA-dependent	gi|357125041|ref|XP_003564204.1|/3.30605e-159/PREDICTED: cyclin-T1-3-like [Brachypodium distachyon]
gnl|UG|Ta#S52546708	109.98	105.27	-0.0631468	0.445076	0.568873	43.07	-1.35249	1.2e-38	6.06e-37	-	GO:0016421//CoA carboxylase activity;GO:0046914//transition metal ion binding	GO:0006551//leucine metabolic process	gi|326533262|dbj|BAJ93603.1|/0/predicted protein [Hordeum vulgare subsp. vulgare]
gnl|UG|Ta#S37828274	61.84	21.3	-1.53769	3.84e-27	1.99e-25	12.67	-2.28712	1.01e-44	5.65e-43	GO:0043231//intracellular membrane-bounded organelle	-	-	gi|326492383|dbj|BAK01975.1|/1.05714e-75/predicted protein [Hordeum vulgare subsp. vulgare]
gnl|UG|Ta#S32657168	80.46	40.12	-1.00395	1.17e-18	4.8e-17	13.75	-2.54884	2.64e-65	1.66e-63	GO:0009526//plastid envelope;GO:0009532//plastid stroma	GO:0008106//alcohol dehydrogenase (NADP+) activity	GO:0044710	gi|357121146|ref|XP_003562282.1|/8.35303e-13/PREDICTED: protein tas-like [Brachypodium distachyon]
gnl|UG|Ta#S52541199	15.46	5.86	-1.39957	5.42e-07	5.39e-06	3.62	-2.09448	3.93e-11	6.41e-10	-	-	-	gi|218200281|gb|EEC82708.1|/0/hypothetical protein OsI_27378 [Oryza sativa Indica Group]
gnl|UG|Ta#S52545706	94.52	62.13	-0.60533	6.63e-10	9.46e-09	33.84	-1.48189	3.85e-38	1.94e-36	GO:0016020//membrane	GO:0008757//S-adenosylmethionine-dependent methyltransferase activity;GO:0016765//transferase activity, transferring alkyl or aryl (other than methyl) groups	GO:0006596//polyamine biosynthetic process	gi|357119034|ref|XP_003561251.1|/2.16565e-162/PREDICTED: spermidine synthase 1-like [Brachypodium distachyon]
gnl|UG|Ta#S52542912	13.35	11.36	-0.232877	0.342646	0.465687	4.89	-1.44893	2.04e-06	1.87e-05	GO:0044464//cell part	-	GO:0032446//protein modification by small protein conjugation	gi|357154099|ref|XP_003576669.1|/0/PREDICTED: E3 ubiquitin-protein ligase UPL5-like [Brachypodium distachyon]
gnl|UG|Ta#S12924285	4.74	9.59	1.01664	0.00226418	0.0102266	13.57	1.51746	6.81e-07	6.73e-06	GO:0044424//intracellular part	-	-	gi|326494116|dbj|BAJ85520.1|/2.41143e-53/predicted protein [Hordeum vulgare subsp. vulgare]
gnl|UG|Ta#S52543999	45.5	37.63	-0.273983	0.0401552	0.111334	20.63	-1.14112	2.63e-13	6.01e-12	GO:0043231//intracellular membrane-bounded organelle;GO:0044444//cytoplasmic part;GO:0016020//membrane	GO:0004558//alpha-glucosidase activity	GO:0019752//carboxylic acid metabolic process;GO:0044238//primary metabolic process;GO:0022622//root system development	gi|326493276|dbj|BAJ85099.1|/0/predicted protein [Hordeum vulgare subsp. vulgare]
gnl|UG|Ta#S52541461	23.37	22.01	-0.0864986	0.63348	0.743806	8.32	-1.49	1.32e-10	2.05e-09	GO:0031981//nuclear lumen;GO:0015630//microtubule cytoskeleton;GO:0044444//cytoplasmic part	GO:0032550;GO:0035174//histone serine kinase activity	GO:0016458//gene silencing;GO:0035404//histone-serine phosphorylation;GO:0034968//histone lysine methylation;GO:0007049//cell cycle	gi|357126095|ref|XP_003564724.1|/7.69178e-162/PREDICTED: serine/threonine-protein kinase Aurora-1-like [Brachypodium distachyon]
gnl|UG|Ta#S26027973	5.27	5.15	-0.0332305	0.929408	0.976474	24.97	2.24432	8.45e-12	1.46e-10	-	-	-	gi|326487920|dbj|BAJ89799.1|/4.42608e-17/predicted protein [Hordeum vulgare subsp. vulgare]
gnl|UG|Ta#S26022654	344.16	954.85	1.47219	5.11e-12	9.06e-11	492.79	0.517894	5.26e-12	9.31e-11	GO:0043231//intracellular membrane-bounded organelle	-	GO:0014070//response to organic cyclic compound;GO:0044767	gi|356545971|ref|XP_003541406.1|/1.46578e-124/PREDICTED: polyubiquitin-like [Glycine max]
gnl|UG|Ta#S26027586	26.7	32.66	0.290685	0.0658828	0.158228	53.75	1.00943	5.4e-13	1.12e-11	-	-	-	gi|357140675|ref|XP_003571889.1|/1.29931e-45/PREDICTED: uncharacterized protein LOC100830832 [Brachypodium distachyon]
gnl|UG|Ta#S52546658	1511.4	2044.79	0.436067	0	0	3454.24	1.19248	0	0	GO:0032991//macromolecular complex;GO:0015630//microtubule cytoskeleton	GO:0017111//nucleoside-triphosphatase activity;GO:0032550;GO:0005198//structural molecule activity	GO:0009154//purine ribonucleotide catabolic process;GO:0044763;GO:0043623//cellular protein complex assembly	gi|8928422|sp|Q96460.1|TBA2_HORVU/0/RecName: Full=Tubulin alpha-2 chain
gnl|UG|Ta#S52542951	134.57	65.86	-1.03088	2.09e-31	1.18e-29	56.64	-1.24846	1.2e-41	6.4e-40	GO:0009536//plastid	-	-	gi|326512610|dbj|BAJ99660.1|/9.84526e-55/predicted protein [Hordeum vulgare subsp. vulgare]
gnl|UG|Ta#S52543799	22.14	53.61	1.27585	1.24e-13	3.19e-12	63.34	1.51646	0	0	GO:0009536//plastid	GO:0005488//binding;GO:0004659//prenyltransferase activity	GO:0016101//diterpenoid metabolic process;GO:0019758	gi|357122245|ref|XP_003562826.1|/3.04008e-135/PREDICTED: geranylgeranyl pyrophosphate synthase, chloroplastic-like [Brachypodium distachyon]
gnl|UG|Ta#S52541650	69.75	40.47	-0.78534	2.61e-11	4.28e-10	24.61	-1.50295	3.89e-29	1.73e-27	GO:0043231//intracellular membrane-bounded organelle	GO:0003676//nucleic acid binding	-	gi|326490315|dbj|BAJ84821.1|/1.38209e-88/predicted protein [Hordeum vulgare subsp. vulgare]
gnl|UG|Ta#S17972730	2.81	14.56	2.37337	4.36e-08	5.06e-07	24.43	3.12001	5.07e-08	5.84e-07	GO:0043231//intracellular membrane-bounded organelle	-	-	gi|297720225|ref|NP_001172474.1|/8.9822e-43/Os01g0630700 [Oryza sativa Japonica Group]
gnl|UG|Ta#S52545868	15.64	22.37	0.516325	0.00935286	0.0342546	33.48	1.09806	1.11e-09	1.55e-08	GO:0043231//intracellular membrane-bounded organelle;GO:0016020//membrane	GO:0032029;GO:0003824//catalytic activity;GO:0032550	GO:0035556//intracellular signal transduction;GO:0045184//establishment of protein localization	gi|326510941|dbj|BAJ91818.1|/4.38335e-105/predicted protein [Hordeum vulgare subsp. vulgare]
gnl|UG|Ta#S15982913	59.56	28.93	-1.04178	5.5e-15	1.87e-13	41.26	-0.5296	1.57e-05	0.000122064	GO:0043231//intracellular membrane-bounded organelle	GO:0015405;GO:0016462//pyrophosphatase activity	GO:0006818//hydrogen transport	gi|31580801|gb|AAP55210.1|/0/vacuolar proton-inorganic pyrophosphatase [Triticum aestivum]
gnl|UG|Ta#S12919341	9.84	6.21	-0.664065	0.0317612	0.0938634	27.33	1.47376	4.54e-12	8.14e-11	-	-	-	gi|326509021|dbj|BAJ86903.1|/6.27511e-30/predicted protein [Hordeum vulgare subsp. vulgare]
gnl|UG|Ta#S26024961	4.04	0.01	-8.65821	1.35e-07	1.48e-06	2.17	-0.89666	0.079314	0.186681	GO:0009507//chloroplast	GO:0046872//metal ion binding	-	gi|326490283|dbj|BAJ84805.1|/2.79196e-96/predicted protein [Hordeum vulgare subsp. vulgare]
gnl|UG|Ta#S52544378	2.81	0.01	-8.13443	1.67e-05	0.000127222	0.01	-8.13443	1.96e-05	0.000149707	GO:0043231//intracellular membrane-bounded organelle	GO:0052689	GO:0000904//cell morphogenesis involved in differentiation	gi|326517960|dbj|BAK07232.1|/0/predicted protein [Hordeum vulgare subsp. vulgare]
gnl|UG|Ta#S26024520	4.57	0.89	-2.36032	0.000126941	0.000796431	1.09	-2.06787	0.000444154	0.00249256	-	-	-	gi|63087730|emb|CAI93180.1|/7.03638e-11/glycosyltransferase [Triticum aestivum]
gnl|UG|Ta#S26027431	7.03	0.89	-2.98165	5.31e-08	6.1e-07	2.71	-1.37523	0.001017	0.00519813	GO:0043231//intracellular membrane-bounded organelle	-	-	gi|326498921|dbj|BAK02446.1|/7.32538e-100/predicted protein [Hordeum vulgare subsp. vulgare]
gnl|UG|Ta#S22368718	2.64	0.01	-8.04439	3.32e-05	0.00023618	1.27	-1.05571	0.107857	0.239691	-	-	-	gi|63087730|emb|CAI93180.1|/8.06897e-09/glycosyltransferase [Triticum aestivum]
gnl|UG|Ta#S50138507	3.51	0.01	-8.45533	1.06e-06	1.01e-05	0.01	-8.45533	1.3e-06	1.23e-05	GO:0009532//plastid stroma;GO:0005576//extracellular region	GO:0046906//tetrapyrrole binding;GO:0051540;GO:0003824//catalytic activity	GO:0010035//response to inorganic substance;GO:0044710	gi|218963620|gb|ACL13515.1|/0/ferredoxin-nitrite reductase precursor [Triticum aestivum]
gnl|UG|Ta#S17976892	4.04	3.91	-0.0471867	0.91097	0.958893	17.19	2.08914	6.56e-10	9.36e-09	GO:0030312//external encapsulating structure;GO:0005911//cell-cell junction;GO:0005576//extracellular region;GO:0016020//membrane	GO:0016616//oxidoreductase activity, acting on the CH-OH group of donors, NAD or NADP as acceptor;GO:0000166//nucleotide binding	GO:0010035//response to inorganic substance;GO:0044710;GO:0000741//karyogamy;GO:0015698//inorganic anion transport;GO:0003006//developmental process involved in reproduction;GO:0006950//response to stress	gi|242096098|ref|XP_002438539.1|/5.90323e-27/hypothetical protein SORBIDRAFT_10g021670 [Sorghum bicolor]
gnl|UG|Ta#S52542044	1.58	0.36	-2.13386	0.0402728	0.111536	6.33	2.00228	4.68e-05	0.000329408	GO:0043231//intracellular membrane-bounded organelle	-	-	gi|326516678|dbj|BAJ96331.1|/1.65759e-163/predicted protein [Hordeum vulgare subsp. vulgare]
gnl|UG|Ta#S52543253	0.88	0.36	-1.28951	0.295892	0.413415	5.79	2.71799	3.25e-05	0.000238324	-	-	-	gi|326518628|dbj|BAJ88343.1|/6.70961e-94/predicted protein [Hordeum vulgare subsp. vulgare]
gnl|UG|Ta#S17889512	4.57	0.71	-2.6863	3.83e-05	0.000269446	5.97	0.385537	0.308338	0.428923	GO:0016020//membrane;GO:0009536//plastid	GO:0015291//secondary active transmembrane transporter activity	GO:0015893//drug transport;GO:0044763;GO:0006950//response to stress;GO:0000041//transition metal ion transport;GO:0051235	gi|357132642|ref|XP_003567938.1|/3.82404e-65/PREDICTED: MATE efflux family protein 6-like [Brachypodium distachyon]
gnl|UG|Ta#S18012385	6.32	1.07	-2.56231	1.92e-06	1.75e-05	14.12	1.15974	3.84e-05	0.000276428	GO:0043231//intracellular membrane-bounded organelle	-	-	gi|326508046|dbj|BAJ86766.1|/1.15057e-73/predicted protein [Hordeum vulgare subsp. vulgare]
gnl|UG|Ta#S27569185	0.01	0.36	5.16993	0.246132	0.396502	2.9	8.17991	1.18e-05	9.42e-05	-	GO:0016706//oxidoreductase activity, acting on paired donors, with incorporation or reduction of molecular oxygen, 2-oxoglutarate as one donor, and incorporation of one atom each of oxygen into both donors;GO:0043169//cation binding;GO:0016701//oxidoreduc	GO:0016101//diterpenoid metabolic process	gi|85540947|sp|Q3I410.1|G3O22_WHEAT/0/RecName: Full=Gibberellin 3-beta-dioxygenase 2-2; AltName: Full=Gibberellin 3 beta-hydroxylase 2-2; AltName: Full=Gibberellin 3-oxidase 2-2
gnl|UG|Ta#S52544222	0.7	0.01	-6.12928	0.0641372	0.154717	4.89	2.80441	6.21e-05	0.000423295	GO:0043231//intracellular membrane-bounded organelle	-	-	gi|326503858|dbj|BAK02715.1|/0/predicted protein [Hordeum vulgare subsp. vulgare]
gnl|UG|Ta#S50381023	0.01	0.89	6.47573	0.0302904	0.0917069	3.62	8.49985	6.97e-07	6.87e-06	-	-	GO:0006089//lactate metabolic process;GO:0014070//response to organic cyclic compound;GO:0009755//hormone-mediated signaling pathway;GO:0009404//toxin metabolic process	gi|326532988|dbj|BAJ89339.1|/2.6418e-98/predicted protein [Hordeum vulgare subsp. vulgare]
gnl|UG|Ta#S32608205	2.46	0.53	-2.21459	0.00803592	0.0304211	0.01	-7.94251	7.61e-05	0.000509968	GO:0043234//protein complex;GO:0009532//plastid stroma	-	GO:0009451//RNA modification;GO:0005984//disaccharide metabolic process;GO:0005982//starch metabolic process;GO:0019684//photosynthesis, light reaction;GO:0043623//cellular protein complex assembly	gi|326494344|dbj|BAJ90441.1|/2.70018e-52/predicted protein [Hordeum vulgare subsp. vulgare]
gnl|UG|Ta#S13134493	7.2	0.71	-3.34211	6.21e-09	7.94e-08	9.23	0.358334	0.237866	0.418219	-	-	-	gi|326528885|dbj|BAJ97464.1|/9.30832e-37/predicted protein [Hordeum vulgare subsp. vulgare]
gnl|UG|Ta#S52545051	4.04	0.01	-8.65821	1.35e-07	1.48e-06	1.09	-1.89003	0.00187826	0.00889088	GO:0043231//intracellular membrane-bounded organelle	-	-	gi|326501826|dbj|BAK06405.1|/4.07464e-84/predicted protein [Hordeum vulgare subsp. vulgare]
gnl|UG|Ta#S32542595	1.58	0.71	-1.15403	0.185981	0.340467	34.93	4.46647	3.33e-06	2.94e-05	GO:0043231//intracellular membrane-bounded organelle	GO:0016787//hydrolase activity	-	gi|326513755|dbj|BAJ87896.1|/2.98206e-112/predicted protein [Hordeum vulgare subsp. vulgare]
gnl|UG|Ta#S12923494	7.73	13.85	0.841346	0.00168448	0.00793915	53.75	2.79772	5.04e-14	1.35e-12	-	GO:0016798//hydrolase activity, acting on glycosyl bonds	GO:0044238//primary metabolic process	gi|18146821|dbj|BAB82469.1|/0/sucrose:fructan 6-fructosyltransferase [Triticum aestivum]
gnl|UG|Ta#S32217997	4.04	0.36	-3.48829	1.18e-05	9.2e-05	1.45	-1.4783	0.00895104	0.0331313	GO:0009532//plastid stroma;GO:0005576//extracellular region	GO:0004175//endopeptidase activity	GO:0019538//protein metabolic process;GO:0006089//lactate metabolic process;GO:0010038//response to metal ion	gi|326512622|dbj|BAJ99666.1|/6.09964e-11/predicted protein [Hordeum vulgare subsp. vulgare]
gnl|UG|Ta#S37853022	3.16	1.42	-1.15403	0.0555836	0.146698	0.01	-8.30378	5.05e-06	4.32e-05	-	-	-	gi|326531930|dbj|BAK01341.1|/8.7744e-30/predicted protein [Hordeum vulgare subsp. vulgare]
gnl|UG|Ta#S32696743	0.7	0.71	0.0204641	0.987288	1.01402	4.34	2.63227	0.00012403	0.000788655	GO:0031224//intrinsic to membrane	GO:0017111//nucleoside-triphosphatase activity;GO:0032550;GO:0015405	GO:0009154//purine ribonucleotide catabolic process;GO:0044763;GO:0051234//establishment of localization	gi|326494550|dbj|BAJ94394.1|/2.36808e-102/predicted protein [Hordeum vulgare subsp. vulgare]
gnl|UG|Ta#S18011749	7.2	7.63	0.0836862	0.791266	0.85901	17.19	1.2555	1.26e-06	1.2e-05	-	-	-	gi|326504588|dbj|BAK06585.1|/1.8859e-19/predicted protein [Hordeum vulgare subsp. vulgare]
gnl|UG|Ta#S12966251	12.65	12.96	0.0349283	0.884338	0.933902	1.27	-3.31624	1.53e-14	4.31e-13	-	-	-	gi|326516222|dbj|BAJ88134.1|/1.13869e-31/predicted protein [Hordeum vulgare subsp. vulgare]
gnl|UG|Ta#S52543722	0.01	0.89	6.47573	0.0302904	0.0906685	4.16	8.70044	8.33e-08	9.29e-07	GO:0031224//intrinsic to membrane	GO:0046906//tetrapyrrole binding;GO:0046914//transition metal ion binding;GO:0016491//oxidoreductase activity	GO:0009646//response to absence of light;GO:0016129;GO:0006091//generation of precursor metabolites and energy;GO:0000226//microtubule cytoskeleton organization;GO:0055088//lipid homeostasis;GO:0032502//developmental process	gi|334089833|gb|AEG64639.1|/0/brassinosteroid C6-oxidase [Hordeum vulgare subsp. vulgare]
gnl|UG|Ta#S32013933	3.69	1.07	-1.78601	0.0040521	0.0170241	0.01	-8.52748	6.59e-07	6.53e-06	-	GO:0048037//cofactor binding;GO:0036094//small molecule binding	GO:0008152//metabolic process	gi|326517641|dbj|BAK03739.1|/2.17592e-17/predicted protein [Hordeum vulgare subsp. vulgare]
gnl|UG|Ta#S12898053	0.01	1.6	7.32193	0.00185418	0.00858366	4.52	8.82018	2.02e-08	2.44e-07	GO:0016020//membrane;GO:0042579//microbody;GO:0009532//plastid stroma	GO:0046914//transition metal ion binding;GO:0016655//oxidoreductase activity, acting on NAD(P)H, quinone or similar compound as acceptor;GO:0016646//oxidoreductase activity, acting on the CH-NH group of donors, NAD or NADP as acceptor	GO:0009696//salicylic acid metabolic process;GO:0007243//intracellular protein kinase cascade;GO:0010243//response to organic nitrogen;GO:0009062//fatty acid catabolic process;GO:0006007//glucose catabolic process;GO:0009755//hormone-mediated signaling pa	gi|326529029|dbj|BAK00908.1|/2.54896e-97/predicted protein [Hordeum vulgare subsp. vulgare]
gnl|UG|Ta#S13165864	17.92	3.02	-2.56895	5.32e-16	1.95e-14	1.99	-3.17073	2.68e-19	9.26e-18	-	-	-	gi|222634984|gb|EEE65116.1|/5.36808e-06/hypothetical protein OsJ_20179 [Oryza sativa Japonica Group]
gnl|UG|Ta#S26025863	10.19	3.91	-1.38191	5.8e-05	0.000394661	5.61	-0.861081	0.00642274	0.0256022	-	-	-	gi|125543492|gb|EAY89631.1|/2.20044e-39/hypothetical protein OsI_11160 [Oryza sativa Indica Group]
gnl|UG|Ta#S16203264	42.34	9.59	-2.14242	3.76e-29	2.06e-27	5.97	-2.82622	4.04e-39	2.07e-37	-	-	-	gi|413954133|gb|AFW86782.1|/9.77272e-14/hypothetical protein ZEAMMB73_794809 [Zea mays]
gnl|UG|Ta#S52546868	14.23	4.79	-1.57084	1.68e-07	1.81e-06	1.27	-3.48604	7.34e-17	2.35e-15	GO:0043231//intracellular membrane-bounded organelle	GO:0008194//UDP-glycosyltransferase activity	-	gi|326492982|dbj|BAJ84952.1|/1.59569e-162/predicted protein [Hordeum vulgare subsp. vulgare]
gnl|UG|Ta#S26029051	6.15	1.07	-2.52298	3.31e-06	2.89e-05	3.26	-0.915714	0.0263572	0.0823616	-	GO:0003676//nucleic acid binding	GO:0014070//response to organic cyclic compound	gi|354720425|gb|AER38255.1|/3.1472e-86/MYB13-1 [Triticum aestivum]
gnl|UG|Ta#S52542753	3.34	0.01	-8.3837	2.12e-06	1.92e-05	0.9	-1.89185	0.00512056	0.0210887	-	-	-	gi|326512328|dbj|BAJ99519.1|/0/predicted protein [Hordeum vulgare subsp. vulgare]
gnl|UG|Ta#S53250044	10.89	0.71	-3.93904	1.5e-14	4.86e-13	7.96	-0.452164	0.111954	0.247107	GO:0043231//intracellular membrane-bounded organelle	-	GO:0006605//protein targeting;GO:0006351//transcription, DNA-dependent	gi|326514212|dbj|BAJ92256.1|/1.38746e-60/predicted protein [Hordeum vulgare subsp. vulgare]
gnl|UG|Ta#S16241549	14.93	2.31	-2.69225	3.34e-14	1e-12	18.82	0.334052	0.113294	0.249818	-	-	-	gi|326521602|dbj|BAK00377.1|/1.2301e-53/predicted protein [Hordeum vulgare subsp. vulgare]
gnl|UG|Ta#S16199902	10.19	2.49	-2.03294	1.28e-07	1.41e-06	13.21	0.374476	0.139739	0.271962	GO:0043231//intracellular membrane-bounded organelle;GO:0030312//external encapsulating structure	GO:0016616//oxidoreductase activity, acting on the CH-OH group of donors, NAD or NADP as acceptor;GO:0016899//oxidoreductase activity, acting on the CH-OH group of donors, oxygen as acceptor;GO:0000166//nucleotide binding	GO:0044710	gi|326496459|dbj|BAJ94691.1|/3.20562e-122/predicted protein [Hordeum vulgare subsp. vulgare]
gnl|UG|Ta#S13139575	1.23	0.89	-0.466781	0.594146	0.707332	6.7	2.4455	1.22e-05	9.72e-05	-	-	-	gi|108711786|gb|ABF99581.1|/3.70292e-08/Zinc finger, C2H2 type family protein [Oryza sativa Japonica Group]
gnl|UG|Ta#S52544254	84.33	13.31	-2.66354	1.34e-72	1.11e-70	92.48	0.133095	0.146616	0.283923	-	GO:0016772//transferase activity, transferring phosphorus-containing groups	GO:0006796//phosphate-containing compound metabolic process	gi|326501402|dbj|BAK02490.1|/0/predicted protein [Hordeum vulgare subsp. vulgare]
gnl|UG|Ta#S13146454	29.16	13.85	-1.0741	2.1e-08	2.55e-07	12.49	-1.22322	6.33e-10	9.08e-09	GO:0005911//cell-cell junction;GO:0031224//intrinsic to membrane;GO:0009536//plastid	GO:0005372//water transmembrane transporter activity	GO:0009725//response to hormone stimulus;GO:0044763;GO:0006950//response to stress;GO:0042044//fluid transport	gi|162459293|ref|NP_001105024.1|/4.7904e-59/aquaporin PIP2-1 [Zea mays]
gnl|UG|Ta#S52544105	4.22	0.71	-2.57135	0.000115799	0.000740096	1.81	-1.22125	0.0210724	0.0677912	GO:0031231//intrinsic to peroxisomal membrane	GO:0005515//protein binding	GO:0006007//glucose catabolic process;GO:0007031//peroxisome organization	gi|326499045|dbj|BAK06013.1|/1.49878e-97/predicted protein [Hordeum vulgare subsp. vulgare]
gnl|UG|Ta#S52545019	0.88	0.53	-0.731511	0.518046	0.637438	9.05	3.36234	2.97e-05	0.00021953	GO:0043231//intracellular membrane-bounded organelle	-	-	gi|326489571|dbj|BAK01766.1|/3.61733e-51/predicted protein [Hordeum vulgare subsp. vulgare]
gnl|UG|Ta#S13130005	15.99	1.6	-3.32103	2.8e-18	1.12e-16	13.75	-0.217738	0.334522	0.456083	-	-	GO:0009628//response to abiotic stimulus;GO:0042221//response to chemical stimulus;GO:0009791//post-embryonic development	gi|357147129|ref|XP_003574231.1|/3.12153e-21/PREDICTED: probable glutathione S-transferase GSTU6-like [Brachypodium distachyon]
gnl|UG|Ta#S16058502	5.09	0.53	-3.2636	1.61e-06	1.49e-05	0.9	-2.49967	3.24e-05	0.000238285	GO:0042579//microbody;GO:0009536//plastid	GO:0016405//CoA-ligase activity	GO:0042374	gi|326487970|dbj|BAJ89824.1|/0/predicted protein [Hordeum vulgare subsp. vulgare]
gnl|UG|Ta#S17983481	12.47	4.79	-1.38036	8.75e-06	7.02e-05	9.23	-0.434059	0.100664	0.227353	GO:0043231//intracellular membrane-bounded organelle	-	-	gi|414884261|tpg|DAA60275.1|/2.62698e-36/TPA: putative bifunctional inhibitor/lipid-transfer protein/seed storage 2S albumin superfamily protein [Zea mays]
gnl|UG|Ta#S52544472	368.93	74.38	-2.31036	2.04e-264	2.21e-262	548.53	0.572223	1.43e-12	2.74e-11	GO:0043231//intracellular membrane-bounded organelle	GO:0046906//tetrapyrrole binding;GO:0016209//antioxidant activity;GO:0043169//cation binding;GO:0003824//catalytic activity	GO:0006950//response to stress;GO:0044710	gi|357122846|ref|XP_003563125.1|/7.65876e-136/PREDICTED: peroxidase N-like [Brachypodium distachyon]
gnl|UG|Ta#S37853354	13.88	6.39	-1.11912	6.83e-05	0.000457862	5.79	-1.26137	1.35e-05	0.000106246	GO:0043231//intracellular membrane-bounded organelle	GO:0005488//binding	GO:0009987//cellular process;GO:0050896//response to stimulus	gi|357154249|ref|XP_003576721.1|/3.29219e-29/PREDICTED: indole-3-acetic acid-induced protein ARG7-like [Brachypodium distachyon]
gnl|UG|Ta#S52543877	115.42	13.49	-3.09693	2.99e-115	2.82e-113	46.15	-1.32249	3.56e-39	1.82e-37	GO:0043231//intracellular membrane-bounded organelle	GO:0046906//tetrapyrrole binding;GO:0016209//antioxidant activity;GO:0043169//cation binding;GO:0003824//catalytic activity	GO:0006950//response to stress;GO:0044710	gi|326491607|dbj|BAJ94281.1|/6.06137e-171/predicted protein [Hordeum vulgare subsp. vulgare]
gnl|UG|Ta#S13136445	8.78	1.78	-2.30234	1.19e-07	1.32e-06	0.9	-3.28622	2.31e-10	3.48e-09	-	-	-	gi|357154249|ref|XP_003576721.1|/1.38072e-15/PREDICTED: indole-3-acetic acid-induced protein ARG7-like [Brachypodium distachyon]
gnl|UG|Ta#S16201360	13.7	2.13	-2.68525	4.23e-13	8.93e-12	5.25	-1.38379	3.37e-06	2.96e-05	-	-	GO:0008152//metabolic process;GO:0009965//leaf morphogenesis	gi|326531770|dbj|BAJ97889.1|/1.95801e-73/predicted protein [Hordeum vulgare subsp. vulgare]
gnl|UG|Ta#S16203410	31.27	6.04	-2.37216	1.21e-24	5.93e-23	20.45	-0.612678	0.000362278	0.00209152	-	-	-	gi|55792398|gb|AAV65310.1|/3.42826e-63/universal stress protein [Hordeum vulgare subsp. vulgare]
gnl|UG|Ta#S52543342	15.64	3.2	-2.2891	1.55e-12	2.92e-11	14.84	-0.0757494	0.734796	0.817385	-	-	-	gi|326488024|dbj|BAJ89851.1|/0/predicted protein [Hordeum vulgare subsp. vulgare]
gnl|UG|Ta#S52544242	6.68	1.6	-2.06178	1.78e-05	0.000133398	2.17	-1.62215	0.000297378	0.00173704	GO:0043231//intracellular membrane-bounded organelle;GO:0016020//membrane	GO:0016741	GO:0010394//homogalacturonan metabolic process;GO:0009725//response to hormone stimulus;GO:0044767;GO:0022622//root system development	gi|326503766|dbj|BAJ86389.1|/0/predicted protein [Hordeum vulgare subsp. vulgare]
gnl|UG|Ta#S16058379	16.51	1.6	-3.3672	4.66e-19	1.93e-17	3.8	-2.11927	5.89e-12	1.04e-10	-	-	-	gi|357120258|ref|XP_003561845.1|/3.76768e-117/PREDICTED: nuclear transcription factor Y subunit A-10-like isoform 1 [Brachypodium distachyon]
gnl|UG|Ta#S17985429	9.14	3.37	-1.43945	9.05e-05	0.000589858	7.78	-0.232424	0.439632	0.565689	GO:0043231//intracellular membrane-bounded organelle	GO:0004175//endopeptidase activity	GO:0019538//protein metabolic process	gi|326491519|dbj|BAJ94237.1|/7.30948e-134/predicted protein [Hordeum vulgare subsp. vulgare]
gnl|UG|Ta#S22385103	0.01	1.07	6.74147	0.0150666	0.0514648	2.35	7.87652	9.9e-05	0.000645733	GO:0043231//intracellular membrane-bounded organelle;GO:0044444//cytoplasmic part;GO:0016020//membrane	GO:0016780//phosphotransferase activity, for other substituted phosphate groups	GO:0008654//phospholipid biosynthetic process	gi|357112788|ref|XP_003558189.1|/9.84458e-84/PREDICTED: CDP-diacylglycerol--glycerol-3-phosphate 3-phosphatidyltransferase-like [Brachypodium distachyon]
gnl|UG|Ta#S22383738	4.74	1.07	-2.14728	0.000219136	0.00130361	22.08	2.21978	5.35e-11	8.65e-10	GO:0043231//intracellular membrane-bounded organelle	-	-	gi|326487920|dbj|BAJ89799.1|/3.48086e-33/predicted protein [Hordeum vulgare subsp. vulgare]
gnl|UG|Ta#S22366503	7.55	1.78	-2.0846	4.05e-06	3.47e-05	0.36	-4.39041	5.71e-11	9.21e-10	GO:0043231//intracellular membrane-bounded organelle	GO:0003824//catalytic activity;GO:0016209//antioxidant activity;GO:0043169//cation binding;GO:0046906//tetrapyrrole binding	GO:0044710;GO:0006950//response to stress	gi|326527949|dbj|BAJ89026.1|/3.64673e-44/predicted protein [Hordeum vulgare subsp. vulgare]
gnl|UG|Ta#S32706158	3.87	1.07	-1.85472	0.0025357	0.0112778	0.01	-8.59619	3.35e-07	3.45e-06	GO:0009536//plastid	GO:0003676//nucleic acid binding;GO:0008408//3'-5' exonuclease activity	GO:0009668;GO:0009658//chloroplast organization;GO:0042254//ribosome biogenesis;GO:0034660//ncRNA metabolic process;GO:0003006//developmental process involved in reproduction	gi|218189347|gb|EEC71774.1|/1.56391e-18/hypothetical protein OsI_04386 [Oryza sativa Indica Group]
gnl|UG|Ta#S13049510	30.92	10.3	-1.5859	6.42e-15	2.16e-13	64.43	1.05919	0	0	GO:0043231//intracellular membrane-bounded organelle	GO:0016881//acid-amino acid ligase activity	GO:0009725//response to hormone stimulus;GO:0009314//response to radiation;GO:0046903//secretion	gi|326508166|dbj|BAJ99350.1|/1.01114e-56/predicted protein [Hordeum vulgare subsp. vulgare]
gnl|UG|Ta#S16058019	31.27	7.28	-2.10277	1.92e-21	8.58e-20	2.71	-3.52841	8.84e-36	4.32e-34	GO:0043231//intracellular membrane-bounded organelle	GO:0015556//C4-dicarboxylate transmembrane transporter activity	GO:0044763;GO:0015743//malate transport;GO:0030001//metal ion transport	gi|357159045|ref|XP_003578321.1|/7.3785e-121/PREDICTED: tonoplast dicarboxylate transporter-like [Brachypodium distachyon]
gnl|UG|Ta#S12923081	940.08	311.01	-1.59582	0	0	477.41	-0.977555	2.94e-189	2.28e-187	-	GO:0003824//catalytic activity;GO:0016209//antioxidant activity;GO:0043169//cation binding;GO:0046906//tetrapyrrole binding	GO:0044710;GO:0006950//response to stress	gi|732972|emb|CAA59485.1|/1.70617e-90/peroxidase [Triticum aestivum]
gnl|UG|Ta#S32678136	24.07	3.02	-2.99462	1.82e-24	8.8e-23	12.31	-0.967405	3.46e-06	3.04e-05	-	-	-	gi|326496783|dbj|BAJ98418.1|/5.38142e-69/predicted protein [Hordeum vulgare subsp. vulgare]
gnl|UG|Ta#S32573627	6.32	4.97	-0.346679	0.341948	0.464811	1.45	-2.12387	2.37e-05	0.000177887	-	-	-	gi|357138603|ref|XP_003570880.1|/8.5878e-72/PREDICTED: uncharacterized protein LOC100833395 [Brachypodium distachyon]
gnl|UG|Ta#S17988842	9.49	10.47	0.141781	0.600628	0.71286	23.53	1.31002	4.41e-09	5.74e-08	-	-	GO:0050896//response to stimulus;GO:0006811//ion transport	gi|326505270|dbj|BAK03022.1|/2.98836e-89/predicted protein [Hordeum vulgare subsp. vulgare]
gnl|UG|Ta#S32630941	205.55	58.05	-1.82412	1.48e-109	1.37e-107	161.43	-0.348581	4.84e-08	5.59e-07	GO:0030312//external encapsulating structure	GO:0004553//hydrolase activity, hydrolyzing O-glycosyl compounds	GO:0044238//primary metabolic process	gi|326490848|dbj|BAJ90091.1|/5.18621e-53/predicted protein [Hordeum vulgare subsp. vulgare]
gnl|UG|Ta#S50378495	34.08	6.57	-2.37496	9.42e-27	4.84e-25	19.18	-0.829323	1.22e-06	1.16e-05	GO:0043231//intracellular membrane-bounded organelle	-	-	gi|326533954|dbj|BAJ93750.1|/1.23576e-64/predicted protein [Hordeum vulgare subsp. vulgare]
gnl|UG|Ta#S37751936	7.38	5.5	-0.424189	0.216848	0.388496	0.01	-9.52748	4.28e-13	9.13e-12	-	-	-	gi|414885647|tpg|DAA61661.1|/3.24344e-09/TPA: keratin-associated protein 5-4 [Zea mays]
gnl|UG|Ta#S13128696	15.28	3.91	-1.9664	2.19e-10	3.29e-09	11.04	-0.468904	0.0507758	0.137886	GO:0043231//intracellular membrane-bounded organelle	GO:0043169//cation binding;GO:0046906//tetrapyrrole binding;GO:0016209//antioxidant activity;GO:0003824//catalytic activity	GO:0010035//response to inorganic substance;GO:0006575//cellular modified amino acid metabolic process;GO:0015698//inorganic anion transport;GO:0006595//polyamine metabolic process;GO:0006725//cellular aromatic compound metabolic process;GO:0006950//respo	gi|326489205|dbj|BAK01586.1|/4.78613e-60/predicted protein [Hordeum vulgare subsp. vulgare]
gnl|UG|Ta#S18006540	6.68	1.95	-1.77637	0.000104614	0.000674043	3.62	-0.883858	0.024752	0.0781932	GO:0009536//plastid	GO:0043169//cation binding;GO:0051536//iron-sulfur cluster binding	GO:0016192//vesicle-mediated transport;GO:0006091//generation of precursor metabolites and energy	gi|19569591|gb|AAL92109.1|AF486634_1/1.05735e-79/ferredoxin precursor [Triticum aestivum]
gnl|UG|Ta#S50388459	7.91	1.24	-2.67334	4.91e-08	5.66e-07	2.17	-1.86598	1.37e-05	0.000107469	-	-	-	gi|357146516|ref|XP_003574020.1|/2.9093e-122/PREDICTED: WD repeat-containing protein 26-like [Brachypodium distachyon]
gnl|UG|Ta#S32541616	48.66	22.19	-1.13283	3.97e-14	1.18e-12	16.47	-1.5629	6.06e-22	2.3e-20	-	-	-	gi|326497559|dbj|BAK05869.1|/6.99969e-16/predicted protein [Hordeum vulgare subsp. vulgare]
gnl|UG|Ta#S12923080	32.85	19.35	-0.76356	8.1e-06	6.55e-05	6.52	-2.33295	4.78e-25	1.96e-23	-	-	-	gi|732970|emb|CAA59484.1|/3.50338e-86/pox1 [Triticum aestivum]
gnl|UG|Ta#S26028149	16.51	6.92	-1.2545	1.94e-06	1.76e-05	14.12	-0.2256	0.307022	0.427159	-	GO:0003824//catalytic activity;GO:0005488//binding	GO:0008152//metabolic process	gi|413954772|gb|AFW87421.1|/4.14076e-20/hypothetical protein ZEAMMB73_660708 [Zea mays]
gnl|UG|Ta#S52543663	10.54	3.55	-1.56998	7.02e-06	5.73e-05	12.31	0.223956	0.382714	0.508635	-	-	GO:0005982//starch metabolic process;GO:0005984//disaccharide metabolic process;GO:0044093	gi|326499940|dbj|BAJ90805.1|/9.61016e-163/predicted protein [Hordeum vulgare subsp. vulgare]
gnl|UG|Ta#S22385281	42.16	15.62	-1.43248	2.98e-17	1.14e-15	37.46	-0.170524	0.212942	0.381643	GO:0031224//intrinsic to membrane;GO:0009526//plastid envelope;GO:0009534//chloroplast thylakoid;GO:0034357	GO:0043169//cation binding;GO:0015078//hydrogen ion transmembrane transporter activity;GO:0051536//iron-sulfur cluster binding;GO:0009055//electron carrier activity;GO:0052880	GO:0006952//defense response;GO:1990066;GO:0044710;GO:0006091//generation of precursor metabolites and energy	gi|326518434|dbj|BAJ88246.1|/3.01747e-87/predicted protein [Hordeum vulgare subsp. vulgare]
gnl|UG|Ta#S12923083	256.67	67.1	-1.93553	1.41e-147	1.4e-145	15.02	-4.09496	0	0	GO:0043231//intracellular membrane-bounded organelle	GO:0046906//tetrapyrrole binding;GO:0016209//antioxidant activity;GO:0043169//cation binding;GO:0003824//catalytic activity	GO:0042743//hydrogen peroxide metabolic process;GO:0006950//response to stress;GO:0044710	gi|732976|emb|CAA59487.1|/5.09408e-128/peroxidase [Triticum aestivum]
gnl|UG|Ta#S13219750	28.64	7.28	-1.97602	2.41e-18	9.66e-17	13.03	-1.13619	7.74e-09	9.76e-08	GO:0044444//cytoplasmic part	GO:0016412//serine O-acyltransferase activity	GO:0006563//L-serine metabolic process	gi|357132828|ref|XP_003568030.1|/3.30997e-35/PREDICTED: probable serine acetyltransferase 5-like isoform 1 [Brachypodium distachyon]
gnl|UG|Ta#S37822251	8.96	2.66	-1.75207	7.85e-06	6.36e-05	0.36	-4.63743	3.45e-13	7.59e-12	GO:0043231//intracellular membrane-bounded organelle	GO:0005488//binding	GO:0009987//cellular process;GO:0050896//response to stimulus	gi|357154249|ref|XP_003576721.1|/4.03879e-34/PREDICTED: indole-3-acetic acid-induced protein ARG7-like [Brachypodium distachyon]
gnl|UG|Ta#S52543140	9.66	1.42	-2.76613	7.14e-10	1.01e-08	1.63	-2.56715	4.11e-09	5.4e-08	-	-	-	gi|326491205|dbj|BAK05702.1|/0/predicted protein [Hordeum vulgare subsp. vulgare]
gnl|UG|Ta#S17985189	64.12	25.56	-1.32689	8.06e-23	3.76e-21	12.13	-2.40219	4.93e-49	2.83e-47	GO:0009536//plastid	GO:0016616//oxidoreductase activity, acting on the CH-OH group of donors, NAD or NADP as acceptor;GO:0000166//nucleotide binding;GO:0048037//cofactor binding	GO:0006007//glucose catabolic process;GO:0010038//response to metal ion;GO:0009725//response to hormone stimulus;GO:0019520;GO:0009746;GO:0006970//response to osmotic stress;GO:0034285	gi|326519566|dbj|BAK00156.1|/7.66627e-135/predicted protein [Hordeum vulgare subsp. vulgare]
gnl|UG|Ta#S37748705	6.85	0.71	-3.27021	2.06e-08	2.49e-07	6.52	-0.071232	0.830506	0.890063	GO:0043231//intracellular membrane-bounded organelle	GO:0016746//transferase activity, transferring acyl groups	GO:0009314//response to radiation;GO:0006950//response to stress;GO:0006631//fatty acid metabolic process	gi|357112027|ref|XP_003557811.1|/4.20983e-56/PREDICTED: 3-ketoacyl-CoA synthase 12-like [Brachypodium distachyon]
gnl|UG|Ta#S17989550	30.57	31.07	0.0234057	0.88036	0.931392	71.67	1.22925	0	0	GO:0043231//intracellular membrane-bounded organelle	-	-	gi|326488599|dbj|BAJ93968.1|/2.47478e-34/predicted protein [Hordeum vulgare subsp. vulgare]
gnl|UG|Ta#S16207761	258.96	63.2	-2.03473	6.54e-159	6.63e-157	203.6	-0.346992	1.07e-09	1.49e-08	-	-	-	gi|357156236|ref|XP_003577387.1|/4.08115e-31/PREDICTED: uncharacterized protein LOC100843909 [Brachypodium distachyon]
gnl|UG|Ta#S12964467	24.6	16.69	-0.559674	0.00338922	0.0146847	2.71	-3.18229	4.71e-26	1.97e-24	-	GO:0016740//transferase activity	-	gi|414868027|tpg|DAA46584.1|/3.57907e-42/TPA: hypothetical protein ZEAMMB73_366894 [Zea mays]
gnl|UG|Ta#S13127581	19.68	6.75	-1.54377	1.14e-09	1.58e-08	6.52	-1.59379	5.83e-10	8.4e-09	-	-	-	gi|326527895|dbj|BAJ88999.1|/8.37085e-10/predicted protein [Hordeum vulgare subsp. vulgare]
gnl|UG|Ta#S37847890	10.54	16.15	0.615659	0.00971848	0.0355191	23.16	1.13576	1.97e-07	2.09e-06	GO:0043231//intracellular membrane-bounded organelle	GO:0016787//hydrolase activity	GO:0071704;GO:0044763;GO:0044710	gi|357116252|ref|XP_003559896.1|/1.10227e-48/PREDICTED: GDSL esterase/lipase At1g28600-like [Brachypodium distachyon]
gnl|UG|Ta#S17881101	2.81	0.01	-8.13443	1.67e-05	0.000127333	1.09	-1.36624	0.0412268	0.115265	GO:0009526//plastid envelope	-	-	gi|326493992|dbj|BAJ85458.1|/8.19608e-34/predicted protein [Hordeum vulgare subsp. vulgare]
gnl|UG|Ta#S22387285	4.92	0.36	-3.77259	5.33e-07	5.31e-06	1.45	-1.76261	0.00103387	0.00527228	-	-	-	gi|63087730|emb|CAI93180.1|/6.85635e-11/glycosyltransferase [Triticum aestivum]
gnl|UG|Ta#S17989441	2.64	0.36	-2.87447	0.00141235	0.00680735	0.01	-8.04439	3.86e-05	0.000277041	GO:0009532//plastid stroma	GO:0016616//oxidoreductase activity, acting on the CH-OH group of donors, NAD or NADP as acceptor;GO:0000166//nucleotide binding	GO:0006098//pentose-phosphate shunt	gi|326516826|dbj|BAJ96405.1|/1.00348e-131/predicted protein [Hordeum vulgare subsp. vulgare]
gnl|UG|Ta#S26025150	49.19	13.67	-1.84735	6.06e-28	3.22e-26	18.46	-1.41396	2.55e-19	8.82e-18	-	-	-	gi|326505794|dbj|BAJ91136.1|/1.50488e-23/predicted protein [Hordeum vulgare subsp. vulgare]
gnl|UG|Ta#S16058153	13.35	4.44	-1.58821	3.22e-07	3.33e-06	15.93	0.254907	0.260624	0.407558	GO:0043231//intracellular membrane-bounded organelle	GO:0046914//transition metal ion binding;GO:0003676//nucleic acid binding	-	gi|326492846|dbj|BAJ90279.1|/9.98405e-119/predicted protein [Hordeum vulgare subsp. vulgare]
gnl|UG|Ta#S13165124	185.52	73.85	-1.3289	4.72e-63	3.69e-61	145.5	-0.350556	1.88e-07	2e-06	GO:0043231//intracellular membrane-bounded organelle	GO:0016798//hydrolase activity, acting on glycosyl bonds	GO:0044238//primary metabolic process	gi|357122540|ref|XP_003562973.1|/2.71596e-20/PREDICTED: glucan endo-1,3-beta-glucosidase 7-like [Brachypodium distachyon]
gnl|UG|Ta#S52541926	162.51	13.14	-3.62849	3.15e-186	3.31e-184	10.5	-3.95207	1.38e-196	1.08e-194	GO:0031224//intrinsic to membrane;GO:0009528//plastid inner membrane	-	GO:0048511//rhythmic process	gi|326528987|dbj|BAJ97515.1|/2.85227e-95/predicted protein [Hordeum vulgare subsp. vulgare]
gnl|UG|Ta#S17894564	6.32	8.34	0.400123	0.211918	0.380563	23.53	1.8965	3.38e-13	7.46e-12	GO:0043234//protein complex;GO:0009536//plastid	GO:0005488//binding;GO:0015925	GO:0044238//primary metabolic process	gi|326503684|dbj|BAJ86348.1|/3.89334e-114/predicted protein [Hordeum vulgare subsp. vulgare]
gnl|UG|Ta#S52544001	1.41	1.42	0.0101958	0.982696	1.0183	8.87	2.65324	5.9e-06	4.97e-05	-	GO:0003677//DNA binding	-	gi|326487276|dbj|BAJ89622.1|/0/predicted protein [Hordeum vulgare subsp. vulgare]
gnl|UG|Ta#S52546803	10.19	3.91	-1.38191	5.8e-05	0.000394507	9.23	-0.142751	0.609172	0.724682	-	-	-	gi|326487330|dbj|BAJ89649.1|/2.21749e-104/predicted protein [Hordeum vulgare subsp. vulgare]
gnl|UG|Ta#S52541381	40.41	8.7	-2.21563	5.15e-29	2.8e-27	20.27	-0.995366	7.12e-10	1.01e-08	-	-	-	gi|326528101|dbj|BAJ89102.1|/2.04152e-104/predicted protein [Hordeum vulgare subsp. vulgare]
gnl|UG|Ta#S52545179	16.51	3.55	-2.21745	1.04e-12	2e-11	16.47	-0.00349957	0.986206	0.987809	GO:0043231//intracellular membrane-bounded organelle;GO:0031090//organelle membrane	GO:0004673//protein histidine kinase activity;GO:0032550;GO:0004871//signal transducer activity	GO:0000160//two-component signal transduction system (phosphorelay);GO:0006351//transcription, DNA-dependent	gi|326524766|dbj|BAK04319.1|/3.01773e-92/predicted protein [Hordeum vulgare subsp. vulgare]
gnl|UG|Ta#S52542801	7.91	1.42	-2.47779	1.69e-07	1.82e-06	13.93	0.816446	0.00218408	0.0101477	GO:0043231//intracellular membrane-bounded organelle	GO:0046906//tetrapyrrole binding;GO:0016209//antioxidant activity;GO:0043169//cation binding;GO:0003824//catalytic activity	GO:0006950//response to stress;GO:0044710	gi|326505110|dbj|BAK02942.1|/3.93142e-176/predicted protein [Hordeum vulgare subsp. vulgare]
gnl|UG|Ta#S52896604	7.55	2.84	-1.41059	0.00045758	0.00250907	15.74	1.05989	5.17e-05	0.000359279	GO:0043231//intracellular membrane-bounded organelle	-	-	gi|326528501|dbj|BAJ93432.1|/7.78599e-49/predicted protein [Hordeum vulgare subsp. vulgare]
gnl|UG|Ta#S16058087	42.52	10.47	-2.02188	2.92e-27	1.53e-25	33.48	-0.344842	0.0141996	0.0486213	-	GO:0004871//signal transducer activity;GO:0004673//protein histidine kinase activity;GO:0032550	GO:0006796//phosphate-containing compound metabolic process;GO:0007154//cell communication	gi|326493498|dbj|BAJ85210.1|/0/predicted protein [Hordeum vulgare subsp. vulgare]
gnl|UG|Ta#S22385024	9.66	3.55	-1.4442	5.29e-05	0.000361912	9.59	-0.0104924	0.971128	0.992506	GO:0009536//plastid	-	-	gi|326505938|dbj|BAJ91208.1|/8.61642e-35/predicted protein [Hordeum vulgare subsp. vulgare]
gnl|UG|Ta#S37805752	2.28	2.49	0.127112	0.828916	0.888386	8.69	1.93032	3.09e-06	2.74e-05	-	GO:0005488//binding	-	gi|326515872|dbj|BAJ96327.1|/6.99274e-89/predicted protein [Hordeum vulgare subsp. vulgare]
gnl|UG|Ta#S26019588	5.62	0.71	-2.98468	1.26e-06	1.18e-05	4.16	-0.433987	0.27475	0.389258	-	-	-	gi|357167643|ref|XP_003581263.1|/1.07245e-22/PREDICTED: auxin response factor 9-like [Brachypodium distachyon]
gnl|UG|Ta#S52544421	3.69	6.04	0.710928	0.0748684	0.175508	20.63	2.48305	2.28e-09	3.08e-08	-	GO:0016705//oxidoreductase activity, acting on paired donors, with incorporation or reduction of molecular oxygen;GO:0046914//transition metal ion binding	GO:0044710	gi|326529507|dbj|BAK04700.1|/4.50846e-166/predicted protein [Hordeum vulgare subsp. vulgare]
gnl|UG|Ta#S22336502	273.01	86.27	-1.66202	2.08e-127	2.02e-125	66.96	-2.02758	1e-164	7.57e-163	GO:0043231//intracellular membrane-bounded organelle;GO:0016020//membrane	GO:0015103//inorganic anion transmembrane transporter activity	GO:0015698//inorganic anion transport;GO:0010035//response to inorganic substance;GO:0006950//response to stress	gi|54610289|gb|AAV35211.1|/1.53878e-93/NAR2.2 [Triticum aestivum]
gnl|UG|Ta#S37806969	24.6	9.41	-1.38639	3.27e-10	4.81e-09	10.13	-1.28002	4.25e-09	5.57e-08	-	GO:0016757//transferase activity, transferring glycosyl groups	-	gi|357114993|ref|XP_003559278.1|/8.76323e-28/PREDICTED: UDP-glycosyltransferase 91B1-like [Brachypodium distachyon]
gnl|UG|Ta#S22385360	8.61	3.2	-1.42794	0.000155104	0.0009509	3.26	-1.40114	0.00021189	0.00127993	GO:0043231//intracellular membrane-bounded organelle;GO:0031224//intrinsic to membrane	-	GO:0006952//defense response;GO:0006972//hyperosmotic response	gi|357125017|ref|XP_003564192.1|/3.31889e-25/PREDICTED: hydrophobic protein OSR8-like [Brachypodium distachyon]
gnl|UG|Ta#S32496769	0.01	0.36	5.16993	0.246132	0.411983	2.9	8.17991	1.18e-05	9.45e-05	GO:0016020//membrane	GO:0004672//protein kinase activity;GO:0032550	GO:0006796//phosphate-containing compound metabolic process;GO:0006464//cellular protein modification process	gi|357134289|ref|XP_003568750.1|/3.54164e-106/PREDICTED: receptor-like serine/threonine-protein kinase ALE2-like isoform 2 [Brachypodium distachyon]
gnl|UG|Ta#S32567416	7.91	1.42	-2.47779	1.69e-07	1.82e-06	4.16	-0.927094	0.0109003	0.0394238	-	GO:0005515//protein binding;GO:0008168//methyltransferase activity	GO:0008152//metabolic process	gi|326493866|dbj|BAJ85395.1|/2.39678e-72/predicted protein [Hordeum vulgare subsp. vulgare]
gnl|UG|Ta#S32723991	12.82	2.66	-2.2689	2.09e-10	3.14e-09	14.12	0.139344	0.55616	0.673861	GO:0043231//intracellular membrane-bounded organelle	GO:0003676//nucleic acid binding;GO:0001071//nucleic acid binding transcription factor activity	GO:0010038//response to metal ion;GO:0009725//response to hormone stimulus;GO:0010243//response to organic nitrogen;GO:0006970//response to osmotic stress;GO:0014070//response to organic cyclic compound;GO:0006351//transcription, DNA-dependent	gi|359950708|gb|AEV91144.1|/3.54068e-65/R2R3-MYB protein [Triticum aestivum]
gnl|UG|Ta#S18012402	21.26	2.31	-3.20218	3.95e-23	1.87e-21	3.8	-2.48407	7.31e-18	2.42e-16	-	-	-	gi|357157381|ref|XP_003577779.1|/6.29891e-22/PREDICTED: light-inducible protein CPRF2-like isoform 2 [Brachypodium distachyon]
gnl|UG|Ta#S22389384	1.23	1.07	-0.201048	0.805762	0.870037	10.13	3.0419	1.03e-05	8.3e-05	-	-	-	gi|1321999|emb|CAA66278.1|/2.2048e-88/thaumatin-like protein [Triticum aestivum]
gnl|UG|Ta#S52546256	72.21	10.65	-2.76135	7.73e-65	6.07e-63	32.58	-1.14821	1.97e-20	7.12e-19	GO:0009536//plastid	GO:0097159//organic cyclic compound binding;GO:0005515//protein binding	GO:0007165//signal transduction	gi|357156919|ref|XP_003577620.1|/1.1617e-84/PREDICTED: tetrapyrrole-binding protein, chloroplastic-like [Brachypodium distachyon]
gnl|UG|Ta#S37936405	18.97	3.73	-2.34647	2.51e-15	8.8e-14	5.61	-1.75765	7.13e-11	1.13e-09	GO:0043231//intracellular membrane-bounded organelle;GO:0005576//extracellular region;GO:0030312//external encapsulating structure	GO:0016798//hydrolase activity, acting on glycosyl bonds;GO:0016758//transferase activity, transferring hexosyl groups	GO:0044042//glucan metabolic process	gi|86438787|emb|CAJ75600.1|/1.88491e-11/cyclin dependent protein kinase [Triticum aestivum]
gnl|UG|Ta#S32673659	5.62	1.24	-2.18023	4.85e-05	0.000333489	3.62	-0.63458	0.122397	0.25321	GO:0043231//intracellular membrane-bounded organelle	GO:0005488//binding	-	gi|357119888|ref|XP_003561665.1|/1.4069e-12/PREDICTED: phospholipid-transporting ATPase 1-like [Brachypodium distachyon]
gnl|UG|Ta#S52544857	0.53	4.97	3.22918	7.69e-05	0.000508159	5.43	3.35689	7.73e-05	0.000515094	-	-	-	gi|326494830|dbj|BAJ94534.1|/1.4558e-136/predicted protein [Hordeum vulgare subsp. vulgare]
gnl|UG|Ta#S52543958	20.55	9.76	-1.07419	2.64e-06	2.36e-05	26.97	0.392217	0.027631	0.0857871	-	-	-	gi|357123791|ref|XP_003563591.1|/2.12673e-59/PREDICTED: uncharacterized protein LOC100845060 [Brachypodium distachyon]
gnl|UG|Ta#S52545050	13.88	2.66	-2.38351	9.55e-12	1.64e-10	6.15	-1.17435	3.91e-05	0.000279546	GO:0031224//intrinsic to membrane	GO:0046906//tetrapyrrole binding;GO:0046914//transition metal ion binding;GO:0016709//oxidoreductase activity, acting on paired donors, with incorporation or reduction of molecular oxygen, NAD(P)H as one donor, and incorporation of one atom of oxygen	GO:0010162//seed dormancy process;GO:0006952//defense response;GO:0009687//abscisic acid metabolic process;GO:0009725//response to hormone stimulus;GO:0010243//response to organic nitrogen;GO:0046903//secretion;GO:0006091//generation of precursor metaboli	gi|179251259|gb|ACB78189.1|/0/ABA 8'-hydroxylase [Triticum aestivum]
gnl|UG|Ta#S52541013	10.19	2.49	-2.03294	1.28e-07	1.41e-06	11.04	0.115586	0.662454	0.765695	GO:0009526//plastid envelope;GO:0009534//chloroplast thylakoid	GO:0016628//oxidoreductase activity, acting on the CH-CH group of donors, NAD or NADP as acceptor;GO:0036094//small molecule binding;GO:0016651//oxidoreductase activity, acting on NAD(P)H	GO:0009725//response to hormone stimulus;GO:0044710;GO:0006779//porphyrin-containing compound biosynthetic process	gi|10720236|sp|Q42850.1|PORB_HORVU/0/RecName: Full=Protochlorophyllide reductase B, chloroplastic; Short=PCR B; AltName: Full=NADPH-protochlorophyllide oxidoreductase B; Short=POR B; Flags: Precursor
gnl|UG|Ta#S18012075	31.62	9.59	-1.72123	6.3e-17	2.38e-15	29.68	-0.0913463	0.558094	0.675655	-	GO:0003676//nucleic acid binding	-	gi|326489495|dbj|BAK01728.1|/1.73963e-47/predicted protein [Hordeum vulgare subsp. vulgare]
gnl|UG|Ta#S17889052	31.27	20.06	-0.640458	0.000191155	0.00115208	76.37	1.28823	0	0	GO:0043231//intracellular membrane-bounded organelle	GO:0016892;GO:0003676//nucleic acid binding	-	gi|326511934|dbj|BAJ95948.1|/1.80354e-144/predicted protein [Hordeum vulgare subsp. vulgare]
gnl|UG|Ta#S32585069	29.16	7.1	-2.0381	2.32e-19	9.72e-18	16.11	-0.856034	3.97e-06	3.45e-05	GO:0043231//intracellular membrane-bounded organelle;GO:0030312//external encapsulating structure	GO:0004866//endopeptidase inhibitor activity	GO:0006950//response to stress;GO:0051346//negative regulation of hydrolase activity	gi|109238651|emb|CAG38129.1|/1.97993e-38/cystatin Hv-CPI8 [Hordeum vulgare subsp. vulgare]
gnl|UG|Ta#S52546305	21.61	10.65	-1.02085	3.84e-06	3.31e-05	15.02	-0.524814	0.0100284	0.0367612	-	GO:0005488//binding	-	gi|326532766|dbj|BAJ89228.1|/3.04567e-130/predicted protein [Hordeum vulgare subsp. vulgare]
gnl|UG|Ta#S21610366	6.85	2.13	-1.68525	0.000147937	0.000910159	7.06	0.0435642	0.894768	0.946112	GO:0031224//intrinsic to membrane;GO:0009536//plastid	-	GO:0051234//establishment of localization	gi|326522024|dbj|BAK04140.1|/2.13869e-64/predicted protein [Hordeum vulgare subsp. vulgare]
gnl|UG|Ta#S22384308	137.91	47.75	-1.53015	4.28e-58	3.23e-56	140.62	0.0280747	0.700798	0.796722	-	-	-	gi|326508542|dbj|BAJ95793.1|/9.29768e-41/predicted protein [Hordeum vulgare subsp. vulgare]
gnl|UG|Ta#S37845623	4.92	0.89	-2.46678	4.37e-05	0.000305205	4.52	-0.122336	0.765534	0.839973	-	-	-	gi|357167813|ref|XP_003581344.1|/2.81724e-10/PREDICTED: uncharacterized protein LOC100834467 [Brachypodium distachyon]
gnl|UG|Ta#S32671736	2.64	0.89	-1.56866	0.028256	0.0865842	0.01	-8.04439	3.86e-05	0.000277375	-	-	-	gi|326533466|dbj|BAK05264.1|/7.76552e-24/predicted protein [Hordeum vulgare subsp. vulgare]
gnl|UG|Ta#S52546766	3.34	0.71	-2.23396	0.00168046	0.00793094	0.36	-3.21378	0.000158248	0.000981446	GO:0043231//intracellular membrane-bounded organelle	GO:0051540;GO:0008168//methyltransferase activity	GO:0009451//RNA modification;GO:0006605//protein targeting;GO:0042254//ribosome biogenesis;GO:0034660//ncRNA metabolic process;GO:0009657//plastid organization	gi|357126962|ref|XP_003565156.1|/0/PREDICTED: ribosomal RNA large subunit methyltransferase N-like [Brachypodium distachyon]
gnl|UG|Ta#S52545462	23.19	9.05	-1.35751	1.93e-09	2.58e-08	37.28	0.684899	1.66e-05	0.000128619	GO:0009526//plastid envelope;GO:0009532//plastid stroma;GO:0005576//extracellular region	GO:0070546;GO:0043168	GO:0006950//response to stress;GO:0019752//carboxylic acid metabolic process;GO:0010038//response to metal ion	gi|326520756|dbj|BAJ92741.1|/0/predicted protein [Hordeum vulgare subsp. vulgare]
gnl|UG|Ta#S37917862	6.5	1.6	-2.02237	2.9e-05	0.000208638	2.71	-1.26215	0.00311338	0.0139156	-	-	-	gi|326513496|dbj|BAJ87767.1|/4.03347e-77/predicted protein [Hordeum vulgare subsp. vulgare]
gnl|UG|Ta#S17884587	1103.29	213.37	-2.37038	0	0	354.53	-1.63783	0	0	-	-	-	gi|184991891|emb|CAQ43070.2|/4.72799e-33/putative puroindoline b protein [Triticum macha]
gnl|UG|Ta#S16203617	23.89	10.12	-1.2392	1.33e-08	1.65e-07	15.93	-0.584661	0.00279642	0.0126284	-	GO:0005488//binding	GO:0009987//cellular process;GO:0050896//response to stimulus	gi|357154249|ref|XP_003576721.1|/7.14368e-29/PREDICTED: indole-3-acetic acid-induced protein ARG7-like [Brachypodium distachyon]
gnl|UG|Ta#S12923297	19.85	6.04	-1.71652	4.08e-11	6.57e-10	6.7	-1.56691	7.9e-10	1.12e-08	GO:0031224//intrinsic to membrane;GO:0009536//plastid	-	GO:0015698//inorganic anion transport;GO:0044763;GO:0010035//response to inorganic substance;GO:0009628//response to abiotic stimulus;GO:0048528//post-embryonic root development	gi|15990600|gb|AAL11016.1|/0/high-affinity nitrate transporter [Triticum aestivum]
gnl|UG|Ta#S52541528	16.69	7.28	-1.19697	3.95e-06	3.4e-05	14.84	-0.169493	0.43759	0.563264	-	-	GO:0009914//hormone transport	gi|379645199|gb|AFD04129.1|/0/SF21-like protein, partial [Triticum aestivum]
gnl|UG|Ta#S32508279	4.57	4.79	0.0678315	0.861748	0.915253	19.36	2.08281	1e-10	1.56e-09	-	GO:0003677//DNA binding;GO:0001071//nucleic acid binding transcription factor activity	GO:0006351//transcription, DNA-dependent	gi|326487135|dbj|BAK01489.1|/1.11124e-103/predicted protein [Hordeum vulgare subsp. vulgare]
gnl|UG|Ta#S52544681	18.62	7.81	-1.25346	4.3e-07	4.36e-06	29.5	0.663862	0.000196049	0.00119597	GO:0044464//cell part	GO:0046914//transition metal ion binding	-	gi|326532338|dbj|BAK05098.1|/0/predicted protein [Hordeum vulgare subsp. vulgare]
gnl|UG|Ta#S52544104	3.34	1.42	-1.23396	0.038169	0.106624	10.32	1.62752	5.37e-06	4.58e-05	-	-	-	gi|326509039|dbj|BAJ86912.1|/3.51365e-124/predicted protein [Hordeum vulgare subsp. vulgare]
gnl|UG|Ta#S52545905	17.57	6.21	-1.50045	1.84e-08	2.24e-07	11.4	-0.62408	0.00671216	0.0266134	-	-	-	gi|357121219|ref|XP_003562318.1|/0/PREDICTED: uncharacterized protein LOC100841401 [Brachypodium distachyon]
gnl|UG|Ta#S18008342	25.83	7.81	-1.72565	4.04e-14	1.19e-12	1.09	-4.56665	1.24e-35	6.04e-34	GO:0043231//intracellular membrane-bounded organelle	-	-	gi|357167171|ref|XP_003581037.1|/2.34159e-15/PREDICTED: uncharacterized protein LOC100831703 [Brachypodium distachyon]
gnl|UG|Ta#S37826390	1.76	1.07	-0.717965	0.343186	0.466094	7.42	2.07584	7.43e-06	6.17e-05	GO:0043231//intracellular membrane-bounded organelle	-	-	gi|357153387|ref|XP_003576436.1|/1.74892e-46/PREDICTED: putative disease resistance protein RGA4-like [Brachypodium distachyon]
gnl|UG|Ta#S52543008	17.04	2.13	-3	9.61e-18	3.76e-16	13.75	-0.309494	0.162271	0.307086	-	GO:0016491//oxidoreductase activity;GO:0005488//binding	-	gi|326519923|dbj|BAK03886.1|/0/predicted protein [Hordeum vulgare subsp. vulgare]
gnl|UG|Ta#S26026361	13.53	4.79	-1.49806	8.49e-07	8.22e-06	19.55	0.531007	0.0131575	0.0462675	-	-	-	gi|326497421|dbj|BAK05800.1|/3.91137e-77/predicted protein [Hordeum vulgare subsp. vulgare]
gnl|UG|Ta#S52542864	1518.6	243.55	-2.64045	0	0	1025.76	-0.566049	4.74e-119	3.46e-117	GO:0043231//intracellular membrane-bounded organelle	GO:0003676//nucleic acid binding	GO:0006351//transcription, DNA-dependent	gi|359950708|gb|AEV91144.1|/6.69894e-100/R2R3-MYB protein [Triticum aestivum]
gnl|UG|Ta#S37866490	5.8	3.55	-0.708234	0.0824104	0.19045	1.09	-2.41172	1.27e-05	0.000100443	-	GO:0003676//nucleic acid binding	-	gi|326505728|dbj|BAJ95535.1|/6.33228e-42/predicted protein [Hordeum vulgare subsp. vulgare]
gnl|UG|Ta#S52541100	3.87	7.28	0.911605	0.0150521	0.0518721	12.31	1.66943	4e-07	4.08e-06	GO:0043231//intracellular membrane-bounded organelle	-	-	gi|326509897|dbj|BAJ87164.1|/0/predicted protein [Hordeum vulgare subsp. vulgare]
gnl|UG|Ta#S32630393	7.03	7.81	0.151798	0.6302	0.740852	14.48	1.04247	0.000127981	0.000811472	-	-	-	gi|357142952|ref|XP_003572749.1|/2.1147e-08/PREDICTED: CBS domain-containing protein CBSX5-like [Brachypodium distachyon]
gnl|UG|Ta#S52545379	6.15	6.92	0.170186	0.612498	0.724877	14.66	1.25323	7.96e-06	6.58e-05	GO:0043231//intracellular membrane-bounded organelle;GO:0016020//membrane	GO:0017111//nucleoside-triphosphatase activity;GO:0032550	-	gi|326500946|dbj|BAJ95139.1|/0/predicted protein [Hordeum vulgare subsp. vulgare]
gnl|UG|Ta#S32526294	9.84	2.84	-1.79277	1.89e-06	1.73e-05	8.69	-0.179302	0.529886	0.650583	GO:0009536//plastid	GO:0003676//nucleic acid binding	GO:0009886//post-embryonic morphogenesis;GO:0008652//cellular amino acid biosynthetic process;GO:0006351//transcription, DNA-dependent	gi|326522879|dbj|BAJ88485.1|/7.48271e-14/predicted protein [Hordeum vulgare subsp. vulgare]
gnl|UG|Ta#S12908772	2.46	1.24	-0.988318	0.140241	0.273003	0.01	-7.94251	7.61e-05	0.000509586	GO:0043231//intracellular membrane-bounded organelle	-	GO:0009814//defense response, incompatible interaction	gi|326487782|dbj|BAK05563.1|/1.16858e-43/predicted protein [Hordeum vulgare subsp. vulgare]
gnl|UG|Ta#S12868394	5.09	1.07	-2.25005	7.9e-05	0.000520706	0.72	-2.8216	9.07e-06	7.42e-05	-	-	-	gi|170672185|gb|ACB29729.1|/3.17549e-10/Ulp1 [Triticum monococcum]
gnl|UG|Ta#S52545243	17.39	6.21	-1.48559	2.73e-08	3.25e-07	10.86	-0.679234	0.00361158	0.0156455	GO:0009532//plastid stroma;GO:0009526//plastid envelope;GO:0009534//chloroplast thylakoid;GO:0034357;GO:0005576//extracellular region	GO:0008187//poly-pyrimidine tract binding;GO:0016731;GO:0009055//electron carrier activity;GO:0000166//nucleotide binding;GO:0016651//oxidoreductase activity, acting on NAD(P)H	GO:0022900//electron transport chain;GO:0050832//defense response to fungus	gi|20302473|emb|CAD30025.1|/0/ferredoxin-NADP(H) oxidoreductase [Triticum aestivum]
gnl|UG|Ta#S13214262	41.11	16.15	-1.34796	1.69e-15	5.95e-14	2.9	-3.82536	1.08e-49	6.31e-48	-	-	-	gi|326503312|dbj|BAJ99281.1|/2.61575e-07/predicted protein [Hordeum vulgare subsp. vulgare]
gnl|UG|Ta#S26024865	9.49	7.63	-0.314725	0.289156	0.406412	0.72	-3.72034	3.6e-12	6.55e-11	GO:0043231//intracellular membrane-bounded organelle	-	-	gi|162319714|gb|ABX84383.1|/8.73552e-46/protease inhibitor-like protein [Triticum aestivum]
gnl|UG|Ta#S12922998	37.6	31.6	-0.250808	0.0865166	0.19865	16.29	-1.20675	3.73e-12	6.78e-11	-	GO:0003824//catalytic activity;GO:0016209//antioxidant activity;GO:0043169//cation binding;GO:0046906//tetrapyrrole binding	GO:0044710;GO:0006950//response to stress	gi|730298|sp|Q05855.1|PER1_WHEAT/6.34743e-90/RecName: Full=Peroxidase; AltName: Full=WP2; Flags: Precursor
gnl|UG|Ta#S17892730	1.76	0.71	-1.30968	0.123294	0.255066	7.42	2.07584	7.43e-06	6.17e-05	GO:0043231//intracellular membrane-bounded organelle	-	-	gi|326487920|dbj|BAJ89799.1|/3.22016e-31/predicted protein [Hordeum vulgare subsp. vulgare]
gnl|UG|Ta#S13042992	9.14	8.88	-0.0416345	0.885372	0.934824	18.28	1	3.13e-05	0.00023043	-	-	-	gi|357158251|ref|XP_003578066.1|/4.08406e-33/PREDICTED: uncharacterized protein LOC100821553 [Brachypodium distachyon]
gnl|UG|Ta#S52541928	2.46	0.01	-7.94251	6.6e-05	0.000444169	6.88	1.48375	0.00054313	0.00299073	GO:0005618//cell wall;GO:0030964;GO:0031981//nuclear lumen;GO:0009536//plastid	-	GO:0006996//organelle organization;GO:0009725//response to hormone stimulus;GO:0000302//response to reactive oxygen species;GO:0040007//growth;GO:0006970//response to osmotic stress;GO:0048528//post-embryonic root development	gi|326513856|dbj|BAJ87946.1|/6.625e-141/predicted protein [Hordeum vulgare subsp. vulgare]
gnl|UG|Ta#S52546711	14.76	2.31	-2.67573	5.79e-14	1.63e-12	15.38	0.0593628	0.786876	0.857494	GO:0031224//intrinsic to membrane	GO:0005249//voltage-gated potassium channel activity	GO:0009725//response to hormone stimulus;GO:0044763;GO:0006950//response to stress;GO:0030001//metal ion transport	gi|357167662|ref|XP_003581272.1|/0/PREDICTED: potassium channel KOR2-like [Brachypodium distachyon]
gnl|UG|Ta#S37808080	13.35	3.91	-1.7716	3.32e-08	3.92e-07	8.69	-0.619412	0.0188793	0.0615219	-	-	-	gi|326488973|dbj|BAJ98098.1|/2.4016e-35/predicted protein [Hordeum vulgare subsp. vulgare]
gnl|UG|Ta#S22390777	20.91	5.68	-1.88023	5.58e-13	1.15e-11	6.33	-1.72392	1.49e-11	2.52e-10	GO:0043231//intracellular membrane-bounded organelle	-	-	gi|357156725|ref|XP_003577555.1|/6.3222e-24/PREDICTED: uncharacterized protein LOC100843401 [Brachypodium distachyon]
[truncated: 1,310 more rows]
