# Supplementary material for: Transcriptome profiling reveals the genetic basis of alkalinity tolerance in wheat
Source: BMC Genomics. 2017 Jan 5;18:24. doi: 10.1186/s12864-016-3421-8 (PMC5217398; doi:10.1186/s12864-016-3421-8)
Supplement: Additional file 3: Table S3. — Differentially expressed genes in JN177 after alkalinity stress. Total number of genes differentially up- and down-regulated in roots under 100 mM alkaline stress treatment compared with the sample without alkalinity stress (P < 0.05, q < 0.15). (XLS 1340 kb) [file 12864_2016_3421_MOESM3_ESM.xls]

## Sheet: Sheet1
	TPM-177CK	TPM-177-0.5	Log2 Ratio(177-0.5/177CK)	P-Value	FDR	TPM-177-24	Log2 Ratio(177-24/177CK)	P-Value	FDR	GO component	GO function	GO process	blast nr
gnl|UG|Ta#S52541229	0.01	26.08	11.3487	0	0	3.46	8.43463	8.46e-07	7.39e-06	-	-	GO:0006351//transcription, DNA-dependent	gi|404415279|gb|AFR67779.1|/2.31627e-95/AP2 domain CBF protein [Triticum aestivum]
gnl|UG|Ta#S32510024	0.01	18.03	10.8162	0	0								gi|326515298|dbj|BAK03562.1|/1.39178e-09/predicted protein [Hordeum vulgare subsp. vulgare]
gnl|UG|Ta#S52547140	0.01	17.51	10.774	0	0	3.64	8.50779	4.06e-07	3.69e-06	-	-	-	gi|357128633|ref|XP_003565975.1|/2.49551e-72/PREDICTED: LOW QUALITY PROTEIN: late embryogenesis abundant protein, group 3-like [Brachypodium distachyon]
gnl|UG|Ta#S26027341	0.01	14.53	10.5048	0	0	7.65	9.57932	3.91e-14	8.22e-13	-	-	-	gi|114145396|dbj|BAF30987.1|/5.70065e-44/dehydrin [Triticum aestivum]
gnl|UG|Ta#S16245996	0.01	11.03	10.1072	0	0	2.19	7.77479	0.000143957	0.000832274	-	-	-	gi|326503138|dbj|BAJ99194.1|/3.78618e-18/predicted protein [Hordeum vulgare subsp. vulgare]
gnl|UG|Ta#S12923119	0.01	10.33	10.0126	0	0	8.38	9.71081	1.55e-15	3.62e-14	GO:0043231//intracellular membrane-bounded organelle	-	-	gi|1724112|gb|AAB38504.1|/1.2404e-77/ABA induced plasma membrane protein PM 19 [Triticum aestivum]
gnl|UG|Ta#S17888531	0.01	9.98	9.9629	0	0	0.36	5.16993	0.22131	0.381163	-	-	-	gi|326518048|dbj|BAK07276.1|/5.43987e-28/predicted protein [Hordeum vulgare subsp. vulgare]
gnl|UG|Ta#S52545364	0.01	8.05	9.65284	5.55e-15	1.5e-13	0.36	5.16993	0.22131	0.379919	-	-	-	gi|326523805|dbj|BAJ93073.1|/0/predicted protein [Hordeum vulgare subsp. vulgare]
gnl|UG|Ta#S17978812	0.01	7.88	9.62205	1.13e-14	2.96e-13	0.36	5.16993	0.22131	0.379813	-	-	-	gi|63087730|emb|CAI93180.1|/4.16937e-11/glycosyltransferase [Triticum aestivum]
gnl|UG|Ta#S52541978	0.01	7.88	9.62205	1.13e-14	2.95e-13	1.46	7.18982	0.00270982	0.0115549	-	-	-	gi|326493030|dbj|BAJ84976.1|/7.23703e-162/predicted protein [Hordeum vulgare subsp. vulgare]
gnl|UG|Ta#S17980578	0.01	7.53	9.55651	4.71e-14	1.12e-12	3.1	8.27612	3.67e-06	2.89e-05	GO:0044424//intracellular part	GO:0005515//protein binding	GO:0009642//response to light intensity;GO:0006970//response to osmotic stress;GO:0044267//cellular protein metabolic process;GO:0000302//response to reactive oxygen species	gi|147225046|emb|CAI96499.1|/1.33672e-64/17.5kDa heat-shock protein [Triticum dicoccoides]
gnl|UG|Ta#S17888138	0.01	6.83	9.41574	8.18e-13	1.42e-11	7.11	9.47371	3.57e-13	6.21e-12	-	GO:0005543//phospholipid binding	GO:0006351//transcription, DNA-dependent;GO:0003006//developmental process involved in reproduction;GO:0032958//inositol phosphate biosynthetic process	gi|26017213|dbj|BAC41494.1|/4.95443e-83/cold regulated protein [Triticum aestivum]
gnl|UG|Ta#S26029106	0.01	6.3	9.29921	6.95e-12	1.09e-10	0.91	6.50779	0.024489	0.0741193	GO:0043231//intracellular membrane-bounded organelle	GO:0046872//metal ion binding;GO:0001871;GO:0004672//protein kinase activity;GO:0032550	GO:0006796//phosphate-containing compound metabolic process;GO:0006464//cellular protein modification process	gi|63175650|gb|AAY34783.1|/2.10483e-122/wall-associated kinase 3 [Triticum aestivum]
gnl|UG|Ta#S26024266	0.01	6.13	9.25974	1.42e-11	2.16e-10					-	-	-	gi|326490752|dbj|BAJ90043.1|/8.86858e-28/predicted protein [Hordeum vulgare subsp. vulgare]
gnl|UG|Ta#S13051031	0.01	5.78	9.17493	5.9e-11	8.45e-10	5.65	9.14211	1.27e-10	1.66e-09	-	-	GO:0009628//response to abiotic stimulus;GO:0006950//response to stress	gi|14009833|gb|AAK51797.1|AF350423_1/1.18909e-60/small heat shock protein HSP17.8 [Triticum aestivum]
gnl|UG|Ta#S18006012	0.01	5.6	9.12928	1.2e-10	1.68e-09	0.36	5.16993	0.22131	0.363706	-	-	-	gi|326487484|dbj|BAJ89726.1|/8.65988e-50/predicted protein [Hordeum vulgare subsp. vulgare]
gnl|UG|Ta#S52544833	0.01	5.43	9.08481	2.46e-10	3.34e-09	5.47	9.0954	2.64e-10	3.34e-09	-	-	-	gi|326499828|dbj|BAJ90749.1|/1.77456e-90/predicted protein [Hordeum vulgare subsp. vulgare]
gnl|UG|Ta#S22370773	0.01	4.9	8.93664	2.09e-09	2.57e-08	1.28	7	0.00564438	0.0215564	-	-	-	gi|242072718|ref|XP_002446295.1|/4.09262e-64/hypothetical protein SORBIDRAFT_06g013760 [Sorghum bicolor]
gnl|UG|Ta#S17978474	0.01	4.73	8.8857	4.26e-09	5.09e-08	0.55	5.78136	0.106249	0.224395	GO:0043234//protein complex	GO:0003723//RNA binding	GO:0031124//mRNA 3'-end processing;GO:0007568//aging	gi|326505750|dbj|BAJ95546.1|/6.1536e-60/predicted protein [Hordeum vulgare subsp. vulgare]
gnl|UG|Ta#S13147167	0.01	4.55	8.82972	8.69e-09	1.01e-07	1.09	6.76818	0.0117569	0.0404904	-	-	GO:0044036//cell wall macromolecule metabolic process	gi|326514030|dbj|BAJ92165.1|/9.09964e-37/predicted protein [Hordeum vulgare subsp. vulgare]
gnl|UG|Ta#S18008438	0.01	4.55	8.82972	8.69e-09	1.01e-07	0.73	6.18982	0.051009	0.130504	-	-	-	gi|326490752|dbj|BAJ90043.1|/4.77284e-55/predicted protein [Hordeum vulgare subsp. vulgare]
gnl|UG|Ta#S32602761	0.01	4.38	8.77479	1.77e-08	1.99e-07	1.82	7.50779	0.000624578	0.00315598	GO:0043231//intracellular membrane-bounded organelle	GO:0046914//transition metal ion binding	-	gi|326519658|dbj|BAK00202.1|/1.19785e-54/predicted protein [Hordeum vulgare subsp. vulgare]
gnl|UG|Ta#S22364747	0.01	4.38	8.77479	1.77e-08	1.99e-07					-	-	-	gi|63087730|emb|CAI93180.1|/8.39849e-11/glycosyltransferase [Triticum aestivum]
gnl|UG|Ta#S16239323	0.01	4.2	8.71425	3.62e-08	3.91e-07	16.76	10.7108	0	0	GO:0043231//intracellular membrane-bounded organelle	-	GO:0006950//response to stress;GO:0045333//cellular respiration	gi|326491137|dbj|BAK05668.1|/4.38827e-58/predicted protein [Hordeum vulgare subsp. vulgare]
gnl|UG|Ta#S52544348	0.01	4.2	8.71425	3.62e-08	3.91e-07					-	GO:0016740//transferase activity	-	gi|357145647|ref|XP_003573716.1|/3.19667e-111/PREDICTED: sulfotransferase 17-like [Brachypodium distachyon]
gnl|UG|Ta#S22380703	0.01	4.03	8.65464	7.38e-08	7.63e-07	3.64	8.50779	4.06e-07	3.69e-06	-	GO:0005488//binding	GO:0003006//developmental process involved in reproduction;GO:0044707	gi|357130579|ref|XP_003566925.1|/3.95316e-38/PREDICTED: ZF-HD homeobox protein At4g24660-like [Brachypodium distachyon]
gnl|UG|Ta#S52541324	0.01	4.03	8.65464	7.38e-08	7.63e-07	1.09	6.76818	0.0117569	0.0402869	GO:0009523//photosystem II;GO:0009536//plastid	GO:0046872//metal ion binding	GO:0044237//cellular metabolic process	gi|357131632|ref|XP_003567440.1|/5.764e-121/PREDICTED: uncharacterized protein LOC100832328, partial [Brachypodium distachyon]
gnl|UG|Ta#S12871127	0.01	3.85	8.58871	1.51e-07	1.5e-06					-	-	-	gi|357155019|ref|XP_003576981.1|/4.17523e-31/PREDICTED: probable cysteine desulfurase-like [Brachypodium distachyon]
gnl|UG|Ta#S17890837	0.01	3.68	8.52356	3.07e-07	2.92e-06	3.83	8.5812	1.95e-07	1.84e-06	GO:0043231//intracellular membrane-bounded organelle	GO:0046914//transition metal ion binding	-	gi|326512978|dbj|BAK03396.1|/1.21236e-62/predicted protein [Hordeum vulgare subsp. vulgare]
gnl|UG|Ta#S17883312	0.01	3.5	8.45121	6.27e-07	5.68e-06					GO:0043231//intracellular membrane-bounded organelle	GO:0005488//binding	GO:0006984//ER-nucleus signaling pathway;GO:0007243//intracellular protein kinase cascade;GO:0010243//response to organic nitrogen;GO:0009755//hormone-mediated signaling pathway;GO:0006605//protein targeting;GO:0009791//post-embryonic development;GO:0006972//hyperosmotic response;GO:0009626//plant-type hypersensitive response;GO:0048229//gametophyte development;GO:0009694//jasmonic acid metabolic…	gi|357158589|ref|XP_003578176.1|/2.0684e-18/PREDICTED: protein TIFY 10A-like [Brachypodium distachyon]
gnl|UG|Ta#S13050974	0.01	3.33	8.37938	1.28e-06	1.11e-05	1.82	7.50779	0.000624578	0.00314648	-	-	-	gi|425856144|gb|AFX97578.1|/1.54838e-08/R, partial [Hordeum vulgare subsp. vulgare]
gnl|UG|Ta#S19225752	0.01	3.15	8.29921	2.61e-06	2.14e-05	0.73	6.18982	0.051009	0.131656	GO:0043231//intracellular membrane-bounded organelle	GO:0016757//transferase activity, transferring glycosyl groups	-	gi|326512272|dbj|BAJ96117.1|/3.98318e-78/predicted protein [Hordeum vulgare subsp. vulgare]
gnl|UG|Ta#S26024910	0.01	3.15	8.29921	2.61e-06	2.14e-05	0.55	5.78136	0.106249	0.228084	GO:0016020//membrane	-	GO:0006952//defense response;GO:0009414//response to water deprivation;GO:0009642//response to light intensity	gi|326489615|dbj|BAK01788.1|/6.2078e-77/predicted protein [Hordeum vulgare subsp. vulgare]
gnl|UG|Ta#S37756441	0.01	3.15	8.29921	2.61e-06	2.14e-05					GO:0009536//plastid	GO:0046914//transition metal ion binding;GO:0016702//oxidoreductase activity, acting on single donors with incorporation of molecular oxygen, incorporation of two atoms of oxygen	GO:0006633//fatty acid biosynthetic process;GO:0009725//response to hormone stimulus;GO:0042742//defense response to bacterium;GO:0006091//generation of precursor metabolites and energy;GO:0022622//root system development	gi|326509431|dbj|BAJ91632.1|/1.50987e-98/predicted protein [Hordeum vulgare subsp. vulgare]
gnl|UG|Ta#S13022838	0.01	3.15	8.29921	2.61e-06	2.14e-05	1.28	7	0.00564438	0.0215877	-	-	-	gi|326515360|dbj|BAK03593.1|/1.3412e-62/predicted protein [Hordeum vulgare subsp. vulgare]
gnl|UG|Ta#S37960442	0.01	3.15	8.29921	2.61e-06	2.14e-05	2	7.64386	0.000299854	0.00161963	GO:0044424//intracellular part	GO:0043169//cation binding;GO:0035250//UDP-galactosyltransferase activity	GO:0009725//response to hormone stimulus;GO:0009642//response to light intensity;GO:0006970//response to osmotic stress;GO:0000302//response to reactive oxygen species;GO:0019318//hexose metabolic process	gi|139001818|dbj|BAF51566.1|/9.64575e-179/galactinol synthase [Triticum aestivum]
gnl|UG|Ta#S32583818	0.01	2.98	8.21917	5.33e-06	4.16e-05	0.91	6.50779	0.024489	0.0753583	GO:0000314//organellar small ribosomal subunit;GO:0009536//plastid	GO:0003723//RNA binding;GO:0050136//NADH dehydrogenase (quinone) activity;GO:0005198//structural molecule activity	GO:0010467//gene expression;GO:0044710	gi|357435975|ref|XP_003588263.1|/6.12248e-107/NADH-ubiquinone oxidoreductase chain [Medicago truncatula]
gnl|UG|Ta#S52545742	0.01	2.98	8.21917	5.33e-06	4.16e-05	0.55	5.78136	0.106249	0.229557	GO:0043231//intracellular membrane-bounded organelle	-	-	gi|326522032|dbj|BAK04144.1|/1.53701e-130/predicted protein [Hordeum vulgare subsp. vulgare]
gnl|UG|Ta#S17984039	0.01	2.98	8.21917	5.33e-06	4.16e-05	0.36	5.16993	0.22131	0.375057	-	-	GO:0009725//response to hormone stimulus;GO:0007165//signal transduction;GO:0006950//response to stress	gi|357163188|ref|XP_003579652.1|/1.70436e-41/PREDICTED: protein TIFY 9-like [Brachypodium distachyon]
gnl|UG|Ta#S12967348	0.01	2.98	8.21917	5.33e-06	4.15e-05	5.83	9.18735	6.09e-11	8.18e-10	-	-	-	gi|253759874|ref|XP_002488951.1|/2.59187e-30/hypothetical protein SORBIDRAFT_1292s002010 [Sorghum bicolor]
gnl|UG|Ta#S13129108	0.01	2.98	8.21917	5.33e-06	4.15e-05					GO:0043231//intracellular membrane-bounded organelle	GO:0016298//lipase activity	GO:0044238//primary metabolic process	gi|357118384|ref|XP_003560935.1|/2.55879e-25/PREDICTED: uncharacterized protein LOC100828252 [Brachypodium distachyon]
gnl|UG|Ta#S17894067	0.01	2.8	8.12928	1.09e-05	7.95e-05					GO:0042579//microbody	GO:0016647//oxidoreductase activity, acting on the CH-NH group of donors, oxygen as acceptor	GO:0006595//polyamine metabolic process;GO:0044710	gi|326489843|dbj|BAJ93995.1|/2.0729e-141/predicted protein [Hordeum vulgare subsp. vulgare]
gnl|UG|Ta#S12962143	0.01	2.8	8.12928	1.09e-05	7.94e-05	2.37	7.88874	6.91e-05	0.000425208	-	-	-	gi|297727155|ref|NP_001175941.1|/2.74625e-06/Os09g0515550 [Oryza sativa Japonica Group]
gnl|UG|Ta#S32536858	0.01	2.63	8.03892	2.22e-05	0.00015318	40.09	11.969	0	0	-	-	GO:0051234//establishment of localization	gi|357137291|ref|XP_003570234.1|/2.24122e-34/PREDICTED: nitrate transporter 1.5-like [Brachypodium distachyon]
gnl|UG|Ta#S22390829	0.01	2.63	8.03892	2.22e-05	0.000153121	0.36	5.16993	0.22131	0.377036	GO:0042579//microbody	GO:0004779//sulfate adenylyltransferase activity;GO:0016819	GO:0006163//purine nucleotide metabolic process	gi|449469392|ref|XP_004152404.1|/6.93956e-12/PREDICTED: histidine triad nucleotide-binding protein 3-like [Cucumis sativus]
gnl|UG|Ta#S12923073	0.01	2.63	8.03892	2.22e-05	0.000153063	1.09	6.76818	0.0117569	0.040445	GO:0030312//external encapsulating structure;GO:0043231//intracellular membrane-bounded organelle	GO:0008422//beta-glucosidase activity	GO:0044238//primary metabolic process;GO:0006950//response to stress	gi|1706551|sp|P52409.1|E13B_WHEAT/0/RecName: Full=Glucan endo-1,3-beta-glucosidase; AltName: Full=(1->3)-beta-glucan endohydrolase; Short=(1->3)-beta-glucanase; AltName: Full=Beta-1,3-endoglucanase; Flags: Precursor
gnl|UG|Ta#S22388739	0.01	2.63	8.03892	2.22e-05	0.000153005					-	-	-	gi|326501576|dbj|BAK02577.1|/1.92891e-08/predicted protein [Hordeum vulgare subsp. vulgare]
gnl|UG|Ta#S52543772	0.01	2.63	8.03892	2.22e-05	0.000152947					-	-	-	gi|242048128|ref|XP_002461810.1|/2.07022e-118/hypothetical protein SORBIDRAFT_02g008430 [Sorghum bicolor]
gnl|UG|Ta#S22390006	0.01	2.45	7.93664	4.52e-05	0.000291355	0.73	6.18982	0.051009	0.132008	-	-	-	gi|326487790|dbj|BAK05567.1|/1.51443e-18/predicted protein [Hordeum vulgare subsp. vulgare]
gnl|UG|Ta#S12923156	0.01	2.45	7.93664	4.52e-05	0.000291252					-	-	-	gi|1323746|gb|AAC49286.1|/4.59372e-43/sulfur-rich/thionin-like protein [Triticum aestivum]
gnl|UG|Ta#S19223851	0.01	2.45	7.93664	4.52e-05	0.000291045	1.82	7.50779	0.000624578	0.00315252	-	-	-	gi|326504622|dbj|BAK06602.1|/1.76812e-22/predicted protein [Hordeum vulgare subsp. vulgare]
gnl|UG|Ta#S17878901	0.01	2.45	7.93664	4.52e-05	0.000290942	0.73	6.18982	0.051009	0.131252	GO:0043231//intracellular membrane-bounded organelle	-	-	gi|326490027|dbj|BAJ94087.1|/6.00063e-95/predicted protein [Hordeum vulgare subsp. vulgare]
gnl|UG|Ta#S50383584	0.01	2.45	7.93664	4.52e-05	0.000290839	0.55	5.78136	0.106249	0.223855	-	GO:0070567	GO:0006656//phosphatidylcholine biosynthetic process	gi|357147572|ref|XP_003574398.1|/1.04548e-97/PREDICTED: choline-phosphate cytidylyltransferase B-like [Brachypodium distachyon]
gnl|UG|Ta#S32541566	0.01	2.28	7.83289	9.23e-05	0.000560453	0.55	5.78136	0.106249	0.228671	-	-	-	gi|326517782|dbj|BAK03809.1|/1.48314e-50/predicted protein [Hordeum vulgare subsp. vulgare]
gnl|UG|Ta#S17979747	0.01	2.28	7.83289	9.23e-05	0.000560265					-	-	-	gi|326517904|dbj|BAK07204.1|/2.99426e-19/predicted protein [Hordeum vulgare subsp. vulgare]
gnl|UG|Ta#S32584467	0.01	2.28	7.83289	9.23e-05	0.000560078					GO:0016020//membrane	GO:0022857//transmembrane transporter activity	GO:0044765;GO:0050896//response to stimulus;GO:0044763	gi|218193183|gb|EEC75610.1|/1.05734e-76/hypothetical protein OsI_12322 [Oryza sativa Indica Group]
gnl|UG|Ta#S26024497	0.01	2.28	7.83289	9.23e-05	0.000559891					-	-	-	gi|63087730|emb|CAI93180.1|/1.34062e-10/glycosyltransferase [Triticum aestivum]
gnl|UG|Ta#S22365647	2.86	266.6	6.54252	2.97e-08	3.25e-07	2.19	-0.385084	0.488344	0.606493	-	-	-	gi|357162720|ref|XP_003579501.1|/4.99003e-06/PREDICTED: transcription factor bHLH35-like [Brachypodium distachyon]
gnl|UG|Ta#S17889320	0.34	27.83	6.35496	0.000119641	0.000705904	1.64	2.27009	0.0275296	0.0813296	-	-	-	gi|121489505|emb|CAJ56055.1|/4.29682e-24/dehydrin 1 [Aegilops umbellulata]
gnl|UG|Ta#S26025155	0.34	23.63	6.11894	0.000119641	0.000707053	2	2.55639	0.00861658	0.0313281	-	-	-	gi|357134325|ref|XP_003568768.1|/4.27135e-52/PREDICTED: 18 kDa seed maturation protein-like [Brachypodium distachyon]
gnl|UG|Ta#S22374132	1.51	84.2	5.8012	3.48e-06	2.81e-05	50.84	5.07334	4.14e-06	3.23e-05	-	-	-	gi|63087730|emb|CAI93180.1|/1.10585e-11/glycosyltransferase [Triticum aestivum]
gnl|UG|Ta#S13043420	1.01	55.14	5.77067	1.82e-05	0.000127725	3.46	1.77642	0.005135	0.0202106	-	GO:0046914//transition metal ion binding;GO:0016705//oxidoreductase activity, acting on paired donors, with incorporation or reduction of molecular oxygen;GO:0016701//oxidoreductase activity, acting on single donors with incorporation of molecular oxygen	GO:0044710;GO:0009628//response to abiotic stimulus	gi|326489605|dbj|BAK01783.1|/1.93846e-91/predicted protein [Hordeum vulgare subsp. vulgare]
gnl|UG|Ta#S26728791	1.35	73.52	5.76711	6.12e-06	4.71e-05	12.76	3.2406	7.14e-06	5.34e-05	-	-	-	gi|60593395|gb|AAX28963.1|/8.93561e-71/TaCBF5 [Triticum aestivum]
gnl|UG|Ta#S37887923	0.67	31.33	5.54724	4.96e-05	0.000317199	2.37	1.82265	0.0200446	0.0646428	-	-	-	gi|326503456|dbj|BAJ86234.1|/1.03046e-50/predicted protein [Hordeum vulgare subsp. vulgare]
gnl|UG|Ta#S52541820	0.84	31.16	5.21316	3.04e-05	0.000203725	21.87	4.70242	3.35e-05	0.000221799	-	GO:0003824//catalytic activity	GO:0044710	gi|326502816|dbj|BAJ99036.1|/0/predicted protein [Hordeum vulgare subsp. vulgare]
gnl|UG|Ta#S12958918	0.34	12.08	5.15094	0.000119641	0.000706593	1.46	2.10236	0.0484748	0.127366	-	-	-	gi|357163866|ref|XP_003579872.1|/1.74256e-16/PREDICTED: uncharacterized protein LOC100838435 [Brachypodium distachyon]
gnl|UG|Ta#S13116049	0.67	23.28	5.11879	4.96e-05	0.000316976	2.19	1.7087	0.0330598	0.0944976	-	-	-	gi|357120015|ref|XP_003561727.1|/7.0162e-11/PREDICTED: uncharacterized protein LOC100836834 [Brachypodium distachyon]
gnl|UG|Ta#S17889107	0.67	21.01	4.97077	4.96e-05	0.000317087	3.1	2.21004	0.00245506	0.0106261	-	-	-	gi|326519735|dbj|BAK00240.1|/7.26293e-08/predicted protein [Hordeum vulgare subsp. vulgare]
gnl|UG|Ta#S37912783	0.67	20.66	4.94654	4.96e-05	0.000317311	9.84	3.87643	5.35e-05	0.000339529	GO:0043231//intracellular membrane-bounded organelle	GO:0003824//catalytic activity	-	gi|326496653|dbj|BAJ98353.1|/3.29155e-32/predicted protein [Hordeum vulgare subsp. vulgare]
gnl|UG|Ta#S22391681	1.18	35.01	4.89091	1.06e-05	7.82e-05	2.55	1.11171	0.0916422	0.202564	-	-	-	gi|63087730|emb|CAI93180.1|/1.44205e-10/glycosyltransferase [Triticum aestivum]
gnl|UG|Ta#S37937204	0.34	9.1	4.74226	0.000119641	0.000707284	16.4	5.59202	0.000123917	0.000725761	-	-	-	gi|326523747|dbj|BAJ93044.1|/9.2307e-36/predicted protein [Hordeum vulgare subsp. vulgare]
gnl|UG|Ta#S13043282	0.84	22.41	4.73761	3.04e-05	0.000203876	14.58	4.11746	3.35e-05	0.000221959	-	-	-	gi|326514138|dbj|BAJ92219.1|/3.31947e-16/predicted protein [Hordeum vulgare subsp. vulgare]
gnl|UG|Ta#S25791159	0.34	8.93	4.71505	0.000119641	0.000706363	0.55	0.693897	0.614524	0.719466	-	-	-	gi|57233444|gb|AAW48295.1|/0/pore-forming toxin-like protein Hfr-2 [Triticum aestivum]
gnl|UG|Ta#S17982895	1.68	40.09	4.57671	1.96e-06	1.65e-05	36.44	4.43899	2.38e-06	1.92e-05	-	-	GO:0009628//response to abiotic stimulus;GO:0006950//response to stress	gi|147225046|emb|CAI96499.1|/3.58638e-67/17.5kDa heat-shock protein [Triticum dicoccoides]
gnl|UG|Ta#S17890420	1.51	35.36	4.5495	3.48e-06	2.81e-05	5.47	1.85699	0.000271074	0.00147938	GO:0031224//intrinsic to membrane	GO:0008324//cation transmembrane transporter activity;GO:0022804	GO:0003333//amino acid transmembrane transport;GO:0006812//cation transport	gi|16215723|dbj|BAB69951.1|/7.81751e-88/proline transporter [Hordeum vulgare subsp. vulgare]
gnl|UG|Ta#S12923142	15.14	332.77	4.45809	0	0	104.96	2.7934	0	0	-	GO:0032550	GO:0050896//response to stimulus	gi|2827002|gb|AAB99745.1|/0/HSP70 [Triticum aestivum]
gnl|UG|Ta#S52541981	8.75	192.21	4.45726	6.51e-14	1.5e-12	37.72	2.10797	6.62e-14	1.34e-12	-	-	GO:0006950//response to stress;GO:0009628//response to abiotic stimulus	gi|326510995|dbj|BAJ91845.1|/2.35616e-70/predicted protein [Hordeum vulgare subsp. vulgare]
gnl|UG|Ta#S52541008	3.87	82.97	4.42218	7.29e-10	9.48e-09	9.66	1.31969	0.000140527	0.000815003	-	GO:0016853//isomerase activity	-	gi|326522016|dbj|BAK04136.1|/0/predicted protein [Hordeum vulgare subsp. vulgare]
gnl|UG|Ta#S22371422	3.87	79.12	4.35364	7.29e-10	9.49e-09	5.1	0.398164	0.326458	0.443796	-	-	-	gi|326490752|dbj|BAJ90043.1|/5.73576e-60/predicted protein [Hordeum vulgare subsp. vulgare]
gnl|UG|Ta#S52544461	1.51	30.11	4.31762	3.48e-06	2.81e-05	14.76	3.28907	4.14e-06	3.22e-05	GO:0043231//intracellular membrane-bounded organelle;GO:0044444//cytoplasmic part	GO:0016462//pyrophosphatase activity;GO:0032550	GO:0009642//response to light intensity;GO:0044267//cellular protein metabolic process;GO:0009408//response to heat;GO:0000302//response to reactive oxygen species	gi|11561808|gb|AAC83689.2|/0/101 kDa heat shock protein [Triticum aestivum]
gnl|UG|Ta#S52541241	8.92	176.8	4.30893	5.08e-14	1.21e-12	18.59	1.05941	8.62e-06	6.33e-05	-	-	-	gi|326510291|dbj|BAJ87362.1|/4.77499e-67/predicted protein [Hordeum vulgare subsp. vulgare]
gnl|UG|Ta#S26025514	2.86	55.32	4.27371	2.97e-08	3.25e-07	1.09	-1.39169	0.0369902	0.104387	-	-	-	gi|326490752|dbj|BAJ90043.1|/1.94312e-60/predicted protein [Hordeum vulgare subsp. vulgare]
gnl|UG|Ta#S52544202	9.76	184.68	4.242	2.09e-14	5.22e-13	52.11	2.41661	1.51e-14	3.3e-13	-	-	-	gi|82791907|gb|ABB90886.1|/1.26772e-127/putative DRE binding factor [Triticum aestivum]
gnl|UG|Ta#S12923273	3.37	63.54	4.23684	4.69e-09	5.57e-08	23.87	2.82438	6.89e-09	7.64e-08	GO:0043231//intracellular membrane-bounded organelle;GO:0044444//cytoplasmic part	GO:0016462//pyrophosphatase activity;GO:0032550	GO:0009642//response to light intensity;GO:0044267//cellular protein metabolic process;GO:0009408//response to heat;GO:0000302//response to reactive oxygen species	gi|6013196|gb|AAF01280.1|AF174433_1/0/heat shock protein 101 [Triticum aestivum]
gnl|UG|Ta#S15824247	1.18	21.01	4.15422	1.06e-05	7.82e-05	3.46	1.55199	0.0108427	0.0378158	-	-	-	gi|326514030|dbj|BAJ92165.1|/9.04205e-49/predicted protein [Hordeum vulgare subsp. vulgare]
gnl|UG|Ta#S13043369	4.88	82.45	4.07857	1.78e-11	2.68e-10	8.38	0.780069	0.021261	0.0664695	GO:0043231//intracellular membrane-bounded organelle;GO:0030312//external encapsulating structure	GO:0004175//endopeptidase activity;GO:0005515//protein binding	GO:0019538//protein metabolic process;GO:0044092//negative regulation of molecular function	gi|326528621|dbj|BAJ97332.1|/6.20971e-124/predicted protein [Hordeum vulgare subsp. vulgare]
gnl|UG|Ta#S13044720	0.84	13.65	4.02237	3.04e-05	0.000203951	1.82	1.11548	0.157406	0.291502	-	-	-	gi|357165799|ref|XP_003580497.1|/7.26069e-25/PREDICTED: uncharacterized protein LOC100823946 [Brachypodium distachyon]
gnl|UG|Ta#S22371799	0.34	5.43	3.99735	0.000119679	0.000705668	0.01	-5.08746	0.281068	0.413086	-	GO:0004497//monooxygenase activity;GO:0000166//nucleotide binding	-	gi|255091050|gb|ACU00679.1|/4.16828e-79/putative protein [Triticum aestivum]
gnl|UG|Ta#S12991571	1.01	16.1	3.99463	1.82e-05	0.000127774	1.46	0.531613	0.502412	0.620906	-	-	GO:0007275//multicellular organismal development;GO:0010033//response to organic substance	gi|357143190|ref|XP_003572834.1|/4.75006e-17/PREDICTED: RING-H2 finger protein ATL80-like [Brachypodium distachyon]
gnl|UG|Ta#S16211567	3.03	47.96	3.98444	1.61e-08	1.82e-07	2.73	-0.150417	0.779674	0.85131	GO:0043231//intracellular membrane-bounded organelle	GO:0003676//nucleic acid binding;GO:0016491//oxidoreductase activity;GO:0005515//protein binding	-	gi|326501126|dbj|BAJ98794.1|/2.55563e-19/predicted protein [Hordeum vulgare subsp. vulgare]
gnl|UG|Ta#S52541836	0.5	7.88	3.9782	7.79e-05	0.000481309	2.73	2.4489	0.00264322	0.0113683	-	-	-	gi|357166985|ref|XP_003580948.1|/4.23558e-49/PREDICTED: putative disease resistance RPP13-like protein 1-like [Brachypodium distachyon]
gnl|UG|Ta#S17888197	5.72	86.3	3.91527	9.97e-13	1.71e-11	30.25	2.40285	1.74e-12	2.68e-11	-	-	-	gi|326530794|dbj|BAK01195.1|/2.48031e-13/predicted protein [Hordeum vulgare subsp. vulgare]
gnl|UG|Ta#S52546598	2.69	39.91	3.89107	5.48e-08	5.77e-07	4.19	0.639344	0.173746	0.316572	GO:0043231//intracellular membrane-bounded organelle	GO:0016740//transferase activity	-	gi|326494006|dbj|BAJ85465.1|/2.69143e-174/predicted protein [Hordeum vulgare subsp. vulgare]
gnl|UG|Ta#S52543152	3.37	49.19	3.86754	4.69e-09	5.58e-08	9.66	1.51927	2.25e-05	0.000154134	-	-	-	gi|125491393|gb|ABN43183.1|/1.65587e-118/WRKY transcription factor [Triticum aestivum]
gnl|UG|Ta#S17886406	0.34	4.9	3.84918	0.00011991	0.000706802	2.19	2.68732	0.00478186	0.0189667	-	-	-	gi|184991891|emb|CAQ43070.2|/7.72486e-08/putative puroindoline b protein [Triticum macha]
gnl|UG|Ta#S52543635	3.7	52.87	3.83685	1.36e-09	1.71e-08	17.13	2.21093	2.07e-09	2.42e-08	-	GO:0003824//catalytic activity	-	gi|326504962|dbj|BAK06772.1|/4.42885e-172/predicted protein [Hordeum vulgare subsp. vulgare]
gnl|UG|Ta#S32600900	1.18	16.8	3.8316	1.06e-05	7.81e-05	8.02	2.76482	1.22e-05	8.76e-05	GO:0043231//intracellular membrane-bounded organelle	GO:0046914//transition metal ion binding;GO:0016836//hydro-lyase activity	GO:0044699	gi|326524235|dbj|BAK00501.1|/1.24074e-100/predicted protein [Hordeum vulgare subsp. vulgare]
gnl|UG|Ta#S37960443	1.18	16.63	3.81693	1.06e-05	7.82e-05	2.92	1.30718	0.040585	0.109351	GO:0044424//intracellular part	GO:0043169//cation binding;GO:0035250//UDP-galactosyltransferase activity	GO:0009725//response to hormone stimulus;GO:0009642//response to light intensity;GO:0006970//response to osmotic stress;GO:0000302//response to reactive oxygen species;GO:0019318//hexose metabolic process	gi|139001750|dbj|BAF51565.1|/0/galactinol synthase [Triticum aestivum]
gnl|UG|Ta#S52543483	0.67	9.28	3.79189	4.96e-05	0.000317535	4.92	2.87643	6.07e-05	0.00037888	GO:0043231//intracellular membrane-bounded organelle;GO:0031224//intrinsic to membrane;GO:0012505//endomembrane system	GO:0005488//binding	GO:0006984//ER-nucleus signaling pathway;GO:0007243//intracellular protein kinase cascade;GO:0009755//hormone-mediated signaling pathway;GO:0006605//protein targeting;GO:0006915//apoptotic process;GO:0006631//fatty acid metabolic process;GO:0009626//plant-type hypersensitive response;GO:0009627//systemic acquired resistance	gi|301318126|gb|ADK66978.1|/4.12072e-112/Bax inhibitor 1-like protein [Triticum aestivum]
gnl|UG|Ta#S52547023	2.69	36.41	3.75866	5.48e-08	5.77e-07	14.03	2.38284	7.46e-08	7.42e-07	-	-	-	gi|326522210|dbj|BAK04233.1|/3.06508e-158/predicted protein [Hordeum vulgare subsp. vulgare]
gnl|UG|Ta#S32606679	0.34	4.55	3.74226	0.000120623	0.000710084	0.01	-5.08746	0.281068	0.427666	-	-	GO:0009642//response to light intensity;GO:0044267//cellular protein metabolic process;GO:0009845//seed germination;GO:0000302//response to reactive oxygen species;GO:0006970//response to osmotic stress;GO:0009755//hormone-mediated signaling pathway;GO:0003006//developmental process involved in reproduction	gi|326491857|dbj|BAJ98153.1|/2.14002e-16/predicted protein [Hordeum vulgare subsp. vulgare]
gnl|UG|Ta#S12923178	1.85	24.51	3.72777	1.09e-06	9.58e-06	9.66	2.3845	1.36e-06	1.15e-05	-	-	GO:0006950//response to stress	gi|4138869|gb|AAD03604.1|/1.003e-97/small heat shock protein Hsp23.5 [Triticum aestivum]
gnl|UG|Ta#S18006215	0.5	6.48	3.69599	7.79e-05	0.000481178	0.91	0.863938	0.432698	0.551218	-	-	GO:0006984//ER-nucleus signaling pathway;GO:0010243//response to organic nitrogen;GO:0006950//response to stress;GO:0009755//hormone-mediated signaling pathway;GO:0009694//jasmonic acid metabolic process;GO:0051707//response to other organism	gi|326515406|dbj|BAK03616.1|/1.64174e-17/predicted protein [Hordeum vulgare subsp. vulgare]
gnl|UG|Ta#S43896571	0.84	10.85	3.69116	3.04e-05	0.0002038	5.47	2.70308	3.79e-05	0.000248502	-	-	-	gi|156707922|gb|ABU93236.1|/1.12778e-174/R2R3 Myb-like protein [Triticum aestivum]
gnl|UG|Ta#S24513503	2.52	31.68	3.65208	1.01e-07	1.02e-06	4.01	0.670179	0.166718	0.304883	GO:0005743//mitochondrial inner membrane	GO:0046872//metal ion binding;GO:0050136//NADH dehydrogenase (quinone) activity;GO:0000166//nucleotide binding	GO:0044710	gi|326493954|dbj|BAJ85439.1|/1.68025e-90/predicted protein [Hordeum vulgare subsp. vulgare]
gnl|UG|Ta#S37856341	0.67	8.4	3.64816	4.96e-05	0.000317423	4.56	2.7668	7.74e-05	0.000471654	GO:0043231//intracellular membrane-bounded organelle	GO:0046914//transition metal ion binding	-	gi|326519658|dbj|BAK00202.1|/1.11527e-47/predicted protein [Hordeum vulgare subsp. vulgare]
gnl|UG|Ta#S52545668	6.23	77.9	3.64432	2.68e-13	5.23e-12	6.56	0.0744637	0.819886	0.884255	GO:0043231//intracellular membrane-bounded organelle;GO:0044444//cytoplasmic part	GO:0016160//amylase activity	GO:0005982//starch metabolic process;GO:0006950//response to stress	gi|326512280|dbj|BAJ96121.1|/0/predicted protein [Hordeum vulgare subsp. vulgare]
gnl|UG|Ta#S37933317	3.2	37.99	3.56948	8.7e-09	1.01e-07	9.84	1.62059	7.34e-06	5.47e-05	-	GO:0003677//DNA binding;GO:0001071//nucleic acid binding transcription factor activity	GO:0006351//transcription, DNA-dependent	gi|326510681|dbj|BAJ87557.1|/6.08383e-80/predicted protein [Hordeum vulgare subsp. vulgare]
gnl|UG|Ta#S32660379	0.34	4.03	3.56717	0.000126376	0.000741304	6.01	4.14376	0.000123922	0.000724409	-	-	GO:0051259//protein oligomerization	gi|186886532|emb|CAM96543.1|/1.29894e-57/16.9a kDa heat-shock protein [Triticum turgidum subsp. dicoccon]
gnl|UG|Ta#S37808479	1.51	17.86	3.56411	3.48e-06	2.8e-05	3.1	1.03772	0.079487	0.181381	-	-	-	gi|326498907|dbj|BAK02439.1|/1.43313e-18/predicted protein [Hordeum vulgare subsp. vulgare]
gnl|UG|Ta#S32675684	2.52	29.23	3.53595	1.01e-07	1.02e-06	8.93	1.82524	3.73e-06	2.93e-05	-	GO:0046872//metal ion binding	-	gi|326488675|dbj|BAJ97949.1|/3.42552e-32/predicted protein [Hordeum vulgare subsp. vulgare]
gnl|UG|Ta#S12923503	0.34	3.85	3.50125	0.000132366	0.000772694	36.99	6.76546	0.000123917	0.00072553	GO:0031224//intrinsic to membrane	GO:0017111//nucleoside-triphosphatase activity;GO:0032550;GO:0015405	GO:0009154//purine ribonucleotide catabolic process;GO:0044763;GO:0051234//establishment of localization	gi|19032275|dbj|BAB85651.1|/0/multidrug resistance protein 1 homolog [Triticum aestivum]
gnl|UG|Ta#S22385021	1.51	16.98	3.49122	3.48e-06	2.81e-05	4.56	1.59449	0.00286942	0.012165	-	-	-	gi|63087730|emb|CAI93180.1|/6.43049e-11/glycosyltransferase [Triticum aestivum]
gnl|UG|Ta#S52542836	3.53	39.56	3.4863	2.52e-09	3.09e-08	26.06	2.8841	3.78e-09	4.31e-08	GO:0043231//intracellular membrane-bounded organelle	GO:0001071//nucleic acid binding transcription factor activity;GO:0044212//transcription regulatory region DNA binding	GO:0006351//transcription, DNA-dependent	gi|326490960|dbj|BAJ90147.1|/9.22506e-63/predicted protein [Hordeum vulgare subsp. vulgare]
gnl|UG|Ta#S52542561	0.5	5.6	3.48543	7.8e-05	0.000481585	3.46	2.79077	0.000323274	0.00173595	GO:0043231//intracellular membrane-bounded organelle	GO:0005319//lipid transporter activity;GO:0008289//lipid binding	GO:0009696//salicylic acid metabolic process;GO:0006984//ER-nucleus signaling pathway;GO:0010243//response to organic nitrogen;GO:0006869//lipid transport;GO:0009755//hormone-mediated signaling pathway;GO:0006605//protein targeting;GO:0002252;GO:0009408//response to heat;GO:0009626//plant-type hypersensitive response	gi|310656734|gb|ADP02173.1|/2.52827e-110/GLTP domain-containing protein [Triticum aestivum]
gnl|UG|Ta#S26025071	3.53	39.39	3.48009	2.52e-09	3.08e-08	5.1	0.530829	0.20315	0.358885	GO:0043231//intracellular membrane-bounded organelle	GO:0001071//nucleic acid binding transcription factor activity;GO:0003677//DNA binding	GO:0016101//diterpenoid metabolic process;GO:0006950//response to stress	gi|394997085|gb|AFN44008.1|/1.91732e-52/WRKY79 transcription factor [Triticum aestivum]
gnl|UG|Ta#S26028828	6.56	72.12	3.45863	1.59e-13	3.3e-12	19.32	1.55833	9.3e-10	1.12e-08	-	GO:0046872//metal ion binding	-	gi|326488675|dbj|BAJ97949.1|/4.9139e-34/predicted protein [Hordeum vulgare subsp. vulgare]
gnl|UG|Ta#S38990008	1.01	11.03	3.44901	1.82e-05	0.000127824	3.83	1.92299	0.00189958	0.00843811	-	GO:0016746//transferase activity, transferring acyl groups	-	gi|150246873|emb|CAM96511.1|/0/putative PF02458-family acyl transferase 1 [Triticum aestivum]
gnl|UG|Ta#S16232456	0.5	5.43	3.44095	7.81e-05	0.000482092	0.73	0.545968	0.64141	0.742583	GO:0043231//intracellular membrane-bounded organelle	-	GO:0006950//response to stress	gi|4138869|gb|AAD03604.1|/3.63818e-40/small heat shock protein Hsp23.5 [Triticum aestivum]
gnl|UG|Ta#S13014111	0.5	5.25	3.39232	7.84e-05	0.000483015	6.92	3.79077	8.24e-05	0.000499731	-	GO:0016491//oxidoreductase activity;GO:0005488//binding	-	gi|326508702|dbj|BAJ95873.1|/8.57985e-74/predicted protein [Hordeum vulgare subsp. vulgare]
gnl|UG|Ta#S52543346	2.52	26.43	3.39068	1.01e-07	1.02e-06	8.2	1.7022	2.38e-05	0.000162601	GO:0043231//intracellular membrane-bounded organelle	-	-	gi|357122421|ref|XP_003562914.1|/2.914e-67/PREDICTED: F-box protein SKIP27-like isoform 1 [Brachypodium distachyon]
gnl|UG|Ta#S52541449	17.33	179.43	3.37208	0	0	18.22	0.0722513	0.71911	0.80441	-	GO:0016705//oxidoreductase activity, acting on paired donors, with incorporation or reduction of molecular oxygen	GO:0044710	gi|397740902|gb|AFO63020.1|/2.48027e-178/ACC oxidase [Hordeum vulgare]
gnl|UG|Ta#S26028736	0.34	3.5	3.36375	0.00016464	0.000936105	3.1	3.18866	0.000331656	0.00177526	-	GO:0046872//metal ion binding	-	gi|357126852|ref|XP_003565101.1|/9.11829e-60/PREDICTED: probable calcium-binding protein CML31-like [Brachypodium distachyon]
gnl|UG|Ta#S52543857	2.86	28.88	3.33598	2.97e-08	3.25e-07	1.82	-0.652077	0.265142	0.411529	-	-	GO:0006796//phosphate-containing compound metabolic process;GO:0019637//organophosphate metabolic process;GO:0044710;GO:0044238//primary metabolic process	gi|326523509|dbj|BAJ92925.1|/0/predicted protein [Hordeum vulgare subsp. vulgare]
gnl|UG|Ta#S32508840	2.19	21.71	3.30936	3.35e-07	3.17e-06	9.66	2.14109	5.11e-07	4.59e-06	-	-	-	gi|357129312|ref|XP_003566308.1|/8.7471e-07/PREDICTED: uncharacterized protein LOC100843957 [Brachypodium distachyon]
gnl|UG|Ta#S52547079	3.7	36.06	3.2848	1.36e-09	1.7e-08	3.64	-0.0235868	0.966664	0.971626	GO:0043231//intracellular membrane-bounded organelle	GO:0004175//endopeptidase activity	GO:0019538//protein metabolic process	gi|313660970|emb|CBX26640.1|/0/vacuolar processing enzyme 2d [Hordeum vulgare subsp. vulgare]
gnl|UG|Ta#S52541948	5.38	51.99	3.27256	3.02e-12	4.91e-11	7.65	0.507854	0.133387	0.268731	GO:0009532//plastid stroma	GO:0016160//amylase activity	GO:0006950//response to stress;GO:0005976//polysaccharide metabolic process;GO:0000023//maltose metabolic process	gi|326492732|dbj|BAJ90222.1|/0/predicted protein [Hordeum vulgare subsp. vulgare]
gnl|UG|Ta#S52544199	1.18	11.38	3.26964	1.06e-05	7.81e-05	1.09	-0.114459	0.909232	0.945655	-	-	-	gi|357167377|ref|XP_003581133.1|/2.02028e-48/PREDICTED: uncharacterized protein LOC100844951 [Brachypodium distachyon]
gnl|UG|Ta#S22384696	29.11	277.98	3.25539	3.61e-13	6.7e-12	115.34	1.98631	3.34e-13	5.85e-12	GO:0043231//intracellular membrane-bounded organelle	GO:0046914//transition metal ion binding	-	gi|326519658|dbj|BAK00202.1|/3.03812e-46/predicted protein [Hordeum vulgare subsp. vulgare]
gnl|UG|Ta#S52546325	30.29	288.13	3.24981	3e-13	5.73e-12	43.91	0.535708	0.000149559	0.000860606	-	-	-	gi|357136108|ref|XP_003569648.1|/0/PREDICTED: uncharacterized protein LOC100838789 [Brachypodium distachyon]
gnl|UG|Ta#S37895532	1.85	17.51	3.24258	1.09e-06	9.58e-06	8.56	2.21009	1.62e-06	1.35e-05	-	-	-	gi|357125410|ref|XP_003564387.1|/2.96404e-30/PREDICTED: uncharacterized protein LOC100831522 [Brachypodium distachyon]
gnl|UG|Ta#S37774532	0.67	6.3	3.23312	4.97e-05	0.000316978	1.28	0.933911	0.315382	0.430679	-	-	-	gi|357157960|ref|XP_003577971.1|/8.47935e-13/PREDICTED: uncharacterized protein LOC100842595 [Brachypodium distachyon]
gnl|UG|Ta#S45530919	6.06	56.72	3.22647	3.95e-13	7.27e-12	106.6	4.13675	6.47e-13	1.07e-11	GO:0043231//intracellular membrane-bounded organelle	GO:0046906//tetrapyrrole binding;GO:0046914//transition metal ion binding;GO:0016491//oxidoreductase activity	GO:0009314//response to radiation;GO:0000902//cell morphogenesis;GO:0016128;GO:0006091//generation of precursor metabolites and energy	gi|110681901|gb|ABG85296.1|/1.65823e-135/P450 monooxygenase [Hordeum vulgare subsp. vulgare]
gnl|UG|Ta#S52542343	4.21	39.21	3.21933	2.1e-10	2.88e-09	13.48	1.67893	6.9e-08	6.89e-07	-	GO:0004721//phosphoprotein phosphatase activity;GO:0003676//nucleic acid binding;GO:0043169//cation binding	GO:0006464//cellular protein modification process	gi|326527891|dbj|BAJ88997.1|/0/predicted protein [Hordeum vulgare subsp. vulgare]
gnl|UG|Ta#S32623422	13.97	129.89	3.21689	1.32e-13	2.83e-12	61.04	2.12742	1.18e-13	2.3e-12	-	-	-	gi|326515298|dbj|BAK03562.1|/3.66648e-13/predicted protein [Hordeum vulgare subsp. vulgare]
gnl|UG|Ta#S17986407	6.23	56.72	3.18655	2.68e-13	5.22e-12	24.96	2.00231	4.18e-13	7.17e-12	-	-	-	gi|357143211|ref|XP_003572842.1|/7.8231e-27/PREDICTED: putative F-box/LRR-repeat protein At5g41840-like [Brachypodium distachyon]
gnl|UG|Ta#S17888301	12.96	117.63	3.18212	0	0	26.6	1.03736	1.62e-07	1.54e-06	GO:0043231//intracellular membrane-bounded organelle	-	-	gi|326524191|dbj|BAJ97106.1|/1.61586e-110/predicted protein [Hordeum vulgare subsp. vulgare]
gnl|UG|Ta#S17890596	39.21	354.3	3.17568	0	0	80.54	1.03848	0	0	GO:0009526//plastid envelope	GO:0016705//oxidoreductase activity, acting on paired donors, with incorporation or reduction of molecular oxygen	GO:0006633//fatty acid biosynthetic process;GO:0009628//response to abiotic stimulus;GO:0006950//response to stress	gi|326498669|dbj|BAK02320.1|/9.70671e-62/predicted protein [Hordeum vulgare subsp. vulgare]
gnl|UG|Ta#S13040567	5.22	46.74	3.16254	5.36e-12	8.54e-11	23.51	2.17115	9.42e-12	1.34e-10	GO:0043231//intracellular membrane-bounded organelle	GO:0016772//transferase activity, transferring phosphorus-containing groups	-	gi|326517932|dbj|BAK07218.1|/1.69421e-29/predicted protein [Hordeum vulgare subsp. vulgare]
gnl|UG|Ta#S52545420	18.17	159.3	3.13212	0	0	51.39	1.49993	0	0	GO:0043231//intracellular membrane-bounded organelle	GO:0016859//cis-trans isomerase activity;GO:0005527//macrolide binding	GO:0018208//peptidyl-proline modification	gi|326492345|dbj|BAK01956.1|/0/predicted protein [Hordeum vulgare subsp. vulgare]
gnl|UG|Ta#S37942652	0.5	4.38	3.13093	8.75e-05	0.000533539	1.28	1.35614	0.179316	0.32444	-	GO:0036094//small molecule binding;GO:0004672//protein kinase activity;GO:1901363;GO:0097159//organic cyclic compound binding	GO:0044237//cellular metabolic process	gi|242089167|ref|XP_002440416.1|/1.21514e-92/hypothetical protein SORBIDRAFT_09g000636 [Sorghum bicolor]
gnl|UG|Ta#S32696665	0.84	7.35	3.12928	3.04e-05	0.000203543	5.1	2.60204	4.77e-05	0.000306204	GO:0043231//intracellular membrane-bounded organelle	GO:0046914//transition metal ion binding	-	gi|326519658|dbj|BAK00202.1|/8.98878e-48/predicted protein [Hordeum vulgare subsp. vulgare]
gnl|UG|Ta#S32539897	1.68	14.53	3.1125	1.96e-06	1.65e-05	6.56	1.96523	3.4e-05	0.000224276	GO:0043231//intracellular membrane-bounded organelle	GO:0036094//small molecule binding;GO:0043167//ion binding;GO:0004672//protein kinase activity;GO:1901363;GO:0097159//organic cyclic compound binding	GO:0044237//cellular metabolic process	gi|326501010|dbj|BAJ98736.1|/5.58329e-50/predicted protein [Hordeum vulgare subsp. vulgare]
gnl|UG|Ta#S17982869	0.67	5.78	3.10884	4.99e-05	0.000318522	1.09	0.702095	0.462764	0.582665	-	-	-	gi|63087730|emb|CAI93180.1|/8.4541e-11/glycosyltransferase [Triticum aestivum]
gnl|UG|Ta#S32654208	0.67	5.78	3.10884	4.99e-05	0.00031841	0.36	-0.896164	0.520962	0.635849	-	-	-	gi|326487235|dbj|BAJ89602.1|/1.7164e-08/predicted protein [Hordeum vulgare subsp. vulgare]
gnl|UG|Ta#S22382919	14.98	124.11	3.05051	0	0	20.41	0.446239	0.0288294	0.0846398	-	-	-	gi|63087730|emb|CAI93180.1|/1.51795e-10/glycosyltransferase [Triticum aestivum]
gnl|UG|Ta#S52544656	15.31	126.21	3.04328	0	0	14.76	-0.0527816	0.813682	0.882684	GO:0009536//plastid	GO:0043169//cation binding;GO:0032550;GO:0016301//kinase activity	GO:0032787//monocarboxylic acid metabolic process;GO:0008652//cellular amino acid biosynthetic process;GO:0006796//phosphate-containing compound metabolic process;GO:0043650	gi|357124743|ref|XP_003564057.1|/8.85532e-134/PREDICTED: shikimate kinase, chloroplastic-like [Brachypodium distachyon]
gnl|UG|Ta#S12924346	3.37	27.66	3.03698	4.69e-09	5.58e-08	8.93	1.40591	0.00012074	0.000708955	-	GO:0004518//nuclease activity	-	gi|356545632|ref|XP_003541241.1|/8.28806e-29/PREDICTED: uncharacterized protein LOC100810244 [Glycine max]
gnl|UG|Ta#S32606677	2.86	23.46	3.03612	2.97e-08	3.25e-07	6.56	1.19768	0.00372456	0.0152699	-	GO:0046872//metal ion binding	-	gi|326488675|dbj|BAJ97949.1|/2.99646e-34/predicted protein [Hordeum vulgare subsp. vulgare]
gnl|UG|Ta#S26025157	5.22	42.71	3.03245	5.36e-12	8.54e-11	15.12	1.53434	8.52e-08	8.41e-07	GO:0043231//intracellular membrane-bounded organelle	GO:0046914//transition metal ion binding	-	gi|224551500|gb|ACN54192.1|/1.40741e-55/blue copper protein [Triticum aestivum]
gnl|UG|Ta#S52542336	14.13	114.83	3.02267	0	0	45.74	1.69469	0	0	GO:0043231//intracellular membrane-bounded organelle	GO:0004672//protein kinase activity;GO:0097159//organic cyclic compound binding;GO:1901363;GO:0036094//small molecule binding	GO:0006796//phosphate-containing compound metabolic process	gi|357116685|ref|XP_003560109.1|/0/PREDICTED: G-type lectin S-receptor-like serine/threonine-protein kinase B120-like [Brachypodium distachyon]
gnl|UG|Ta#S32544406	7.57	61.27	3.01682	3.51e-14	8.51e-13	20.23	1.41813	5.21e-09	5.85e-08	-	-	-	gi|326490027|dbj|BAJ94087.1|/8.63627e-62/predicted protein [Hordeum vulgare subsp. vulgare]
gnl|UG|Ta#S52541421	0.5	4.03	3.01078	0.000110094	0.00065792	2	2	0.023914	0.0737739	-	-	-	gi|357111345|ref|XP_003557474.1|/1.68209e-11/PREDICTED: auxin-responsive protein IAA24-like [Brachypodium distachyon]
gnl|UG|Ta#S26025131	1.18	9.45	3.00153	1.06e-05	7.81e-05	1.64	0.474909	0.515962	0.635689	-	-	-	gi|357135701|ref|XP_003569447.1|/1.72705e-32/PREDICTED: uncharacterized protein LOC100828693 [Brachypodium distachyon]
gnl|UG|Ta#S13043442	56.54	450.75	2.99498	2.26e-13	4.51e-12	245.27	2.11703	1.82e-13	3.41e-12	GO:0043231//intracellular membrane-bounded organelle	GO:0046914//transition metal ion binding	-	gi|326519658|dbj|BAK00202.1|/6.037e-61/predicted protein [Hordeum vulgare subsp. vulgare]
gnl|UG|Ta#S22385157	6.39	50.94	2.99491	2.08e-13	4.18e-12	19.5	1.60959	3.05e-10	3.84e-09	-	-	-	gi|326503138|dbj|BAJ99194.1|/2.2516e-16/predicted protein [Hordeum vulgare subsp. vulgare]
gnl|UG|Ta#S52546055	8.41	67.04	2.99484	4.64e-14	1.11e-12	54.85	2.70531	4.75e-14	9.83e-13	GO:0005618//cell wall;GO:0043231//intracellular membrane-bounded organelle;GO:0016020//membrane	GO:0046906//tetrapyrrole binding;GO:0046914//transition metal ion binding;GO:0016709//oxidoreductase activity, acting on paired donors, with incorporation or reduction of molecular oxygen, NAD(P)H as one donor, and incorporation of one atom of oxygen	GO:0009314//response to radiation;GO:0009698//phenylpropanoid metabolic process;GO:0006950//response to stress;GO:0048229//gametophyte development	gi|326500908|dbj|BAJ95120.1|/0/predicted protein [Hordeum vulgare subsp. vulgare]
gnl|UG|Ta#S52542591	7.07	54.97	2.95886	1.16e-13	2.53e-12	5.65	-0.323459	0.348968	0.465324	-	-	-	gi|326489107|dbj|BAK01537.1|/1.26557e-160/predicted protein [Hordeum vulgare subsp. vulgare]
gnl|UG|Ta#S52542306	11.44	88.58	2.95289	0	0	73.98	2.69305	0	0	-	-	-	gi|326488623|dbj|BAJ97923.1|/1.72294e-150/predicted protein [Hordeum vulgare subsp. vulgare]
gnl|UG|Ta#S52541276	1.35	10.33	2.93581	6.12e-06	4.7e-05	5.65	2.06529	7.35e-05	0.00045012	GO:0043231//intracellular membrane-bounded organelle	GO:0004672//protein kinase activity;GO:0032550	GO:0006464//cellular protein modification process	gi|326493950|dbj|BAJ85437.1|/0/predicted protein [Hordeum vulgare subsp. vulgare]
gnl|UG|Ta#S18008930	1.01	7.7	2.9305	1.82e-05	0.000127685	9.48	3.23053	2.04e-05	0.000140914	-	GO:0046872//metal ion binding	-	gi|115479833|ref|NP_001063510.1|/7.59203e-59/Os09g0483500 [Oryza sativa Japonica Group]
gnl|UG|Ta#S32534404	6.9	52.34	2.92325	1.57e-13	3.29e-12	10.02	0.538214	0.069437	0.167852	-	-	-	gi|328671426|gb|AEB26585.1|/2.29051e-14/heat shock factor A2c [Hordeum vulgare subsp. vulgare]
gnl|UG|Ta#S37868195	1.68	12.6	2.90689	1.96e-06	1.65e-05	7.11	2.08139	9.16e-06	6.7e-05	-	-	-	gi|326533842|dbj|BAJ93694.1|/2.34142e-07/predicted protein [Hordeum vulgare subsp. vulgare]
gnl|UG|Ta#S26025073	13.46	100.13	2.89512	0	0	86.74	2.68802	0	0	-	-	-	gi|195604216|gb|ACG23938.1|/1.01172e-08/hypothetical protein [Zea mays]
gnl|UG|Ta#S16201956	0.84	6.13	2.86743	3.09e-05	0.000206226	1.46	0.797507	0.341708	0.461088	GO:0044439	-	GO:0009628//response to abiotic stimulus;GO:0044267//cellular protein metabolic process;GO:0000302//response to reactive oxygen species	gi|326519294|dbj|BAJ96646.1|/5.7832e-50/predicted protein [Hordeum vulgare subsp. vulgare]
gnl|UG|Ta#S52542720	4.21	30.63	2.86305	2.1e-10	2.88e-09	10.75	1.35244	4.13e-05	0.000269075	GO:0043231//intracellular membrane-bounded organelle	GO:0003824//catalytic activity	-	gi|326496653|dbj|BAJ98353.1|/0/predicted protein [Hordeum vulgare subsp. vulgare]
gnl|UG|Ta#S25791162	38.53	278.68	2.85456	2.74e-13	5.32e-12	37.9	-0.0237843	0.865352	0.919021	-	GO:0016620//oxidoreductase activity, acting on the aldehyde or oxo group of donors, NAD or NADP as acceptor;GO:0036094//small molecule binding;GO:0048037//cofactor binding	GO:0044237//cellular metabolic process;GO:0044710	gi|59805044|gb|AAX08107.1|/0/cinnamoyl-CoA reductase [Triticum aestivum]
gnl|UG|Ta#S13127316	98.94	714.56	2.85243	1.01e-12	1.73e-11	145.59	0.557285	1.63e-12	2.53e-11	-	-	-	gi|326516888|dbj|BAJ96436.1|/1.38743e-15/predicted protein [Hordeum vulgare subsp. vulgare]
gnl|UG|Ta#S50389222	32.64	234.39	2.8442	5.3e-13	9.51e-12	52.48	0.685127	2.42e-07	2.26e-06	GO:0043231//intracellular membrane-bounded organelle	GO:0016491//oxidoreductase activity	GO:0044710;GO:0007275//multicellular organismal development;GO:0003006//developmental process involved in reproduction	gi|326513032|dbj|BAK03423.1|/2.48667e-36/predicted protein [Hordeum vulgare subsp. vulgare]
gnl|UG|Ta#S13128528	2.36	16.8	2.8316	1.84e-07	1.8e-06	3.28	0.474909	0.354596	0.472111	-	-	-	gi|326497135|dbj|BAK02152.1|/1.13919e-08/predicted protein [Hordeum vulgare subsp. vulgare]
gnl|UG|Ta#S52545593	81.44	570.31	2.80794	1.89e-12	3.13e-11	164.73	1.01629	1.9e-12	2.9e-11	-	GO:0003824//catalytic activity	-	gi|326531606|dbj|BAJ97807.1|/3.32606e-117/predicted protein [Hordeum vulgare subsp. vulgare]
gnl|UG|Ta#S52544853	7.4	51.64	2.80289	8.55e-14	1.93e-12	20.77	1.4889	8.25e-10	9.98e-09	GO:0009526//plastid envelope	GO:0016462//pyrophosphatase activity;GO:0032550	GO:0043170;GO:0009408//response to heat	gi|326499772|dbj|BAJ86197.1|/0/predicted protein [Hordeum vulgare subsp. vulgare]
gnl|UG|Ta#S22366004	23.56	164.2	2.80104	4e-15	1.09e-13	47.92	1.02429	3.31e-12	4.93e-11	GO:0043231//intracellular membrane-bounded organelle	GO:0046914//transition metal ion binding	-	gi|156193305|gb|ABU56004.1|/3.03515e-59/blue copper-binding protein [Dasypyrum villosum]
gnl|UG|Ta#S52546004	69.66	483.14	2.79404	3.82e-13	7.05e-12	119.17	0.774619	2.51e-13	4.56e-12	GO:0043231//intracellular membrane-bounded organelle	-	-	gi|326498563|dbj|BAJ98709.1|/0/predicted protein [Hordeum vulgare subsp. vulgare]
gnl|UG|Ta#S17982739	4.54	31.33	2.78678	6.08e-11	8.68e-10	6.92	0.60808	0.0930184	0.204696	-	-	-	gi|63087730|emb|CAI93180.1|/1.52174e-07/glycosyltransferase [Triticum aestivum]
gnl|UG|Ta#S17989003	66.63	458.98	2.78419	0	0	105.5	0.662999	8.93e-13	1.44e-11	-	GO:0046872//metal ion binding	-	gi|326506350|dbj|BAJ86493.1|/4.30199e-68/predicted protein [Hordeum vulgare subsp. vulgare]
gnl|UG|Ta#S52546294	0.84	5.78	2.78261	3.18e-05	0.000211675	6.38	2.9251	3.37e-05	0.000222845	GO:0043231//intracellular membrane-bounded organelle;GO:0044444//cytoplasmic part	-	-	gi|326498723|dbj|BAK02347.1|/0/predicted protein [Hordeum vulgare subsp. vulgare]
gnl|UG|Ta#S52542403	21.87	150.02	2.77813	0	0	55.39	1.34067	0	0	GO:0043231//intracellular membrane-bounded organelle	GO:0004672//protein kinase activity;GO:0032550	GO:0006796//phosphate-containing compound metabolic process;GO:0006464//cellular protein modification process	gi|333385003|gb|AEF30550.1|/0/serine/threonine protein kinase Stpk-B [Triticum aestivum]
gnl|UG|Ta#S13264915	0.67	4.55	2.76363	7.09e-05	0.000441495	12.03	4.16633	5.35e-05	0.000339412	GO:0043231//intracellular membrane-bounded organelle	GO:0016746//transferase activity, transferring acyl groups	-	gi|326498941|dbj|BAK02456.1|/5.73098e-14/predicted protein [Hordeum vulgare subsp. vulgare]
gnl|UG|Ta#S37869223	0.67	4.55	2.76363	7.09e-05	0.000441343	8.56	3.67538	5.35e-05	0.000339295	-	-	-	gi|78096543|emb|CAJ40963.1|/2.80297e-08/putative vacuolar defense protein [Triticum aestivum]
gnl|UG|Ta#S16058476	16.83	113.26	2.75053	1.31e-14	3.4e-13	41.73	1.31005	0	0	GO:0043231//intracellular membrane-bounded organelle	GO:0016832//aldehyde-lyase activity	GO:0006575//cellular modified amino acid metabolic process	gi|357148852|ref|XP_003574915.1|/4.37689e-56/PREDICTED: dihydroneopterin aldolase-like [Brachypodium distachyon]
gnl|UG|Ta#S26023852	8.41	56.37	2.74475	4.64e-14	1.11e-12	14.58	0.793813	0.00202726	0.00895771	GO:0030312//external encapsulating structure;GO:0031981//nuclear lumen;GO:0044444//cytoplasmic part;GO:0005576//extracellular region;GO:0016020//membrane	GO:0032550;GO:0005515//protein binding	GO:0048827//phyllome development;GO:0044267//cellular protein metabolic process;GO:0009408//response to heat;GO:0031647//regulation of protein stability;GO:0006970//response to osmotic stress;GO:0009791//post-embryonic development;GO:0051592//response to calcium ion	gi|294717814|gb|ADF31759.1|/9.27514e-122/heat shock protein 90 [Triticum aestivum]
gnl|UG|Ta#S18012805	0.84	5.6	2.73697	3.29e-05	0.000218269	2.73	1.70044	0.0164873	0.0545859	GO:0016020//membrane;GO:0005618//cell wall;GO:0043231//intracellular membrane-bounded organelle	-	GO:0006950//response to stress	gi|22324363|dbj|BAC10287.1|/4.0578e-31/defensin [Triticum aestivum]
gnl|UG|Ta#S26028893	16.49	109.76	2.73469	0	0	27.7	0.748295	5.11e-05	0.000325249	GO:0043231//intracellular membrane-bounded organelle;GO:0044444//cytoplasmic part	GO:0046872//metal ion binding;GO:0016491//oxidoreductase activity	GO:0009725//response to hormone stimulus;GO:0006928//cellular component movement;GO:0006970//response to osmotic stress;GO:0019932//second-messenger-mediated signaling;GO:0051640//organelle localization	gi|115489456|ref|NP_001067215.1|/4.62545e-51/Os12g0603800 [Oryza sativa Japonica Group]
gnl|UG|Ta#S17986098	1.68	11.03	2.7149	1.96e-06	1.65e-05	0.73	-1.20249	0.159527	0.293892	GO:0043231//intracellular membrane-bounded organelle	-	-	gi|326528903|dbj|BAJ97473.1|/8.31032e-112/predicted protein [Hordeum vulgare subsp. vulgare]
gnl|UG|Ta#S13050802	2.19	14.35	2.71205	3.35e-07	3.16e-06	8.02	1.87267	8.25e-06	6.08e-05	-	-	-	gi|326504622|dbj|BAK06602.1|/2.71915e-19/predicted protein [Hordeum vulgare subsp. vulgare]
gnl|UG|Ta#S37801064	1.18	7.7	2.70607	1.07e-05	7.83e-05	4.01	1.76482	0.00263754	0.0113492	-	-	-	gi|357110639|ref|XP_003557124.1|/1.4711e-15/PREDICTED: uncharacterized protein LOC100827912 [Brachypodium distachyon]
gnl|UG|Ta#S52544655	4.54	29.58	2.70386	6.08e-11	8.67e-10	9.29	1.03299	0.00212996	0.00937998	GO:0031090//organelle membrane;GO:0043231//intracellular membrane-bounded organelle	GO:0046914//transition metal ion binding;GO:0032553;GO:0016653//oxidoreductase activity, acting on NAD(P)H, heme protein as acceptor	GO:0006725//cellular aromatic compound metabolic process;GO:0044710	gi|18103933|emb|CAC83301.1|/0/cytochrome P450 reductase [Triticum aestivum]
gnl|UG|Ta#S52544572	8.24	53.57	2.70071	4.26e-14	1.03e-12	16.4	0.99298	7.57e-05	0.000462538	GO:0043231//intracellular membrane-bounded organelle	-	GO:0050896//response to stimulus;GO:0044699;GO:0006351//transcription, DNA-dependent	gi|326505422|dbj|BAJ95382.1|/0/predicted protein [Hordeum vulgare subsp. vulgare]
gnl|UG|Ta#S52543578	22.38	145.47	2.70044	9.3e-14	2.09e-12	27.15	0.278742	0.104861	0.226986	-	-	-	gi|326488609|dbj|BAJ93973.1|/3.62846e-99/predicted protein [Hordeum vulgare subsp. vulgare]
gnl|UG|Ta#S17985642	3.37	21.88	2.69879	4.69e-09	5.57e-08	7.11	1.0771	0.00546748	0.0214367	GO:0071944//cell periphery;GO:0044444//cytoplasmic part;GO:0016020//membrane;GO:0005634//nucleus	GO:0005488//binding	GO:0009987//cellular process;GO:0010035//response to inorganic substance;GO:0048731;GO:0043170;GO:0009408//response to heat	gi|294717814|gb|ADF31759.1|/2.99489e-98/heat shock protein 90 [Triticum aestivum]
gnl|UG|Ta#S52546637	1.51	9.8	2.69823	3.48e-06	2.8e-05	2.37	0.650339	0.305034	0.418972	GO:0016020//membrane	GO:0046914//transition metal ion binding;GO:0016491//oxidoreductase activity;GO:0046906//tetrapyrrole binding	GO:0044710	gi|326504640|dbj|BAK06611.1|/0/predicted protein [Hordeum vulgare subsp. vulgare]
gnl|UG|Ta#S13178916	3.03	19.61	2.6942	1.61e-08	1.82e-07	1.46	-1.05335	0.0827534	0.186888	-	-	-	gi|326529417|dbj|BAK04655.1|/4.73432e-16/predicted protein [Hordeum vulgare subsp. vulgare]
gnl|UG|Ta#S43837847	0.84	5.43	2.69249	3.47e-05	0.000230019	1.64	0.965235	0.234564	0.372775	-	GO:0036094//small molecule binding;GO:0043167//ion binding;GO:1901363;GO:0097159//organic cyclic compound binding;GO:0004674//protein serine/threonine kinase activity	GO:0006796//phosphate-containing compound metabolic process	gi|164472670|gb|ABY59016.1|/0/calcium-dependent protein kinase [Triticum aestivum]
gnl|UG|Ta#S32699951	1.01	6.48	2.68164	1.87e-05	0.000130889	1.64	0.699341	0.363148	0.482067	GO:0044444//cytoplasmic part	GO:0016740//transferase activity	GO:0006952//defense response;GO:0010243//response to organic nitrogen;GO:0050794//regulation of cellular process;GO:0006351//transcription, DNA-dependent	gi|326498987|dbj|BAK05984.1|/2.29389e-88/predicted protein [Hordeum vulgare subsp. vulgare]
gnl|UG|Ta#S52546867	22.55	143.02	2.66502	0	0	29.52	0.388565	0.020764	0.0650372	GO:0043231//intracellular membrane-bounded organelle	-	GO:0050832//defense response to fungus;GO:0042742//defense response to bacterium	gi|326492832|dbj|BAJ90272.1|/0/predicted protein [Hordeum vulgare subsp. vulgare]
gnl|UG|Ta#S52545549	9.42	59.69	2.66369	2.82e-14	6.93e-13	4.37	-1.10809	0.00116852	0.00551399	GO:0031224//intrinsic to membrane	GO:0043169//cation binding;GO:0032550;GO:0019829//cation-transporting ATPase activity;GO:0005515//protein binding	GO:0006816//calcium ion transport	gi|326494802|dbj|BAJ94520.1|/0/predicted protein [Hordeum vulgare subsp. vulgare]
gnl|UG|Ta#S16240439	2.02	12.78	2.66146	6.08e-07	5.52e-06	5.47	1.43719	0.00235728	0.0102366	GO:0043231//intracellular membrane-bounded organelle	GO:0000989//transcription factor binding transcription factor activity;GO:0046914//transition metal ion binding;GO:0008080//N-acetyltransferase activity	GO:0016570//histone modification;GO:0006351//transcription, DNA-dependent	gi|326534354|dbj|BAJ89527.1|/4.38582e-24/predicted protein [Hordeum vulgare subsp. vulgare]
gnl|UG|Ta#S33259667	0.67	4.2	2.64816	0.000117276	0.000693982	1.09	0.702095	0.462764	0.582068	-	-	GO:0009987//cellular process	gi|148009102|gb|ABQ52687.1|/4.72097e-90/pathogen-inducible transcription factor ERF3 [Triticum aestivum]
gnl|UG|Ta#S52543158	9.25	57.94	2.64703	0	0	12.76	0.464103	0.0743146	0.178378	GO:0009941//chloroplast envelope;GO:0009534//chloroplast thylakoid;GO:0009570//chloroplast stroma	GO:0046906//tetrapyrrole binding;GO:0046914//transition metal ion binding;GO:0016491//oxidoreductase activity;GO:0016836//hydro-lyase activity	GO:0051707//response to other organism;GO:0006633//fatty acid biosynthetic process;GO:0009725//response to hormone stimulus;GO:0006950//response to stress	gi|326528937|dbj|BAJ97490.1|/0/predicted protein [Hordeum vulgare subsp. vulgare]
gnl|UG|Ta#S18010727	0.84	5.25	2.64386	3.81e-05	0.00024974	4.01	2.25514	0.00046142	0.00238523	-	GO:0008081//phosphoric diester hydrolase activity	GO:0019400	gi|326522576|dbj|BAK07750.1|/4.04251e-73/predicted protein [Hordeum vulgare subsp. vulgare]
gnl|UG|Ta#S52542627	0.84	5.25	2.64386	3.81e-05	0.000249649	2	1.25154	0.103525	0.224542	-	-	-	gi|326531212|dbj|BAK04957.1|/1.4428e-83/predicted protein [Hordeum vulgare subsp. vulgare]
gnl|UG|Ta#S12923198	66.8	417.32	2.64323	6.39e-13	1.13e-11	129.56	0.9557	6.05e-13	1.01e-11	GO:0030312//external encapsulating structure;GO:0031981//nuclear lumen;GO:0044444//cytoplasmic part;GO:0005576//extracellular region;GO:0016020//membrane	GO:0032550;GO:0005515//protein binding	GO:0048827//phyllome development;GO:0044267//cellular protein metabolic process;GO:0009408//response to heat;GO:0031647//regulation of protein stability;GO:0006970//response to osmotic stress;GO:0009791//post-embryonic development;GO:0051592//response to calcium ion	gi|4204859|gb|AAD11549.1|/0/heat shock protein 80 [Triticum aestivum]
gnl|UG|Ta#S17977254	10.77	67.22	2.64187	0	0	15.85	0.557465	0.0183083	0.0599786	-	-	-	gi|63087730|emb|CAI93180.1|/1.39412e-08/glycosyltransferase [Triticum aestivum]
gnl|UG|Ta#S13020137	16.15	100.13	2.63227	0	0	35.35	1.13018	9.52e-11	1.26e-09	-	-	-	gi|326516888|dbj|BAJ96436.1|/3.04455e-13/predicted protein [Hordeum vulgare subsp. vulgare]
gnl|UG|Ta#S52547026	6.56	40.26	2.61758	1.59e-13	3.29e-12	2.73	-1.26479	0.00274718	0.0116871	-	GO:0036094//small molecule binding;GO:0016620//oxidoreductase activity, acting on the aldehyde or oxo group of donors, NAD or NADP as acceptor;GO:0048037//cofactor binding	GO:0044710	gi|326490654|dbj|BAJ89994.1|/0/predicted protein [Hordeum vulgare subsp. vulgare]
gnl|UG|Ta#S12970107	8.08	49.54	2.61617	1.07e-13	2.36e-12	10.75	0.411909	0.140676	0.278568	GO:0043231//intracellular membrane-bounded organelle	GO:0046914//transition metal ion binding;GO:0016491//oxidoreductase activity;GO:0046906//tetrapyrrole binding	GO:0044710	gi|357130563|ref|XP_003566917.1|/2.05521e-58/PREDICTED: secologanin synthase-like [Brachypodium distachyon]
gnl|UG|Ta#S52541417	6.56	39.91	2.60498	1.59e-13	3.3e-12	9.11	0.473755	0.123928	0.251545	GO:0043231//intracellular membrane-bounded organelle	-	-	gi|326505238|dbj|BAK03006.1|/8.03675e-70/predicted protein [Hordeum vulgare subsp. vulgare]
gnl|UG|Ta#S22390142	3.87	23.46	2.5998	7.29e-10	9.46e-09	5.83	0.591162	0.132998	0.268005	GO:0009536//plastid	GO:0008378//galactosyltransferase activity	GO:0009725//response to hormone stimulus;GO:0019318//hexose metabolic process;GO:0009312//oligosaccharide biosynthetic process;GO:0005985//sucrose metabolic process;GO:0019406;GO:0006950//response to stress	gi|328671410|gb|AEB26577.1|/1.50341e-49/raffinose synthase 1 [Hordeum vulgare subsp. vulgare]
gnl|UG|Ta#S52543754	2.69	16.28	2.59742	5.48e-08	5.76e-07	5.65	1.07064	0.0140972	0.0472938	GO:0043231//intracellular membrane-bounded organelle;GO:0030312//external encapsulating structure	GO:0004175//endopeptidase activity	GO:0019538//protein metabolic process	gi|326528621|dbj|BAJ97332.1|/0/predicted protein [Hordeum vulgare subsp. vulgare]
gnl|UG|Ta#S17888987	14.98	90.5	2.59488	0	0	48.29	1.68869	0	0	GO:0016020//membrane	GO:0043169//cation binding	GO:0006812//cation transport;GO:0009408//response to heat	gi|23304411|emb|CAD48128.1|/5.98758e-84/farnesylated protein 1 [Hordeum vulgare subsp. vulgare]
gnl|UG|Ta#S17989178	0.67	4.03	2.58855	0.000169369	0.000959988	1.82	1.44171	0.0861766	0.192985	-	-	-	gi|414590087|tpg|DAA40658.1|/2.08198e-38/TPA: hypothetical protein ZEAMMB73_763693 [Zea mays]
gnl|UG|Ta#S52545288	77.06	461.08	2.58096	1.65e-12	2.76e-11	127.92	0.731188	1.5e-12	2.33e-11	-	-	-	gi|326488022|dbj|BAJ89850.1|/2.7272e-111/predicted protein [Hordeum vulgare subsp. vulgare]
gnl|UG|Ta#S13045308	1.35	8.05	2.57603	6.16e-06	4.73e-05	0.55	-1.29546	0.188457	0.337955	-	-	-	gi|326487484|dbj|BAJ89726.1|/1.29905e-57/predicted protein [Hordeum vulgare subsp. vulgare]
gnl|UG|Ta#S50377760	1.18	7	2.56857	1.09e-05	7.99e-05	7.47	2.66232	1.22e-05	8.81e-05	-	GO:0046872//metal ion binding	-	gi|326488675|dbj|BAJ97949.1|/3.12919e-61/predicted protein [Hordeum vulgare subsp. vulgare]
gnl|UG|Ta#S50388902	8.58	50.76	2.56464	2e-14	5.05e-13	19.13	1.15679	1.25e-06	1.06e-05	GO:0043231//intracellular membrane-bounded organelle	GO:0046872//metal ion binding	-	gi|357133908|ref|XP_003568563.1|/4.20864e-71/PREDICTED: probable calcium-binding protein CML10-like [Brachypodium distachyon]
gnl|UG|Ta#S22372428	1.01	5.95	2.55853	2.09e-05	0.000145391	1.09	0.109973	0.883618	0.933037	-	-	-	gi|326487790|dbj|BAK05567.1|/1.1692e-20/predicted protein [Hordeum vulgare subsp. vulgare]
gnl|UG|Ta#S52542981	16.66	98.03	2.55683	7.99e-15	2.11e-13	23.14	0.474	0.0138777	0.0466508	GO:0043231//intracellular membrane-bounded organelle	GO:0046872//metal ion binding;GO:0004497//monooxygenase activity	GO:0006952//defense response;GO:0051707//response to other organism;GO:0009694//jasmonic acid metabolic process;GO:0009725//response to hormone stimulus;GO:0010243//response to organic nitrogen;GO:0048229//gametophyte development;GO:0048608//reproductive structure development	gi|326528785|dbj|BAJ97414.1|/0/predicted protein [Hordeum vulgare subsp. vulgare]
gnl|UG|Ta#S22371704	19.01	111.68	2.55454	2.3e-13	4.56e-12	38.99	1.03635	2.33e-10	2.96e-09	-	GO:0004175//endopeptidase activity	GO:0019538//protein metabolic process	gi|326504502|dbj|BAJ91083.1|/1.15231e-18/predicted protein [Hordeum vulgare subsp. vulgare]
gnl|UG|Ta#S37845805	4.04	23.63	2.54819	3.91e-10	5.22e-09	27.33	2.75806	6.2e-10	7.6e-09	-	-	-	gi|326499101|dbj|BAK06041.1|/2.54343e-09/predicted protein [Hordeum vulgare subsp. vulgare]
gnl|UG|Ta#S17989498	1.18	6.83	2.5331	1.12e-05	8.14e-05	3.46	1.55199	0.0108427	0.0378229	-	-	-	gi|293631971|gb|ADE59447.1|/1.19229e-57/NAC transcription factor 2D [Triticum aestivum]
gnl|UG|Ta#S32675626	3.7	21.36	2.52931	1.36e-09	1.71e-08	17.49	2.24093	2.07e-09	2.42e-08	-	-	-	gi|25989709|gb|AAN74638.1|/1.02349e-65/LEA2 protein [Triticum aestivum]
gnl|UG|Ta#S52545631	76.22	437.63	2.52147	1.43e-12	2.41e-11	86.19	0.177351	0.0614778	0.151436	-	-	-	gi|357135143|ref|XP_003569171.1|/0/PREDICTED: uncharacterized protein LOC100821711 [Brachypodium distachyon]
gnl|UG|Ta#S13174402	2.69	15.4	2.51725	5.48e-08	5.76e-07	9.11	1.75984	5.02e-06	3.84e-05	GO:0043231//intracellular membrane-bounded organelle	GO:0005488//binding;GO:0016614//oxidoreductase activity, acting on CH-OH group of donors	-	gi|209405432|gb|ACI46151.1|/1.05413e-12/NADP-dependent malic enzyme [Hordeum vulgare]
gnl|UG|Ta#S52542636	16.49	93.65	2.50569	0	0	16.22	-0.0238176	0.9128	0.948027	GO:0016020//membrane	GO:0046872//metal ion binding;GO:0004672//protein kinase activity;GO:0032550	GO:0006796//phosphate-containing compound metabolic process;GO:0006464//cellular protein modification process	gi|356502120|ref|XP_003519869.1|/0/PREDICTED: calcium-dependent protein kinase 28-like [Glycine max]
gnl|UG|Ta#S52546029	3.87	21.88	2.49921	7.29e-10	9.46e-09	2.19	-0.821403	0.108486	0.225933	GO:0043231//intracellular membrane-bounded organelle;GO:0016020//membrane	GO:0015171//amino acid transmembrane transporter activity	GO:0006810//transport;GO:0051707//response to other organism	gi|357155167|ref|XP_003577030.1|/0/PREDICTED: high affinity cationic amino acid transporter 1-like [Brachypodium distachyon]
gnl|UG|Ta#S32545006	1.68	9.45	2.49185	1.96e-06	1.65e-05	2	0.251539	0.688166	0.773982	GO:0016020//membrane	-	GO:0044763	gi|326505388|dbj|BAJ95365.1|/2.3534e-43/predicted protein [Hordeum vulgare subsp. vulgare]
gnl|UG|Ta#S26027760	1.85	10.33	2.48124	1.1e-06	9.58e-06	2.73	0.561376	0.328402	0.44601	GO:0043231//intracellular membrane-bounded organelle	GO:0004672//protein kinase activity;GO:0032550	GO:0006464//cellular protein modification process	gi|326524107|dbj|BAJ97064.1|/3.13848e-141/predicted protein [Hordeum vulgare subsp. vulgare]
gnl|UG|Ta#S52542796	13.46	73.87	2.45631	0	0	28.61	1.08784	1.65e-08	1.76e-07	-	GO:0032550;GO:0004672//protein kinase activity	GO:0006464//cellular protein modification process;GO:0016310//phosphorylation	gi|326490991|dbj|BAK05595.1|/0/predicted protein [Hordeum vulgare subsp. vulgare]
gnl|UG|Ta#S26997425	2.52	13.83	2.45631	1.01e-07	1.02e-06	7.47	1.56768	0.000144801	0.000835319	GO:0043231//intracellular membrane-bounded organelle	GO:0036094//small molecule binding;GO:0004672//protein kinase activity;GO:1901363;GO:0097159//organic cyclic compound binding	GO:0006796//phosphate-containing compound metabolic process	gi|63175615|gb|AAY34779.1|/0/wall-associated kinase-like 1 [Triticum aestivum]
gnl|UG|Ta#S16058007	9.76	52.87	2.4375	2.09e-14	5.22e-13	12.57	0.365032	0.154552	0.286822	GO:0043231//intracellular membrane-bounded organelle	GO:0032550;GO:0004674//protein serine/threonine kinase activity	GO:0044699;GO:0006464//cellular protein modification process;GO:0006796//phosphate-containing compound metabolic process	gi|326515042|dbj|BAJ99882.1|/0/predicted protein [Hordeum vulgare subsp. vulgare]
gnl|UG|Ta#S52542201	4.04	21.88	2.43719	3.91e-10	5.22e-09	6.56	0.699341	0.0641858	0.157244	-	-	-	gi|326505450|dbj|BAJ95396.1|/0/predicted protein [Hordeum vulgare subsp. vulgare]
gnl|UG|Ta#S52543524	8.58	46.39	2.43476	2e-14	5.07e-13	33.53	1.9664	2.07e-14	4.44e-13	-	-	GO:0006351//transcription, DNA-dependent	gi|292659260|gb|ADE34585.1|/8.3094e-167/NAC transcription factor 4 [Triticum aestivum]
gnl|UG|Ta#S19225104	6.9	37.11	2.42714	1.57e-13	3.28e-12	3.1	-1.15433	0.0041934	0.0170102	GO:0043231//intracellular membrane-bounded organelle	GO:0016836//hydro-lyase activity	GO:0006558//L-phenylalanine metabolic process	gi|326505060|dbj|BAK02917.1|/3.58304e-27/predicted protein [Hordeum vulgare subsp. vulgare]
gnl|UG|Ta#S52541644	1.01	5.43	2.4266	3.25e-05	0.00021604	3.83	1.92299	0.00189958	0.00843404	-	-	-	gi|326487536|dbj|BAK05440.1|/1.8302e-155/predicted protein [Hordeum vulgare subsp. vulgare]
gnl|UG|Ta#S17981568	1.51	8.05	2.41444	3.6e-06	2.89e-05	4.19	1.4724	0.00700498	0.0261398	-	-	-	gi|63087730|emb|CAI93180.1|/2.34771e-08/glycosyltransferase [Triticum aestivum]
gnl|UG|Ta#S52541696	4.37	23.11	2.40281	1.13e-10	1.58e-09	17.68	2.01641	1.88e-10	2.42e-09	-	GO:0008168//methyltransferase activity	-	gi|326502920|dbj|BAJ99088.1|/2.38853e-170/predicted protein [Hordeum vulgare subsp. vulgare]
gnl|UG|Ta#S30056001	2.36	12.43	2.39697	1.84e-07	1.8e-06	2.37	0.0061002	0.98068	0.984209	-	-	-	gi|84039885|gb|ABC49855.1|/0/cadmium tolerance factor [Triticum aestivum]
gnl|UG|Ta#S12995411	6.39	33.61	2.395	2.08e-13	4.19e-12	8.38	0.391134	0.216578	0.379078	GO:0009536//plastid	-	GO:0019684//photosynthesis, light reaction	gi|326489713|dbj|BAK01837.1|/1.89577e-56/predicted protein [Hordeum vulgare subsp. vulgare]
gnl|UG|Ta#S52542383	4.37	22.93	2.39153	1.13e-10	1.58e-09	18.4	2.074	1.86e-10	2.39e-09	GO:0043231//intracellular membrane-bounded organelle	GO:0046906//tetrapyrrole binding;GO:0046914//transition metal ion binding;GO:0016491//oxidoreductase activity	GO:0044710	gi|125601214|gb|EAZ40790.1|/0/hypothetical protein OsJ_25269 [Oryza sativa Japonica Group]
gnl|UG|Ta#S52542872	6.9	35.89	2.37891	1.57e-13	3.28e-12	13.3	0.946758	0.00060964	0.00308813	-	GO:0097159//organic cyclic compound binding	GO:0016458//gene silencing	gi|326505610|dbj|BAJ95476.1|/0/predicted protein [Hordeum vulgare subsp. vulgare]
gnl|UG|Ta#S52546431	2.19	11.38	2.3775	3.36e-07	3.16e-06	10.39	2.24619	4.4e-07	3.97e-06	-	GO:0016741	GO:0008152//metabolic process	gi|326489735|dbj|BAK01848.1|/7.9451e-142/predicted protein [Hordeum vulgare subsp. vulgare]
gnl|UG|Ta#S22388414	117.78	610.93	2.37491	0	0	184.59	0.64823	0	0	-	-	-	gi|63087730|emb|CAI93180.1|/7.00708e-08/glycosyltransferase [Triticum aestivum]
gnl|UG|Ta#S13144992	1.35	7	2.3744	7.12e-06	5.42e-05	2.55	0.917538	0.148279	0.276491	GO:0043231//intracellular membrane-bounded organelle	-	-	gi|195658469|gb|ACG48702.1|/2.96408e-27/hypothetical protein [Zea mays]
gnl|UG|Ta#S52541188	13.12	67.92	2.37207	0	0	39.36	1.58496	0	0	-	GO:0008168//methyltransferase activity	-	gi|115478675|ref|NP_001062931.1|/1.26098e-107/Os09g0344500 [Oryza sativa Japonica Group]
gnl|UG|Ta#S17984619	5.05	26.08	2.36859	9.72e-12	1.51e-10	2.92	-0.790315	0.074803	0.17948	GO:0043231//intracellular membrane-bounded organelle	GO:0046906//tetrapyrrole binding;GO:0046914//transition metal ion binding;GO:0016491//oxidoreductase activity	GO:0044710	gi|326528801|dbj|BAJ97422.1|/1.46391e-110/predicted protein [Hordeum vulgare subsp. vulgare]
gnl|UG|Ta#S24033196	30.29	155.79	2.36269	3e-13	5.74e-12	65.42	1.11089	2.72e-13	4.88e-12	-	GO:0003676//nucleic acid binding	GO:0050896//response to stimulus;GO:0050794//regulation of cellular process;GO:0006351//transcription, DNA-dependent	gi|51702426|gb|AAU08786.1|/6.76593e-157/NAC domain transcription factor [Triticum aestivum]
gnl|UG|Ta#S12923209	3.87	19.78	2.35364	7.29e-10	9.45e-09	5.1	0.398164	0.326458	0.44373	GO:0071944//cell periphery	GO:0016798//hydrolase activity, acting on glycosyl bonds	GO:0009628//response to abiotic stimulus;GO:0006950//response to stress;GO:0051707//response to other organism;GO:0008152//metabolic process	gi|4741850|gb|AAD28734.1|AF112967_1/3.10738e-154/beta-1,3-glucanase precursor [Triticum aestivum]
gnl|UG|Ta#S52544474	37.52	191.68	2.35297	1.34e-13	2.87e-12	76.9	1.03532	1.45e-13	2.79e-12	-	-	-	gi|399658441|gb|AFP49826.1|/1.14486e-15/ethylene responsive transcription factor 4 [Hordeum vulgare subsp. vulgare]
gnl|UG|Ta#S17889980	1.68	8.58	2.35252	2.03e-06	1.7e-05	6.2	1.88381	8.82e-05	0.000530408	-	-	-	gi|25989707|gb|AAN74639.1|/9.76367e-71/LEA3 protein [Triticum aestivum]
gnl|UG|Ta#S13043422	3.03	15.4	2.34554	1.61e-08	1.81e-07	2	-0.599318	0.288548	0.398918	-	GO:0046872//metal ion binding	-	gi|357118364|ref|XP_003560925.1|/9.93325e-41/PREDICTED: uncharacterized protein LOC100825166 [Brachypodium distachyon]
gnl|UG|Ta#S52544386	19.69	99.95	2.34374	1.49e-13	3.13e-12	46.83	1.24997	1.38e-13	2.66e-12	GO:0016021//integral to membrane	GO:0015144//carbohydrate transmembrane transporter activity	GO:0044765	gi|326491651|dbj|BAJ94303.1|/1.20744e-116/predicted protein [Hordeum vulgare subsp. vulgare]
gnl|UG|Ta#S26028844	68.82	347.47	2.33599	5.42e-13	9.7e-12	140.13	1.02587	5.56e-13	9.31e-12	GO:0043231//intracellular membrane-bounded organelle;GO:0044444//cytoplasmic part	GO:0046872//metal ion binding;GO:0016628//oxidoreductase activity, acting on the CH-CH group of donors, NAD or NADP as acceptor	GO:0009725//response to hormone stimulus;GO:0006928//cellular component movement;GO:0006970//response to osmotic stress;GO:0019932//second-messenger-mediated signaling;GO:0044710;GO:0051640//organelle localization	gi|115489456|ref|NP_001067215.1|/5.789e-56/Os12g0603800 [Oryza sativa Japonica Group]
gnl|UG|Ta#S37842587	2.19	11.03	2.33243	3.36e-07	3.17e-06	11.3	2.36732	4.31e-07	3.9e-06	GO:0043231//intracellular membrane-bounded organelle	GO:0045543;GO:0046914//transition metal ion binding	GO:0046903//secretion;GO:0009685//gibberellin metabolic process;GO:0009639//response to red or far red light	gi|327179121|gb|AEA30111.1|/2.90874e-84/gibberellin 2-oxidase [Triticum aestivum]
gnl|UG|Ta#S22385558	19.01	95.05	2.32193	2.3e-13	4.56e-12	66.87	1.8146	2.38e-13	4.34e-12	GO:0043231//intracellular membrane-bounded organelle	GO:0016787//hydrolase activity	GO:0019538//protein metabolic process	gi|326498351|dbj|BAJ98603.1|/6.88273e-48/predicted protein [Hordeum vulgare subsp. vulgare]
gnl|UG|Ta#S52541338	25.41	125.69	2.3064	0	0	22.23	-0.192888	0.273986	0.423613	-	GO:0016772//transferase activity, transferring phosphorus-containing groups;GO:0003676//nucleic acid binding;GO:0001071//nucleic acid binding transcription factor activity	GO:0006650//glycerophospholipid metabolic process;GO:0006351//transcription, DNA-dependent	gi|326528423|dbj|BAJ93400.1|/0/predicted protein [Hordeum vulgare subsp. vulgare]
gnl|UG|Ta#S52541200	2.69	13.3	2.30575	5.48e-08	5.76e-07	13.3	2.30575	7.46e-08	7.42e-07	GO:0043231//intracellular membrane-bounded organelle	-	-	gi|461682281|gb|AGH18695.1|/9.98779e-81/putative ATPase XB24-like protein [Triticum monococcum]
gnl|UG|Ta#S52546999	40.38	199.21	2.30258	0	0	93.66	1.21379	0	0	-	-	-	gi|326515128|dbj|BAK03477.1|/1.87871e-47/predicted protein [Hordeum vulgare subsp. vulgare]
gnl|UG|Ta#S52543296	1.35	6.65	2.30039	9.07e-06	6.78e-05	3.46	1.35781	0.0208672	0.0652938	-	GO:0003676//nucleic acid binding	-	gi|326527003|dbj|BAK00890.1|/4.71003e-111/predicted protein [Hordeum vulgare subsp. vulgare]
gnl|UG|Ta#S52544638	57.04	280.08	2.29579	1.49e-13	3.13e-12	116.26	1.02731	1.01e-13	2e-12	-	GO:0003676//nucleic acid binding	GO:0006351//transcription, DNA-dependent	gi|289551912|gb|ADD10614.1|/0/NAC-domain transcription factor [Triticum aestivum]
gnl|UG|Ta#S52545630	27.09	132.86	2.29407	0	0	124.64	2.20193	0	0	GO:0043231//intracellular membrane-bounded organelle	GO:0003676//nucleic acid binding	GO:0006351//transcription, DNA-dependent;GO:0009738//abscisic acid mediated signaling pathway;GO:0006950//response to stress	gi|293631983|gb|ADE59453.1|/4.46409e-160/NAC transcription factor 6B [Triticum aestivum]
gnl|UG|Ta#S16058156	7.91	38.34	2.2771	0	0	5.47	-0.532137	0.114284	0.23566	GO:0043231//intracellular membrane-bounded organelle	-	-	gi|357167327|ref|XP_003581109.1|/0/PREDICTED: disease resistance protein RPM1-like [Brachypodium distachyon]
gnl|UG|Ta#S32733761	21.87	105.56	2.27104	0	0	16.22	-0.431179	0.0291214	0.0853202	-	GO:0004672//protein kinase activity;GO:0032550	GO:0006464//cellular protein modification process	gi|357137503|ref|XP_003570340.1|/1.20933e-31/PREDICTED: casein kinase I isoform delta-like [Brachypodium distachyon]
gnl|UG|Ta#S52544784	8.24	39.74	2.26988	4.26e-14	1.03e-12	26.97	1.71064	5.62e-14	1.15e-12	-	-	-	gi|326533370|dbj|BAJ93657.1|/1.14584e-41/predicted protein [Hordeum vulgare subsp. vulgare]
gnl|UG|Ta#S26022859	53	255.57	2.26965	4.76e-13	8.62e-12	157.26	1.56909	4.4e-13	7.5e-12	GO:0009532//plastid stroma	GO:0016616//oxidoreductase activity, acting on the CH-OH group of donors, NAD or NADP as acceptor;GO:0043169//cation binding;GO:0043168;GO:0036094//small molecule binding	GO:0016109;GO:0006732//coenzyme metabolic process;GO:0006779//porphyrin-containing compound biosynthetic process;GO:0006007//glucose catabolic process;GO:0006090//pyruvate metabolic process;GO:0005984//disaccharide metabolic process;GO:0042743//hydrogen peroxide metabolic process;GO:0006753//nucleoside phosphate metabolic process;GO:0006633//fatty acid biosynthetic process;GO:0046471//phosphatidy…	gi|34996397|emb|CAE47438.1|/2.87557e-98/putative 1-deoxy-D-xylulose 5-phosphate reductoisomerase [Hordeum vulgare subsp. vulgare]
gnl|UG|Ta#S22380967	26.08	124.29	2.25269	3.53e-13	6.61e-12	41.18	0.659	9.88e-06	7.2e-05	GO:0043231//intracellular membrane-bounded organelle;GO:0016020//membrane	-	GO:0009628//response to abiotic stimulus;GO:0006950//response to stress	gi|63087730|emb|CAI93180.1|/1.52744e-10/glycosyltransferase [Triticum aestivum]
gnl|UG|Ta#S37852922	2.52	11.9	2.23947	1.01e-07	1.03e-06	3.28	0.380272	0.45481	0.574615	-	GO:0032550	GO:0006950//response to stress	gi|115445561|ref|NP_001046560.1|/2.47981e-13/Os02g0281200 [Oryza sativa Japonica Group]
gnl|UG|Ta#S13121771	9.59	45.16	2.23544	6.44e-14	1.5e-12	17.31	0.852003	0.000346334	0.00184953	-	-	-	gi|413926814|gb|AFW66746.1|/4.1743e-08/hypothetical protein ZEAMMB73_704027 [Zea mays]
gnl|UG|Ta#S52546471	1.01	4.73	2.22748	0.000142509	0.000827647	8.38	3.05259	2.04e-05	0.000140815	-	-	-	gi|326488497|dbj|BAJ93917.1|/1.58817e-141/predicted protein [Hordeum vulgare subsp. vulgare]
gnl|UG|Ta#S52543540	33.99	158.95	2.22539	0	0	66.33	0.964551	0	0	-	-	GO:0006950//response to stress;GO:0009628//response to abiotic stimulus	gi|357117128|ref|XP_003560326.1|/2.18214e-127/PREDICTED: uncharacterized protein LOC100826709 [Brachypodium distachyon]
gnl|UG|Ta#S52545580	17.5	81.4	2.21767	0	0	54.3	1.6336	0	0	GO:0016020//membrane	GO:0052689	GO:0006629//lipid metabolic process	gi|357124607|ref|XP_003563989.1|/0/PREDICTED: uncharacterized protein LOC100841206 [Brachypodium distachyon]
gnl|UG|Ta#S52543083	28.44	129.54	2.1874	0	0	47.74	0.747277	1.06e-07	1.03e-06	-	GO:0016874//ligase activity	-	gi|326488755|dbj|BAJ97989.1|/4.20111e-163/predicted protein [Hordeum vulgare subsp. vulgare]
gnl|UG|Ta#S52543206	1.85	8.4	2.18286	1.44e-06	1.24e-05	1.09	-0.763197	0.312416	0.427771	-	-	-	gi|357117042|ref|XP_003560285.1|/5.10857e-82/PREDICTED: uncharacterized protein LOC100836712 [Brachypodium distachyon]
gnl|UG|Ta#S32623768	39.71	178.73	2.17021	4.26e-13	7.77e-12	57.4	0.531548	1.69e-05	0.000118129	-	GO:0046872//metal ion binding	-	gi|326488675|dbj|BAJ97949.1|/5.99858e-39/predicted protein [Hordeum vulgare subsp. vulgare]
gnl|UG|Ta#S52546509	3.7	16.63	2.16819	1.36e-09	1.7e-08	2.19	-0.756594	0.14364	0.283796	-	GO:0016765//transferase activity, transferring alkyl or aryl (other than methyl) groups	-	gi|357133683|ref|XP_003568453.1|/1.33489e-110/PREDICTED: glutathione transferase GST 23-like [Brachypodium distachyon]
gnl|UG|Ta#S17987458	32.81	147.22	2.16577	1.69e-13	3.49e-12	48.83	0.573632	2.11e-05	0.000145428	GO:0043231//intracellular membrane-bounded organelle;GO:0044444//cytoplasmic part	GO:0017111//nucleoside-triphosphatase activity	GO:0044763;GO:0051707//response to other organism;GO:0051179//localization;GO:0006952//defense response	gi|326497143|dbj|BAK02156.1|/1.95929e-44/predicted protein [Hordeum vulgare subsp. vulgare]
gnl|UG|Ta#S52544522	1.68	7.53	2.16419	3.65e-06	2.93e-05	17.86	3.4102	2.38e-06	1.93e-05	-	-	-	gi|326494688|dbj|BAJ94463.1|/0/predicted protein [Hordeum vulgare subsp. vulgare]
gnl|UG|Ta#S52545782	33.15	147.22	2.15089	0	0	89.47	1.4324	0	0	GO:0044444//cytoplasmic part	GO:0043168;GO:0016740//transferase activity;GO:0016846//carbon-sulfur lyase activity	GO:0009414//response to water deprivation;GO:0009267//cellular response to starvation;GO:0009087//methionine catabolic process;GO:0051260//protein homooligomerization	gi|326507468|dbj|BAK03127.1|/0/predicted protein [Hordeum vulgare subsp. vulgare]
gnl|UG|Ta#S16058196	43.24	190.28	2.13769	5.1e-13	9.19e-12	93.66	1.11507	4.45e-13	7.57e-12	GO:0009536//plastid	GO:0016301//kinase activity;GO:0016774//phosphotransferase activity, carboxyl group as acceptor	GO:0006525//arginine metabolic process;GO:0006560//proline metabolic process;GO:0006796//phosphate-containing compound metabolic process	gi|326502624|dbj|BAJ98940.1|/3.13336e-160/predicted protein [Hordeum vulgare subsp. vulgare]
gnl|UG|Ta#S37847222	36.68	160.7	2.1313	2.07e-14	5.19e-13	30.43	-0.269499	0.069152	0.167317	GO:0043231//intracellular membrane-bounded organelle;GO:0005576//extracellular region;GO:0030312//external encapsulating structure	GO:0004558//alpha-glucosidase activity	GO:0046903//secretion;GO:0009628//response to abiotic stimulus;GO:0006950//response to stress;GO:0006073//cellular glucan metabolic process	gi|326528803|dbj|BAJ97423.1|/1.4427e-53/predicted protein [Hordeum vulgare subsp. vulgare]
gnl|UG|Ta#S17973395	56.2	246.12	2.13072	2.99e-13	5.72e-12	440.42	2.97024	2.58e-13	4.67e-12	-	GO:0046872//metal ion binding	-	gi|242082307|ref|XP_002445922.1|/4.64577e-49/hypothetical protein SORBIDRAFT_07g028090 [Sorghum bicolor]
gnl|UG|Ta#S50378148	2.69	11.73	2.12452	5.77e-08	6.02e-07	3.28	0.28609	0.565528	0.676473	-	-	-	gi|90399175|emb|CAH68357.1|/3.78547e-29/H0723C07.7 [Oryza sativa Indica Group]
gnl|UG|Ta#S24130388	86.82	377.76	2.12137	1.47e-13	3.11e-12	77.99	-0.154738	0.100826	0.219698	GO:0043231//intracellular membrane-bounded organelle;GO:0044444//cytoplasmic part;GO:0016020//membrane	GO:0032550;GO:0004702//receptor signaling protein serine/threonine kinase activity	GO:0007243//intracellular protein kinase cascade;GO:0006464//cellular protein modification process;GO:0009755//hormone-mediated signaling pathway;GO:0006796//phosphate-containing compound metabolic process;GO:0006950//response to stress	gi|84795226|gb|ABC65849.1|/0/mitogen-activated protein kinase MAPK1e [Triticum aestivum]
gnl|UG|Ta#S25791173	7.57	32.91	2.12016	3.51e-14	8.52e-13	13.85	0.871521	0.00111823	0.00530523	GO:0043231//intracellular membrane-bounded organelle	GO:0046914//transition metal ion binding	-	gi|62861391|gb|AAY16797.1|/1.26251e-60/cold acclimation induced protein 2-1 [Triticum aestivum]
gnl|UG|Ta#S13043087	2.86	12.43	2.11974	3.08e-08	3.35e-07	4.19	0.550935	0.232854	0.371051	-	-	-	gi|297604244|ref|NP_001055165.2|/3.48142e-12/Os05g0312600 [Oryza sativa Japonica Group]
gnl|UG|Ta#S52547103	19.69	85.42	2.11711	1.49e-13	3.13e-12	19.86	0.0124025	0.944308	0.953842	GO:0044424//intracellular part	GO:0016841//ammonia-lyase activity	GO:0009699//phenylpropanoid biosynthetic process;GO:0006558//L-phenylalanine metabolic process	gi|326493134|dbj|BAJ85028.1|/0/predicted protein [Hordeum vulgare subsp. vulgare]
gnl|UG|Ta#S13033642	3.03	13.13	2.11548	1.65e-08	1.85e-07	4.19	0.467632	0.30285	0.416252	-	-	GO:0050896//response to stimulus	gi|20067423|emb|CAC94005.1|/6.97465e-24/glutathione transferase [Triticum aestivum]
gnl|UG|Ta#S32507710	3.03	13.13	2.11548	1.65e-08	1.85e-07	9.11	1.58813	2.15e-05	0.000147742	-	GO:0016628//oxidoreductase activity, acting on the CH-CH group of donors, NAD or NADP as acceptor;GO:0032550	GO:0044710;GO:0050896//response to stimulus	gi|357112870|ref|XP_003558228.1|/6.87704e-124/PREDICTED: heat shock cognate 70 kDa protein-like [Brachypodium distachyon]
gnl|UG|Ta#S13048057	11.95	51.46	2.10644	0	0	36.26	1.60137	0	0	GO:0043231//intracellular membrane-bounded organelle;GO:0016020//membrane	GO:0016301//kinase activity;GO:0032550	GO:0006796//phosphate-containing compound metabolic process;GO:0006464//cellular protein modification process;GO:0044036//cell wall macromolecule metabolic process	gi|326512838|dbj|BAK03326.1|/2.76203e-89/predicted protein [Hordeum vulgare subsp. vulgare]
gnl|UG|Ta#S12970758	1.18	5.08	2.10604	0.000129805	0.000760679	8.02	2.76482	1.22e-05	8.77e-05	-	GO:0004518//nuclease activity	-	gi|356545626|ref|XP_003541238.1|/2.90815e-35/PREDICTED: uncharacterized protein LOC100808633 [Glycine max]
gnl|UG|Ta#S16058108	11.78	50.41	2.09737	0	0	5.1	-1.20777	9.83e-05	0.000588473	GO:0044464//cell part	-	GO:0051234//establishment of localization	gi|326501116|dbj|BAJ98789.1|/4.36275e-170/predicted protein [Hordeum vulgare subsp. vulgare]
gnl|UG|Ta#S17986425	6.39	27.31	2.09554	2.08e-13	4.19e-12	5.83	-0.13232	0.707588	0.79234	GO:0043231//intracellular membrane-bounded organelle;GO:0031224//intrinsic to membrane	GO:0043169//cation binding;GO:0016682//oxidoreductase activity, acting on diphenols and related substances as donors, oxygen as acceptor	GO:0044707;GO:0044710;GO:0006091//generation of precursor metabolites and energy	gi|326521476|dbj|BAK00314.1|/1.39365e-125/predicted protein [Hordeum vulgare subsp. vulgare]
gnl|UG|Ta#S22380490	6.9	29.41	2.09164	1.57e-13	3.29e-12	38.63	2.48505	1.73e-13	3.25e-12	-	-	-	gi|63087730|emb|CAI93180.1|/9.63854e-11/glycosyltransferase [Triticum aestivum]
gnl|UG|Ta#S52544649	8.58	36.41	2.08529	2e-14	5.06e-13	33.16	1.95039	2.07e-14	4.43e-13	GO:0016604//nuclear body	GO:0036094//small molecule binding;GO:0097159//organic cyclic compound binding	-	gi|326495758|dbj|BAJ85975.1|/2.72461e-90/predicted protein [Hordeum vulgare subsp. vulgare]
gnl|UG|Ta#S52542390	24.23	102.23	2.07695	9.5e-14	2.12e-12	45.37	0.904944	1.01e-09	1.21e-08	GO:0043231//intracellular membrane-bounded organelle	GO:0004672//protein kinase activity;GO:0032550	GO:0006464//cellular protein modification process	gi|326493726|dbj|BAJ85324.1|/0/predicted protein [Hordeum vulgare subsp. vulgare]
gnl|UG|Ta#S17894737	17.67	74.4	2.074	0	0	220.67	3.64252	0	0	GO:0043231//intracellular membrane-bounded organelle	-	GO:0009414//response to water deprivation;GO:0009725//response to hormone stimulus;GO:0009409//response to cold;GO:0009746;GO:0034285	gi|1657855|gb|AAB18207.1|/6.77025e-53/cold acclimation protein WCOR413 [Triticum aestivum]
gnl|UG|Ta#S12978166	4.54	19.08	2.0713	6.09e-11	8.67e-10	4.56	0.00634153	0.986446	0.98854	-	-	-	gi|326520593|dbj|BAK07555.1|/1.47825e-38/predicted protein [Hordeum vulgare subsp. vulgare]
gnl|UG|Ta#S17975978	13.46	56.37	2.06625	0	0	40.27	1.58103	0	0	-	-	-	gi|326498409|dbj|BAJ98632.1|/1.10739e-23/predicted protein [Hordeum vulgare subsp. vulgare]
gnl|UG|Ta#S52546875	9.09	37.99	2.06327	5.71e-14	1.34e-12	18.04	0.988847	3.43e-05	0.000226415	GO:0043231//intracellular membrane-bounded organelle	GO:0005488//binding;GO:0016301//kinase activity	-	gi|326515280|dbj|BAK03553.1|/0/predicted protein [Hordeum vulgare subsp. vulgare]
gnl|UG|Ta#S52546882	1.51	6.3	2.0608	2.63e-05	0.000179305	1.09	-0.47022	0.557436	0.669753	-	GO:0016298//lipase activity	GO:0044238//primary metabolic process	gi|326511248|dbj|BAJ87638.1|/0/predicted protein [Hordeum vulgare subsp. vulgare]
gnl|UG|Ta#S17989934	18.17	74.75	2.04052	0	0	123.18	2.76114	0	0	-	-	GO:0006950//response to stress	gi|162414848|gb|ABX89061.1|/1.28499e-76/pathogenesis-related protein [Triticum aestivum]
gnl|UG|Ta#S52541989	10.6	43.59	2.03993	0	0	36.81	1.79603	0	0	-	-	-	gi|326495528|dbj|BAJ85860.1|/8.93857e-31/predicted protein [Hordeum vulgare subsp. vulgare]
gnl|UG|Ta#S12965252	9.09	37.29	2.03644	5.71e-14	1.35e-12	12.94	0.509485	0.0496086	0.129697	-	-	-	gi|326497913|dbj|BAJ94819.1|/3.99127e-34/predicted protein [Hordeum vulgare subsp. vulgare]
gnl|UG|Ta#S52544407	2.52	10.33	2.03534	1.64e-07	1.62e-06	2	-0.333424	0.575294	0.684861	GO:0043231//intracellular membrane-bounded organelle	GO:0016787//hydrolase activity	GO:0002831	gi|218198798|gb|EEC81225.1|/0/hypothetical protein OsI_24268 [Oryza sativa Indica Group]
gnl|UG|Ta#S50381052	7.74	31.68	2.03317	7.9e-14	1.8e-12	14.58	0.913585	0.00049965	0.00256843	GO:0043231//intracellular membrane-bounded organelle;GO:0044444//cytoplasmic part	GO:0016628//oxidoreductase activity, acting on the CH-CH group of donors, NAD or NADP as acceptor;GO:0046872//metal ion binding	GO:0044710;GO:0009725//response to hormone stimulus;GO:0019932//second-messenger-mediated signaling;GO:0006970//response to osmotic stress;GO:0044707	gi|357116063|ref|XP_003559804.1|/1.34188e-75/PREDICTED: calmodulin-like protein 4-like [Brachypodium distachyon]
gnl|UG|Ta#S52545981	87.16	355.88	2.02965	0	0	63.41	-0.458956	3.78e-06	2.97e-05	GO:0043231//intracellular membrane-bounded organelle	GO:0016645//oxidoreductase activity, acting on the CH-NH group of donors	GO:0006560//proline metabolic process;GO:0006536//glutamate metabolic process;GO:0006950//response to stress	gi|326505010|dbj|BAK02892.1|/0/predicted protein [Hordeum vulgare subsp. vulgare]
gnl|UG|Ta#S52546486	103.48	420.82	2.02385	3.77e-13	6.97e-12	185.68	0.843466	2.82e-13	5.03e-12	GO:0043231//intracellular membrane-bounded organelle	GO:0003677//DNA binding;GO:0001071//nucleic acid binding transcription factor activity	GO:0006351//transcription, DNA-dependent	gi|62898531|dbj|BAD97365.1|/2.18622e-55/bZIP transcription factor [Triticum aestivum]
gnl|UG|Ta#S16198050	1.68	6.83	2.02342	1.49e-05	0.00010646	2.55	0.602036	0.317438	0.432812	-	-	-	gi|357124770|ref|XP_003564070.1|/6.97634e-15/PREDICTED: uncharacterized protein LOC100840802 [Brachypodium distachyon]
gnl|UG|Ta#S52542376	1.51	6.13	2.02134	4.13e-05	0.000268926	22.96	3.9265	4.14e-06	3.22e-05	GO:0044424//intracellular part	GO:0016491//oxidoreductase activity;GO:0032550	GO:0009642//response to light intensity;GO:0044267//cellular protein metabolic process;GO:0009408//response to heat;GO:0000302//response to reactive oxygen species	gi|326520065|dbj|BAK03957.1|/0/predicted protein [Hordeum vulgare subsp. vulgare]
gnl|UG|Ta#S26027702	13.29	53.74	2.01566	0	0	44.1	1.73044	0	0	GO:0005576//extracellular region;GO:0043231//intracellular membrane-bounded organelle	GO:0046914//transition metal ion binding	-	gi|49615735|gb|AAT67049.1|/7.50618e-105/germin-like protein 4 [Triticum monococcum]
gnl|UG|Ta#S13126705	3.03	12.25	2.01539	2.05e-08	2.28e-07	7.11	1.23053	0.00202528	0.00895111	-	-	-	gi|357159322|ref|XP_003578410.1|/3.35163e-14/PREDICTED: uncharacterized protein LOC100823110 [Brachypodium distachyon]
gnl|UG|Ta#S52545723	22.21	89.45	2.00987	6.44e-14	1.5e-12	34.62	0.640396	7.81e-05	0.00047539	GO:0042579//microbody	GO:0016616//oxidoreductase activity, acting on the CH-OH group of donors, NAD or NADP as acceptor;GO:0000166//nucleotide binding;GO:0048037//cofactor binding	GO:0006007//glucose catabolic process;GO:0009725//response to hormone stimulus;GO:0019520;GO:0006970//response to osmotic stress	gi|357110692|ref|XP_003557150.1|/0/PREDICTED: 6-phosphogluconate dehydrogenase, decarboxylating-like isoform 1 [Brachypodium distachyon]
gnl|UG|Ta#S17892702	27.09	108.88	2.00691	0	0	30.43	0.167734	0.291966	0.402374	GO:0043231//intracellular membrane-bounded organelle	GO:0003677//DNA binding;GO:0001071//nucleic acid binding transcription factor activity	GO:0006351//transcription, DNA-dependent	gi|357132476|ref|XP_003567856.1|/1.21612e-43/PREDICTED: common plant regulatory factor 1-like [Brachypodium distachyon]
gnl|UG|Ta#S19221475	8.58	34.48	2.00671	2e-14	5.07e-13	11.84	0.46462	0.084281	0.188993	-	-	-	gi|326515710|dbj|BAK07101.1|/8.82573e-46/predicted protein [Hordeum vulgare subsp. vulgare]
gnl|UG|Ta#S17984935	21.03	84.2	2.00137	0	0	30.43	0.533045	0.00169651	0.00762436	-	-	-	gi|326523461|dbj|BAJ92901.1|/1.13389e-76/predicted protein [Hordeum vulgare subsp. vulgare]
gnl|UG|Ta#S12923179	42.91	171.55	1.99924	0	0	116.8	1.44465	0	0	-	-	GO:0006950//response to stress	gi|4138871|gb|AAD03605.1|/1.80836e-101/small heat shock protein Hsp23.6 [Triticum aestivum]
gnl|UG|Ta#S52544229	24.9	99.08	1.99245	0	0	26.06	0.0656913	0.697504	0.782429	-	-	-	gi|326501210|dbj|BAJ98836.1|/3.02428e-161/predicted protein [Hordeum vulgare subsp. vulgare]
gnl|UG|Ta#S18006187	2.86	11.38	1.99241	5.04e-08	5.34e-07	4.74	0.728872	0.104394	0.226108	-	GO:0003824//catalytic activity;GO:0046914//transition metal ion binding	-	gi|326492115|dbj|BAJ98282.1|/5.28109e-93/predicted protein [Hordeum vulgare subsp. vulgare]
gnl|UG|Ta#S24623068	1.68	6.65	1.98489	2.32e-05	0.000159176	22.23	3.72597	2.38e-06	1.92e-05	GO:0043231//intracellular membrane-bounded organelle;GO:0005576//extracellular region;GO:0030312//external encapsulating structure	GO:0046914//transition metal ion binding	GO:0006970//response to osmotic stress	gi|326488799|dbj|BAJ98011.1|/1.66511e-105/predicted protein [Hordeum vulgare subsp. vulgare]
gnl|UG|Ta#S37874292	19.01	75.1	1.98205	2.3e-13	4.57e-12	47.38	1.31752	2.38e-13	4.35e-12	GO:0043231//intracellular membrane-bounded organelle	-	-	gi|357139177|ref|XP_003571161.1|/2.1505e-45/PREDICTED: uncharacterized protein LOC100832249 [Brachypodium distachyon]
gnl|UG|Ta#S52541691	59.06	232.82	1.97896	2.66e-14	6.57e-13	104.23	0.819517	0	0	GO:0043231//intracellular membrane-bounded organelle	-	GO:0000041//transition metal ion transport	gi|326526457|dbj|BAJ97245.1|/0/predicted protein [Hordeum vulgare subsp. vulgare]
gnl|UG|Ta#S52541353	14.13	54.79	1.95515	0	0	15.49	0.132576	0.550636	0.663314	GO:0009536//plastid	GO:0016791//phosphatase activity	-	gi|326488753|dbj|BAJ97988.1|/1.51662e-79/predicted protein [Hordeum vulgare subsp. vulgare]
gnl|UG|Ta#S52546561	11.61	44.99	1.95424	0	0	60.13	2.37272	0	0	GO:0043231//intracellular membrane-bounded organelle;GO:0016020//membrane	GO:0032550;GO:0004674//protein serine/threonine kinase activity	GO:0007167//enzyme linked receptor protein signaling pathway;GO:0006464//cellular protein modification process;GO:0014070//response to organic cyclic compound;GO:0006796//phosphate-containing compound metabolic process	gi|326525831|dbj|BAJ93092.1|/0/predicted protein [Hordeum vulgare subsp. vulgare]
gnl|UG|Ta#S16058169	3.03	11.73	1.95281	3.52e-08	3.81e-07	7.47	1.30179	0.000934134	0.00451445	GO:0031224//intrinsic to membrane	GO:0008509//anion transmembrane transporter activity	GO:0015696//ammonium transport	gi|40548580|gb|AAR87397.1|/0/ammonium transporter AMT2.1 [Triticum aestivum]
gnl|UG|Ta#S52546371	65.45	252.95	1.95039	0	0	170.38	1.38029	0	0	GO:0044424//intracellular part	-	GO:0044267//cellular protein metabolic process;GO:0006950//response to stress;GO:0009790//embryo development	gi|326507522|dbj|BAK03154.1|/4.58796e-111/predicted protein [Hordeum vulgare subsp. vulgare]
gnl|UG|Ta#S52546048	39.37	151.94	1.94833	4.47e-13	8.14e-12	48.11	0.28924	0.0255258	0.0765524	GO:0043231//intracellular membrane-bounded organelle	GO:0008375//acetylglucosaminyltransferase activity	GO:0006486//protein glycosylation	gi|326522985|dbj|BAJ88538.1|/0/predicted protein [Hordeum vulgare subsp. vulgare]
gnl|UG|Ta#S32559519	1.68	6.48	1.94753	3.67e-05	0.000241697	2.37	0.496426	0.41913	0.53728	GO:0043231//intracellular membrane-bounded organelle	GO:0004672//protein kinase activity;GO:0032550	GO:0006796//phosphate-containing compound metabolic process;GO:0006464//cellular protein modification process	gi|326505736|dbj|BAJ95539.1|/1.40881e-102/predicted protein [Hordeum vulgare subsp. vulgare]
gnl|UG|Ta#S32584429	1.68	6.48	1.94753	3.67e-05	0.000241609	3.83	1.18888	0.028951	0.0849426	GO:0005911//cell-cell junction;GO:0031225//anchored to membrane;GO:0043231//intracellular membrane-bounded organelle	-	GO:0009826//unidimensional cell growth;GO:0048764	gi|326498187|dbj|BAJ94956.1|/2.92199e-93/predicted protein [Hordeum vulgare subsp. vulgare]
gnl|UG|Ta#S16226725	15.31	58.82	1.94183	0	0	34.62	1.17713	3.57e-11	4.88e-10	-	-	-	gi|326520593|dbj|BAK07555.1|/1.12166e-39/predicted protein [Hordeum vulgare subsp. vulgare]
gnl|UG|Ta#S52542973	1.51	5.78	1.93652	0.000105182	0.000630224	0.55	-1.45705	0.123582	0.251927	-	-	-	gi|326502078|dbj|BAK06531.1|/4.3654e-53/predicted protein [Hordeum vulgare subsp. vulgare]
gnl|UG|Ta#S52545410	108.87	416.09	1.93429	0	0	155.62	0.515421	5.39e-12	7.86e-11	-	GO:0016405//CoA-ligase activity;GO:0032550	GO:0006725//cellular aromatic compound metabolic process	gi|326510013|dbj|BAJ87223.1|/0/predicted protein [Hordeum vulgare subsp. vulgare]
gnl|UG|Ta#S52543585	8.75	33.26	1.92643	6.51e-14	1.51e-12	27.33	1.64313	1.01e-13	2e-12	GO:0019866//organelle inner membrane;GO:0031224//intrinsic to membrane	-	GO:0051234//establishment of localization;GO:0044763	gi|357136126|ref|XP_003569657.1|/4.05248e-172/PREDICTED: graves disease carrier protein-like [Brachypodium distachyon]
gnl|UG|Ta#S13049026	6.73	25.38	1.91501	1.28e-13	2.77e-12	56.85	3.07848	1.65e-13	3.12e-12	-	-	-	gi|297722019|ref|NP_001173373.1|/5.12543e-06/Os03g0285200 [Oryza sativa Japonica Group]
gnl|UG|Ta#S52542010	13.46	50.76	1.91501	0	0	6.56	-1.03691	0.000224828	0.0012462	-	GO:0022857//transmembrane transporter activity	GO:0044765;GO:0044763	gi|357165354|ref|XP_003580355.1|/0/PREDICTED: MATE efflux family protein 9-like [Brachypodium distachyon]
gnl|UG|Ta#S17890690	3.53	13.3	1.91369	6.01e-09	7.06e-08	2.19	-0.688737	0.188072	0.338024	GO:0043231//intracellular membrane-bounded organelle;GO:0044444//cytoplasmic part	GO:0046872//metal ion binding;GO:0004470//malic enzyme activity	-	gi|255549832|ref|XP_002515967.1|/5.95278e-45/malic enzyme, putative [Ricinus communis]
gnl|UG|Ta#S52541326	7.74	29.06	1.90863	7.9e-14	1.81e-12	28.79	1.89516	8.66e-14	1.73e-12	GO:0009536//plastid	GO:0005515//protein binding;GO:0032550	-	gi|326526483|dbj|BAJ97258.1|/0/predicted protein [Hordeum vulgare subsp. vulgare]
gnl|UG|Ta#S13013822	4.71	17.68	1.90832	4.27e-11	6.18e-10	13.3	1.49763	8.36e-07	7.31e-06	-	GO:0016787//hydrolase activity	-	gi|357134279|ref|XP_003568745.1|/1.85216e-48/PREDICTED: nudix hydrolase 15, mitochondrial-like [Brachypodium distachyon]
gnl|UG|Ta#S17979432	9.76	36.59	1.9065	2.09e-14	5.23e-13	30.07	1.62337	1.8e-14	3.9e-13	-	-	-	gi|63087730|emb|CAI93180.1|/1.60028e-07/glycosyltransferase [Triticum aestivum]
gnl|UG|Ta#S46888121	11.11	41.49	1.9009	0	0	13.3	0.259567	0.287544	0.398248	GO:0031224//intrinsic to membrane;GO:0009536//plastid	GO:0016798//hydrolase activity, acting on glycosyl bonds	GO:0044238//primary metabolic process	gi|194045616|gb|ACF33176.1|/0/beta-1,3-glucanase [Triticum aestivum]
gnl|UG|Ta#S52541718	2.86	10.68	1.90082	1.73e-07	1.7e-06	4.56	0.673019	0.138014	0.275518	-	GO:0036094//small molecule binding;GO:0048037//cofactor binding	GO:0008152//metabolic process;GO:0006950//response to stress;GO:0003002//regionalization	gi|357121337|ref|XP_003562377.1|/0/PREDICTED: uncharacterized protein C757.02c-like [Brachypodium distachyon]
gnl|UG|Ta#S52544464	7.74	28.88	1.89967	7.9e-14	1.8e-12	11.3	0.545917	0.0511292	0.129551	GO:0031224//intrinsic to membrane	-	GO:0006865//amino acid transport;GO:0009628//response to abiotic stimulus	gi|357144536|ref|XP_003573327.1|/0/PREDICTED: lysine histidine transporter 1-like [Brachypodium distachyon]
gnl|UG|Ta#S52546817	6.39	23.81	1.89768	2.11e-13	4.23e-12	4.19	-0.608866	0.109885	0.228354	-	GO:0003676//nucleic acid binding	-	gi|326489033|dbj|BAK01500.1|/1.03546e-102/predicted protein [Hordeum vulgare subsp. vulgare]
gnl|UG|Ta#S16058217	15.14	56.37	1.89656	0	0	77.26	2.35136	0	0	GO:0043231//intracellular membrane-bounded organelle	GO:0045543;GO:0046914//transition metal ion binding	GO:0046903//secretion;GO:0009685//gibberellin metabolic process;GO:0009639//response to red or far red light	gi|380851109|gb|AFE85998.1|/0/gibberellin 2-oxidase 3 isozyme D1 [Triticum aestivum]
gnl|UG|Ta#S24662599	61.92	230.37	1.89548	6.53e-14	1.51e-12	68.7	0.149905	0.156228	0.289467	-	GO:0036094//small molecule binding;GO:0016301//kinase activity;GO:1901363;GO:0097159//organic cyclic compound binding	GO:0044237//cellular metabolic process	gi|63175644|gb|AAY34781.1|/0/wall-associated kinase 2 [Triticum aestivum]
gnl|UG|Ta#S16209891	18.17	67.57	1.89482	0	0	45.74	1.3319	0	0	-	-	-	gi|21655164|gb|AAL99269.1|/7.11865e-39/CONSTANS-like protein CO7 [Hordeum vulgare subsp. vulgare]
gnl|UG|Ta#S13179511	3.2	11.9	1.89482	3.7e-08	3.99e-07	12.57	1.97384	1.84e-08	1.95e-07	-	-	-	gi|462420772|gb|EMJ25035.1|/5.77856e-06/hypothetical protein PRUPE_ppa014082mg [Prunus persica]
gnl|UG|Ta#S52542069	7.74	28.71	1.89115	7.9e-14	1.8e-12	12.94	0.741432	0.00612852	0.0232271	-	-	-	gi|326525929|dbj|BAJ93141.1|/1.49924e-23/predicted protein [Hordeum vulgare subsp. vulgare]
gnl|UG|Ta#S52545697	11.27	41.66	1.88618	0	0	18.95	0.74971	0.0008011	0.00392825	GO:0044424//intracellular part	GO:0032550;GO:0004672//protein kinase activity	GO:0009267//cellular response to starvation;GO:0055065//metal ion homeostasis;GO:0009743//response to carbohydrate stimulus;GO:0006813//potassium ion transport;GO:0006464//cellular protein modification process;GO:0006970//response to osmotic stress;GO:0006796//phosphate-containing compound metabolic process	gi|374430469|gb|AEZ51503.1|/0/CBL-interacting protein kinase 9 [Hordeum vulgare subsp. spontaneum]
gnl|UG|Ta#S52542995	3.53	12.95	1.87521	1.15e-08	1.32e-07	16.22	2.20003	3.78e-09	4.31e-08	-	-	-	gi|326516112|dbj|BAJ88079.1|/1.46706e-95/predicted protein [Hordeum vulgare subsp. vulgare]
gnl|UG|Ta#S52546347	33.82	123.94	1.87369	7.11e-15	1.89e-13	62.87	0.894495	1.04e-12	1.67e-11	GO:0043231//intracellular membrane-bounded organelle	GO:0001071//nucleic acid binding transcription factor activity;GO:0003677//DNA binding	GO:0016101//diterpenoid metabolic process;GO:0006950//response to stress	gi|414081448|gb|AFW98256.1|/1.98448e-160/WRKY80 transcription factor [Triticum aestivum]
gnl|UG|Ta#S32561672	5.22	19.08	1.86994	8.25e-12	1.29e-10	15.31	1.55235	5.55e-08	5.6e-07	-	-	-	gi|292659256|gb|ADE34583.1|/9.66788e-77/NAC transcription factor 8 [Triticum aestivum]
gnl|UG|Ta#S52542114	23.22	84.2	1.85845	1.67e-13	3.45e-12	38.81	0.74106	1.96e-06	1.62e-05	GO:0043231//intracellular membrane-bounded organelle	-	-	gi|326522098|dbj|BAK04177.1|/0/predicted protein [Hordeum vulgare subsp. vulgare]
gnl|UG|Ta#S52545405	22.21	80.35	1.85509	6.44e-14	1.49e-12	72.52	1.70717	4.2e-14	8.77e-13	-	-	-	gi|326503240|dbj|BAJ99245.1|/0/predicted protein [Hordeum vulgare subsp. vulgare]
gnl|UG|Ta#S52544024	6.73	24.33	1.85406	1.32e-13	2.84e-12	13.3	0.982748	0.000408878	0.00214068	GO:0043231//intracellular membrane-bounded organelle;GO:0016020//membrane	GO:0032550;GO:0004674//protein serine/threonine kinase activity	GO:0007167//enzyme linked receptor protein signaling pathway;GO:0006464//cellular protein modification process;GO:0014070//response to organic cyclic compound;GO:0006796//phosphate-containing compound metabolic process	gi|357111624|ref|XP_003557612.1|/0/PREDICTED: L-type lectin-domain containing receptor kinase IV.1-like [Brachypodium distachyon]
gnl|UG|Ta#S52542993	2.86	10.33	1.85275	4e-07	3.73e-06	2	-0.516015	0.368466	0.488352	GO:0043231//intracellular membrane-bounded organelle	GO:0016868//intramolecular transferase activity, phosphotransferases	GO:0046488//phosphatidylinositol metabolic process;GO:0010035//response to inorganic substance;GO:0006007//glucose catabolic process	gi|326503106|dbj|BAJ99178.1|/0/predicted protein [Hordeum vulgare subsp. vulgare]
gnl|UG|Ta#S52540987	2.19	7.88	1.84726	1.01e-05	7.46e-05	2	-0.130931	0.843212	0.903799	-	-	-	gi|326521672|dbj|BAK00412.1|/0/predicted protein [Hordeum vulgare subsp. vulgare]
gnl|UG|Ta#S24638289	15.82	56.89	1.84643	0	0	29.52	0.899943	9.5e-07	8.24e-06	GO:0012505//endomembrane system;GO:0031224//intrinsic to membrane;GO:0043231//intracellular membrane-bounded organelle	GO:0015020//glucuronosyltransferase activity	-	gi|63087730|emb|CAI93180.1|/0/glycosyltransferase [Triticum aestivum]
gnl|UG|Ta#S52544583	74.71	268.53	1.84571	9.17e-13	1.58e-11	155.43	1.05689	7.37e-13	1.2e-11	GO:0009536//plastid	GO:0008378//galactosyltransferase activity	GO:0006950//response to stress;GO:0009628//response to abiotic stimulus	gi|326490509|dbj|BAJ84918.1|/0/predicted protein [Hordeum vulgare subsp. vulgare]
gnl|UG|Ta#S52547113	4.88	17.51	1.84323	5.44e-11	7.82e-10	14.21	1.54195	1.92e-07	1.82e-06	-	-	-	gi|326519438|dbj|BAJ96718.1|/1.84765e-145/predicted protein [Hordeum vulgare subsp. vulgare]
gnl|UG|Ta#S26025251	64.61	229.67	1.82973	4.62e-13	8.39e-12	113.89	0.817812	4.56e-13	7.76e-12	-	-	GO:0000302//response to reactive oxygen species;GO:0010038//response to metal ion;GO:0097305//response to alcohol	gi|326504766|dbj|BAK06674.1|/1.0672e-47/predicted protein [Hordeum vulgare subsp. vulgare]
gnl|UG|Ta#S52543414	56.54	200.96	1.82956	2.26e-13	4.5e-12	136.12	1.26754	1.82e-13	3.4e-12	-	GO:0003677//DNA binding;GO:0001071//nucleic acid binding transcription factor activity	GO:0006351//transcription, DNA-dependent	gi|326512044|dbj|BAJ96003.1|/0/predicted protein [Hordeum vulgare subsp. vulgare]
gnl|UG|Ta#S52546158	6.23	22.06	1.82413	4.21e-13	7.69e-12	12.57	1.01268	0.000423196	0.00221061	-	-	-	gi|326529439|dbj|BAK04666.1|/0/predicted protein [Hordeum vulgare subsp. vulgare]
gnl|UG|Ta#S52541293	4.71	16.63	1.81999	1.97e-10	2.7e-09	18.95	2.0084	5.61e-11	7.55e-10	-	GO:0016810//hydrolase activity, acting on carbon-nitrogen (but not peptide) bonds	-	gi|326531914|dbj|BAK01333.1|/2.67459e-62/predicted protein [Hordeum vulgare subsp. vulgare]
gnl|UG|Ta#S50388406	22.72	79.82	1.81279	1.91e-13	3.91e-12	18.59	-0.289436	0.126548	0.255932	GO:0043231//intracellular membrane-bounded organelle;GO:0044444//cytoplasmic part	-	GO:0034968//histone lysine methylation;GO:0019321//pentose metabolic process;GO:0048764;GO:0010481//epidermal cell division	gi|326492365|dbj|BAK01966.1|/1.05669e-26/predicted protein [Hordeum vulgare subsp. vulgare]
gnl|UG|Ta#S52542983	8.08	28.36	1.81143	1.07e-13	2.37e-12	16.04	0.989247	9.44e-05	0.000565943	-	GO:0046873//metal ion transmembrane transporter activity	GO:0070838//divalent metal ion transport	gi|357133008|ref|XP_003568120.1|/2.90705e-148/PREDICTED: magnesium transporter NIPA2-like [Brachypodium distachyon]
gnl|UG|Ta#S26027055	13.63	47.79	1.80992	4.24e-14	1.03e-12	8.93	-0.610053	0.018567	0.0607827	GO:0043231//intracellular membrane-bounded organelle;GO:0044444//cytoplasmic part	GO:0043168;GO:0005515//protein binding;GO:0016831//carboxy-lyase activity	GO:0010038//response to metal ion;GO:0009064//glutamine family amino acid metabolic process;GO:0032412//regulation of ion transmembrane transporter activity;GO:0048588//developmental cell growth;GO:0015698//inorganic anion transport;GO:0030001//metal ion transport	gi|357117563|ref|XP_003560535.1|/1.03568e-69/PREDICTED: glutamate decarboxylase 1-like [Brachypodium distachyon]
gnl|UG|Ta#S52542881	2.36	8.23	1.80211	8.85e-06	6.63e-05	1.09	-1.11446	0.114548	0.235966	-	-	-	gi|326514064|dbj|BAJ92182.1|/0/predicted protein [Hordeum vulgare subsp. vulgare]
gnl|UG|Ta#S52545830	2.69	9.28	1.78652	2.74e-06	2.24e-05	21.68	3.01069	7.45e-08	7.43e-07	GO:0016020//membrane;GO:0030312//external encapsulating structure	GO:0046914//transition metal ion binding;GO:0016705//oxidoreductase activity, acting on paired donors, with incorporation or reduction of molecular oxygen	GO:0009720//detection of hormone stimulus;GO:0006970//response to osmotic stress;GO:0051707//response to other organism;GO:0044710;GO:0009692	gi|326522108|dbj|BAK04182.1|/1.85114e-166/predicted protein [Hordeum vulgare subsp. vulgare]
gnl|UG|Ta#S52544118	5.55	19.08	1.7815	1.65e-11	2.5e-10	7.84	0.498366	0.136146	0.272411	GO:0031224//intrinsic to membrane	GO:0005215//transporter activity	GO:0051234//establishment of localization;GO:0044763	gi|326509965|dbj|BAJ87199.1|/0/predicted protein [Hordeum vulgare subsp. vulgare]
gnl|UG|Ta#S52544586	7.91	27.13	1.77814	0	0	7.47	-0.0825695	0.79563	0.86683	-	GO:0004672//protein kinase activity;GO:0032550	GO:0006464//cellular protein modification process	gi|357157121|ref|XP_003577692.1|/5.45906e-69/PREDICTED: cysteine-rich receptor-like protein kinase 25-like [Brachypodium distachyon]
gnl|UG|Ta#S17888204	3.37	11.55	1.77707	1.69e-07	1.67e-06	12.76	1.92081	1.55e-08	1.65e-07	GO:0009534//chloroplast thylakoid	-	GO:0048869//cellular developmental process;GO:0009668;GO:0009887//organ morphogenesis;GO:0009658//chloroplast organization;GO:0006351//transcription, DNA-dependent;GO:0016109	gi|326488057|dbj|BAJ89867.1|/8.87951e-74/predicted protein [Hordeum vulgare subsp. vulgare]
gnl|UG|Ta#S17987880	4.04	13.83	1.77537	1.07e-08	1.22e-07	9.11	1.1731	0.00074318	0.00369942	GO:0043231//intracellular membrane-bounded organelle;GO:0005576//extracellular region;GO:0030312//external encapsulating structure	GO:0046914//transition metal ion binding	GO:0006970//response to osmotic stress	gi|1070358|emb|CAA63659.1|/1.63178e-102/oxalate oxidase-like protein or germin-like protein [Hordeum vulgare subsp. vulgare]
gnl|UG|Ta#S12923226	63.94	218.64	1.77377	0	0	118.81	0.893866	0	0	-	GO:0004702//receptor signaling protein serine/threonine kinase activity;GO:0032550	GO:0010243//response to organic nitrogen;GO:0003006//developmental process involved in reproduction;GO:0051707//response to other organism;GO:0048580;GO:0009700//indole phytoalexin biosynthetic process;GO:0080135//regulation of cellular response to stress;GO:0000187//activation of MAPK activity	gi|3396052|gb|AAC28850.1|/0/MAP kinase homolog [Triticum aestivum]
gnl|UG|Ta#S52543555	32.98	112.38	1.76872	1.29e-13	2.78e-12	51.39	0.639896	1.51e-06	1.26e-05	GO:0043231//intracellular membrane-bounded organelle	GO:0016859//cis-trans isomerase activity;GO:0005527//macrolide binding	GO:0018208//peptidyl-proline modification	gi|326505564|dbj|BAJ95453.1|/0/predicted protein [Hordeum vulgare subsp. vulgare]
gnl|UG|Ta#S52545671	51.83	176.45	1.7674	0	0	60.31	0.21861	0.0552026	0.13745	-	GO:0003824//catalytic activity	-	gi|326488491|dbj|BAJ93914.1|/0/predicted protein [Hordeum vulgare subsp. vulgare]
gnl|UG|Ta#S52546281	21.71	73.7	1.7633	0	0	46.47	1.09794	2.75e-13	4.92e-12	-	-	-	gi|326532576|dbj|BAK05217.1|/1.9359e-65/predicted protein [Hordeum vulgare subsp. vulgare]
gnl|UG|Ta#S52545761	3.2	10.85	1.76155	4.74e-07	4.38e-06	3.83	0.259272	0.569786	0.680152	GO:0071944//cell periphery	GO:0043169//cation binding;GO:0032550;GO:0005515//protein binding	GO:0044267//cellular protein metabolic process;GO:0009628//response to abiotic stimulus;GO:0006950//response to stress	gi|326511597|dbj|BAJ91943.1|/0/predicted protein [Hordeum vulgare subsp. vulgare]
gnl|UG|Ta#S52544667	21.03	71.07	1.75679	0	0	77.44	1.88063	0	0	GO:0043231//intracellular membrane-bounded organelle	-	GO:0006950//response to stress	gi|326508648|dbj|BAJ95846.1|/5.29329e-159/predicted protein [Hordeum vulgare subsp. vulgare]
gnl|UG|Ta#S52546892	27.26	92.08	1.7561	0	0	56.31	1.04661	0	0	GO:0043231//intracellular membrane-bounded organelle	GO:0016791//phosphatase activity;GO:0043169//cation binding	-	gi|326498065|dbj|BAJ94895.1|/0/predicted protein [Hordeum vulgare subsp. vulgare]
gnl|UG|Ta#S52545496	8.08	27.13	1.74746	1.09e-13	2.39e-12	16.58	1.03702	3.62e-05	0.000238448	GO:0009532//plastid stroma	GO:0032550;GO:0016881//acid-amino acid ligase activity	GO:0009059//macromolecule biosynthetic process;GO:0006760//folic acid-containing compound metabolic process	gi|144583301|gb|ABP01353.1|/0/folylpolyglutamate synthetase [Triticum aestivum]
gnl|UG|Ta#S22369175	8.08	27.13	1.74746	1.09e-13	2.38e-12	12.03	0.574209	0.0350154	0.0995004	GO:0043231//intracellular membrane-bounded organelle	GO:0004527//exonuclease activity;GO:0035251//UDP-glucosyltransferase activity;GO:0097159//organic cyclic compound binding	GO:0006725//cellular aromatic compound metabolic process	gi|115447391|ref|NP_001047475.1|/9.29733e-20/Os02g0624400 [Oryza sativa Japonica Group]
gnl|UG|Ta#S52545793	105.5	353.6	1.74488	7.8e-13	1.36e-11	106.6	0.0149644	0.856064	0.911524	GO:0043231//intracellular membrane-bounded organelle;GO:0005576//extracellular region	GO:0004553//hydrolase activity, hydrolyzing O-glycosyl compounds	GO:0005975//carbohydrate metabolic process;GO:0050896//response to stimulus	gi|433359120|dbj|BAM74039.1|/0/fructan 6-exohydrolase [Triticum aestivum]
gnl|UG|Ta#S52543109	74.2	248.57	1.74416	2.52e-13	4.96e-12	106.05	0.515254	1.3e-08	1.4e-07	GO:0031224//intrinsic to membrane;GO:0009536//plastid;GO:0005911//cell-cell junction;GO:0031090//organelle membrane;GO:0005773//vacuole	GO:0046872//metal ion binding	GO:0006996//organelle organization;GO:0042743//hydrogen peroxide metabolic process	gi|326533056|dbj|BAJ93500.1|/0/predicted protein [Hordeum vulgare subsp. vulgare]
gnl|UG|Ta#S52543667	3.87	12.95	1.74255	4.62e-08	4.92e-07	5.28	0.448204	0.2649	0.411257	GO:0031224//intrinsic to membrane	GO:0016780//phosphotransferase activity, for other substituted phosphate groups	GO:0005976//polysaccharide metabolic process	gi|326519026|dbj|BAJ92673.1|/0/predicted protein [Hordeum vulgare subsp. vulgare]
gnl|UG|Ta#S52545622	2.52	8.4	1.73697	1.22e-05	8.84e-05	5.83	1.21007	0.00594392	0.0225879	GO:0031224//intrinsic to membrane	-	-	gi|357147398|ref|XP_003574330.1|/3.43791e-110/PREDICTED: cell number regulator 6-like [Brachypodium distachyon]
gnl|UG|Ta#S52542787	15.99	53.22	1.7348	0	0	21.68	0.439195	0.026268	0.0785225	GO:0009941//chloroplast envelope;GO:0009532//plastid stroma	GO:0015036//disulfide oxidoreductase activity	GO:0019725//cellular homeostasis;GO:0018904;GO:0006091//generation of precursor metabolites and energy	gi|326525176|dbj|BAK07858.1|/4.06876e-122/predicted protein [Hordeum vulgare subsp. vulgare]
gnl|UG|Ta#S52544767	7.91	26.26	1.73112	0	0	14.76	0.899943	0.000539444	0.00275224	GO:0043231//intracellular membrane-bounded organelle	-	GO:0044238//primary metabolic process;GO:0009746;GO:0044260;GO:0009755//hormone-mediated signaling pathway;GO:0034285	gi|326494680|dbj|BAJ94459.1|/0/predicted protein [Hordeum vulgare subsp. vulgare]
gnl|UG|Ta#S52541022	7.91	26.26	1.73112	0	0	8.93	0.174982	0.55101	0.663678	-	-	-	gi|326487546|dbj|BAK05445.1|/0/predicted protein [Hordeum vulgare subsp. vulgare]
gnl|UG|Ta#S50384420	2.02	6.65	1.719	0.000113889	0.000677253	12.03	2.57421	7.66e-07	6.73e-06	GO:0043231//intracellular membrane-bounded organelle	-	-	gi|242077198|ref|XP_002448535.1|/1.4775e-37/hypothetical protein SORBIDRAFT_06g028640 [Sorghum bicolor]
gnl|UG|Ta#S52545612	124.68	408.92	1.71359	0	0	155.25	0.316363	1.23e-05	8.87e-05	GO:0043231//intracellular membrane-bounded organelle	GO:0019201//nucleotide kinase activity;GO:0032550;GO:0019206//nucleoside kinase activity;GO:0016776//phosphotransferase activity, phosphate group as acceptor	GO:0009117//nucleotide metabolic process;GO:0009174	gi|326528033|dbj|BAJ89068.1|/1.5945e-105/predicted protein [Hordeum vulgare subsp. vulgare]
gnl|UG|Ta#S32660745	2.86	9.28	1.69811	5.88e-06	4.54e-05	0.55	-2.37851	0.00269934	0.0115584	GO:0005622//intracellular	GO:0005548//phospholipid transporter activity	GO:0048588//developmental cell growth;GO:0048764;GO:0009826//unidimensional cell growth;GO:0048528//post-embryonic root development;GO:0000904//cell morphogenesis involved in differentiation	gi|326514662|dbj|BAJ96318.1|/1.69096e-60/predicted protein [Hordeum vulgare subsp. vulgare]
gnl|UG|Ta#S17889283	7.07	22.93	1.69745	9.11e-13	1.57e-11	15.49	1.13156	1.84e-05	0.000128413	-	GO:0097159//organic cyclic compound binding	-	gi|326526595|dbj|BAJ97314.1|/7.22136e-14/predicted protein [Hordeum vulgare subsp. vulgare]
gnl|UG|Ta#S12952854	27.26	88.4	1.69726	0	0	47.38	0.797493	2.11e-08	2.22e-07	-	GO:0004518//nuclease activity	-	gi|357488217|ref|XP_003614396.1|/2.49909e-17/hypothetical protein MTR_5g051150 [Medicago truncatula]
gnl|UG|Ta#S43837853	30.62	99.08	1.69412	0	0	48.83	0.673293	9.31e-07	8.08e-06	GO:0043231//intracellular membrane-bounded organelle;GO:0016020//membrane	GO:0032550;GO:0046872//metal ion binding;GO:0004697//protein kinase C activity	GO:0006464//cellular protein modification process;GO:0006970//response to osmotic stress;GO:0009755//hormone-mediated signaling pathway;GO:0006796//phosphate-containing compound metabolic process	gi|164472660|gb|ABY59012.1|/0/calcium-dependent protein kinase [Triticum aestivum]
gnl|UG|Ta#S22373843	3.03	9.8	1.69346	3.27e-06	2.64e-05	10.57	1.80259	5.67e-07	5.06e-06	GO:0009536//plastid	GO:0016301//kinase activity;GO:0032550	GO:0006796//phosphate-containing compound metabolic process;GO:0006464//cellular protein modification process	gi|319759284|gb|ADV71378.1|/2.53468e-68/ABC1 protein kinase [Triticum aestivum]
gnl|UG|Ta#S50371846	7.74	25.03	1.69325	1.59e-13	3.3e-12	27.52	1.83007	8.66e-14	1.73e-12	-	GO:0017111//nucleoside-triphosphatase activity;GO:0032550	GO:0009154//purine ribonucleotide catabolic process	gi|220683795|gb|ACL80650.1|/0/PDR-type ABC transporter [Triticum aestivum]
gnl|UG|Ta#S37806058	6.73	21.71	1.68968	4.02e-12	6.49e-11	1.46	-2.20464	7.17e-06	5.36e-05	-	-	-	gi|326501700|dbj|BAK02639.1|/1.53951e-23/predicted protein [Hordeum vulgare subsp. vulgare]
gnl|UG|Ta#S52545832	3.53	11.38	1.68876	5.63e-07	5.14e-06	4.37	0.307965	0.475684	0.593573	GO:0030312//external encapsulating structure;GO:0044424//intracellular part	GO:0035251//UDP-glucosyltransferase activity	GO:0052545;GO:0005984//disaccharide metabolic process	gi|336319004|gb|AEH16642.2|/0/sucrose synthase [Hordeum vulgare]
gnl|UG|Ta#S52545161	24.23	78.07	1.68797	9.5e-14	2.12e-12	28.61	0.239725	0.149645	0.278587	GO:0043231//intracellular membrane-bounded organelle	-	-	gi|326491829|dbj|BAJ98139.1|/0/predicted protein [Hordeum vulgare subsp. vulgare]
gnl|UG|Ta#S16058421	30.46	98.03	1.68631	1.28e-13	2.77e-12	52.66	0.789792	4.64e-09	5.25e-08	GO:0043231//intracellular membrane-bounded organelle;GO:0005911//cell-cell junction;GO:0016020//membrane	GO:0000166//nucleotide binding;GO:0003824//catalytic activity	GO:0010243//response to organic nitrogen;GO:0014070//response to organic cyclic compound;GO:0009404//toxin metabolic process;GO:0042743//hydrogen peroxide metabolic process;GO:0009072//aromatic amino acid family metabolic process	gi|326513068|dbj|BAK03441.1|/1.45955e-174/predicted protein [Hordeum vulgare subsp. vulgare]
gnl|UG|Ta#S41658089	60.41	194.31	1.6855	0	0	76.53	0.341238	0.00097507	0.00468645	GO:0030312//external encapsulating structure;GO:0009536//plastid;GO:0005576//extracellular region;GO:0016020//membrane	GO:0046914//transition metal ion binding;GO:0042802//identical protein binding;GO:0004470//malic enzyme activity;GO:0000166//nucleotide binding	GO:0010038//response to metal ion;GO:0043648//dicarboxylic acid metabolic process;GO:0051260//protein homooligomerization	gi|158701881|gb|ABW77317.1|/0/NADP-dependent malic enzyme [Triticum aestivum]
gnl|UG|Ta#S22373515	109.03	350.45	1.68448	0	0	146.14	0.422626	2.65e-08	2.76e-07	GO:0043231//intracellular membrane-bounded organelle	GO:0046872//metal ion binding	-	gi|357135002|ref|XP_003569102.1|/4.52632e-25/PREDICTED: E3 ubiquitin-protein ligase RING1-like [Brachypodium distachyon]
gnl|UG|Ta#S12964538	16.49	52.87	1.68086	0	0	45.37	1.46015	0	0	-	-	-	gi|357124770|ref|XP_003564070.1|/1.41118e-12/PREDICTED: uncharacterized protein LOC100840802 [Brachypodium distachyon]
gnl|UG|Ta#S52545438	76.9	246.3	1.67936	1.62e-12	2.72e-11	74.89	-0.0382105	0.699104	0.784176	GO:0043231//intracellular membrane-bounded organelle	GO:0015020//glucuronosyltransferase activity	GO:0009832//plant-type cell wall biogenesis;GO:0010413//glucuronoxylan metabolic process	gi|472232596|emb|CCV01573.1|/0/GT47_2D [Triticum aestivum]
gnl|UG|Ta#S52545532	8.92	28.53	1.67736	5.31e-14	1.26e-12	28.61	1.6814	6.06e-14	1.23e-12	GO:0009532//plastid stroma	GO:0016836//hydro-lyase activity	GO:0052482;GO:0006568//tryptophan metabolic process	gi|408689025|gb|AFU81119.1|/4.38677e-123/tryptophan synthase alpha subunit, partial [Secale cereale]
gnl|UG|Ta#S12985419	2.19	7	1.67642	9.84e-05	0.000593057	1.64	-0.417235	0.521906	0.63456	GO:0031224//intrinsic to membrane	GO:0017111//nucleoside-triphosphatase activity;GO:0032550	GO:0009154//purine ribonucleotide catabolic process;GO:0051234//establishment of localization	gi|357135472|ref|XP_003569333.1|/2.00324e-24/PREDICTED: pleiotropic drug resistance protein 4-like isoform 3 [Brachypodium distachyon]
gnl|UG|Ta#S52543918	19.35	61.79	1.67504	0	0	46.47	1.26397	0	0	GO:0043231//intracellular membrane-bounded organelle;GO:0016020//membrane	GO:0036094//small molecule binding;GO:0004672//protein kinase activity;GO:1901363;GO:0097159//organic cyclic compound binding	-	gi|326533380|dbj|BAJ93662.1|/0/predicted protein [Hordeum vulgare subsp. vulgare]
gnl|UG|Ta#S16058224	2.36	7.53	1.67386	5.42e-05	0.000343933	5.83	1.30471	0.0034344	0.0141813	-	GO:0022857//transmembrane transporter activity	GO:0044765;GO:0044763	gi|326497917|dbj|BAJ94821.1|/0/predicted protein [Hordeum vulgare subsp. vulgare]
gnl|UG|Ta#S52544819	84.3	268.88	1.67336	1.4e-13	2.98e-12	137.39	0.704672	1.79e-13	3.35e-12	GO:0043231//intracellular membrane-bounded organelle;GO:0016020//membrane	GO:0046914//transition metal ion binding;GO:0019787//small conjugating protein ligase activity	GO:0042445//hormone metabolic process;GO:0032446//protein modification by small protein conjugation;GO:0048585//negative regulation of response to stimulus;GO:0006725//cellular aromatic compound metabolic process	gi|326514530|dbj|BAJ96252.1|/0/predicted protein [Hordeum vulgare subsp. vulgare]
gnl|UG|Ta#S52544441	5.55	17.68	1.67156	5.3e-10	6.98e-09	9.48	0.772399	0.0153294	0.0511387	-	GO:0003824//catalytic activity	GO:0009725//response to hormone stimulus;GO:0006972//hyperosmotic response	gi|326507190|dbj|BAJ95672.1|/1.26575e-144/predicted protein [Hordeum vulgare subsp. vulgare]
gnl|UG|Ta#S52545794	24.57	78.25	1.67119	2.26e-14	5.62e-13	92.2	1.90787	5.55e-15	1.25e-13	GO:0031090//organelle membrane;GO:0043231//intracellular membrane-bounded organelle	GO:0016862//intramolecular oxidoreductase activity, interconverting keto- and enol-groups;GO:0016667//oxidoreductase activity, acting on a sulfur group of donors;GO:0000166//nucleotide binding	GO:0044267//cellular protein metabolic process;GO:0044710	gi|357116823|ref|XP_003560176.1|/0/PREDICTED: endoplasmic oxidoreductin-1-like [Brachypodium distachyon]
gnl|UG|Ta#S32680555	44.76	141.79	1.66347	2.08e-13	4.19e-12	194.79	2.12164	1.53e-13	2.92e-12	-	-	-	gi|357136911|ref|XP_003570046.1|/5.16699e-10/PREDICTED: probable phospholipid hydroperoxide glutathione peroxidase 6, mitochondrial-like [Brachypodium distachyon]
gnl|UG|Ta#S52545916	142.86	451.28	1.65942	0	0	248.36	0.797831	0	0	-	-	-	gi|357158322|ref|XP_003578090.1|/5.29267e-133/PREDICTED: protein TIFY 6B-like [Brachypodium distachyon]
gnl|UG|Ta#S17985108	5.05	15.93	1.65739	4.65e-09	5.54e-08	16.04	1.66732	4.78e-09	5.39e-08	-	-	-	gi|421932452|gb|AFX69604.1|/3.98919e-32/alpha-gliadin [Triticum aestivum]
gnl|UG|Ta#S22366150	12.62	39.74	1.65488	0	0	27.7	1.13417	9.19e-09	1.01e-07	-	-	-	gi|326533930|dbj|BAJ93738.1|/5.33129e-82/predicted protein [Hordeum vulgare subsp. vulgare]
gnl|UG|Ta#S16057998	190.14	597.27	1.65132	2.36e-12	3.87e-11	240.35	0.338075	6.98e-09	7.71e-08	GO:0043231//intracellular membrane-bounded organelle;GO:0044444//cytoplasmic part;GO:0030312//external encapsulating structure	GO:0016616//oxidoreductase activity, acting on the CH-OH group of donors, NAD or NADP as acceptor;GO:0000166//nucleotide binding	GO:0044710	gi|357114933|ref|XP_003559248.1|/0/PREDICTED: UDP-glucose 6-dehydrogenase-like [Brachypodium distachyon]
gnl|UG|Ta#S52542105	41.9	131.29	1.64773	0	0	81.09	0.952574	0	0	-	-	-	gi|357145780|ref|XP_003573763.1|/1.08309e-151/PREDICTED: uncharacterized protein LOC100824820 [Brachypodium distachyon]
gnl|UG|Ta#S52542302	12.11	37.81	1.64257	0	0	17.31	0.515407	0.021854	0.0681037	GO:0009536//plastid	GO:0032550;GO:0016776//phosphotransferase activity, phosphate group as acceptor;GO:0019205//nucleobase-containing compound kinase activity	GO:0048731;GO:0009117//nucleotide metabolic process;GO:0044767	gi|326503950|dbj|BAK02761.1|/1.50226e-95/predicted protein [Hordeum vulgare subsp. vulgare]
gnl|UG|Ta#S37868196	11.95	37.29	1.64178	0	0	25.88	1.11483	4.34e-08	4.43e-07	GO:0031224//intrinsic to membrane	GO:0046915//transition metal ion transmembrane transporter activity;GO:0016628//oxidoreductase activity, acting on the CH-CH group of donors, NAD or NADP as acceptor	GO:0044763;GO:0044710;GO:0000041//transition metal ion transport	gi|357111864|ref|XP_003557730.1|/7.58506e-81/PREDICTED: zinc transporter 2-like isoform 1 [Brachypodium distachyon]
gnl|UG|Ta#S13043080	5.22	16.28	1.64098	4.02e-09	4.82e-08	11.48	1.137	0.000216922	0.0012071	-	-	-	gi|326488975|dbj|BAJ98099.1|/3.21187e-35/predicted protein [Hordeum vulgare subsp. vulgare]
gnl|UG|Ta#S12930925	3.2	9.98	1.64097	4.39e-06	3.48e-05	4.37	0.449561	0.30836	0.423067	-	GO:0004518//nuclease activity	-	gi|470147459|ref|XP_004309320.1|/1.21649e-10/PREDICTED: uncharacterized protein LOC101299916, partial [Fragaria vesca subsp. vesca]
gnl|UG|Ta#S13158756	2.19	6.83	1.64095	0.000153705	0.00088474	6.01	1.45643	0.00124049	0.00582374	GO:0009536//plastid	GO:0043167//ion binding;GO:0008483//transaminase activity	-	gi|326525415|dbj|BAJ97123.1|/9.05931e-42/predicted protein [Hordeum vulgare subsp. vulgare]
gnl|UG|Ta#S52541445	23.05	71.6	1.63519	2.56e-13	5.02e-12	33.16	0.524677	0.00123194	0.00578658	-	-	-	gi|326493870|dbj|BAJ85397.1|/0/predicted protein [Hordeum vulgare subsp. vulgare]
gnl|UG|Ta#S13021879	56.2	174.35	1.63334	2.99e-13	5.73e-12	127.55	1.18242	2.58e-13	4.68e-12	GO:0009523//photosystem II;GO:0031224//intrinsic to membrane;GO:0009534//chloroplast thylakoid	GO:0046906//tetrapyrrole binding;GO:0046914//transition metal ion binding	GO:0022900//electron transport chain	gi|42795499|gb|AAS46066.1|/1.25065e-16/cytochrome b559 alpha chain [Oryza sativa Indica Group]
gnl|UG|Ta#S52545812	7.4	22.93	1.63164	3.52e-12	5.69e-11	5.28	-0.486987	0.159921	0.294324	GO:0016020//membrane	-	-	gi|326528067|dbj|BAJ89085.1|/5.51511e-135/predicted protein [Hordeum vulgare subsp. vulgare]
gnl|UG|Ta#S52546113	15.31	47.44	1.63163	0	0	8.75	-0.807119	0.00140499	0.00649825	GO:0043231//intracellular membrane-bounded organelle	-	-	gi|238014202|gb|ACR38136.1|/1.93365e-105/unknown [Zea mays]
gnl|UG|Ta#S52542127	45.6	141.27	1.63135	8.55e-14	1.93e-12	17.13	-1.41251	3.27e-18	8.56e-17	GO:0043231//intracellular membrane-bounded organelle;GO:0044444//cytoplasmic part;GO:0031090//organelle membrane;GO:0012505//endomembrane system	GO:0036094//small molecule binding;GO:0016831//carboxy-lyase activity;GO:0048037//cofactor binding;GO:0016836//hydro-lyase activity	GO:0019321//pentose metabolic process;GO:0009226//nucleotide-sugar biosynthetic process	gi|326494042|dbj|BAJ85483.1|/0/predicted protein [Hordeum vulgare subsp. vulgare]
gnl|UG|Ta#S18012512	110.89	343.1	1.6295	0	0	248.73	1.16545	0	0	GO:0044464//cell part	-	GO:0009628//response to abiotic stimulus;GO:0006950//response to stress	gi|115461983|ref|NP_001054591.1|/4.83325e-11/Os05g0138300 [Oryza sativa Japonica Group]
gnl|UG|Ta#S52541093	5.89	18.21	1.62839	6.13e-10	8.02e-09	6.92	0.232504	0.4888	0.606568	-	GO:0003824//catalytic activity	-	gi|326510091|dbj|BAJ87262.1|/0/predicted protein [Hordeum vulgare subsp. vulgare]
gnl|UG|Ta#S52545663	46.61	143.72	1.62455	8.24e-14	1.87e-12	41	-0.185016	0.15343	0.284912	GO:0043231//intracellular membrane-bounded organelle;GO:0016020//membrane	GO:0032550;GO:0046872//metal ion binding;GO:0004697//protein kinase C activity	GO:0006464//cellular protein modification process;GO:0006970//response to osmotic stress;GO:0009755//hormone-mediated signaling pathway;GO:0006796//phosphate-containing compound metabolic process	gi|164472672|gb|ABY59017.1|/0/calcium-dependent protein kinase [Triticum aestivum]
gnl|UG|Ta#S52545433	27.93	85.95	1.62168	1.97e-13	4e-12	45.19	0.694188	1.25e-06	1.06e-05	GO:0043231//intracellular membrane-bounded organelle	GO:0032550;GO:0008905	GO:0006952//defense response;GO:0019852//L-ascorbic acid metabolic process;GO:0009725//response to hormone stimulus;GO:0000302//response to reactive oxygen species;GO:0030243//cellulose metabolic process;GO:0009226//nucleotide-sugar biosynthetic process;GO:0006970//response to osmotic stress;GO:1901698	gi|357112936|ref|XP_003558261.1|/0/PREDICTED: probable mannose-1-phosphate guanylyltransferase 1-like [Brachypodium distachyon]
gnl|UG|Ta#S52544002	7.91	24.33	1.62099	9.28e-13	1.6e-11	16.22	1.03602	4.52e-05	0.000291748	GO:0043231//intracellular membrane-bounded organelle	GO:0003676//nucleic acid binding;GO:0005515//protein binding	GO:0048731;GO:0009755//hormone-mediated signaling pathway;GO:0006351//transcription, DNA-dependent;GO:0022414//reproductive process	gi|326520141|dbj|BAK03995.1|/0/predicted protein [Hordeum vulgare subsp. vulgare]
gnl|UG|Ta#S37933827	9.25	28.36	1.61633	8.88e-15	2.34e-13	18.4	0.99218	2.75e-05	0.000185984	GO:0044464//cell part	GO:0016772//transferase activity, transferring phosphorus-containing groups	GO:0044237//cellular metabolic process	gi|357118589|ref|XP_003561034.1|/4.17832e-37/PREDICTED: probable LRR receptor-like serine/threonine-protein kinase At1g56130-like [Brachypodium distachyon]
gnl|UG|Ta#S37847692	15.31	46.91	1.61542	0	0	31.89	1.05863	5.55e-09	6.21e-08	-	-	-	gi|326509321|dbj|BAJ91577.1|/3.35156e-10/predicted protein [Hordeum vulgare subsp. vulgare]
gnl|UG|Ta#S52546852	5.55	16.98	1.61328	2.99e-09	3.63e-08	10.75	0.953777	0.00197052	0.00872375	-	-	-	gi|326489935|dbj|BAJ94041.1|/0/predicted protein [Hordeum vulgare subsp. vulgare]
gnl|UG|Ta#S12983278	2.86	8.75	1.61327	2.21e-05	0.000152725	5.28	0.884523	0.0423418	0.113338	-	-	-	gi|357147191|ref|XP_003574254.1|/3.31414e-17/PREDICTED: uncharacterized protein LOC100822351 [Brachypodium distachyon]
gnl|UG|Ta#S16058014	23.56	71.95	1.61066	4e-15	1.09e-13	89.47	1.92506	0	0	GO:0009532//plastid stroma	GO:0046914//transition metal ion binding;GO:0008483//transaminase activity;GO:0043168	GO:0009064//glutamine family amino acid metabolic process;GO:0006952//defense response	gi|326525415|dbj|BAJ97123.1|/0/predicted protein [Hordeum vulgare subsp. vulgare]
gnl|UG|Ta#S17890826	14.64	44.64	1.60842	0	0	13.3	-0.138489	0.550032	0.662717	-	-	GO:0008152//metabolic process	gi|326499632|dbj|BAJ86127.1|/2.36091e-116/predicted protein [Hordeum vulgare subsp. vulgare]
gnl|UG|Ta#S52544631	9.59	29.23	1.60785	7.13e-14	1.64e-12	14.76	0.62209	0.0121037	0.0412985	-	GO:0003676//nucleic acid binding;GO:0004518//nuclease activity	-	gi|326525341|dbj|BAK07940.1|/0/predicted protein [Hordeum vulgare subsp. vulgare]
gnl|UG|Ta#S52544876	2.36	7.18	1.6052	0.000131297	0.00076769	2.73	0.210114	0.687632	0.773759	GO:0043234//protein complex;GO:0043231//intracellular membrane-bounded organelle	GO:0003676//nucleic acid binding	GO:0009553//embryo sac development	gi|357124713|ref|XP_003564042.1|/1.6903e-148/PREDICTED: exosome complex component rrp4-like [Brachypodium distachyon]
gnl|UG|Ta#S52542178	31.63	96.1	1.60324	1.75e-13	3.59e-12	53.39	0.755276	1.4e-08	1.5e-07	GO:0043231//intracellular membrane-bounded organelle	GO:0015020//glucuronosyltransferase activity	GO:0006073//cellular glucan metabolic process;GO:0010413//glucuronoxylan metabolic process	gi|326511327|dbj|BAJ87677.1|/0/predicted protein [Hordeum vulgare subsp. vulgare]
gnl|UG|Ta#S52543394	28.27	85.77	1.6012	1.48e-13	3.12e-12	44.64	0.659065	4.15e-06	3.23e-05	GO:0043231//intracellular membrane-bounded organelle;GO:0031224//intrinsic to membrane	GO:0046873//metal ion transmembrane transporter activity	GO:0034220//ion transmembrane transport;GO:0030001//metal ion transport	gi|326520798|dbj|BAJ92762.1|/0/predicted protein [Hordeum vulgare subsp. vulgare]
gnl|UG|Ta#S37850787	7.91	23.98	1.60008	2.19e-12	3.61e-11	23.87	1.59345	4.36e-12	6.4e-11	GO:0043231//intracellular membrane-bounded organelle	-	-	gi|326505134|dbj|BAK02954.1|/1.78513e-40/predicted protein [Hordeum vulgare subsp. vulgare]
gnl|UG|Ta#S52546839	7.4	22.41	1.59855	1.25e-11	1.92e-10	20.23	1.4509	2.84e-09	3.27e-08	GO:0043231//intracellular membrane-bounded organelle;GO:0044444//cytoplasmic part;GO:0016020//membrane	GO:0004672//protein kinase activity	GO:0044237//cellular metabolic process	gi|326496619|dbj|BAJ98336.1|/0/predicted protein [Hordeum vulgare subsp. vulgare]
gnl|UG|Ta#S52544969	15.48	46.74	1.59425	0	0	28.43	0.877009	2.56e-06	2.06e-05	GO:0016020//membrane	GO:0004672//protein kinase activity;GO:0032550	GO:0006796//phosphate-containing compound metabolic process;GO:0006464//cellular protein modification process	gi|357123318|ref|XP_003563358.1|/0/PREDICTED: serine/threonine-protein kinase At5g01020-like [Brachypodium distachyon]
gnl|UG|Ta#S52543365	18.34	55.32	1.59281	0	0	21.87	0.25396	0.183535	0.330741	-	-	-	gi|297605396|ref|NP_001057134.2|/4.28978e-88/Os06g0215100 [Oryza sativa Japonica Group]
gnl|UG|Ta#S52544891	86.66	260.65	1.58868	1.06e-12	1.8e-11	197.34	1.18725	1.04e-12	1.66e-11	-	-	-	gi|326504432|dbj|BAJ91048.1|/4.60283e-117/predicted protein [Hordeum vulgare subsp. vulgare]
gnl|UG|Ta#S16057820	21.54	64.77	1.58831	1.6e-14	4.11e-13	52.11	1.27454	0	0	GO:0031224//intrinsic to membrane;GO:0043231//intracellular membrane-bounded organelle	GO:0046914//transition metal ion binding;GO:0016709//oxidoreductase activity, acting on paired donors, with incorporation or reduction of molecular oxygen, NAD(P)H as one donor, and incorporation of one atom of oxygen	GO:0006631//fatty acid metabolic process;GO:0030148//sphingolipid biosynthetic process;GO:0006694//steroid biosynthetic process;GO:0009639//response to red or far red light	gi|326487480|dbj|BAJ89724.1|/2.77558e-121/predicted protein [Hordeum vulgare subsp. vulgare]
gnl|UG|Ta#S52546129	27.76	83.32	1.58566	2.2e-14	5.47e-13	98.03	1.82022	0	0	-	-	-	gi|326523297|dbj|BAJ88689.1|/2.4518e-20/predicted protein [Hordeum vulgare subsp. vulgare]
gnl|UG|Ta#S32537672	2.86	8.58	1.58496	3.41e-05	0.000226043	3.64	0.347923	0.463606	0.582053	-	GO:0016740//transferase activity	-	gi|383100766|emb|CCG47997.1|/9.61046e-33/glycosyltransferase, HGA-like,putative,expressed [Triticum aestivum]
gnl|UG|Ta#S52541904	11.95	35.54	1.57243	0	0	14.4	0.269058	0.25383	0.396748	GO:0031224//intrinsic to membrane	-	-	gi|326489483|dbj|BAK01722.1|/0/predicted protein [Hordeum vulgare subsp. vulgare]
gnl|UG|Ta#S52546880	12.79	37.99	1.5706	0	0	11.12	-0.201859	0.4184	0.536606	GO:0043234//protein complex;GO:0043231//intracellular membrane-bounded organelle	-	GO:0016192//vesicle-mediated transport	gi|326519096|dbj|BAJ96547.1|/0/predicted protein [Hordeum vulgare subsp. vulgare]
gnl|UG|Ta#S24623202	56.54	167.35	1.56552	2.26e-13	4.5e-12	129.92	1.20028	1.82e-13	3.41e-12	-	GO:0019203//carbohydrate phosphatase activity	GO:0005991//trehalose metabolic process;GO:0006970//response to osmotic stress	gi|357136889|ref|XP_003570035.1|/5.83831e-109/PREDICTED: trehalose-phosphate phosphatase-like [Brachypodium distachyon]
gnl|UG|Ta#S17986155	27.93	82.62	1.56468	1.97e-13	4.01e-12	35.17	0.33253	0.0292928	0.0857541	-	-	-	gi|326531328|dbj|BAK05015.1|/5.7863e-41/predicted protein [Hordeum vulgare subsp. vulgare]
gnl|UG|Ta#S52545528	18.17	53.57	1.55987	0	0	40.45	1.15458	1.75e-12	2.68e-11	GO:0043231//intracellular membrane-bounded organelle	GO:0004175//endopeptidase activity	GO:0019538//protein metabolic process	gi|115446115|ref|NP_001046837.1|/0/Os02g0473200 [Oryza sativa Japonica Group]
gnl|UG|Ta#S52545632	37.19	109.41	1.55676	7.9e-14	1.8e-12	132.29	1.83072	6.97e-14	1.4e-12	-	GO:0046872//metal ion binding	-	gi|326500092|dbj|BAJ90881.1|/8.69331e-99/predicted protein [Hordeum vulgare subsp. vulgare]
gnl|UG|Ta#S52542748	17.33	50.94	1.55553	0	0	19.68	0.183459	0.355496	0.473104	GO:0043231//intracellular membrane-bounded organelle	GO:0005099//Ras GTPase activator activity	GO:0032313//regulation of Rab GTPase activity	gi|326509895|dbj|BAJ87163.1|/0/predicted protein [Hordeum vulgare subsp. vulgare]
gnl|UG|Ta#S52545064	4.54	13.3	1.55066	3.47e-07	3.27e-06	22.96	2.33836	1.01e-10	1.34e-09	-	GO:0016702//oxidoreductase activity, acting on single donors with incorporation of molecular oxygen, incorporation of two atoms of oxygen	-	gi|357161517|ref|XP_003579115.1|/1.35848e-98/PREDICTED: 2-aminoethanethiol dioxygenase-like [Brachypodium distachyon]
gnl|UG|Ta#S17980893	4.54	13.3	1.55066	3.47e-07	3.27e-06	4.37	-0.055059	0.898976	0.940942	-	-	-	gi|357118356|ref|XP_003560921.1|/5.86372e-13/PREDICTED: uncharacterized protein LOC100823331 [Brachypodium distachyon]
gnl|UG|Ta#S37756739	8.58	25.03	1.54461	2.77e-12	4.52e-11	20.23	1.23745	1.46e-07	1.41e-06	GO:0019866//organelle inner membrane;GO:0043231//intracellular membrane-bounded organelle;GO:0031224//intrinsic to membrane	GO:0043169//cation binding;GO:0016682//oxidoreductase activity, acting on diphenols and related substances as donors, oxygen as acceptor	GO:0044707;GO:0044710;GO:0006091//generation of precursor metabolites and energy	gi|326521476|dbj|BAK00314.1|/5.71289e-31/predicted protein [Hordeum vulgare subsp. vulgare]
gnl|UG|Ta#S52542938	9.42	27.48	1.54458	2.67e-13	5.21e-12	31.34	1.73421	2.64e-14	5.63e-13	GO:0005773//vacuole;GO:0031224//intrinsic to membrane;GO:0031090//organelle membrane	-	GO:0044763	gi|326529277|dbj|BAK01032.1|/0/predicted protein [Hordeum vulgare subsp. vulgare]
gnl|UG|Ta#S13181495	2.52	7.35	1.54432	0.0001715	0.000971157	1.64	-0.619728	0.316572	0.431919	-	-	-	gi|326529417|dbj|BAK04655.1|/5.57314e-22/predicted protein [Hordeum vulgare subsp. vulgare]
gnl|UG|Ta#S52546176	30.29	87.88	1.53669	3e-13	5.75e-12	63.23	1.06177	2.72e-13	4.88e-12	-	-	-	gi|326493780|dbj|BAJ85352.1|/3.5502e-137/predicted protein [Hordeum vulgare subsp. vulgare]
gnl|UG|Ta#S52545889	66.97	193.61	1.53157	6.12e-13	1.09e-11	107.69	0.685297	7.01e-13	1.15e-11	-	-	-	gi|326530185|dbj|BAJ97521.1|/1.66611e-67/predicted protein [Hordeum vulgare subsp. vulgare]
gnl|UG|Ta#S17989779	154.97	447.95	1.53135	0	0	332.55	1.10158	0	0	-	GO:0005488//binding	-	gi|89145385|dbj|BAE80457.1|/2.2565e-32/myb-related protein [Triticum aestivum]
gnl|UG|Ta#S32593327	3.7	10.68	1.52931	6.42e-06	4.91e-05	2.19	-0.756594	0.14364	0.283674	-	GO:0004312//fatty acid synthase activity	GO:0006631//fatty acid metabolic process	gi|326495396|dbj|BAJ85794.1|/1.23214e-124/predicted protein [Hordeum vulgare subsp. vulgare]
gnl|UG|Ta#S22381625	16.83	48.49	1.52665	1.31e-14	3.4e-13	27.88	0.728195	7.18e-05	0.00044053	-	-	-	gi|63087730|emb|CAI93180.1|/3.20468e-08/glycosyltransferase [Triticum aestivum]
gnl|UG|Ta#S52542812	65.29	188	1.5258	7.09e-13	1.24e-11	112.06	0.779337	6.99e-13	1.15e-11	-	-	-	gi|326524732|dbj|BAK04302.1|/1.43815e-68/predicted protein [Hordeum vulgare subsp. vulgare]
gnl|UG|Ta#S52545880	27.6	79.47	1.52574	1.29e-13	2.78e-12	50.47	0.870758	4.44e-10	5.51e-09	-	-	-	gi|357132574|ref|XP_003567904.1|/2.5093e-105/PREDICTED: dnaJ homolog subfamily B member 4-like [Brachypodium distachyon]
gnl|UG|Ta#S52545754	76.06	218.64	1.52335	5.33e-13	9.54e-12	104.41	0.45705	4.26e-07	3.86e-06	-	-	-	gi|326514946|dbj|BAJ99834.1|/2.74536e-117/predicted protein [Hordeum vulgare subsp. vulgare]
gnl|UG|Ta#S52542625	27.93	80	1.51818	1.97e-13	4.01e-12	46.65	0.740062	1.9e-07	1.8e-06	GO:0043231//intracellular membrane-bounded organelle	GO:0003824//catalytic activity	-	gi|357114372|ref|XP_003558974.1|/0/PREDICTED: uncharacterized protein LOC100824638 isoform 2 [Brachypodium distachyon]
gnl|UG|Ta#S52541130	18.34	52.34	1.51292	0	0	20.59	0.16695	0.387968	0.508959	GO:0043231//intracellular membrane-bounded organelle	GO:0016740//transferase activity	-	gi|326508758|dbj|BAJ95901.1|/0/predicted protein [Hordeum vulgare subsp. vulgare]
gnl|UG|Ta#S26025538	18.85	53.57	1.50686	0	0	100.4	2.41312	0	0	-	-	GO:0006950//response to stress	gi|162414848|gb|ABX89061.1|/1.48632e-76/pathogenesis-related protein [Triticum aestivum]
gnl|UG|Ta#S52546062	92.54	262.93	1.50653	3.77e-13	6.97e-12	192.97	1.06023	3.87e-13	6.67e-12	GO:0009536//plastid;GO:0016020//membrane	-	-	gi|326526371|dbj|BAJ97202.1|/0/predicted protein [Hordeum vulgare subsp. vulgare]
gnl|UG|Ta#S26025117	62.26	176.8	1.50574	0	0	97.67	0.64961	1.72e-11	2.4e-10	GO:0009536//plastid	-	-	gi|326496895|dbj|BAJ98474.1|/2.26312e-109/predicted protein [Hordeum vulgare subsp. vulgare]
gnl|UG|Ta#S16058146	22.55	63.89	1.50246	0	0	30.8	0.449803	0.00685794	0.0256327	GO:0043231//intracellular membrane-bounded organelle	GO:0097159//organic cyclic compound binding	GO:0006091//generation of precursor metabolites and energy	gi|297726629|ref|NP_001175678.1|/0/Os08g0544300 [Oryza sativa Japonica Group]
gnl|UG|Ta#S52541701	4.21	11.9	1.49907	2.56e-06	2.11e-05	7.47	0.827288	0.022158	0.0688878	-	-	-	gi|357113465|ref|XP_003558523.1|/6.50374e-78/PREDICTED: uncharacterized protein At5g01610-like [Brachypodium distachyon]
gnl|UG|Ta#S52543221	12.79	36.06	1.49538	0	0	23.87	0.900182	1.05e-05	7.6e-05	GO:0043231//intracellular membrane-bounded organelle	GO:0016747//transferase activity, transferring acyl groups other than amino-acyl groups;GO:0046914//transition metal ion binding	GO:0016192//vesicle-mediated transport;GO:0006625//protein targeting to peroxisome;GO:0009062//fatty acid catabolic process;GO:0016044//cellular membrane organization;GO:0009826//unidimensional cell growth	gi|357138489|ref|XP_003570824.1|/0/PREDICTED: S-acyltransferase TIP1-like [Brachypodium distachyon]
gnl|UG|Ta#S52541679	5.22	14.7	1.49369	1.79e-07	1.76e-06	2.73	-0.935149	0.0373932	0.105234	GO:0009536//plastid	GO:0016814//hydrolase activity, acting on carbon-nitrogen (but not peptide) bonds, in cyclic amidines;GO:0046914//transition metal ion binding	-	gi|326522122|dbj|BAK04189.1|/1.49737e-108/predicted protein [Hordeum vulgare subsp. vulgare]
gnl|UG|Ta#S52541651	6.39	17.86	1.48284	1.08e-08	1.24e-07	44.1	2.78689	2.94e-13	5.21e-12	GO:0009536//plastid	GO:0001071//nucleic acid binding transcription factor activity;GO:0016705//oxidoreductase activity, acting on paired donors, with incorporation or reduction of molecular oxygen;GO:0043169//cation binding;GO:0046906//tetrapyrrole binding	GO:0006351//transcription, DNA-dependent;GO:0007602//phototransduction;GO:0009791//post-embryonic development;GO:0009648//photoperiodism;GO:0055114//oxidation-reduction process;GO:0033014//tetrapyrrole biosynthetic process;GO:0010073//meristem maintenance	gi|337271832|gb|AEI69674.1|/2.58715e-133/heme oxygenase 1 [Triticum aestivum]
gnl|UG|Ta#S12906635	3.7	10.33	1.48124	1.47e-05	0.000105446	0.36	-3.36146	4.43e-05	0.000286594	GO:0009536//plastid	GO:0016620//oxidoreductase activity, acting on the aldehyde or oxo group of donors, NAD or NADP as acceptor;GO:0000166//nucleotide binding	GO:0009314//response to radiation;GO:0044710;GO:0006779//porphyrin-containing compound biosynthetic process;GO:0006950//response to stress	gi|326513816|dbj|BAJ87926.1|/1.22438e-69/predicted protein [Hordeum vulgare subsp. vulgare]
gnl|UG|Ta#S17890526	21.54	60.04	1.47891	1.6e-14	4.1e-13	27.88	0.372212	0.0308854	0.0896324	GO:0043231//intracellular membrane-bounded organelle	GO:0043169//cation binding;GO:0004721//phosphoprotein phosphatase activity;GO:0016772//transferase activity, transferring phosphorus-containing groups	GO:0006796//phosphate-containing compound metabolic process;GO:0006464//cellular protein modification process	gi|326523137|dbj|BAJ88609.1|/1.92431e-80/predicted protein [Hordeum vulgare subsp. vulgare]
gnl|UG|Ta#S52546094	47.11	130.94	1.4748	0	0	85.1	0.853126	0	0	-	-	-	gi|326526465|dbj|BAJ97249.1|/0/predicted protein [Hordeum vulgare subsp. vulgare]
gnl|UG|Ta#S37771501	4.04	11.2	1.47107	6.9e-06	5.25e-05	5.65	0.483896	0.217066	0.379644	GO:0031224//intrinsic to membrane;GO:0009536//plastid	-	-	gi|326518276|dbj|BAJ88167.1|/1.10126e-120/predicted protein [Hordeum vulgare subsp. vulgare]
gnl|UG|Ta#S52545350	3.03	8.4	1.47107	0.000101917	0.000612077	8.93	1.55934	3.34e-05	0.000221525	-	-	-	gi|326492359|dbj|BAK01963.1|/4.83166e-149/predicted protein [Hordeum vulgare subsp. vulgare]
gnl|UG|Ta#S18010260	9.93	27.48	1.46852	1.7e-12	2.84e-11	6.38	-0.638237	0.0369182	0.104408	GO:0043231//intracellular membrane-bounded organelle	-	-	gi|326523453|dbj|BAJ92897.1|/1.95316e-22/predicted protein [Hordeum vulgare subsp. vulgare]
gnl|UG|Ta#S52543183	26.75	73.87	1.46545	6.17e-14	1.45e-12	24.24	-0.142149	0.402192	0.521414	-	GO:0016791//phosphatase activity	-	gi|326491777|dbj|BAJ94366.1|/8.59562e-176/predicted protein [Hordeum vulgare subsp. vulgare]
gnl|UG|Ta#S20755391	42.74	117.81	1.4628	2.93e-13	5.64e-12	144.14	1.75381	2.33e-13	4.27e-12	GO:0043232	GO:0032550	-	gi|48927618|dbj|BAD23897.1|/9.40579e-172/actin [Triticum aestivum]
gnl|UG|Ta#S52542911	66.63	183.63	1.46256	0	0	153.79	1.20672	0	0	GO:0031224//intrinsic to membrane	-	-	gi|326505788|dbj|BAJ91133.1|/6.36405e-166/predicted protein [Hordeum vulgare subsp. vulgare]
gnl|UG|Ta#S17898379	8.92	24.51	1.45825	3.42e-11	4.99e-10	18.95	1.08708	4.45e-06	3.43e-05	GO:0043231//intracellular membrane-bounded organelle;GO:0030312//external encapsulating structure	-	-	gi|326531172|dbj|BAK04937.1|/3.26423e-63/predicted protein [Hordeum vulgare subsp. vulgare]
gnl|UG|Ta#S52541072	178.7	490.67	1.45721	2.13e-12	3.51e-11	357.51	1.00044	1.48e-12	2.31e-11	GO:0043231//intracellular membrane-bounded organelle	GO:0016859//cis-trans isomerase activity;GO:0005527//macrolide binding;GO:0005515//protein binding	GO:0050896//response to stimulus;GO:0018208//peptidyl-proline modification	gi|3023751|sp|Q43207.1|FKB70_WHEAT/0/RecName: Full=70 kDa peptidyl-prolyl isomerase; AltName: Full=Peptidyl-prolyl cis-trans isomerase; Short=PPIase; AltName: Full=Rotamase
gnl|UG|Ta#S52544224	6.06	16.45	1.4407	7.6e-08	7.85e-07	17.68	1.54473	5.92e-09	6.61e-08	-	-	-	gi|157676883|emb|CAP07571.1|/6.50903e-152/putative polygalacturonase-inhibiting protein 1 precursor [Triticum durum]
gnl|UG|Ta#S16058504	4.71	12.78	1.44009	2.28e-06	1.9e-05	2.19	-1.1048	0.022969	0.0711448	GO:0043231//intracellular membrane-bounded organelle	GO:0036094//small molecule binding;GO:0004672//protein kinase activity;GO:1901363;GO:0097159//organic cyclic compound binding	-	gi|326496639|dbj|BAJ98346.1|/0/predicted protein [Hordeum vulgare subsp. vulgare]
gnl|UG|Ta#S30065905	12.62	34.13	1.43533	0	0	36.26	1.52267	0	0	GO:0016604//nuclear body	GO:0036094//small molecule binding;GO:0097159//organic cyclic compound binding	-	gi|68035998|gb|AAY84875.1|/2.42255e-107/alternative splicing regulator [Triticum aestivum]
gnl|UG|Ta#S18010328	4.21	11.38	1.43461	8.68e-06	6.51e-05	3.28	-0.360124	0.429284	0.547475	GO:0032991//macromolecular complex;GO:0044452;GO:0009534//chloroplast thylakoid	GO:0003723//RNA binding;GO:0016866//intramolecular transferase activity	GO:0009908//flower development;GO:0016571//histone methylation;GO:0001522//pseudouridine synthesis;GO:0006606//protein import into nucleus;GO:0042254//ribosome biogenesis	gi|326493042|dbj|BAJ84982.1|/8.86275e-45/predicted protein [Hordeum vulgare subsp. vulgare]
gnl|UG|Ta#S26029057	5.05	13.65	1.43455	1.08e-06	9.43e-06	7.29	0.529635	0.127567	0.25788	-	GO:0046872//metal ion binding	-	gi|326518692|dbj|BAJ92507.1|/9.38002e-49/predicted protein [Hordeum vulgare subsp. vulgare]
gnl|UG|Ta#S32632112	18.34	49.54	1.4336	0	0	24.05	0.391043	0.035804	0.101459	GO:0044429//mitochondrial part	GO:0015036//disulfide oxidoreductase activity	GO:0019725//cellular homeostasis;GO:0018904	gi|326489165|dbj|BAK01566.1|/3.99791e-51/predicted protein [Hordeum vulgare subsp. vulgare]
gnl|UG|Ta#S29965560	65.79	177.68	1.43334	2.79e-13	5.39e-12	182.77	1.47409	2.21e-13	4.07e-12	GO:0043231//intracellular membrane-bounded organelle	GO:0046906//tetrapyrrole binding;GO:0046914//transition metal ion binding;GO:0016491//oxidoreductase activity	GO:0009314//response to radiation;GO:0000902//cell morphogenesis;GO:0016128	gi|33337841|gb|AAQ13551.1|AF123610_7/0/cytochrome P450 [Triticum aestivum]
gnl|UG|Ta#S52546098	16.99	45.86	1.43255	0	0	42.27	1.31495	0	0	-	-	-	gi|334353283|emb|CBZ39283.1|/9.40771e-153/NAC transcription factor [Hordeum vulgare subsp. vulgare]
gnl|UG|Ta#S52543508	7.07	19.08	1.43228	8.11e-09	9.41e-08	9.29	0.393968	0.188437	0.338546	GO:0016020//membrane	-	GO:0051707//response to other organism;GO:0051234//establishment of localization	gi|326506074|dbj|BAJ91276.1|/0/predicted protein [Hordeum vulgare subsp. vulgare]
gnl|UG|Ta#S52541993	13.46	36.06	1.42172	0	0	11.66	-0.207111	0.395618	0.513687	GO:0044424//intracellular part	-	GO:0009987//cellular process;GO:0044699	gi|326492317|dbj|BAK01942.1|/0/predicted protein [Hordeum vulgare subsp. vulgare]
gnl|UG|Ta#S52541214	10.26	27.48	1.42135	5.84e-12	9.26e-11	8.93	-0.200299	0.472038	0.589463	GO:0043231//intracellular membrane-bounded organelle	-	-	gi|357134434|ref|XP_003568822.1|/6.94734e-31/PREDICTED: uncharacterized protein LOC100844174 [Brachypodium distachyon]
gnl|UG|Ta#S16265883	7.91	21.18	1.42095	1.54e-09	1.92e-08	9.48	0.261209	0.36865	0.488209	-	-	-	gi|382933108|gb|AFG30995.1|/4.89364e-10/BES1 [Triticum aestivum]
gnl|UG|Ta#S52541395	20.19	53.92	1.41718	0	0	36.08	0.837558	3.45e-07	3.16e-06	-	-	-	gi|357155108|ref|XP_003577010.1|/0/PREDICTED: uncharacterized protein LOC100845837 [Brachypodium distachyon]
gnl|UG|Ta#S37751076	8.92	23.81	1.41645	1.66e-10	2.29e-09	8.02	-0.153441	0.607222	0.716476	-	GO:0003824//catalytic activity	GO:0009725//response to hormone stimulus	gi|357125014|ref|XP_003564191.1|/3.84431e-54/PREDICTED: dihydrosphingosine 1-phosphate phosphatase C823.11-like [Brachypodium distachyon]
gnl|UG|Ta#S12923491	70.5	187.3	1.40966	0	0	115.53	0.712572	0	0	GO:0043231//intracellular membrane-bounded organelle	GO:0097367//carbohydrate derivative binding;GO:0004568//chitinase activity	GO:0006952//defense response;GO:0051707//response to other organism;GO:0006026;GO:0005975//carbohydrate metabolic process;GO:0042221//response to chemical stimulus;GO:0044036//cell wall macromolecule metabolic process	gi|18146827|dbj|BAB82472.1|/1.55397e-166/chitinase 2 [Triticum aestivum]
gnl|UG|Ta#S22368814	8.24	21.88	1.4089	1.08e-09	1.37e-08	6.74	-0.289896	0.359944	0.47847	-	-	-	gi|326520870|dbj|BAJ92798.1|/7.84702e-14/predicted protein [Hordeum vulgare subsp. vulgare]
gnl|UG|Ta#S12964055	72.19	191.33	1.40619	0	0	141.04	0.966233	0	0	-	-	-	gi|326492441|dbj|BAK02004.1|/1.59861e-13/predicted protein [Hordeum vulgare subsp. vulgare]
gnl|UG|Ta#S52544894	4.37	11.55	1.40219	1.08e-05	7.91e-05	16.04	1.87597	3.98e-10	4.98e-09	GO:0043231//intracellular membrane-bounded organelle	GO:0016903//oxidoreductase activity, acting on the aldehyde or oxo group of donors	-	gi|283806367|dbj|BAI66425.1|/0/2-oxoisovalerate dehydrogenase [Triticum aestivum]
gnl|UG|Ta#S32507491	4.37	11.55	1.40219	1.08e-05	7.91e-05	5.65	0.370618	0.336778	0.45517	GO:0009536//plastid	-	GO:0050896//response to stimulus;GO:0000723//telomere maintenance;GO:0007059//chromosome segregation;GO:0007127//meiosis I	gi|357119391|ref|XP_003561425.1|/2.33054e-63/PREDICTED: Fanconi anemia group D2 protein homolog [Brachypodium distachyon]
gnl|UG|Ta#S12922917	174.83	461.61	1.40072	0	0	311.41	0.832863	0	0	-	-	-	gi|34925590|sp|Q42430.1|ZFP1_WHEAT/4.98764e-89/RecName: Full=Zinc finger protein 1; AltName: Full=WZF1
gnl|UG|Ta#S16199865	6.9	18.21	1.40006	3.14e-08	3.42e-07	9.29	0.429082	0.155038	0.287551	-	-	-	gi|326510639|dbj|BAJ87536.1|/1.44175e-29/predicted protein [Hordeum vulgare subsp. vulgare]
gnl|UG|Ta#S52542755	9.76	25.73	1.3985	4.66e-11	6.72e-10	27.15	1.476	2.93e-12	4.4e-11	GO:0043231//intracellular membrane-bounded organelle	GO:0005515//protein binding	-	gi|326530500|dbj|BAJ97676.1|/6.68728e-69/predicted protein [Hordeum vulgare subsp. vulgare]
gnl|UG|Ta#S22384432	16.83	44.29	1.39595	1.31e-14	3.39e-13	37.9	1.17116	5.13e-12	7.49e-11	-	GO:0016772//transferase activity, transferring phosphorus-containing groups	-	gi|357120140|ref|XP_003561787.1|/2.77181e-33/PREDICTED: uncharacterized protein LOC100834464 [Brachypodium distachyon]
gnl|UG|Ta#S16057822	76.73	201.66	1.39406	1.85e-12	3.07e-11	125.55	0.710399	1.69e-12	2.6e-11	-	-	GO:0008219//cell death;GO:0050794//regulation of cellular process;GO:0051716//cellular response to stimulus;GO:0006950//response to stress;GO:0010033//response to organic substance	gi|170780162|gb|ACB37311.1|/2.44403e-64/LSD1-like protein [Hordeum vulgare subsp. vulgare]
gnl|UG|Ta#S52543491	23.89	62.67	1.39137	2.78e-13	5.38e-12	29.16	0.287584	0.0839902	0.189078	GO:0016020//membrane	GO:0036094//small molecule binding;GO:1901363;GO:0097159//organic cyclic compound binding;GO:0004674//protein serine/threonine kinase activity	GO:0044237//cellular metabolic process	gi|357128211|ref|XP_003565768.1|/0/PREDICTED: probable LRR receptor-like serine/threonine-protein kinase RKF3-like [Brachypodium distachyon]
gnl|UG|Ta#S12956981	3.87	10.15	1.39107	4.12e-05	0.000268557	5.83	0.591162	0.132998	0.267975	-	-	-	gi|42407943|dbj|BAD09082.1|/9.45063e-17/hypothetical protein [Oryza sativa Japonica Group]
gnl|UG|Ta#S16243753	8.58	22.41	1.38509	1.12e-09	1.41e-08	19.68	1.19768	4.34e-07	3.92e-06	-	-	-	gi|326520593|dbj|BAK07555.1|/1.24662e-28/predicted protein [Hordeum vulgare subsp. vulgare]
gnl|UG|Ta#S52543575	30.46	79.3	1.3804	1.28e-13	2.77e-12	51.57	0.759616	2.08e-08	2.19e-07	-	-	-	gi|326508056|dbj|BAJ86771.1|/0/predicted protein [Hordeum vulgare subsp. vulgare]
gnl|UG|Ta#S13215474	6.39	16.63	1.3799	1.73e-07	1.7e-06	9.11	0.511635	0.099112	0.216398	-	-	-	gi|357165536|ref|XP_003580417.1|/6.25622e-10/PREDICTED: peptide transporter PTR2-like [Brachypodium distachyon]
gnl|UG|Ta#S52541348	57.04	148.44	1.37983	1.49e-13	3.14e-12	194.25	1.76787	1.01e-13	2e-12	GO:0009536//plastid	-	-	gi|326515242|dbj|BAK03534.1|/1.01508e-51/predicted protein [Hordeum vulgare subsp. vulgare]
gnl|UG|Ta#S52544578	6.73	17.51	1.3795	8.18e-08	8.4e-07	12.76	0.92295	0.00103264	0.00493862	-	-	GO:0032958//inositol phosphate biosynthetic process	gi|326528317|dbj|BAJ93340.1|/0/predicted protein [Hordeum vulgare subsp. vulgare]
gnl|UG|Ta#S13050694	13.8	35.89	1.37891	0	0	27.15	0.976284	4.85e-07	4.36e-06	-	-	-	gi|326517792|dbj|BAK03814.1|/3.58907e-20/predicted protein [Hordeum vulgare subsp. vulgare]
gnl|UG|Ta#S13043947	44.59	115.88	1.37784	6.44e-13	1.14e-11	78.54	0.816707	7.63e-13	1.24e-11	-	-	-	gi|326531762|dbj|BAJ97885.1|/6.61852e-22/predicted protein [Hordeum vulgare subsp. vulgare]
gnl|UG|Ta#S52544867	5.55	14.35	1.37049	1.37e-06	1.19e-05	17.13	1.62597	2.81e-09	3.24e-08	-	-	-	gi|357127591|ref|XP_003565463.1|/7.14392e-56/PREDICTED: uncharacterized protein LOC100838573 [Brachypodium distachyon]
gnl|UG|Ta#S52545705	64.95	167.35	1.36547	1.75e-13	3.59e-12	429.31	2.72462	1.56e-13	2.96e-12	GO:0005618//cell wall;GO:0043231//intracellular membrane-bounded organelle;GO:0005576//extracellular region;GO:0016020//membrane	GO:0016616//oxidoreductase activity, acting on the CH-OH group of donors, NAD or NADP as acceptor;GO:0000166//nucleotide binding	GO:0044710;GO:0000741//karyogamy;GO:0003006//developmental process involved in reproduction;GO:0006950//response to stress	gi|326500824|dbj|BAJ95078.1|/0/predicted protein [Hordeum vulgare subsp. vulgare]
gnl|UG|Ta#S52542894	9.25	23.81	1.36404	5.43e-10	7.15e-09	10.2	0.141044	0.605198	0.714454	GO:0031224//intrinsic to membrane	-	GO:0044763	gi|326494360|dbj|BAJ90449.1|/0/predicted protein [Hordeum vulgare subsp. vulgare]
gnl|UG|Ta#S13128931	4.71	12.08	1.35882	1.1e-05	8.05e-05	2.19	-1.1048	0.022969	0.0711807	-	-	-	gi|357119596|ref|XP_003561522.1|/4.12786e-32/PREDICTED: peroxidase 1-like [Brachypodium distachyon]
gnl|UG|Ta#S52545715	6.56	16.8	1.35669	2.12e-07	2.05e-06	66.51	3.3418	2.09e-13	3.86e-12	GO:0031224//intrinsic to membrane;GO:0043231//intracellular membrane-bounded organelle	-	GO:0051234//establishment of localization;GO:0044763	gi|326507118|dbj|BAJ95636.1|/0/predicted protein [Hordeum vulgare subsp. vulgare]
gnl|UG|Ta#S52546376	95.57	244.55	1.3555	6.59e-14	1.52e-12	206.82	1.11375	0	0	GO:0043231//intracellular membrane-bounded organelle	GO:0003824//catalytic activity;GO:0005488//binding	GO:0005996//monosaccharide metabolic process	gi|326319831|emb|CBW45775.1|/1.12291e-168/ORW1943Ba0077G13.3 [Oryza rufipogon]
gnl|UG|Ta#S52544782	4.04	10.33	1.35441	5.06e-05	0.000322102	13.85	1.77746	1.34e-08	1.44e-07	-	-	-	gi|326491683|dbj|BAJ94319.1|/1.172e-132/predicted protein [Hordeum vulgare subsp. vulgare]
gnl|UG|Ta#S17892910	11.11	28.36	1.352	1.61e-11	2.43e-10	19.86	0.838007	0.000154866	0.000888094	-	GO:0016616//oxidoreductase activity, acting on the CH-OH group of donors, NAD or NADP as acceptor;GO:0036094//small molecule binding;GO:0048037//cofactor binding;GO:0016836//hydro-lyase activity	GO:0010191;GO:0009226//nucleotide-sugar biosynthetic process;GO:0051553;GO:0003006//developmental process involved in reproduction;GO:0009734//auxin mediated signaling pathway;GO:0033692//cellular polysaccharide biosynthetic process	gi|326508884|dbj|BAJ86835.1|/5.04209e-69/predicted protein [Hordeum vulgare subsp. vulgare]
gnl|UG|Ta#S17984544	37.35	94.88	1.345	0	0	42.82	0.197177	0.144191	0.283696	-	-	-	gi|326495376|dbj|BAJ85784.1|/2.39111e-50/predicted protein [Hordeum vulgare subsp. vulgare]
gnl|UG|Ta#S32673443	15.65	39.74	1.34443	2.75e-14	6.78e-13	87.65	2.48559	1.13e-14	2.51e-13	-	-	-	gi|302835353|ref|XP_002949238.1|/2.66789e-07/hypothetical protein VOLCADRAFT_117048 [Volvox carteri f. nagariensis]
gnl|UG|Ta#S32628100	27.76	70.37	1.34195	2.2e-14	5.47e-13	62.14	1.16251	0	0	GO:0016020//membrane	GO:0004672//protein kinase activity;GO:0032550	GO:0006796//phosphate-containing compound metabolic process;GO:0006464//cellular protein modification process	gi|326505326|dbj|BAK03050.1|/7.83044e-96/predicted protein [Hordeum vulgare subsp. vulgare]
gnl|UG|Ta#S52546230	48.96	124.11	1.34194	2.03e-13	4.11e-12	60.5	0.305332	0.00836418	0.0304465	-	-	-	gi|326532982|dbj|BAJ89336.1|/1.24203e-49/predicted protein [Hordeum vulgare subsp. vulgare]
gnl|UG|Ta#S32494287	7.74	19.61	1.34118	2.73e-08	3e-07	11.84	0.613264	0.0264154	0.078899	-	-	-	gi|357135907|ref|XP_003569549.1|/1.61933e-80/PREDICTED: tubby-like F-box protein 1-like [Brachypodium distachyon]
gnl|UG|Ta#S52544388	4.37	11.03	1.33573	3.47e-05	0.000229796	10.2	1.22286	0.000226504	0.00125398	-	GO:0016740//transferase activity	GO:0046471//phosphatidylglycerol metabolic process	gi|326528811|dbj|BAJ97427.1|/0/predicted protein [Hordeum vulgare subsp. vulgare]
gnl|UG|Ta#S16058337	8.08	20.31	1.32976	1.89e-08	2.11e-07	6.01	-0.42699	0.194001	0.345608	GO:0031224//intrinsic to membrane	GO:0046914//transition metal ion binding;GO:0003824//catalytic activity	GO:0016117//carotenoid biosynthetic process;GO:0006631//fatty acid metabolic process;GO:0042214//terpene metabolic process	gi|422096233|gb|AFX79621.1|/1.39565e-73/beta-carotene hydroxylase A2 [Triticum aestivum]
gnl|UG|Ta#S52546100	79.93	200.78	1.32881	1.25e-12	2.11e-11	198.8	1.31451	1.2e-12	1.9e-11	-	GO:0005515//protein binding	-	gi|56797970|emb|CAI39214.1|/1.60098e-129/BCL-2 binding anthanogene-1 [Hordeum vulgare subsp. vulgare]
gnl|UG|Ta#S52545643	3.7	9.28	1.3266	0.0001601	0.000915744	12.94	1.80624	2.98e-08	3.1e-07	-	GO:0046914//transition metal ion binding;GO:0003779//actin binding	GO:0007015//actin filament organization	gi|326522158|dbj|BAK04207.1|/1.13532e-104/predicted protein [Hordeum vulgare subsp. vulgare]
gnl|UG|Ta#S52541498	6.23	15.58	1.32239	9.59e-07	8.48e-06	9.66	0.632791	0.0393668	0.110265	GO:0031224//intrinsic to membrane;GO:0043231//intracellular membrane-bounded organelle	-	-	gi|357135004|ref|XP_003569103.1|/0/PREDICTED: transmembrane protein 63B-like [Brachypodium distachyon]
gnl|UG|Ta#S12923180	30.29	75.62	1.31993	3e-13	5.73e-12	84.73	1.48403	2.72e-13	4.88e-12	-	GO:0043169//cation binding;GO:0016788//hydrolase activity, acting on ester bonds;GO:0005543//phospholipid binding	GO:0016044//cellular membrane organization;GO:0006605//protein targeting;GO:0007154//cell communication	gi|4101568|gb|AAD10234.1|/0/unknown [Triticum aestivum]
gnl|UG|Ta#S52544219	5.89	14.7	1.31948	2.03e-06	1.71e-05	18.22	1.62918	8.12e-10	9.84e-09	GO:0043231//intracellular membrane-bounded organelle;GO:0016020//membrane	GO:0016462//pyrophosphatase activity;GO:0032550	-	gi|326497381|dbj|BAK02275.1|/0/predicted protein [Hordeum vulgare subsp. vulgare]
gnl|UG|Ta#S13254407	17.5	43.59	1.31664	0	0	24.05	0.458682	0.0149457	0.0500129	-	-	-	gi|357125412|ref|XP_003564388.1|/8.42671e-21/PREDICTED: uncharacterized protein LOC100831821 [Brachypodium distachyon]
gnl|UG|Ta#S52541784	15.65	38.69	1.3058	4.37e-14	1.05e-12	24.6	0.652496	0.000713298	0.00356127	GO:0031090//organelle membrane;GO:0043231//intracellular membrane-bounded organelle;GO:0031224//intrinsic to membrane	GO:0043168;GO:0016454	GO:0006643//membrane lipid metabolic process;GO:0040007//growth	gi|326502566|dbj|BAJ95346.1|/0/predicted protein [Hordeum vulgare subsp. vulgare]
gnl|UG|Ta#S32670690	5.38	13.3	1.30575	7.61e-06	5.75e-05	10.93	1.02262	0.000946224	0.0045621	-	-	-	gi|357161631|ref|XP_003579153.1|/3.04746e-30/PREDICTED: uncharacterized protein LOC100846158 [Brachypodium distachyon]
gnl|UG|Ta#S17896943	20.19	49.71	1.2999	0	0	7.29	-1.46965	2.68e-09	3.1e-08	GO:0005856//cytoskeleton;GO:0009536//plastid;GO:0005911//cell-cell junction;GO:0016020//membrane	GO:0008092//cytoskeletal protein binding	GO:0006007//glucose catabolic process;GO:0010038//response to metal ion;GO:0008154//actin polymerization or depolymerization;GO:0006970//response to osmotic stress	gi|1381154|gb|AAC49404.1|/5.57753e-58/WCOR719 [Triticum aestivum]
gnl|UG|Ta#S52546951	10.1	24.86	1.29947	9.7e-10	1.24e-08	36.08	1.83684	0	0	-	GO:0046914//transition metal ion binding	-	gi|326529613|dbj|BAK04753.1|/1.94038e-102/predicted protein [Hordeum vulgare subsp. vulgare]
gnl|UG|Ta#S17989575	6.9	16.98	1.29917	4.52e-07	4.18e-06	13.85	1.00522	0.000237964	0.00131151	-	-	-	gi|357132468|ref|XP_003567852.1|/1.11079e-71/PREDICTED: CTP synthase-like isoform 2 [Brachypodium distachyon]
gnl|UG|Ta#S17982393	33.15	81.57	1.29903	0	0	156.71	2.24102	0	0	-	-	-	gi|357122091|ref|XP_003562749.1|/2.58745e-20/PREDICTED: uncharacterized protein LOC100843744 [Brachypodium distachyon]
gnl|UG|Ta#S52545352	41.39	101	1.287	2.46e-13	4.85e-12	80.72	0.963644	2.07e-13	3.83e-12	GO:0009536//plastid	GO:0004672//protein kinase activity;GO:0016829//lyase activity;GO:0005488//binding	GO:0016109;GO:0006089//lactate metabolic process;GO:0006412//translation;GO:0006007//glucose catabolic process;GO:0006090//pyruvate metabolic process;GO:0005984//disaccharide metabolic process;GO:0005982//starch metabolic process;GO:0006396//RNA processing;GO:0006468//protein phosphorylation;GO:0044093;GO:0051186//cofactor metabolic process;GO:1901564;GO:0019757	gi|225456860|ref|XP_002279764.1|/3.4276e-170/PREDICTED: serine/threonine-protein kinase AFC2 [Vitis vinifera]
gnl|UG|Ta#S52546459	8.92	21.71	1.28324	1.56e-08	1.76e-07	6.2	-0.524775	0.097231	0.213176	GO:0031224//intrinsic to membrane;GO:0043231//intracellular membrane-bounded organelle	-	GO:0051234//establishment of localization	gi|326513702|dbj|BAJ87870.1|/0/predicted protein [Hordeum vulgare subsp. vulgare]
gnl|UG|Ta#S52547029	12.45	30.28	1.28222	2.38e-11	3.53e-10	17.31	0.47546	0.0330414	0.0945184	GO:0044424//intracellular part	GO:0060089	GO:0010243//response to organic nitrogen;GO:0006351//transcription, DNA-dependent;GO:0007154//cell communication;GO:0009639//response to red or far red light	gi|115451289|ref|NP_001049245.1|/0/Os03g0193000 [Oryza sativa Japonica Group]
gnl|UG|Ta#S13256283	11.95	29.06	1.28202	5.98e-11	8.55e-10	10.75	-0.152674	0.55374	0.666225	GO:0031224//intrinsic to membrane	GO:0046943//carboxylic acid transmembrane transporter activity	GO:0046942//carboxylic acid transport	gi|326507166|dbj|BAJ95660.1|/3.09376e-37/predicted protein [Hordeum vulgare subsp. vulgare]
gnl|UG|Ta#S37865219	4.04	9.8	1.27843	0.000158775	0.000908738	20.41	2.33685	6.2e-10	7.6e-09	-	-	-	gi|326519735|dbj|BAK00240.1|/2.02768e-10/predicted protein [Hordeum vulgare subsp. vulgare]
gnl|UG|Ta#S52546533	56.2	136.19	1.27698	2.99e-13	5.73e-12	124.82	1.15121	2.58e-13	4.68e-12	-	GO:0046906//tetrapyrrole binding;GO:0016702//oxidoreductase activity, acting on single donors with incorporation of molecular oxygen, incorporation of two atoms of oxygen;GO:0016209//antioxidant activity	GO:0016265//death;GO:0009062//fatty acid catabolic process;GO:0014070//response to organic cyclic compound;GO:0010260//organ senescence;GO:0006950//response to stress	gi|326494468|dbj|BAJ90503.1|/0/predicted protein [Hordeum vulgare subsp. vulgare]
gnl|UG|Ta#S12992558	7.24	17.51	1.27412	4.48e-07	4.15e-06	12.39	0.775115	0.00524614	0.0206304	-	-	-	gi|326509985|dbj|BAJ87209.1|/1.55117e-31/predicted protein [Hordeum vulgare subsp. vulgare]
gnl|UG|Ta#S15881095	14.64	35.36	1.2722	5.66e-13	1.01e-11	20.23	0.466581	0.023522	0.0727353	GO:0043231//intracellular membrane-bounded organelle;GO:0005576//extracellular region;GO:0030312//external encapsulating structure	GO:0004558//alpha-glucosidase activity	GO:0046903//secretion;GO:0009628//response to abiotic stimulus;GO:0006950//response to stress;GO:0006073//cellular glucan metabolic process	gi|326502450|dbj|BAJ95288.1|/8.7363e-60/predicted protein [Hordeum vulgare subsp. vulgare]
gnl|UG|Ta#S32433221	8.41	20.31	1.27201	5.71e-08	5.96e-07	7.47	-0.170998	0.578546	0.688466	-	-	-	gi|357159134|ref|XP_003578350.1|/4.39291e-79/PREDICTED: chaperone protein dnaJ 10-like [Brachypodium distachyon]
gnl|UG|Ta#S17981396	4.21	10.15	1.26959	0.000130593	0.000763818	10.75	1.35244	4.13e-05	0.00026917	-	-	-	gi|63087730|emb|CAI93180.1|/2.25683e-08/glycosyltransferase [Triticum aestivum]
gnl|UG|Ta#S24513208	5.89	14.18	1.26752	6.21e-06	4.76e-05	12.03	1.0303	0.000479706	0.0024742	-	-	-	gi|326533466|dbj|BAK05264.1|/4.06643e-89/predicted protein [Hordeum vulgare subsp. vulgare]
gnl|UG|Ta#S32689902	5.38	12.95	1.26727	1.6e-05	0.00011353	9.84	0.871052	0.00614194	0.0232731	-	-	GO:0006950//response to stress	gi|162414848|gb|ABX89061.1|/5.34276e-73/pathogenesis-related protein [Triticum aestivum]
gnl|UG|Ta#S52543081	4.88	11.73	1.26525	4.13e-05	0.000269301	6.2	0.345387	0.345002	0.461172	GO:0043231//intracellular membrane-bounded organelle	GO:0016772//transferase activity, transferring phosphorus-containing groups	GO:0006796//phosphate-containing compound metabolic process	gi|218197977|gb|EEC80404.1|/0/hypothetical protein OsI_22556 [Oryza sativa Indica Group]
gnl|UG|Ta#S12966212	4.88	11.73	1.26525	4.13e-05	0.000269204	6.38	0.386675	0.286412	0.396829	GO:0043231//intracellular membrane-bounded organelle	GO:0016757//transferase activity, transferring glycosyl groups	-	gi|357139045|ref|XP_003571096.1|/6.22264e-64/PREDICTED: UDP-glycosyltransferase 73C3-like [Brachypodium distachyon]
gnl|UG|Ta#S50084339	23.05	55.32	1.26303	2.56e-13	5.01e-12	29.88	0.374413	0.0246498	0.0743371	GO:0043231//intracellular membrane-bounded organelle	GO:0019840//isoprenoid binding;GO:0003824//catalytic activity	GO:0010476//gibberellin mediated signaling pathway	gi|182628155|gb|ACB89252.1|/0/putative GA receptor GID1 [Triticum aestivum]
gnl|UG|Ta#S12958513	6.06	14.53	1.26165	5.12e-06	4.01e-05	9.66	0.672705	0.0297266	0.0867894	GO:0043231//intracellular membrane-bounded organelle;GO:0055028//cortical microtubule	GO:0015631//tubulin binding	GO:0000279//M phase;GO:0031112	gi|326532644|dbj|BAJ89167.1|/1.045e-23/predicted protein [Hordeum vulgare subsp. vulgare]
gnl|UG|Ta#S16058000	48.63	116.41	1.2593	0	0	58.49	0.266343	0.022626	0.070236	GO:0031224//intrinsic to membrane;GO:0043231//intracellular membrane-bounded organelle	GO:0005515//protein binding	GO:0006950//response to stress;GO:0016265//death	gi|310942472|dbj|BAJ24153.1|/0/seven trans-membrane protein [Triticum aestivum]
gnl|UG|Ta#S22371701	5.72	13.65	1.25481	1.09e-05	7.94e-05	16.95	1.5672	8.65e-09	9.5e-08	-	-	GO:0033554//cellular response to stress;GO:0009642//response to light intensity;GO:0044267//cellular protein metabolic process;GO:0000302//response to reactive oxygen species	gi|326497101|dbj|BAK02135.1|/9.78106e-38/predicted protein [Hordeum vulgare subsp. vulgare]
gnl|UG|Ta#S12918477	10.43	24.86	1.25309	2.85e-09	3.46e-08	13.85	0.409147	0.0973182	0.213012	GO:0043231//intracellular membrane-bounded organelle;GO:0030529//ribonucleoprotein complex	GO:0005198//structural molecule activity	GO:0010467//gene expression	gi|115464571|ref|NP_001055885.1|/1.92204e-15/Os05g0488500 [Oryza sativa Japonica Group]
gnl|UG|Ta#S12966618	5.38	12.78	1.24821	2.31e-05	0.000158384	6.2	0.204662	0.567774	0.678586	-	-	-	gi|326527003|dbj|BAK00890.1|/6.84448e-39/predicted protein [Hordeum vulgare subsp. vulgare]
gnl|UG|Ta#S52542097	42.57	101	1.24645	3.67e-13	6.79e-12	99.86	1.23007	2.98e-13	5.28e-12	-	-	GO:0009725//response to hormone stimulus	gi|326525881|dbj|BAJ93117.1|/1.23241e-135/predicted protein [Hordeum vulgare subsp. vulgare]
gnl|UG|Ta#S16265721	30.12	71.42	1.24561	0	0	24.6	-0.292063	0.075659	0.181274	-	GO:0046914//transition metal ion binding;GO:0016705//oxidoreductase activity, acting on paired donors, with incorporation or reduction of molecular oxygen;GO:0019842//vitamin binding	GO:0044710	gi|326495334|dbj|BAJ85763.1|/1.53829e-89/predicted protein [Hordeum vulgare subsp. vulgare]
gnl|UG|Ta#S13043942	24.23	57.42	1.24476	9.5e-14	2.12e-12	64.32	1.40847	5.84e-14	1.19e-12	-	GO:0016746//transferase activity, transferring acyl groups	-	gi|357125008|ref|XP_003564188.1|/1.12023e-72/PREDICTED: hydroxycinnamoyl-Coenzyme A shikimate/quinate hydroxycinnamoyltransferase-like [Brachypodium distachyon]
gnl|UG|Ta#S22386683	48.8	115.36	1.24119	2.83e-13	5.46e-12	159.99	1.71303	2.74e-13	4.9e-12	-	GO:0030414//peptidase inhibitor activity	-	gi|326490195|dbj|BAJ94171.1|/2.9072e-41/predicted protein [Hordeum vulgare subsp. vulgare]
gnl|UG|Ta#S52545471	120.81	285.33	1.23989	5.03e-13	9.06e-12	122.63	0.0215721	0.779462	0.851129	-	-	-	gi|326528143|dbj|BAJ89123.1|/1.93224e-67/predicted protein [Hordeum vulgare subsp. vulgare]
gnl|UG|Ta#S52544164	26.59	62.67	1.23689	0	0	42.46	0.675221	4.51e-06	3.47e-05	-	GO:0042578//phosphoric ester hydrolase activity	GO:0006796//phosphate-containing compound metabolic process	gi|37538060|gb|AAQ92971.1|/0/CTD-phosphatase-like protein [Hordeum vulgare subsp. vulgare]
gnl|UG|Ta#S52544761	39.88	93.13	1.22358	3.19e-13	6.04e-12	41.73	0.0654195	0.62337	0.726587	GO:0044424//intracellular part	GO:1901363;GO:0097159//organic cyclic compound binding	-	gi|326525018|dbj|BAK07779.1|/0/predicted protein [Hordeum vulgare subsp. vulgare]
gnl|UG|Ta#S17978506	38.36	89.45	1.22148	3.23e-13	6.11e-12	41.73	0.121482	0.36829	0.488154	-	-	-	gi|326499111|dbj|BAK06046.1|/2.08539e-49/predicted protein [Hordeum vulgare subsp. vulgare]
gnl|UG|Ta#S52542688	66.63	155.09	1.21886	0	0	105.69	0.665595	6.77e-13	1.12e-11	GO:0043231//intracellular membrane-bounded organelle	-	-	gi|326490926|dbj|BAJ90130.1|/4.05763e-39/predicted protein [Hordeum vulgare subsp. vulgare]
gnl|UG|Ta#S32656491	275.78	641.91	1.21885	5.29e-12	8.44e-11	687.51	1.31786	4.82e-12	7.07e-11	-	-	-	gi|326531128|dbj|BAK04915.1|/2.67391e-29/predicted protein [Hordeum vulgare subsp. vulgare]
gnl|UG|Ta#S52544851	25.58	59.52	1.21836	9.37e-14	2.1e-12	39.91	0.641734	2.14e-05	0.000147149	GO:0043231//intracellular membrane-bounded organelle	GO:0046914//transition metal ion binding	GO:0019941//modification-dependent protein catabolic process	gi|326519140|dbj|BAJ96569.1|/0/predicted protein [Hordeum vulgare subsp. vulgare]
gnl|UG|Ta#S52547086	18.68	43.06	1.20485	1.11e-15	3.14e-14	49.93	1.41841	0	0	GO:0016020//membrane	GO:0032550;GO:0016301//kinase activity	GO:0043401//steroid hormone mediated signaling pathway;GO:0006464//cellular protein modification process;GO:0006796//phosphate-containing compound metabolic process	gi|326495698|dbj|BAJ85945.1|/0/predicted protein [Hordeum vulgare subsp. vulgare]
gnl|UG|Ta#S52544918	6.23	14.35	1.20375	1.24e-05	8.99e-05	16.22	1.38047	3e-07	2.77e-06	-	-	GO:0006464//cellular protein modification process	gi|357122920|ref|XP_003563161.1|/0/PREDICTED: E3 ubiquitin-protein ligase HERC2-like [Brachypodium distachyon]
gnl|UG|Ta#S52544325	16.66	38.34	1.20246	8.77e-13	1.52e-11	9.66	-0.786293	0.00112787	0.0053496	-	-	-	gi|326533392|dbj|BAJ93668.1|/0/predicted protein [Hordeum vulgare subsp. vulgare]
gnl|UG|Ta#S52544861	4.88	11.2	1.19855	0.000122753	0.00072122	2.92	-0.740913	0.0975876	0.213475	-	GO:0046872//metal ion binding	-	gi|357136383|ref|XP_003569784.1|/0/PREDICTED: E3 ubiquitin-protein ligase At4g11680-like [Brachypodium distachyon]
gnl|UG|Ta#S52543656	51.49	118.16	1.19838	0	0	73.43	0.512077	2.52e-06	2.03e-05	GO:0043231//intracellular membrane-bounded organelle;GO:0044444//cytoplasmic part;GO:0016020//membrane	GO:0032550;GO:0004674//protein serine/threonine kinase activity	GO:0031667//response to nutrient levels;GO:0006464//cellular protein modification process;GO:0071805//potassium ion transmembrane transport;GO:0006796//phosphate-containing compound metabolic process;GO:0007154//cell communication;GO:0006950//response to stress	gi|374430477|gb|AEZ51507.1|/0/CBL-interacting protein kinase 23 [Hordeum vulgare subsp. spontaneum]
gnl|UG|Ta#S52546983	57.38	131.46	1.196	3.04e-13	5.78e-12	41.55	-0.465699	0.000144463	0.000833626	-	-	-	gi|326524315|dbj|BAK00541.1|/0/predicted protein [Hordeum vulgare subsp. vulgare]
gnl|UG|Ta#S17888139	12.62	28.88	1.19436	6.83e-10	8.9e-09	27.15	1.10524	2.53e-08	2.64e-07	GO:0043231//intracellular membrane-bounded organelle	GO:0016881//acid-amino acid ligase activity	GO:0009314//response to radiation;GO:0010208//pollen wall assembly;GO:0009725//response to hormone stimulus;GO:0016129;GO:0042742//defense response to bacterium;GO:0032787//monocarboxylic acid metabolic process;GO:0048878//chemical homeostasis;GO:0007165//signal transduction;GO:0009581//detection of external stimulus	gi|218198249|gb|EEC80676.1|/9.58388e-106/hypothetical protein OsI_23093 [Oryza sativa Indica Group]
gnl|UG|Ta#S23201679	597.17	1361.72	1.18922	0	0	821.08	0.459381	0	0	GO:0005618//cell wall;GO:0043231//intracellular membrane-bounded organelle	GO:0005488//binding;GO:0003824//catalytic activity	-	gi|58334052|emb|CAI47635.1|/0/peroxidase precursor [Triticum aestivum]
gnl|UG|Ta#S52541215	45.09	102.75	1.18826	1.34e-13	2.87e-12	78.72	0.803923	4.34e-13	7.42e-12	-	-	-	gi|326493578|dbj|BAJ85250.1|/6.75901e-42/predicted protein [Hordeum vulgare subsp. vulgare]
gnl|UG|Ta#S52545200	41.56	94.53	1.18558	0	0	71.25	0.777694	1.75e-11	2.44e-10	GO:0005618//cell wall;GO:0043231//intracellular membrane-bounded organelle;GO:0031224//intrinsic to membrane	GO:0005515//protein binding	GO:0016044//cellular membrane organization	gi|326487312|dbj|BAJ89640.1|/0/predicted protein [Hordeum vulgare subsp. vulgare]
gnl|UG|Ta#S52897821	11.27	25.56	1.1814	8.98e-09	1.04e-07	16.04	0.509187	0.029199	0.0854931	-	GO:0003824//catalytic activity	-	gi|242051088|ref|XP_002463288.1|/1.32406e-06/hypothetical protein SORBIDRAFT_02g041250 [Sorghum bicolor]
gnl|UG|Ta#S37765359	8.58	19.43	1.17924	5.65e-07	5.16e-06	12.03	0.487587	0.0695286	0.16803	-	GO:0005488//binding	GO:0006351//transcription, DNA-dependent	gi|326514664|dbj|BAJ96319.1|/9.98319e-98/predicted protein [Hordeum vulgare subsp. vulgare]
gnl|UG|Ta#S37851808	7.74	17.51	1.17777	2.12e-06	1.77e-05	16.22	1.06737	2.93e-05	0.000196841	GO:0043231//intracellular membrane-bounded organelle	GO:0016746//transferase activity, transferring acyl groups	-	gi|326501416|dbj|BAK02497.1|/9.28068e-33/predicted protein [Hordeum vulgare subsp. vulgare]
gnl|UG|Ta#S52544501	8.24	18.56	1.17148	1.18e-06	1.03e-05	13.85	0.74917	0.0042404	0.0171705	GO:0043231//intracellular membrane-bounded organelle;GO:0016020//membrane	-	-	gi|357143820|ref|XP_003573066.1|/0/PREDICTED: uncharacterized protein LOC100836262 [Brachypodium distachyon]
gnl|UG|Ta#S52544293	6.23	14	1.16812	2.5e-05	0.000171012	9.11	0.548219	0.0781962	0.178701	GO:0043231//intracellular membrane-bounded organelle;GO:0031224//intrinsic to membrane	GO:0043169//cation binding;GO:0016682//oxidoreductase activity, acting on diphenols and related substances as donors, oxygen as acceptor	GO:0016109;GO:0044707;GO:0006996//organelle organization;GO:0006091//generation of precursor metabolites and energy	gi|9837152|gb|AAG00450.1|AF274001_1/1.08388e-120/oxidase [Triticum aestivum]
gnl|UG|Ta#S52544014	30.12	67.57	1.16566	0	0	51.57	0.77581	1.15e-08	1.24e-07	GO:0031224//intrinsic to membrane;GO:0009536//plastid;GO:0031090//organelle membrane	GO:0015291//secondary active transmembrane transporter activity;GO:0015119;GO:0005342//organic acid transmembrane transporter activity	GO:0009642//response to light intensity;GO:0051707//response to other organism;GO:0006996//organelle organization;GO:0009746;GO:0015712//hexose phosphate transport;GO:0015717//triose phosphate transport;GO:0019953//sexual reproduction;GO:0009555//pollen development;GO:0034285;GO:0015979//photosynthesis;GO:0015718//monocarboxylic acid transport	gi|357116748|ref|XP_003560140.1|/1.63974e-164/PREDICTED: glucose-6-phosphate/phosphate translocator 2, chloroplastic-like [Brachypodium distachyon]
gnl|UG|Ta#S52543913	40.21	90.15	1.16477	5.57e-13	9.92e-12	57.03	0.504167	4.37e-05	0.000282963	GO:0042579//microbody	GO:0032553;GO:0016628//oxidoreductase activity, acting on the CH-CH group of donors, NAD or NADP as acceptor	GO:0051707//response to other organism;GO:0006633//fatty acid biosynthetic process;GO:0009694//jasmonic acid metabolic process;GO:0000302//response to reactive oxygen species	gi|326491585|dbj|BAJ94270.1|/0/predicted protein [Hordeum vulgare subsp. vulgare]
gnl|UG|Ta#S16058356	29.45	65.64	1.15631	3.57e-13	6.66e-12	41.18	0.483676	0.000822874	0.00402323	GO:0043231//intracellular membrane-bounded organelle;GO:0016020//membrane	GO:0016301//kinase activity	GO:0006952//defense response;GO:0006796//phosphate-containing compound metabolic process;GO:0048827//phyllome development;GO:0007186//G-protein coupled receptor signaling pathway;GO:0022622//root system development	gi|326496673|dbj|BAJ98363.1|/2.0417e-106/predicted protein [Hordeum vulgare subsp. vulgare]
gnl|UG|Ta#S52544870	16.99	37.81	1.15408	6.38e-12	1e-10	15.49	-0.133349	0.531802	0.644634	GO:0000325//plant-type vacuole	GO:0046872//metal ion binding;GO:0016831//carboxy-lyase activity	GO:0006644//phospholipid metabolic process	gi|242059983|ref|XP_002459137.1|/0/hypothetical protein SORBIDRAFT_03g046500 [Sorghum bicolor]
gnl|UG|Ta#S52541309	9.93	22.06	1.15157	1.67e-07	1.64e-06	15.85	0.674617	0.00514576	0.0202486	GO:0009526//plastid envelope	GO:0016462//pyrophosphatase activity;GO:0032550	GO:0043170;GO:0009408//response to heat	gi|326498075|dbj|BAJ94900.1|/0/predicted protein [Hordeum vulgare subsp. vulgare]
gnl|UG|Ta#S52545070	57.55	127.61	1.14885	1.69e-13	3.48e-12	138.49	1.26689	1.09e-13	2.15e-12	GO:0005618//cell wall;GO:0043231//intracellular membrane-bounded organelle;GO:0005576//extracellular region;GO:0016020//membrane	GO:0016798//hydrolase activity, acting on glycosyl bonds;GO:0046527//glucosyltransferase activity	GO:0006073//cellular glucan metabolic process;GO:0009725//response to hormone stimulus;GO:0048364//root development;GO:0071555//cell wall organization;GO:0006950//response to stress;GO:0009605//response to external stimulus	gi|51039064|gb|AAT94297.1|/3.4453e-146/endotransglucosylase/hydrolase XTH5 [Triticum aestivum]
gnl|UG|Ta#S18011816	16.83	37.29	1.14775	1.09e-11	1.68e-10	31.16	0.88866	6.26e-07	5.55e-06	-	-	-	gi|326519851|dbj|BAK03850.1|/4.56217e-16/predicted protein [Hordeum vulgare subsp. vulgare]
gnl|UG|Ta#S24623053	260.81	575.39	1.14154	3.51e-12	5.68e-11	835.84	1.68023	3.23e-12	4.81e-11	-	-	-	gi|326531128|dbj|BAK04915.1|/5.16162e-33/predicted protein [Hordeum vulgare subsp. vulgare]
gnl|UG|Ta#S37913159	9.76	21.53	1.1414	2.84e-07	2.71e-06	55.58	2.50961	1.51e-14	3.3e-13	-	GO:0008378//galactosyltransferase activity	-	gi|326495826|dbj|BAJ90535.1|/5.25237e-92/predicted protein [Hordeum vulgare subsp. vulgare]
gnl|UG|Ta#S52545199	24.57	54.09	1.13846	2.29e-14	5.66e-13	56.85	1.21026	5.55e-15	1.25e-13	-	-	-	gi|326488553|dbj|BAJ93945.1|/6.73493e-145/predicted protein [Hordeum vulgare subsp. vulgare]
gnl|UG|Ta#S52541066	45.09	99.25	1.13826	1.34e-13	2.88e-12	76.17	0.756415	1.16e-11	1.64e-10	-	GO:0004175//endopeptidase activity	GO:0019538//protein metabolic process	gi|326501422|dbj|BAK02500.1|/0/predicted protein [Hordeum vulgare subsp. vulgare]
gnl|UG|Ta#S52545363	32.47	71.42	1.13722	7.84e-14	1.8e-12	43.55	0.423565	0.00235662	0.0102385	GO:0043231//intracellular membrane-bounded organelle	-	GO:0050832//defense response to fungus;GO:0042742//defense response to bacterium	gi|326494778|dbj|BAJ94508.1|/0/predicted protein [Hordeum vulgare subsp. vulgare]
gnl|UG|Ta#S32617689	5.89	12.95	1.13661	7.43e-05	0.000460364	1.46	-2.0123	7.66e-05	0.0004669	-	-	-	gi|357142892|ref|XP_003572728.1|/2.83644e-06/PREDICTED: uncharacterized protein LOC100843373 [Brachypodium distachyon]
gnl|UG|Ta#S52541759	79.42	174.18	1.133	1.77e-13	3.63e-12	142.31	0.841463	1.15e-13	2.26e-12	GO:0031224//intrinsic to membrane	GO:0008509//anion transmembrane transporter activity	GO:0015696//ammonium transport	gi|326514332|dbj|BAJ96153.1|/0/predicted protein [Hordeum vulgare subsp. vulgare]
gnl|UG|Ta#S52543070	26.08	57.07	1.12979	3.53e-13	6.61e-12	30.43	0.22255	0.166336	0.304396	-	GO:0016879//ligase activity, forming carbon-nitrogen bonds	GO:0019941//modification-dependent protein catabolic process	gi|326509023|dbj|BAJ86904.1|/5.56944e-157/predicted protein [Hordeum vulgare subsp. vulgare]
gnl|UG|Ta#S12874276	13.12	28.71	1.12979	4.09e-09	4.9e-08	7.65	-0.778236	0.00423646	0.0171584	GO:0043231//intracellular membrane-bounded organelle	GO:0036094//small molecule binding;GO:0004312//fatty acid synthase activity	GO:0044710	gi|326514074|dbj|BAJ92187.1|/1.33451e-34/predicted protein [Hordeum vulgare subsp. vulgare]
gnl|UG|Ta#S52544560	6.73	14.7	1.12714	2.73e-05	0.000184803	16.76	1.31634	5.12e-07	4.59e-06	-	-	-	gi|326491361|dbj|BAJ94376.1|/4.06703e-10/predicted protein [Hordeum vulgare subsp. vulgare]
gnl|UG|Ta#S17987038	22.72	49.54	1.12463	2.03e-13	4.12e-12	31.89	0.489141	0.00294804	0.0123195	GO:0031224//intrinsic to membrane	-	-	gi|326492524|dbj|BAK02045.1|/4.79351e-133/predicted protein [Hordeum vulgare subsp. vulgare]
gnl|UG|Ta#S52545956	35.84	78.07	1.1232	2.81e-13	5.42e-12	57.03	0.67015	1.28e-07	1.25e-06	-	GO:0046872//metal ion binding	GO:0051640//organelle localization;GO:0006928//cellular component movement;GO:0009408//response to heat	gi|326504372|dbj|BAJ91018.1|/6.76224e-98/predicted protein [Hordeum vulgare subsp. vulgare]
gnl|UG|Ta#S13166907	25.24	54.97	1.12293	0	0	0.36	-6.13157	6.93e-40	2.94e-38	GO:0030312//external encapsulating structure;GO:0043231//intracellular membrane-bounded organelle	-	GO:0071555//cell wall organization	gi|44894788|gb|AAS48875.1|/2.77253e-36/expansin EXPA6 [Triticum aestivum]
gnl|UG|Ta#S13021666	5.55	12.08	1.12206	0.000156121	0.000896372	6.56	0.241208	0.488526	0.606392	-	-	GO:0009628//response to abiotic stimulus	gi|326523293|dbj|BAJ88687.1|/6.4346e-107/predicted protein [Hordeum vulgare subsp. vulgare]
gnl|UG|Ta#S52544274	130.74	284.28	1.12061	2.07e-14	5.18e-13	100.95	-0.37306	2.95e-06	2.36e-05	GO:0043231//intracellular membrane-bounded organelle	GO:0005488//binding;GO:0003824//catalytic activity	-	gi|357117920|ref|XP_003560709.1|/7.08907e-124/PREDICTED: peroxidase 4-like [Brachypodium distachyon]
gnl|UG|Ta#S26023304	33.48	72.65	1.11766	4.29e-14	1.03e-12	53.57	0.678126	2.33e-07	2.19e-06	GO:0043231//intracellular membrane-bounded organelle	GO:0004866//endopeptidase inhibitor activity	GO:0010466//negative regulation of peptidase activity	gi|123975|sp|P16347.1|IAAS_WHEAT/4.81195e-103/RecName: Full=Endogenous alpha-amylase/subtilisin inhibitor; AltName: Full=WASI
gnl|UG|Ta#S17976101	5.89	12.78	1.11755	0.000104347	0.00062646	10.75	0.867997	0.00422254	0.0171057	GO:0043234//protein complex;GO:0044444//cytoplasmic part;GO:0016020//membrane	GO:0043169//cation binding;GO:0004774//succinate-CoA ligase activity;GO:0046912//transferase activity, transferring acyl groups, acyl groups converted into alkyl on transfer;GO:0032550	GO:0005975//carbohydrate metabolic process	gi|449524892|ref|XP_004169455.1|/1.86091e-30/PREDICTED: LOW QUALITY PROTEIN: ATP-citrate synthase beta chain protein 1-like [Cucumis sativus]
gnl|UG|Ta#S37761438	24.23	52.52	1.11607	9.79e-14	2.18e-12	14.21	-0.769888	0.000113004	0.000666726	-	-	GO:0009409//response to cold	gi|326523883|dbj|BAJ96952.1|/4.70383e-43/predicted protein [Hordeum vulgare subsp. vulgare]
gnl|UG|Ta#S37820917	6.39	13.83	1.11391	5.71e-05	0.000360946	21.14	1.72609	5.72e-12	8.31e-11	-	-	-	gi|357139336|ref|XP_003571238.1|/1.11544e-26/PREDICTED: uncharacterized protein LOC100836964 [Brachypodium distachyon]
gnl|UG|Ta#S17888213	6.23	13.48	1.11352	6.98e-05	0.000435384	3.28	-0.925536	0.0235582	0.0728105	GO:0005576//extracellular region	GO:0046914//transition metal ion binding;GO:0036094//small molecule binding;GO:0016616//oxidoreductase activity, acting on the CH-OH group of donors, NAD or NADP as acceptor	GO:0009699//phenylpropanoid biosynthetic process;GO:0033554//cellular response to stress;GO:0051707//response to other organism	gi|326488141|dbj|BAJ89909.1|/4.83405e-155/predicted protein [Hordeum vulgare subsp. vulgare]
gnl|UG|Ta#S32561878	11.27	24.33	1.11025	9.45e-08	9.62e-07	12.03	0.0941491	0.707192	0.791945	GO:0043231//intracellular membrane-bounded organelle	GO:0005515//protein binding	-	gi|357115005|ref|XP_003559284.1|/1.44223e-79/PREDICTED: transcription factor bHLH79-like [Brachypodium distachyon]
gnl|UG|Ta#S22366146	9.09	19.61	1.10924	1.7e-06	1.44e-05	4.01	-1.18068	0.000797496	0.0039137	-	-	-	gi|326530936|dbj|BAK01266.1|/1.56241e-102/predicted protein [Hordeum vulgare subsp. vulgare]
gnl|UG|Ta#S52545299	9.09	19.61	1.10924	1.7e-06	1.44e-05	20.41	1.16692	4.56e-07	4.11e-06	GO:0009941//chloroplast envelope;GO:0009534//chloroplast thylakoid	GO:0016709//oxidoreductase activity, acting on paired donors, with incorporation or reduction of molecular oxygen, NAD(P)H as one donor, and incorporation of one atom of oxygen	GO:0009687//abscisic acid metabolic process;GO:0009725//response to hormone stimulus;GO:0006091//generation of precursor metabolites and energy;GO:0016117//carotenoid biosynthetic process;GO:0009639//response to red or far red light;GO:0030104//water homeostasis;GO:0006950//response to stress	gi|326527621|dbj|BAK08085.1|/0/predicted protein [Hordeum vulgare subsp. vulgare]
gnl|UG|Ta#S24513450	32.31	69.67	1.10856	0	0	45.74	0.501476	0.0002699	0.00147384	-	-	-	gi|326518646|dbj|BAJ88352.1|/1.06636e-102/predicted protein [Hordeum vulgare subsp. vulgare]
gnl|UG|Ta#S22366546	58.89	126.91	1.10771	2.25e-13	4.49e-12	61.95	0.0730816	0.504738	0.623362	GO:0043231//intracellular membrane-bounded organelle	GO:0000030//mannosyltransferase activity	GO:0006952//defense response	gi|326502906|dbj|BAJ99081.1|/4.01543e-69/predicted protein [Hordeum vulgare subsp. vulgare]
gnl|UG|Ta#S16058198	123.84	266.78	1.10717	1.31e-12	2.22e-11	180.94	0.547034	9.41e-13	1.51e-11	GO:0043231//intracellular membrane-bounded organelle	GO:0016757//transferase activity, transferring glycosyl groups;GO:0016787//hydrolase activity	GO:0005991//trehalose metabolic process	gi|357137377|ref|XP_003570277.1|/0/PREDICTED: probable alpha,alpha-trehalose-phosphate synthase [UDP-forming] 11-like [Brachypodium distachyon]
gnl|UG|Ta#S52545524	99.95	214.96	1.10479	2.58e-13	5.03e-12	110.61	0.146203	0.079034	0.180392	GO:0043231//intracellular membrane-bounded organelle	GO:0015020//glucuronosyltransferase activity;GO:0016763//transferase activity, transferring pentosyl groups	GO:0010413//glucuronoxylan metabolic process;GO:0003002//regionalization;GO:0044767;GO:0048608//reproductive structure development	gi|63087754|emb|CAI93192.1|/0/glycosyltransferase [Triticum aestivum]
gnl|UG|Ta#S52543020	8.58	18.38	1.09909	4.28e-06	3.4e-05	12.76	0.572579	0.0305632	0.0887673	GO:0031225//anchored to membrane	GO:0016798//hydrolase activity, acting on glycosyl bonds	GO:0009755//hormone-mediated signaling pathway;GO:0044238//primary metabolic process;GO:0051301//cell division	gi|326506936|dbj|BAJ91509.1|/0/predicted protein [Hordeum vulgare subsp. vulgare]
gnl|UG|Ta#S37949730	5.89	12.6	1.09708	0.000145972	0.000844248	3.83	-0.620923	0.11858	0.242886	-	-	-	gi|326498425|dbj|BAJ98640.1|/2.12025e-15/predicted protein [Hordeum vulgare subsp. vulgare]
gnl|UG|Ta#S22371924	12.28	26.26	1.09656	4.04e-08	4.32e-07	8.93	-0.459578	0.0839008	0.188923	GO:0016020//membrane	-	-	gi|357159467|ref|XP_003578456.1|/3.80941e-38/PREDICTED: ankyrin repeat-containing protein At5g02620-like [Brachypodium distachyon]
gnl|UG|Ta#S52544942	33.99	72.65	1.09585	0	0	17.13	-0.988585	1.52e-08	1.63e-07	GO:0043231//intracellular membrane-bounded organelle	GO:0016757//transferase activity, transferring glycosyl groups	-	gi|472232588|emb|CCV01569.1|/1.4648e-161/GT43_2D [Triticum aestivum]
gnl|UG|Ta#S52546126	15.65	33.43	1.09498	5.87e-10	7.7e-09	11.84	-0.402494	0.0847652	0.190009	-	GO:0016787//hydrolase activity	-	gi|326533016|dbj|BAJ89353.1|/0/predicted protein [Hordeum vulgare subsp. vulgare]
gnl|UG|Ta#S33259616	23.73	50.59	1.09214	1.58e-14	4.06e-13	39.91	0.750038	1.09e-06	9.31e-06	GO:0043231//intracellular membrane-bounded organelle	GO:0003676//nucleic acid binding;GO:0001071//nucleic acid binding transcription factor activity	GO:0006351//transcription, DNA-dependent	gi|326526987|dbj|BAK00882.1|/1.90564e-149/predicted protein [Hordeum vulgare subsp. vulgare]
gnl|UG|Ta#S52542619	8.75	18.56	1.08484	4.87e-06	3.83e-05	11.84	0.436314	0.103005	0.223943	-	-	-	gi|326522444|dbj|BAK07684.1|/0/predicted protein [Hordeum vulgare subsp. vulgare]
gnl|UG|Ta#S52546740	9.59	20.31	1.08259	1.81e-06	1.53e-05	24.96	1.38002	2e-10	2.57e-09	-	GO:0036094//small molecule binding;GO:0097159//organic cyclic compound binding	-	gi|326525499|dbj|BAJ88796.1|/2.44892e-140/predicted protein [Hordeum vulgare subsp. vulgare]
gnl|UG|Ta#S26027528	11.11	23.46	1.07834	3.05e-07	2.9e-06	22.23	1.00065	3.37e-06	2.66e-05	GO:0016020//membrane;GO:0044424//intracellular part	-	GO:0009607//response to biotic stimulus	gi|357137226|ref|XP_003570202.1|/6.58316e-97/PREDICTED: universal stress protein A-like protein-like isoform 1 [Brachypodium distachyon]
gnl|UG|Ta#S17974848	24.06	50.76	1.07706	0	0	22.96	-0.067514	0.704086	0.788803	-	-	-	gi|326523129|dbj|BAJ88605.1|/5.5937e-15/predicted protein [Hordeum vulgare subsp. vulgare]
gnl|UG|Ta#S26024884	6.23	13.13	1.07556	0.000135722	0.000790254	29.34	2.23556	4.18e-13	7.18e-12	-	-	GO:0006950//response to stress	gi|162414848|gb|ABX89061.1|/8.92846e-73/pathogenesis-related protein [Triticum aestivum]
gnl|UG|Ta#S37865671	7.24	15.23	1.07285	4.06e-05	0.000265272	51.57	2.83247	1.24e-13	2.41e-12	-	-	-	gi|326496553|dbj|BAJ94738.1|/1.10177e-14/predicted protein [Hordeum vulgare subsp. vulgare]
gnl|UG|Ta#S52544408	16.99	35.71	1.07164	3.23e-10	4.34e-09	26.24	0.627082	0.000746594	0.00370839	GO:0043231//intracellular membrane-bounded organelle	GO:0016740//transferase activity	-	gi|334353407|emb|CCA61105.1|/0/xylan arabinosyl transferase [Triticum aestivum]
gnl|UG|Ta#S52543597	8.08	16.98	1.07141	1.49e-05	0.000106781	19.13	1.24341	2.81e-07	2.61e-06	GO:0043231//intracellular membrane-bounded organelle	GO:0016874//ligase activity	-	gi|326506004|dbj|BAJ91241.1|/0/predicted protein [Hordeum vulgare subsp. vulgare]
gnl|UG|Ta#S17985030	10.94	22.93	1.06762	5.13e-07	4.72e-06	20.96	0.938026	1.93e-05	0.000134151	-	GO:0016301//kinase activity;GO:0032550	GO:0006464//cellular protein modification process	gi|326500916|dbj|BAJ95124.1|/3.7829e-24/predicted protein [Hordeum vulgare subsp. vulgare]
gnl|UG|Ta#S35138731	16.66	34.84	1.06436	6.54e-10	8.54e-09	13.3	-0.324962	0.145369	0.285801	GO:0043231//intracellular membrane-bounded organelle	-	-	gi|115349934|gb|ABI95415.1|/0/fasciclin-like protein FLA25 [Triticum aestivum]
gnl|UG|Ta#S52543618	20.19	42.19	1.06326	1.08e-11	1.68e-10	10.2	-0.985072	1.43e-05	0.000101546	GO:0043231//intracellular membrane-bounded organelle;GO:0030312//external encapsulating structure	-	GO:0048646//anatomical structure formation involved in morphogenesis;GO:0071555//cell wall organization	gi|51039054|gb|AAT94292.1|/1.80897e-112/alpha-expansin EXPA2 [Triticum aestivum]
gnl|UG|Ta#S52547015	9.25	19.26	1.05808	5.11e-06	4.01e-05	18.04	0.963674	5.11e-05	0.00032525	GO:0031224//intrinsic to membrane	-	-	gi|326506796|dbj|BAJ91439.1|/0/predicted protein [Hordeum vulgare subsp. vulgare]
gnl|UG|Ta#S52542922	36.51	75.97	1.05714	2.58e-13	5.04e-12	24.24	-0.590902	0.000168735	0.000962226	-	-	-	gi|357114368|ref|XP_003558972.1|/2.73454e-123/PREDICTED: inactive rhomboid protein 1-like [Brachypodium distachyon]
gnl|UG|Ta#S44692925	23.56	49.01	1.05674	3.14e-13	5.96e-12	44.64	0.921997	7.46e-10	9.07e-09	GO:0043231//intracellular membrane-bounded organelle	GO:0003677//DNA binding	-	gi|189172015|gb|ACD80363.1|/0/WRKY27 transcription factor [Triticum aestivum]
gnl|UG|Ta#S18006197	7.07	14.7	1.05603	6.86e-05	0.000428727	7.29	0.0442086	0.884994	0.930275	-	-	-	gi|63087730|emb|CAI93180.1|/2.07805e-09/glycosyltransferase [Triticum aestivum]
gnl|UG|Ta#S52542246	7.24	15.05	1.0557	5.61e-05	0.000355451	16.58	1.19538	3.6e-06	2.83e-05	-	-	-	gi|326527165|dbj|BAK04524.1|/1.13876e-87/predicted protein [Hordeum vulgare subsp. vulgare]
gnl|UG|Ta#S16058364	11.44	23.63	1.04653	5.36e-07	4.91e-06	8.75	-0.386732	0.15511	0.287655	GO:0043231//intracellular membrane-bounded organelle	GO:0003677//DNA binding;GO:0046983//protein dimerization activity	GO:0006351//transcription, DNA-dependent;GO:0006950//response to stress	gi|324329856|gb|ADY38380.1|/8.33577e-82/nuclear transcription factor Y subunit B2 [Triticum monococcum]
gnl|UG|Ta#S52542501	90.36	186.6	1.04619	1.56e-13	3.28e-12	654.53	2.8567	1.69e-13	3.19e-12	GO:0043231//intracellular membrane-bounded organelle	-	-	gi|326495078|dbj|BAJ85635.1|/5.07261e-47/predicted protein [Hordeum vulgare subsp. vulgare]
gnl|UG|Ta#S17890392	22.55	46.56	1.04596	1.79e-12	2.98e-11	43.19	0.93757	8.32e-10	1.01e-08	-	GO:0046906//tetrapyrrole binding;GO:0016742//hydroxymethyl-, formyl- and related transferase activity;GO:0043168	GO:0009069//serine family amino acid metabolic process;GO:0006730//one-carbon metabolic process;GO:0010038//response to metal ion	gi|357126145|ref|XP_003564749.1|/3.15863e-66/PREDICTED: serine hydroxymethyltransferase 1-like [Brachypodium distachyon]
gnl|UG|Ta#S24623102	98.77	203.76	1.04473	0	0	394.32	1.99722	0	0	-	GO:0008135//translation factor activity, nucleic acid binding;GO:0070259	GO:0006412//translation	gi|413945899|gb|AFW78548.1|/4.21783e-61/protein translation factor SUI1 [Zea mays]
gnl|UG|Ta#S52543268	7.91	16.28	1.04135	3.47e-05	0.000229779	30.07	1.92658	0	0	-	GO:0016747//transferase activity, transferring acyl groups other than amino-acyl groups	GO:0009059//macromolecule biosynthetic process;GO:0009832//plant-type cell wall biogenesis	gi|326504296|dbj|BAJ90980.1|/0/predicted protein [Hordeum vulgare subsp. vulgare]
gnl|UG|Ta#S52543071	7.07	14.53	1.03925	9.46e-05	0.000572455	13.85	0.970104	0.000358038	0.0019076	-	-	GO:0044699	gi|357147743|ref|XP_003574467.1|/0/PREDICTED: protein spinster-like [Brachypodium distachyon]
gnl|UG|Ta#S52543874	13.97	28.71	1.03922	3.84e-08	4.12e-07	15.12	0.114126	0.606172	0.715421	-	-	-	gi|326499944|dbj|BAJ90807.1|/0/predicted protein [Hordeum vulgare subsp. vulgare]
gnl|UG|Ta#S17980813	13.8	28.36	1.03919	4.67e-08	4.96e-07	60.68	2.13655	0	0	GO:0043231//intracellular membrane-bounded organelle	GO:0004175//endopeptidase activity	GO:0019538//protein metabolic process;GO:0006970//response to osmotic stress;GO:0010038//response to metal ion	gi|1168536|sp|P42210.1|ASPR_HORVU/1.89924e-73/RecName: Full=Phytepsin; AltName: Full=Aspartic proteinase; Contains: RecName: Full=Phytepsin 32 kDa subunit; Contains: RecName: Full=Phytepsin 29 kDa subunit; Contains: RecName: Full=Phytepsin 16 kDa subunit; Contains: RecName: Full=Phytepsin 11 kDa subunit; Flags: Precursor
gnl|UG|Ta#S52544394	22.72	46.56	1.03513	3.03e-12	4.92e-11	51.57	1.18257	1.77e-13	3.33e-12	GO:0016020//membrane	-	-	gi|326526995|dbj|BAK00886.1|/0/predicted protein [Hordeum vulgare subsp. vulgare]
gnl|UG|Ta#S22380762	19.69	40.26	1.03188	9.36e-11	1.32e-09	29.7	0.593	0.000633856	0.00319147	-	-	-	gi|63087730|emb|CAI93180.1|/4.36135e-10/glycosyltransferase [Triticum aestivum]
gnl|UG|Ta#S17888728	40.05	81.75	1.02942	6.63e-13	1.17e-11	36.99	-0.114667	0.407642	0.527996	GO:0005576//extracellular region	GO:0046914//transition metal ion binding;GO:0016491//oxidoreductase activity	-	gi|326498515|dbj|BAJ98685.1|/3.62713e-107/predicted protein [Hordeum vulgare subsp. vulgare]
gnl|UG|Ta#S52544703	13.12	26.78	1.02939	1.4e-07	1.39e-06	32.44	1.30601	3.52e-12	5.23e-11	-	-	-	gi|326527497|dbj|BAK08023.1|/4.03718e-66/predicted protein [Hordeum vulgare subsp. vulgare]
gnl|UG|Ta#S52546725	13.8	28.01	1.02127	8.67e-08	8.88e-07	36.44	1.40085	0	0	-	-	-	gi|326522456|dbj|BAK07690.1|/0/predicted protein [Hordeum vulgare subsp. vulgare]
gnl|UG|Ta#S17893983	9.42	19.08	1.01826	1.08e-05	7.91e-05	28.97	1.62076	3.75e-14	7.91e-13	GO:0043231//intracellular membrane-bounded organelle;GO:0044444//cytoplasmic part	GO:0031406//carboxylic acid binding;GO:0004713//protein tyrosine kinase activity;GO:0032550	GO:0006796//phosphate-containing compound metabolic process;GO:0006464//cellular protein modification process	gi|357159793|ref|XP_003578561.1|/1.87001e-63/PREDICTED: serine/threonine-protein kinase HT1-like [Brachypodium distachyon]
gnl|UG|Ta#S52544964	25.41	51.46	1.01806	4.1e-13	7.51e-12	13.67	-0.894383	6.89e-06	5.17e-05	GO:0043231//intracellular membrane-bounded organelle;GO:0044444//cytoplasmic part;GO:0016020//membrane	GO:0004558//alpha-glucosidase activity	GO:0019752//carboxylic acid metabolic process;GO:0044238//primary metabolic process;GO:0022622//root system development	gi|152955872|emb|CAL26914.1|/0/alkaline invertase [Triticum aestivum]
gnl|UG|Ta#S52542441	31.13	63.02	1.0175	0	0	47.19	0.600176	1.33e-05	9.51e-05	-	-	-	gi|326503738|dbj|BAJ86375.1|/0/predicted protein [Hordeum vulgare subsp. vulgare]
gnl|UG|Ta#S52547020	75.72	152.64	1.01139	1.34e-12	2.27e-11	117.9	0.638817	1.54e-12	2.39e-11	GO:0016020//membrane;GO:0044424//intracellular part	GO:0003747//translation release factor activity	GO:0006412//translation	gi|310656756|gb|ADP02190.1|/0/putative eukaryotic peptide chain release factor subunit 1-3 [Triticum aestivum]
gnl|UG|Ta#S52541285	25.74	51.81	1.00922	4.81e-13	8.69e-12	33.35	0.373675	0.0179612	0.0588939	GO:0043231//intracellular membrane-bounded organelle	-	-	gi|326517302|dbj|BAK00018.1|/1.85995e-95/predicted protein [Hordeum vulgare subsp. vulgare]
gnl|UG|Ta#S17987391	40.89	82.27	1.00862	0	0	49.75	0.282948	0.0260374	0.0779724	-	GO:0043169//cation binding;GO:0008171//O-methyltransferase activity	GO:0009699//phenylpropanoid biosynthetic process;GO:0010038//response to metal ion	gi|326489412|dbj|BAK01687.1|/4.47286e-110/predicted protein [Hordeum vulgare subsp. vulgare]
gnl|UG|Ta#S52544984	17.5	35.19	1.00781	2.94e-09	3.57e-08	8.2	-1.09366	1.09e-05	7.88e-05	GO:0030312//external encapsulating structure;GO:0044435	GO:0043169//cation binding;GO:0016763//transferase activity, transferring pentosyl groups;GO:0051540	GO:0006144//purine nucleobase metabolic process;GO:0006188//IMP biosynthetic process;GO:0009887//organ morphogenesis	gi|326501222|dbj|BAJ98842.1|/0/predicted protein [Hordeum vulgare subsp. vulgare]
gnl|UG|Ta#S52545777	19.86	39.91	1.00688	2.61e-10	3.53e-09	66.69	1.7476	0	0	GO:0009536//plastid	GO:0016829//lyase activity	GO:0006779//porphyrin-containing compound biosynthetic process;GO:0006950//response to stress	gi|2460251|gb|AAB71887.1|/0/ferrochelatase [Hordeum vulgare]
gnl|UG|Ta#S52544873	11.44	22.93	1.00315	1.85e-06	1.57e-05	21.5	0.91025	2.45e-05	0.000166602	GO:0043231//intracellular membrane-bounded organelle	-	-	gi|326493776|dbj|BAJ85350.1|/2.24038e-163/predicted protein [Hordeum vulgare subsp. vulgare]
gnl|UG|Ta#S16199803	6.23	0.01	-9.28309	1.53e-11	2.33e-10	3.28	-0.925536	0.0235582	0.0727983	-	-	-	gi|242083012|ref|XP_002441931.1|/2.76686e-25/hypothetical protein SORBIDRAFT_08g005110 [Sorghum bicolor]
gnl|UG|Ta#S32518332	5.55	0.01	-9.11634	2.26e-10	3.09e-09	2.92	-0.926519	0.0320238	0.0924117	-	-	-	gi|326493750|dbj|BAJ85336.1|/4.99003e-06/predicted protein [Hordeum vulgare subsp. vulgare]
gnl|UG|Ta#S17972414	4.88	0.01	-8.93074	3.35e-09	4.04e-08	0.55	-3.14938	4.04e-06	3.15e-05	GO:0043231//intracellular membrane-bounded organelle	GO:0046906//tetrapyrrole binding;GO:0016209//antioxidant activity;GO:0043169//cation binding;GO:0003824//catalytic activity	GO:0006950//response to stress;GO:0044710	gi|326502638|dbj|BAJ98947.1|/5.98796e-39/predicted protein [Hordeum vulgare subsp. vulgare]
gnl|UG|Ta#S24513574	4.71	0.01	-8.87958	6.57e-09	7.69e-08	4.19	-0.168777	0.685886	0.77326	-	-	-	gi|184991891|emb|CAQ43070.2|/8.07278e-27/putative puroindoline b protein [Triticum macha]
gnl|UG|Ta#S52546322	4.54	0.01	-8.82655	1.29e-08	1.47e-07	2.19	-1.05176	0.0319096	0.0921544	-	-	-	gi|326503504|dbj|BAJ86258.1|/4.00752e-141/predicted protein [Hordeum vulgare subsp. vulgare]
gnl|UG|Ta#S18006651	4.54	0.01	-8.82655	1.29e-08	1.47e-07	2.37	-0.937805	0.0511666	0.129574	-	-	-	gi|326502640|dbj|BAJ98948.1|/1.15664e-34/predicted protein [Hordeum vulgare subsp. vulgare]
gnl|UG|Ta#S52541076	4.21	0.01	-8.71768	4.96e-08	5.26e-07	0.55	-2.93632	3.76e-05	0.000246795	GO:0043231//intracellular membrane-bounded organelle	GO:0008233//peptidase activity	-	gi|326490656|dbj|BAJ89995.1|/0/predicted protein [Hordeum vulgare subsp. vulgare]
gnl|UG|Ta#S37807398	4.21	0.01	-8.71768	4.96e-08	5.25e-07	0.73	-2.52785	0.000141362	0.000818812	-	-	-	gi|414885792|tpg|DAA61806.1|/1.72888e-11/TPA: hypothetical protein ZEAMMB73_003866 [Zea mays]
gnl|UG|Ta#S18008376	3.87	0.01	-8.59619	1.91e-07	1.86e-06	0.73	-2.40637	0.000396098	0.00209824	GO:0031090//organelle membrane;GO:0043231//intracellular membrane-bounded organelle;GO:0031224//intrinsic to membrane	GO:0042887	GO:0015840//urea transport;GO:0042044//fluid transport	gi|326496855|dbj|BAJ98454.1|/9.31285e-110/predicted protein [Hordeum vulgare subsp. vulgare]
gnl|UG|Ta#S32563882	3.87	0.01	-8.59619	1.91e-07	1.86e-06	0.73	-2.40637	0.000396098	0.00209763	-	-	-	gi|225600|prf||1307187A/9.24076e-18/ORF,upstream
gnl|UG|Ta#S52545159	3.53	0.01	-8.46352	7.34e-07	6.59e-06	0.55	-2.68216	0.000330782	0.00177264	GO:0009536//plastid	-	-	gi|326490323|dbj|BAJ84825.1|/1.54277e-83/predicted protein [Hordeum vulgare subsp. vulgare]
gnl|UG|Ta#S18011762	3.37	0.01	-8.3966	1.44e-06	1.24e-05	0.91	-1.88881	0.00471992	0.0187777	GO:0009534//chloroplast thylakoid;GO:0009532//plastid stroma	GO:0005515//protein binding	-	gi|326493500|dbj|BAJ85211.1|/1.57545e-65/predicted protein [Hordeum vulgare subsp. vulgare]
gnl|UG|Ta#S52545898	3.37	0.01	-8.3966	1.44e-06	1.24e-05	1.46	-1.20678	0.04112	0.110566	-	GO:0032550;GO:0019206//nucleoside kinase activity	GO:0009725//response to hormone stimulus;GO:0009174	gi|326498527|dbj|BAJ98691.1|/0/predicted protein [Hordeum vulgare subsp. vulgare]
gnl|UG|Ta#S50380073	3.2	0.01	-8.32193	2.82e-06	2.3e-05	0.55	-2.54057	0.000955416	0.00460159	GO:0043231//intracellular membrane-bounded organelle	-	-	gi|357162885|ref|XP_003579555.1|/2.47367e-66/PREDICTED: uncharacterized protein LOC100840877 [Brachypodium distachyon]
gnl|UG|Ta#S22389383	3.2	0.01	-8.32193	2.82e-06	2.3e-05	2.55	-0.327575	0.533028	0.645865	GO:0009523//photosystem II;GO:0009534//chloroplast thylakoid	-	GO:0006470//protein dephosphorylation;GO:0006996//organelle organization;GO:0042254//ribosome biogenesis;GO:0009765//photosynthesis, light harvesting	gi|326495336|dbj|BAJ85764.1|/1.14164e-55/predicted protein [Hordeum vulgare subsp. vulgare]
gnl|UG|Ta#S15902891	3.03	0.01	-8.24317	5.53e-06	4.3e-05	1.46	-1.05335	0.0827534	0.186796	GO:0043231//intracellular membrane-bounded organelle	GO:0016772//transferase activity, transferring phosphorus-containing groups	-	gi|357151543|ref|XP_003575824.1|/8.94472e-35/PREDICTED: probable LRR receptor-like serine/threonine-protein kinase At3g47570-like [Brachypodium distachyon]
gnl|UG|Ta#S17985882	3.03	0.01	-8.24317	5.53e-06	4.29e-05	1.46	-1.05335	0.0827534	0.186705	GO:0043234//protein complex;GO:0043231//intracellular membrane-bounded organelle;GO:0016020//membrane	-	GO:0009894	gi|125564551|gb|EAZ09931.1|/3.31827e-101/hypothetical protein OsI_32229 [Oryza sativa Indica Group]
gnl|UG|Ta#S12960919	2.86	0.01	-8.15987	1.09e-05	7.95e-05	1.28	-1.15987	0.0683372	0.165804	GO:0043231//intracellular membrane-bounded organelle	GO:0097159//organic cyclic compound binding	GO:0009756//carbohydrate mediated signaling;GO:0006464//cellular protein modification process;GO:0006402//mRNA catabolic process;GO:0009793//embryo development ending in seed dormancy	gi|326519701|dbj|BAK00223.1|/2.51831e-70/predicted protein [Hordeum vulgare subsp. vulgare]
gnl|UG|Ta#S17975283	2.69	0.01	-8.07146	2.13e-05	0.000147829	1.46	-0.881638	0.158794	0.293541	-	GO:0046914//transition metal ion binding;GO:0016491//oxidoreductase activity;GO:0046906//tetrapyrrole binding	GO:0044710	gi|326505052|dbj|BAK02913.1|/4.30334e-15/predicted protein [Hordeum vulgare subsp. vulgare]
gnl|UG|Ta#S52546957	2.69	0.01	-8.07146	2.13e-05	0.000147772	4.56	0.761428	0.0989144	0.216018	GO:0043234//protein complex	GO:0032550;GO:0052742	GO:0003006//developmental process involved in reproduction;GO:0048017//inositol lipid-mediated signaling;GO:0043647//inositol phosphate metabolic process;GO:0042743//hydrogen peroxide metabolic process;GO:0016192//vesicle-mediated transport;GO:0006970//response to osmotic stress;GO:0006486//protein glycosylation;GO:0009555//pollen development;GO:0006661//phosphatidylinositol biosynthetic process;…	gi|326510931|dbj|BAJ91813.1|/0/predicted protein [Hordeum vulgare subsp. vulgare]
gnl|UG|Ta#S52546210	2.69	0.01	-8.07146	2.13e-05	0.000147716	10.02	1.8972	5.22e-07	4.67e-06	GO:0043231//intracellular membrane-bounded organelle;GO:0044444//cytoplasmic part	GO:0043169//cation binding;GO:0016702//oxidoreductase activity, acting on single donors with incorporation of molecular oxygen, incorporation of two atoms of oxygen	GO:0045426//quinone cofactor biosynthetic process;GO:0006520//cellular amino acid metabolic process;GO:0018130;GO:0016109	gi|326496999|dbj|BAK02084.1|/0/predicted protein [Hordeum vulgare subsp. vulgare]
gnl|UG|Ta#S52546316	2.69	0.01	-8.07146	2.13e-05	0.000147659	1.28	-1.07146	0.0972834	0.213114	GO:0043231//intracellular membrane-bounded organelle	GO:0001071//nucleic acid binding transcription factor activity;GO:0044212//transcription regulatory region DNA binding	GO:0006351//transcription, DNA-dependent	gi|326493642|dbj|BAJ85282.1|/7.94549e-96/predicted protein [Hordeum vulgare subsp. vulgare]
gnl|UG|Ta#S26024961	2.69	0.01	-8.07146	2.13e-05	0.000147603	1.64	-0.71391	0.240824	0.378767	GO:0009507//chloroplast	GO:0046872//metal ion binding	-	gi|326490283|dbj|BAJ84805.1|/2.79196e-96/predicted protein [Hordeum vulgare subsp. vulgare]
gnl|UG|Ta#S18006701	2.69	0.01	-8.07146	2.13e-05	0.000147546	0.36	-2.90154	0.00131647	0.00610881	-	-	GO:0006950//response to stress	gi|60100214|gb|AAX13276.1|/1.16509e-57/USP family protein [Triticum aestivum]
gnl|UG|Ta#S22388844	2.69	0.01	-8.07146	2.13e-05	0.00014749	0.01	-8.07146	2.96e-05	0.000198369	-	-	-	gi|357113180|ref|XP_003558382.1|/2.52568e-79/PREDICTED: filament-like plant protein 4-like [Brachypodium distachyon]
gnl|UG|Ta#S32573612	2.52	0.01	-7.97728	4.17e-05	0.000271436	0.55	-2.19592	0.00742816	0.0275292	GO:0043231//intracellular membrane-bounded organelle	-	-	gi|326518574|dbj|BAJ88316.1|/1.76053e-70/predicted protein [Hordeum vulgare subsp. vulgare]
gnl|UG|Ta#S37919153	2.52	0.01	-7.97728	4.17e-05	0.000271339	0.55	-2.19592	0.00742816	0.0275181	-	GO:0016407//acetyltransferase activity	-	gi|326532844|dbj|BAJ89267.1|/1.44965e-15/predicted protein [Hordeum vulgare subsp. vulgare]
gnl|UG|Ta#S52542165	2.52	0.01	-7.97728	4.17e-05	0.000271242	0.01	-7.97728	5.7e-05	0.000359086	-	-	-	gi|326525737|dbj|BAJ88915.1|/8.57523e-92/predicted protein [Hordeum vulgare subsp. vulgare]
gnl|UG|Ta#S37830679	2.52	0.01	-7.97728	4.17e-05	0.000271145	0.01	-7.97728	5.7e-05	0.000358963	-	-	-	gi|326492648|dbj|BAJ90180.1|/1.4039e-18/predicted protein [Hordeum vulgare subsp. vulgare]
gnl|UG|Ta#S17988989	2.52	0.01	-7.97728	4.17e-05	0.000271048	1.28	-0.97728	0.13672	0.273351	-	-	-	gi|357115220|ref|XP_003559389.1|/6.4026e-125/PREDICTED: uncharacterized protein LOC100839346 [Brachypodium distachyon]
gnl|UG|Ta#S22382052	2.52	0.01	-7.97728	4.17e-05	0.000270951	3.1	0.298844	0.563338	0.674686	-	-	-	gi|357140050|ref|XP_003571585.1|/1.66394e-17/PREDICTED: uncharacterized protein LOC100828400 [Brachypodium distachyon]
gnl|UG|Ta#S12957812	2.52	0.01	-7.97728	4.17e-05	0.000270854	0.01	-7.97728	5.7e-05	0.00035835	GO:0043231//intracellular membrane-bounded organelle	-	-	gi|195609370|gb|ACG26515.1|/2.98179e-88/hypothetical protein [Zea mays]
gnl|UG|Ta#S32554098	2.36	0.01	-7.88264	8.19e-05	0.000503315	0.73	-1.69282	0.0300026	0.0875397	GO:0005737//cytoplasm	GO:0016651//oxidoreductase activity, acting on NAD(P)H;GO:0015038//glutathione disulfide oxidoreductase activity;GO:0000166//nucleotide binding	GO:0044710;GO:0006091//generation of precursor metabolites and energy	gi|125541590|gb|EAY87985.1|/4.95605e-26/hypothetical protein OsI_09408 [Oryza sativa Indica Group]
gnl|UG|Ta#S52542456	2.36	0.01	-7.88264	8.19e-05	0.000502974	1.28	-0.882643	0.189488	0.339011	GO:0009532//plastid stroma	GO:0032550;GO:0004812//aminoacyl-tRNA ligase activity	GO:0006418//tRNA aminoacylation for protein translation;GO:0003006//developmental process involved in reproduction	gi|326496549|dbj|BAJ94736.1|/0/predicted protein [Hordeum vulgare subsp. vulgare]
gnl|UG|Ta#S17888774	2.36	0.01	-7.88264	8.19e-05	0.000502804	3.64	0.625152	0.210908	0.37021	-	-	-	gi|357164542|ref|XP_003580088.1|/7.60985e-97/PREDICTED: insulin-like growth factor-binding protein complex acid labile subunit-like [Brachypodium distachyon]
gnl|UG|Ta#S17980743	2.36	0.01	-7.88264	8.19e-05	0.000502634	0.01	-7.88264	0.000109634	0.000650592	GO:0016020//membrane	-	GO:0044699	gi|13345827|gb|AAK19519.1|AF332214_1/7.8024e-47/high affinity nitrate transporter [Triticum aestivum]
gnl|UG|Ta#S52544378	2.36	0.01	-7.88264	8.19e-05	0.000502464	1.28	-0.882643	0.189488	0.338945	GO:0043231//intracellular membrane-bounded organelle	GO:0052689	GO:0000904//cell morphogenesis involved in differentiation	gi|326517960|dbj|BAK07232.1|/0/predicted protein [Hordeum vulgare subsp. vulgare]
gnl|UG|Ta#S52547128	2.36	0.01	-7.88264	8.19e-05	0.000502294	1.82	-0.374848	0.54968	0.662596	-	GO:0046872//metal ion binding	-	gi|326487177|dbj|BAJ89573.1|/6.2437e-115/predicted protein [Hordeum vulgare subsp. vulgare]
gnl|UG|Ta#S26024520	2.36	0.01	-7.88264	8.19e-05	0.000502124	1.64	-0.525091	0.409814	0.529988	-	-	-	gi|63087730|emb|CAI93180.1|/7.03638e-11/glycosyltransferase [Triticum aestivum]
gnl|UG|Ta#S12985910	2.36	0.01	-7.88264	8.19e-05	0.000501785	3.28	0.474909	0.354596	0.472145	-	-	-	gi|357161823|ref|XP_003579214.1|/6.8274e-07/PREDICTED: uncharacterized protein LOC100844828, partial [Brachypodium distachyon]
gnl|UG|Ta#S52541782	2.36	0.01	-7.88264	8.19e-05	0.000501447	0.01	-7.88264	0.000109634	0.000649127	-	GO:0003824//catalytic activity;GO:0016209//antioxidant activity;GO:0043169//cation binding;GO:0046906//tetrapyrrole binding	GO:0044710;GO:0006950//response to stress	gi|21829|emb|CAA39486.1|/7.99908e-151/peroxidase [Triticum aestivum]
gnl|UG|Ta#S52541591	2.36	0.01	-7.88264	8.19e-05	0.000501277	2.19	-0.107856	0.861034	0.914911	GO:0044444//cytoplasmic part	GO:0003824//catalytic activity	-	gi|326515782|dbj|BAK07137.1|/1.05762e-155/predicted protein [Hordeum vulgare subsp. vulgare]
gnl|UG|Ta#S32680413	2.36	0.01	-7.88264	8.19e-05	0.00050077	1.09	-1.11446	0.114548	0.235887	-	-	GO:0044237//cellular metabolic process	gi|326519965|dbj|BAK03907.1|/1.31993e-111/predicted protein [Hordeum vulgare subsp. vulgare]
gnl|UG|Ta#S17984308	2.19	0.01	-7.77479	0.000160558	0.000918074	0.01	-7.77479	0.00021087	0.001182	GO:0009532//plastid stroma	GO:0046914//transition metal ion binding;GO:0016787//hydrolase activity	GO:0008152//metabolic process	gi|357120578|ref|XP_003562003.1|/1.00153e-76/PREDICTED: omega-amidase NIT2-like [Brachypodium distachyon]
gnl|UG|Ta#S17984682	2.19	0.01	-7.77479	0.000160558	0.000917785	0.91	-1.26699	0.0925396	0.20413	-	-	-	gi|326509053|dbj|BAJ86919.1|/3.02701e-108/predicted protein [Hordeum vulgare subsp. vulgare]
gnl|UG|Ta#S13044327	2.19	0.01	-7.77479	0.000160558	0.000917496	0.36	-2.60486	0.00673108	0.0252766	GO:0043231//intracellular membrane-bounded organelle	GO:0046906//tetrapyrrole binding;GO:0016209//antioxidant activity;GO:0043169//cation binding;GO:0003824//catalytic activity	GO:0042743//hydrogen peroxide metabolic process;GO:0006950//response to stress;GO:0044710	gi|414866952|tpg|DAA45509.1|/9.39505e-106/TPA: putative class III secretory plant peroxidase family protein [Zea mays]
gnl|UG|Ta#S26021827	2.19	0.01	-7.77479	0.000160558	0.000917207	1.28	-0.774787	0.258688	0.403007	GO:0044464//cell part	-	GO:0008152//metabolic process	gi|326527855|dbj|BAK08163.1|/6.45267e-20/predicted protein [Hordeum vulgare subsp. vulgare]
gnl|UG|Ta#S52543558	2.19	0.01	-7.77479	0.000160558	0.00091663	0.55	-1.99343	0.019798	0.0640157	-	-	-	gi|77552439|gb|ABA95236.1|/3.98523e-63/AT hook motif-containing protein, putative, expressed [Oryza sativa Japonica Group]
gnl|UG|Ta#S52547130	2.19	0.01	-7.77479	0.000160558	0.000916342	0.73	-1.58496	0.0464596	0.123037	-	-	-	gi|326522286|dbj|BAK07605.1|/1.11607e-58/predicted protein [Hordeum vulgare subsp. vulgare]
gnl|UG|Ta#S52541397	2.19	0.01	-7.77479	0.000160558	0.000915766	0.01	-7.77479	0.00021087	0.00117734	GO:0016020//membrane;GO:0044464//cell part	GO:0036094//small molecule binding	GO:0006950//response to stress;GO:0010038//response to metal ion	gi|326503802|dbj|BAK02687.1|/9.98177e-140/predicted protein [Hordeum vulgare subsp. vulgare]
gnl|UG|Ta#S52541622	2.19	0.01	-7.77479	0.000160558	0.000915478	3.64	0.733008	0.151282	0.281349	-	-	-	gi|326490255|dbj|BAJ84791.1|/3.27727e-15/predicted protein [Hordeum vulgare subsp. vulgare]
gnl|UG|Ta#S17986691	2.19	0.01	-7.77479	0.000160558	0.000915191	0.36	-2.60486	0.00673108	0.0252457	GO:0009536//plastid	-	-	gi|326496505|dbj|BAJ94714.1|/1.00912e-89/predicted protein [Hordeum vulgare subsp. vulgare]
gnl|UG|Ta#S37775199	2.19	0.01	-7.77479	0.000160558	0.000914903	0.36	-2.60486	0.00673108	0.0252354	-	-	-	gi|357119753|ref|XP_003561598.1|/5.56683e-09/PREDICTED: uncharacterized protein LOC100840181 [Brachypodium distachyon]
gnl|UG|Ta#S32656859	2.19	0.01	-7.77479	0.000160558	0.000914616	1.28	-0.774787	0.258688	0.40253	GO:0005856//cytoskeleton	GO:0008092//cytoskeletal protein binding	GO:0008154//actin polymerization or depolymerization	gi|326533636|dbj|BAK05349.1|/5.14634e-73/predicted protein [Hordeum vulgare subsp. vulgare]
gnl|UG|Ta#S32542595	18.17	0.53	-5.09942	7.19e-28	3.28e-26	5.1	-1.83299	4.06e-11	5.52e-10	GO:0043231//intracellular membrane-bounded organelle	GO:0016787//hydrolase activity	-	gi|326513755|dbj|BAJ87896.1|/2.98206e-112/predicted protein [Hordeum vulgare subsp. vulgare]
gnl|UG|Ta#S32507121	7.57	0.35	-4.43487	1.98e-11	2.96e-10	4.37	-0.79266	0.0281826	0.0830056	-	-	-	gi|326488359|dbj|BAJ93848.1|/6.20804e-87/predicted protein [Hordeum vulgare subsp. vulgare]
gnl|UG|Ta#S50377632	16.83	0.88	-4.25739	1.72e-23	6.84e-22	3.46	-2.28219	2.61e-13	4.71e-12	GO:0043231//intracellular membrane-bounded organelle	GO:0019840//isoprenoid binding	GO:0009755//hormone-mediated signaling pathway	gi|357128989|ref|XP_003566151.1|/2.22541e-42/PREDICTED: abscisic acid receptor PYL5-like [Brachypodium distachyon]
gnl|UG|Ta#S18011877	6.56	0.35	-4.22827	8.66e-10	1.11e-08	0.55	-3.57619	1.28e-08	1.38e-07	GO:0043231//intracellular membrane-bounded organelle	GO:0046906//tetrapyrrole binding;GO:0016209//antioxidant activity;GO:0043169//cation binding;GO:0003824//catalytic activity	GO:0006950//response to stress;GO:0044710	gi|193074381|gb|ACF08096.1|/1.21483e-121/class III peroxidase [Triticum aestivum]
gnl|UG|Ta#S13165864	10.94	0.7	-3.96611	5.56e-15	1.5e-13	4.56	-1.26251	0.000101187	0.000603972	-	-	-	gi|222634984|gb|EEE65116.1|/5.36808e-06/hypothetical protein OsJ_20179 [Oryza sativa Japonica Group]
gnl|UG|Ta#S26025863	26.75	1.75	-3.93411	1.14e-34	6e-33	6.2	-2.1092	1.28e-18	3.42e-17	-	-	-	gi|125543492|gb|EAY89631.1|/2.20044e-39/hypothetical protein OsI_11160 [Oryza sativa Indica Group]
gnl|UG|Ta#S16203264	30.62	2.1	-3.86601	5.4e-39	3.07e-37	7.65	-2.00094	8.37e-20	2.34e-18	-	-	-	gi|413954133|gb|AFW86782.1|/9.77272e-14/hypothetical protein ZEAMMB73_794809 [Zea mays]
gnl|UG|Ta#S52543952	4.88	0.35	-3.80145	4.27e-07	3.97e-06	0.73	-2.74091	1.71e-05	0.000119728	GO:0043231//intracellular membrane-bounded organelle;GO:0031090//organelle membrane	GO:0016705//oxidoreductase activity, acting on paired donors, with incorporation or reduction of molecular oxygen;GO:0043167//ion binding	GO:0009987//cellular process;GO:0044710;GO:0006950//response to stress	gi|357135727|ref|XP_003569460.1|/1.10717e-120/PREDICTED: prolyl 4-hydroxylase subunit alpha-3-like isoform 2 [Brachypodium distachyon]
gnl|UG|Ta#S37922206	4.88	0.35	-3.80145	4.27e-07	3.97e-06	0.73	-2.74091	1.71e-05	0.000119683	GO:0031224//intrinsic to membrane;GO:0009531//secondary cell wall	GO:0015103//inorganic anion transmembrane transporter activity	GO:0015698//inorganic anion transport	gi|304651330|gb|ADM47602.1|/3.36455e-112/silicon transporter protein [Triticum aestivum]
gnl|UG|Ta#S16190121	16.49	1.23	-3.74486	3.91e-21	1.42e-19	8.2	-1.0079	6.5e-05	0.000404086	GO:0043231//intracellular membrane-bounded organelle;GO:0044444//cytoplasmic part;GO:0016020//membrane	GO:0005375//copper ion transmembrane transporter activity	GO:0006825//copper ion transport	gi|357158607|ref|XP_003578182.1|/1.08023e-42/PREDICTED: copper transporter 5.1-like [Brachypodium distachyon]
gnl|UG|Ta#S17885619	7.07	0.53	-3.73765	1.01e-09	1.29e-08	4.01	-0.818108	0.0293942	0.0859963	-	-	GO:0016070//RNA metabolic process	gi|326504188|dbj|BAJ90926.1|/8.42506e-144/predicted protein [Hordeum vulgare subsp. vulgare]
gnl|UG|Ta#S52546868	18	1.4	-3.6845	1.17e-22	4.54e-21	10.2	-0.819428	0.000452428	0.00234732	GO:0043231//intracellular membrane-bounded organelle	GO:0008194//UDP-glycosyltransferase activity	-	gi|326492982|dbj|BAJ84952.1|/1.59569e-162/predicted protein [Hordeum vulgare subsp. vulgare]
gnl|UG|Ta#S26029051	6.56	0.53	-3.62963	6.25e-09	7.32e-08	4.19	-0.646746	0.087509	0.194221	-	GO:0003676//nucleic acid binding	GO:0014070//response to organic cyclic compound	gi|354720425|gb|AER38255.1|/3.1472e-86/MYB13-1 [Triticum aestivum]
gnl|UG|Ta#S52542753	10.77	0.88	-3.61337	7.18e-14	1.65e-12	0.01	-10.0728	6.86e-19	1.86e-17	-	-	-	gi|326512328|dbj|BAJ99519.1|/0/predicted protein [Hordeum vulgare subsp. vulgare]
gnl|UG|Ta#S17890829	4.21	0.35	-3.58839	4.86e-06	3.84e-05	1.09	-1.94949	0.00118184	0.00557115	-	-	GO:0006351//transcription, DNA-dependent	gi|326489853|dbj|BAJ94000.1|/8.48972e-129/predicted protein [Hordeum vulgare subsp. vulgare]
gnl|UG|Ta#S17986964	4.21	0.35	-3.58839	4.86e-06	3.84e-05	4.37	0.053813	0.887182	0.932415	GO:0043231//intracellular membrane-bounded organelle	-	-	gi|357118039|ref|XP_003560767.1|/5.25665e-109/PREDICTED: uncharacterized protein LOC100836408 [Brachypodium distachyon]
gnl|UG|Ta#S16192188	4.21	0.35	-3.58839	4.86e-06	3.83e-05	5.83	0.469676	0.2212	0.386177	-	-	-	gi|357130774|ref|XP_003567021.1|/6.81567e-59/PREDICTED: uncharacterized protein LOC100841124 [Brachypodium distachyon]
gnl|UG|Ta#S37808594	4.21	0.35	-3.58839	4.86e-06	3.83e-05	3.83	-0.136476	0.757748	0.839773	-	-	-	gi|414880646|tpg|DAA57777.1|/7.24261e-19/TPA: hypothetical protein ZEAMMB73_408978 [Zea mays]
gnl|UG|Ta#S53250044	8.24	0.7	-3.55722	9.37e-11	1.32e-09	6.01	-0.455279	0.162326	0.298036	GO:0043231//intracellular membrane-bounded organelle	-	GO:0006605//protein targeting;GO:0006351//transcription, DNA-dependent	gi|326514212|dbj|BAJ92256.1|/1.38746e-60/predicted protein [Hordeum vulgare subsp. vulgare]
gnl|UG|Ta#S16241549	6.23	0.53	-3.55517	2.08e-08	2.32e-07	15.31	1.29717	2.1e-06	1.72e-05	-	-	-	gi|326521602|dbj|BAK00377.1|/1.2301e-53/predicted protein [Hordeum vulgare subsp. vulgare]
gnl|UG|Ta#S16199902	16.32	1.4	-3.54314	4.71e-20	1.66e-18	7.47	-1.12746	1.35e-05	9.63e-05	GO:0043231//intracellular membrane-bounded organelle;GO:0030312//external encapsulating structure	GO:0016616//oxidoreductase activity, acting on the CH-OH group of donors, NAD or NADP as acceptor;GO:0016899//oxidoreductase activity, acting on the CH-OH group of donors, oxygen as acceptor;GO:0000166//nucleotide binding	GO:0044710	gi|326496459|dbj|BAJ94691.1|/3.20562e-122/predicted protein [Hordeum vulgare subsp. vulgare]
gnl|UG|Ta#S17980478	13.97	1.23	-3.5056	3.22e-17	9.86e-16	1.82	-2.94032	1.85e-14	3.99e-13	GO:0043231//intracellular membrane-bounded organelle	-	-	gi|326517429|dbj|BAK00081.1|/9.69763e-64/predicted protein [Hordeum vulgare subsp. vulgare]
gnl|UG|Ta#S18008333	7.57	0.7	-3.43487	1.02e-09	1.3e-08	0.91	-3.05635	1.16e-08	1.25e-07	-	-	-	gi|326529445|dbj|BAK04669.1|/2.64774e-98/predicted protein [Hordeum vulgare subsp. vulgare]
gnl|UG|Ta#S32683313	5.72	0.53	-3.43195	1.25e-07	1.26e-06	0.55	-3.37851	2.33e-07	2.19e-06	-	-	-	gi|115462231|ref|NP_001054715.1|/7.77449e-13/Os05g0159200 [Oryza sativa Japonica Group]
gnl|UG|Ta#S16057971	7.4	0.7	-3.4021	1.84e-09	2.28e-08	2.55	-1.53703	0.000221526	0.00123124	GO:0005576//extracellular region;GO:0016020//membrane;GO:0030312//external encapsulating structure	GO:0016616//oxidoreductase activity, acting on the CH-OH group of donors, NAD or NADP as acceptor;GO:0000166//nucleotide binding	GO:0044699;GO:0032502//developmental process;GO:0006950//response to stress;GO:0044710	gi|326521468|dbj|BAK00310.1|/2.36442e-57/predicted protein [Hordeum vulgare subsp. vulgare]
gnl|UG|Ta#S13139575	5.55	0.53	-3.38842	2.27e-07	2.19e-06	1.28	-2.11634	7.32e-05	0.000448666	-	-	-	gi|108711786|gb|ABF99581.1|/3.70292e-08/Zinc finger, C2H2 type family protein [Oryza sativa Japonica Group]
gnl|UG|Ta#S32494343	5.55	0.53	-3.38842	2.27e-07	2.19e-06	2.55	-1.12199	0.0123501	0.041937	-	-	-	gi|326513218|dbj|BAK06849.1|/1.02849e-34/predicted protein [Hordeum vulgare subsp. vulgare]
gnl|UG|Ta#S52544254	114.42	11.03	-3.37483	1.15e-126	1.01e-124	67.6	-0.759244	9.15e-17	2.26e-15	-	GO:0016772//transferase activity, transferring phosphorus-containing groups	GO:0006796//phosphate-containing compound metabolic process	gi|326501402|dbj|BAK02490.1|/0/predicted protein [Hordeum vulgare subsp. vulgare]
gnl|UG|Ta#S13019466	3.53	0.35	-3.33424	5.32e-05	0.000337832	1.46	-1.2737	0.028528	0.0839289	-	-	GO:0051234//establishment of localization	gi|326514600|dbj|BAJ96287.1|/4.62751e-79/predicted protein [Hordeum vulgare subsp. vulgare]
gnl|UG|Ta#S22382848	3.53	0.35	-3.33424	5.32e-05	0.000337714	0.01	-8.46352	1.13e-06	9.62e-06	GO:0032991//macromolecular complex;GO:0009536//plastid;GO:0016020//membrane;GO:0015630//microtubule cytoskeleton;GO:0030312//external encapsulating structure	GO:0005198//structural molecule activity;GO:0032550;GO:0017111//nucleoside-triphosphatase activity	GO:0044763;GO:0010038//response to metal ion;GO:0043623//cellular protein complex assembly;GO:0009154//purine ribonucleotide catabolic process	gi|146760209|emb|CAM58980.1|/1.69485e-92/beta tubulin 2 [Hordeum vulgare subsp. vulgare]
gnl|UG|Ta#S13146454	44.76	4.55	-3.29827	1.68e-49	1.08e-47	8.56	-2.38653	8.61e-35	3.47e-33	GO:0005911//cell-cell junction;GO:0031224//intrinsic to membrane;GO:0009536//plastid	GO:0005372//water transmembrane transporter activity	GO:0009725//response to hormone stimulus;GO:0044763;GO:0006950//response to stress;GO:0042044//fluid transport	gi|162459293|ref|NP_001105024.1|/4.7904e-59/aquaporin PIP2-1 [Zea mays]
gnl|UG|Ta#S52544105	3.37	0.35	-3.26732	9.61e-05	0.000580201	1.82	-0.88881	0.112818	0.233134	GO:0031231//intrinsic to peroxisomal membrane	GO:0005515//protein binding	GO:0006007//glucose catabolic process;GO:0007031//peroxisome organization	gi|326499045|dbj|BAK06013.1|/1.49878e-97/predicted protein [Hordeum vulgare subsp. vulgare]
gnl|UG|Ta#S17883376	3.37	0.35	-3.26732	9.61e-05	0.000580008	1.64	-1.03905	0.0705012	0.170135	-	-	-	gi|326520557|dbj|BAK07537.1|/1.37966e-06/predicted protein [Hordeum vulgare subsp. vulgare]
gnl|UG|Ta#S52545019	3.37	0.35	-3.26732	9.61e-05	0.000579816	2.37	-0.507862	0.3327	0.451381	GO:0043231//intracellular membrane-bounded organelle	-	-	gi|326489571|dbj|BAK01766.1|/3.61733e-51/predicted protein [Hordeum vulgare subsp. vulgare]
gnl|UG|Ta#S13130005	11.27	1.23	-3.19576	3.86e-13	7.11e-12	9.66	-0.222392	0.40381	0.523327	-	-	GO:0009628//response to abiotic stimulus;GO:0042221//response to chemical stimulus;GO:0009791//post-embryonic development	gi|357147129|ref|XP_003574231.1|/3.12153e-21/PREDICTED: probable glutathione S-transferase GSTU6-like [Brachypodium distachyon]
gnl|UG|Ta#S13247494	3.2	0.35	-3.19265	0.000172793	0.000977562	1.64	-0.964376	0.0976322	0.213471	GO:0009526//plastid envelope	-	-	gi|326495278|dbj|BAJ85735.1|/2.81375e-32/predicted protein [Hordeum vulgare subsp. vulgare]
gnl|UG|Ta#S16058502	3.2	0.35	-3.19265	0.000172793	0.000976345	2.92	-0.132104	0.795932	0.866902	GO:0042579//microbody;GO:0009536//plastid	GO:0016405//CoA-ligase activity	GO:0042374	gi|326487970|dbj|BAJ89824.1|/0/predicted protein [Hordeum vulgare subsp. vulgare]
gnl|UG|Ta#S17989207	6.39	0.7	-3.19039	6.18e-08	6.42e-07	1.28	-2.31967	6.42e-06	4.84e-05	GO:0005618//cell wall;GO:0043231//intracellular membrane-bounded organelle	GO:0046906//tetrapyrrole binding;GO:0016209//antioxidant activity;GO:0043169//cation binding;GO:0003824//catalytic activity	GO:0006950//response to stress;GO:0044710	gi|326494642|dbj|BAJ94440.1|/2.44633e-31/predicted protein [Hordeum vulgare subsp. vulgare]
gnl|UG|Ta#S17983481	12.62	1.4	-3.17221	1.9e-14	4.84e-13	2.37	-2.41275	6.35e-11	8.48e-10	GO:0043231//intracellular membrane-bounded organelle	-	-	gi|414884261|tpg|DAA60275.1|/2.62698e-36/TPA: putative bifunctional inhibitor/lipid-transfer protein/seed storage 2S albumin superfamily protein [Zea mays]
gnl|UG|Ta#S52544472	347.97	39.04	-3.15594	0	0	243.63	-0.514271	1.07e-24	3.42e-23	GO:0043231//intracellular membrane-bounded organelle	GO:0046906//tetrapyrrole binding;GO:0016209//antioxidant activity;GO:0043169//cation binding;GO:0003824//catalytic activity	GO:0006950//response to stress;GO:0044710	gi|357122846|ref|XP_003563125.1|/7.65876e-136/PREDICTED: peroxidase N-like [Brachypodium distachyon]
gnl|UG|Ta#S22367995	6.23	0.7	-3.15381	1.1e-07	1.11e-06	3.46	-0.84846	0.0355658	0.10094	-	GO:0036094//small molecule binding;GO:0097159//organic cyclic compound binding	-	gi|357162827|ref|XP_003579536.1|/3.07154e-64/PREDICTED: uncharacterized protein LOC100834153 [Brachypodium distachyon]
gnl|UG|Ta#S37853354	26.08	2.98	-3.12956	3.94e-28	1.82e-26	1.82	-3.84093	2.24e-32	8.71e-31	GO:0043231//intracellular membrane-bounded organelle	GO:0005488//binding	GO:0009987//cellular process;GO:0050896//response to stimulus	gi|357154249|ref|XP_003576721.1|/3.29219e-29/PREDICTED: indole-3-acetic acid-induced protein ARG7-like [Brachypodium distachyon]
gnl|UG|Ta#S52543877	91.7	10.68	-3.10201	2.86e-94	2.34e-92	44.28	-1.05027	1.3e-22	3.95e-21	GO:0043231//intracellular membrane-bounded organelle	GO:0046906//tetrapyrrole binding;GO:0016209//antioxidant activity;GO:0043169//cation binding;GO:0003824//catalytic activity	GO:0006950//response to stress;GO:0044710	gi|326491607|dbj|BAJ94281.1|/6.06137e-171/predicted protein [Hordeum vulgare subsp. vulgare]
gnl|UG|Ta#S52541807	4.54	0.53	-3.09863	7.61e-06	5.75e-05	5.28	0.217846	0.570982	0.681049	-	-	-	gi|326502118|dbj|BAK06551.1|/2.94602e-94/predicted protein [Hordeum vulgare subsp. vulgare]
gnl|UG|Ta#S26025745	4.37	0.53	-3.04357	1.35e-05	9.75e-05	3.83	-0.190289	0.657064	0.75515	-	-	GO:0012501//programmed cell death;GO:0051707//response to other organism;GO:0031323//regulation of cellular metabolic process;GO:0071310//cellular response to organic substance;GO:0045087//innate immune response;GO:1901700;GO:0007165//signal transduction	gi|170780162|gb|ACB37311.1|/5.88517e-69/LSD1-like protein [Hordeum vulgare subsp. vulgare]
gnl|UG|Ta#S17984954	4.37	0.53	-3.04357	1.35e-05	9.74e-05	2.73	-0.678732	0.148245	0.276652	GO:0043231//intracellular membrane-bounded organelle	GO:0001071//nucleic acid binding transcription factor activity;GO:0003677//DNA binding;GO:0005515//protein binding	GO:0009648//photoperiodism;GO:0010243//response to organic nitrogen;GO:0009908//flower development;GO:0006351//transcription, DNA-dependent;GO:0006984//ER-nucleus signaling pathway	gi|326527361|dbj|BAK04622.1|/2.34473e-53/predicted protein [Hordeum vulgare subsp. vulgare]
gnl|UG|Ta#S52541386	7.24	0.88	-3.04041	1.63e-08	1.84e-07	2.92	-1.31002	0.00119461	0.00562416	-	-	GO:0008152//metabolic process	gi|326496457|dbj|BAJ94690.1|/5.65469e-151/predicted protein [Hordeum vulgare subsp. vulgare]
gnl|UG|Ta#S52546381	24.23	2.98	-3.02341	2.03e-25	8.7e-24	10.2	-1.24823	8.62e-09	9.47e-08	GO:0043231//intracellular membrane-bounded organelle;GO:0005576//extracellular region	GO:0016790//thiolester hydrolase activity;GO:0052689	GO:0044282;GO:0010038//response to metal ion	gi|326523353|dbj|BAJ88717.1|/4.09262e-151/predicted protein [Hordeum vulgare subsp. vulgare]
gnl|UG|Ta#S35718003	4.21	0.53	-2.98976	2.4e-05	0.000164253	0.55	-2.93632	3.76e-05	0.000247059	-	-	GO:0006351//transcription, DNA-dependent	gi|117653935|gb|ABK55383.1|/7.91369e-103/CBFIVd-4.1 [Triticum aestivum]
gnl|UG|Ta#S13136445	5.55	0.7	-2.98706	1.09e-06	9.55e-06	0.01	-9.11634	4.39e-10	5.46e-09	-	-	-	gi|357154249|ref|XP_003576721.1|/1.38072e-15/PREDICTED: indole-3-acetic acid-induced protein ARG7-like [Brachypodium distachyon]
gnl|UG|Ta#S16201360	21.87	2.8	-2.96545	1.18e-22	4.57e-21	2.19	-3.31995	1.93e-24	6.14e-23	-	-	GO:0008152//metabolic process;GO:0009965//leaf morphogenesis	gi|326531770|dbj|BAJ97889.1|/1.95801e-73/predicted protein [Hordeum vulgare subsp. vulgare]
gnl|UG|Ta#S16203410	25.58	3.33	-2.94142	4.58e-26	2e-24	24.24	-0.0776266	0.652908	0.751312	-	-	-	gi|55792398|gb|AAV65310.1|/3.42826e-63/universal stress protein [Hordeum vulgare subsp. vulgare]
gnl|UG|Ta#S13144909	4.04	0.53	-2.93029	4.24e-05	0.000274102	0.01	-8.65821	1.58e-07	1.51e-06	GO:0030312//external encapsulating structure;GO:0015935//small ribosomal subunit;GO:0009536//plastid;GO:0005911//cell-cell junction;GO:0031090//organelle membrane	GO:0005198//structural molecule activity	GO:0009451//RNA modification;GO:0071555//cell wall organization;GO:0010467//gene expression	gi|195635415|gb|ACG37176.1|/5.12959e-18/40S ribosomal protein S15a [Zea mays]
gnl|UG|Ta#S52543342	31.63	4.2	-2.91283	1.4e-31	7e-30	4.92	-2.68456	2.17e-28	7.63e-27	-	-	-	gi|326488024|dbj|BAJ89851.1|/0/predicted protein [Hordeum vulgare subsp. vulgare]
gnl|UG|Ta#S17888095	9.25	1.23	-2.9108	3.57e-10	4.77e-09	4.74	-0.964566	0.0040203	0.0163332	GO:0009536//plastid	GO:0036094//small molecule binding	-	gi|326488323|dbj|BAJ93830.1|/3.89445e-154/predicted protein [Hordeum vulgare subsp. vulgare]
gnl|UG|Ta#S13002592	5.22	0.7	-2.89862	3.37e-06	2.73e-05	3.28	-0.670354	0.117665	0.241307	-	-	-	gi|326523601|dbj|BAJ92971.1|/7.64771e-08/predicted protein [Hordeum vulgare subsp. vulgare]
gnl|UG|Ta#S26024384	6.56	0.88	-2.89812	1.57e-07	1.55e-06	2.37	-1.46881	0.000781626	0.00383787	GO:0009536//plastid	-	-	gi|357135352|ref|XP_003569274.1|/2.66571e-53/PREDICTED: uncharacterized protein LOC100826971 [Brachypodium distachyon]
gnl|UG|Ta#S52544242	19.35	2.63	-2.8792	1.16e-19	4.01e-18	4.56	-2.08523	1.13e-13	2.21e-12	GO:0043231//intracellular membrane-bounded organelle;GO:0016020//membrane	GO:0016741	GO:0010394//homogalacturonan metabolic process;GO:0009725//response to hormone stimulus;GO:0044767;GO:0022622//root system development	gi|326503766|dbj|BAJ86389.1|/0/predicted protein [Hordeum vulgare subsp. vulgare]
gnl|UG|Ta#S16058379	5.05	0.7	-2.85086	5.9e-06	4.55e-05	3.28	-0.622588	0.149482	0.278312	-	-	-	gi|357120258|ref|XP_003561845.1|/3.76768e-117/PREDICTED: nuclear transcription factor Y subunit A-10-like isoform 1 [Brachypodium distachyon]
gnl|UG|Ta#S17985429	15.14	2.1	-2.8499	1.63e-15	4.54e-14	6.2	-1.28803	3.19e-06	2.54e-05	GO:0043231//intracellular membrane-bounded organelle	GO:0004175//endopeptidase activity	GO:0019538//protein metabolic process	gi|326491519|dbj|BAJ94237.1|/7.30948e-134/predicted protein [Hordeum vulgare subsp. vulgare]
gnl|UG|Ta#S13130121	7.57	1.05	-2.8499	2.27e-08	2.51e-07	1.64	-2.2066	1.85e-06	1.53e-05	GO:0043231//intracellular membrane-bounded organelle	GO:0046914//transition metal ion binding	-	gi|125538807|gb|EAY85202.1|/1.463e-25/hypothetical protein OsI_06565 [Oryza sativa Indica Group]
gnl|UG|Ta#S22383738	8.75	1.23	-2.83062	1.89e-09	2.34e-08	18.59	1.08717	5.55e-06	4.22e-05	GO:0043231//intracellular membrane-bounded organelle	-	-	gi|326487920|dbj|BAJ89799.1|/3.48086e-33/predicted protein [Hordeum vulgare subsp. vulgare]
gnl|UG|Ta#S17976320	6.23	0.88	-2.82366	4.79e-07	4.42e-06	0.55	-3.50173	4.12e-08	4.22e-07	-	-	-	gi|63087730|emb|CAI93180.1|/4.38192e-09/glycosyltransferase [Triticum aestivum]
gnl|UG|Ta#S22387698	6.23	0.88	-2.82366	4.79e-07	4.41e-06	3.28	-0.925536	0.0235582	0.0727861	GO:0009523//photosystem II;GO:0009507//chloroplast	-	-	gi|326489825|dbj|BAJ93986.1|/3.91478e-59/predicted protein [Hordeum vulgare subsp. vulgare]
gnl|UG|Ta#S22366503	10.94	1.58	-2.79162	2.34e-11	3.47e-10	1.28	-3.0954	3.84e-12	5.68e-11	GO:0043231//intracellular membrane-bounded organelle	GO:0003824//catalytic activity;GO:0016209//antioxidant activity;GO:0043169//cation binding;GO:0046906//tetrapyrrole binding	GO:0044710;GO:0006950//response to stress	gi|326527949|dbj|BAJ89026.1|/3.64673e-44/predicted protein [Hordeum vulgare subsp. vulgare]
gnl|UG|Ta#S18012567	29.45	4.38	-2.74926	7.16e-28	3.27e-26	8.93	-1.72154	7.27e-16	1.72e-14	-	-	-	gi|326518696|dbj|BAJ92509.1|/5.10771e-64/predicted protein [Hordeum vulgare subsp. vulgare]
gnl|UG|Ta#S52543126	20.02	2.98	-2.74806	2.11e-19	7.22e-18	14.4	-0.475373	0.022392	0.06958	GO:0042579//microbody	GO:0043168;GO:0016616//oxidoreductase activity, acting on the CH-OH group of donors, NAD or NADP as acceptor;GO:0036094//small molecule binding;GO:0048037//cofactor binding	GO:0016192//vesicle-mediated transport;GO:0032787//monocarboxylic acid metabolic process;GO:0016044//cellular membrane organization;GO:0042221//response to chemical stimulus;GO:0043094	gi|326500050|dbj|BAJ90860.1|/1.82361e-156/predicted protein [Hordeum vulgare subsp. vulgare]
gnl|UG|Ta#S52543926	5.89	0.88	-2.74269	1.44e-06	1.24e-05	1.46	-2.0123	7.66e-05	0.000467364	GO:0016020//membrane	GO:0016301//kinase activity;GO:0032550	GO:0006464//cellular protein modification process	gi|326500686|dbj|BAJ95009.1|/0/predicted protein [Hordeum vulgare subsp. vulgare]
gnl|UG|Ta#S13049510	16.15	2.45	-2.72068	9.58e-16	2.72e-14	21.87	0.437419	0.026599	0.0793059	GO:0043231//intracellular membrane-bounded organelle	GO:0016881//acid-amino acid ligase activity	GO:0009725//response to hormone stimulus;GO:0009314//response to radiation;GO:0046903//secretion	gi|326508166|dbj|BAJ99350.1|/1.01114e-56/predicted protein [Hordeum vulgare subsp. vulgare]
gnl|UG|Ta#S16058019	38.03	5.78	-2.718	3.82e-35	2.03e-33	15.12	-1.33068	3.24e-14	6.88e-13	GO:0043231//intracellular membrane-bounded organelle	GO:0015556//C4-dicarboxylate transmembrane transporter activity	GO:0044763;GO:0015743//malate transport;GO:0030001//metal ion transport	gi|357159045|ref|XP_003578321.1|/7.3785e-121/PREDICTED: tonoplast dicarboxylate transporter-like [Brachypodium distachyon]
gnl|UG|Ta#S13135094	5.72	0.88	-2.70044	2.5e-06	2.07e-05	1.28	-2.15987	4.54e-05	0.000292503	-	-	-	gi|357141000|ref|XP_003572038.1|/8.65666e-12/PREDICTED: uncharacterized protein LOC100842765 [Brachypodium distachyon]
gnl|UG|Ta#S18006535	5.72	0.88	-2.70044	2.5e-06	2.07e-05	3.28	-0.802319	0.0545348	0.136174	-	GO:0016879//ligase activity, forming carbon-nitrogen bonds	GO:0009725//response to hormone stimulus;GO:0007275//multicellular organismal development	gi|326528957|dbj|BAJ97500.1|/3.76278e-100/predicted protein [Hordeum vulgare subsp. vulgare]
gnl|UG|Ta#S37823224	5.72	0.88	-2.70044	2.5e-06	2.07e-05	6.38	0.157541	0.64993	0.748399	GO:0043231//intracellular membrane-bounded organelle	-	GO:0009873//ethylene mediated signaling pathway	gi|357136159|ref|XP_003569673.1|/4.5725e-117/PREDICTED: transmembrane protein 222-like [Brachypodium distachyon]
gnl|UG|Ta#S12923081	1843.16	284.98	-2.69325	0	0	461.74	-1.99703	0	0	-	GO:0003824//catalytic activity;GO:0016209//antioxidant activity;GO:0043169//cation binding;GO:0046906//tetrapyrrole binding	GO:0044710;GO:0006950//response to stress	gi|732972|emb|CAA59485.1|/1.70617e-90/peroxidase [Triticum aestivum]
gnl|UG|Ta#S32678136	11.27	1.75	-2.68706	3.03e-11	4.45e-10	5.83	-0.95092	0.00169134	0.0076067	-	-	-	gi|326496783|dbj|BAJ98418.1|/5.38142e-69/predicted protein [Hordeum vulgare subsp. vulgare]
gnl|UG|Ta#S32573627	20.19	3.15	-2.68022	4.68e-19	1.59e-17	2.19	-3.20464	5.45e-22	1.63e-20	-	-	-	gi|357138603|ref|XP_003570880.1|/8.5878e-72/PREDICTED: uncharacterized protein LOC100833395 [Brachypodium distachyon]
gnl|UG|Ta#S13045165	14.47	2.28	-2.66596	5.6e-14	1.32e-12	2	-2.85499	1.56e-14	3.4e-13	-	-	-	gi|357166382|ref|XP_003580692.1|/6.26389e-08/PREDICTED: uncharacterized protein LOC100834277 [Brachypodium distachyon]
gnl|UG|Ta#S17988842	33.15	5.25	-2.65862	4.08e-30	2.01e-28	11.12	-1.57585	9e-16	2.11e-14	-	-	GO:0050896//response to stimulus;GO:0006811//ion transport	gi|326505270|dbj|BAK03022.1|/2.98836e-89/predicted protein [Hordeum vulgare subsp. vulgare]
gnl|UG|Ta#S32630941	145.88	23.11	-2.65819	3.99e-127	3.53e-125	131.93	-0.145009	0.0457048	0.121317	GO:0030312//external encapsulating structure	GO:0004553//hydrolase activity, hydrolyzing O-glycosyl compounds	GO:0044238//primary metabolic process	gi|326490848|dbj|BAJ90091.1|/5.18621e-53/predicted protein [Hordeum vulgare subsp. vulgare]
gnl|UG|Ta#S52544710	5.55	0.88	-2.65691	4.31e-06	3.42e-05	0.36	-3.94642	6.78e-08	6.79e-07	GO:0009532//plastid stroma;GO:0009526//plastid envelope;GO:0015934//large ribosomal subunit	GO:0003723//RNA binding;GO:0005198//structural molecule activity	GO:0006779//porphyrin-containing compound biosynthetic process;GO:0006090//pyruvate metabolic process;GO:0009668;GO:0042254//ribosome biogenesis;GO:0010467//gene expression	gi|326502126|dbj|BAK06555.1|/3.5171e-86/predicted protein [Hordeum vulgare subsp. vulgare]
gnl|UG|Ta#S50378495	30.62	4.9	-2.64362	8.96e-28	4.05e-26	19.68	-0.637744	0.000228862	0.00126589	GO:0043231//intracellular membrane-bounded organelle	-	-	gi|326533954|dbj|BAJ93750.1|/1.23576e-64/predicted protein [Hordeum vulgare subsp. vulgare]
gnl|UG|Ta#S37751936	81.94	13.13	-2.6417	1.11e-71	8.28e-70	4.92	-4.05784	9.48e-103	6.44e-101	-	-	-	gi|414885647|tpg|DAA61661.1|/3.24344e-09/TPA: keratin-associated protein 5-4 [Zea mays]
gnl|UG|Ta#S13128696	30.46	4.9	-2.63606	1.53e-27	6.84e-26	13.12	-1.21515	2.53e-10	3.21e-09	GO:0043231//intracellular membrane-bounded organelle	GO:0043169//cation binding;GO:0046906//tetrapyrrole binding;GO:0016209//antioxidant activity;GO:0003824//catalytic activity	GO:0010035//response to inorganic substance;GO:0006575//cellular modified amino acid metabolic process;GO:0015698//inorganic anion transport;GO:0006595//polyamine metabolic process;GO:0006725//cellular aromatic compound metabolic process;GO:0006950//response to stress	gi|326489205|dbj|BAK01586.1|/4.78613e-60/predicted protein [Hordeum vulgare subsp. vulgare]
gnl|UG|Ta#S52541876	21.54	3.5	-2.62159	8.78e-20	3.06e-18	17.68	-0.2849	0.14257	0.282106	-	GO:0046914//transition metal ion binding	-	gi|6996144|emb|CAB75506.1|/0/VIP2 protein [Avena fatua]
gnl|UG|Ta#S18010088	5.38	0.88	-2.61203	7.4e-06	5.61e-05	2.19	-1.29668	0.00569798	0.021707	-	-	-	gi|63087730|emb|CAI93180.1|/9.47149e-07/glycosyltransferase [Triticum aestivum]
gnl|UG|Ta#S18006540	5.38	0.88	-2.61203	7.4e-06	5.61e-05	1.64	-1.71391	0.000701894	0.00350909	GO:0009536//plastid	GO:0043169//cation binding;GO:0051536//iron-sulfur cluster binding	GO:0016192//vesicle-mediated transport;GO:0006091//generation of precursor metabolites and energy	gi|19569591|gb|AAL92109.1|AF486634_1/1.05735e-79/ferredoxin precursor [Triticum aestivum]
gnl|UG|Ta#S50388459	6.39	1.05	-2.60543	1.04e-06	9.13e-06	2.37	-1.43093	0.00114765	0.00542806	-	-	-	gi|357146516|ref|XP_003574020.1|/2.9093e-122/PREDICTED: WD repeat-containing protein 26-like [Brachypodium distachyon]
gnl|UG|Ta#S32541616	29.78	4.9	-2.60349	1.27e-26	5.64e-25	16.95	-0.813058	7.02e-06	5.26e-05	-	-	-	gi|326497559|dbj|BAK05869.1|/6.99969e-16/predicted protein [Hordeum vulgare subsp. vulgare]
gnl|UG|Ta#S37903323	4.21	0.7	-2.58839	9.19e-05	0.000558378	5.28	0.326718	0.403456	0.522979	-	-	-	gi|125585664|gb|EAZ26328.1|/9.14727e-27/hypothetical protein OsJ_10208 [Oryza sativa Japonica Group]
gnl|UG|Ta#S12923080	124.68	21.18	-2.55746	2.31e-104	1.95e-102	2.19	-5.83116	3.26e-189	2.79e-187	-	-	-	gi|732970|emb|CAA59484.1|/3.50338e-86/pox1 [Triticum aestivum]
gnl|UG|Ta#S22366111	7.24	1.23	-2.55733	2.51e-07	2.41e-06	4.92	-0.557331	0.116512	0.239156	GO:0043231//intracellular membrane-bounded organelle;GO:0016020//membrane	-	GO:0051234//establishment of localization;GO:0009314//response to radiation;GO:0006972//hyperosmotic response	gi|77744851|gb|ABB02379.1|/6.99583e-85/temperature-induced lipocalin-2 [Triticum aestivum]
gnl|UG|Ta#S26028149	8.24	1.4	-2.55722	3.59e-08	3.88e-07	4.56	-0.853611	0.0142903	0.0478805	-	GO:0003824//catalytic activity;GO:0005488//binding	GO:0008152//metabolic process	gi|413954772|gb|AFW87421.1|/4.14076e-20/hypothetical protein ZEAMMB73_660708 [Zea mays]
gnl|UG|Ta#S16058409	11.27	1.93	-2.54581	1.09e-10	1.52e-09	6.92	-0.703644	0.015334	0.0511357	GO:0009532//plastid stroma;GO:0009941//chloroplast envelope	GO:0032550;GO:0051003	GO:0006779//porphyrin-containing compound biosynthetic process	gi|14861035|gb|AAK72401.1|/0/Mg-chelatase subunit XANTHA-F [Hordeum vulgare subsp. vulgare]
gnl|UG|Ta#S52541753	4.04	0.7	-2.52893	0.000157242	0.000902239	0.55	-2.87685	6.51e-05	0.000404247	GO:0031224//intrinsic to membrane	-	GO:0044763	gi|357136951|ref|XP_003570066.1|/0/PREDICTED: hippocampus abundant transcript 1 protein-like [Brachypodium distachyon]
gnl|UG|Ta#S16058375	4.04	0.7	-2.52893	0.000157242	0.000901954	1.28	-1.65821	0.00431208	0.0174225	GO:0016020//membrane	GO:0004672//protein kinase activity;GO:0032550	GO:0006796//phosphate-containing compound metabolic process;GO:0007275//multicellular organismal development;GO:0006464//cellular protein modification process	gi|297727333|ref|NP_001176030.1|/9.74295e-114/Os10g0155733 [Oryza sativa Japonica Group]
gnl|UG|Ta#S32698978	4.04	0.7	-2.52893	0.000157242	0.000901669	2.37	-0.769468	0.121639	0.248185	GO:0043231//intracellular membrane-bounded organelle;GO:0016020//membrane	GO:0035251//UDP-glucosyltransferase activity	GO:0006950//response to stress;GO:0005984//disaccharide metabolic process;GO:0010038//response to metal ion	gi|88687741|dbj|BAE79815.1|/1.40408e-84/sucrose synthase [Lolium perenne]
gnl|UG|Ta#S12923278	12.11	2.1	-2.52774	2.68e-11	3.95e-10	7.29	-0.732208	0.00911694	0.0329714	GO:0031224//intrinsic to membrane;GO:0009536//plastid	-	GO:0015698//inorganic anion transport;GO:0044763;GO:0010035//response to inorganic substance;GO:0009628//response to abiotic stimulus;GO:0048528//post-embryonic root development	gi|13345827|gb|AAK19519.1|AF332214_1/0/high affinity nitrate transporter [Triticum aestivum]
gnl|UG|Ta#S18009111	7.07	1.23	-2.52305	4.27e-07	3.97e-06	2.92	-1.27574	0.00170591	0.00766097	GO:0031224//intrinsic to membrane	-	GO:0044765	gi|283806414|dbj|BAI66439.1|/3.21672e-68/tonoplast intrinsic protein [Hordeum vulgare subsp. vulgare]
gnl|UG|Ta#S13171778	34.16	5.95	-2.52135	2.72e-29	1.31e-27	6.01	-2.50687	2.13e-28	7.53e-27	-	-	-	gi|326497133|dbj|BAK02151.1|/6.09704e-11/predicted protein [Hordeum vulgare subsp. vulgare]
gnl|UG|Ta#S52543663	15.99	2.8	-2.51367	2.1e-14	5.24e-13	6.56	-1.2854	1.8e-06	1.49e-05	-	-	GO:0005982//starch metabolic process;GO:0005984//disaccharide metabolic process;GO:0044093	gi|326499940|dbj|BAJ90805.1|/9.61016e-163/predicted protein [Hordeum vulgare subsp. vulgare]
gnl|UG|Ta#S22385281	72.52	12.78	-2.50449	5.21e-60	3.6e-58	45.19	-0.682375	1.65e-09	1.94e-08	GO:0031224//intrinsic to membrane;GO:0009526//plastid envelope;GO:0009534//chloroplast thylakoid;GO:0034357	GO:0043169//cation binding;GO:0015078//hydrogen ion transmembrane transporter activity;GO:0051536//iron-sulfur cluster binding;GO:0009055//electron carrier activity;GO:0052880	GO:0006952//defense response;GO:1990066;GO:0044710;GO:0006091//generation of precursor metabolites and energy	gi|326518434|dbj|BAJ88246.1|/3.01747e-87/predicted protein [Hordeum vulgare subsp. vulgare]
gnl|UG|Ta#S12923083	415.44	73.35	-2.50177	0	0	57.22	-2.86005	0	0	GO:0043231//intracellular membrane-bounded organelle	GO:0046906//tetrapyrrole binding;GO:0016209//antioxidant activity;GO:0043169//cation binding;GO:0003824//catalytic activity	GO:0042743//hydrogen peroxide metabolic process;GO:0006950//response to stress;GO:0044710	gi|732976|emb|CAA59487.1|/5.09408e-128/peroxidase [Triticum aestivum]
gnl|UG|Ta#S13219750	25.74	4.55	-2.50007	3.09e-22	1.18e-20	38.45	0.578972	0.00014356	0.000831285	GO:0044444//cytoplasmic part	GO:0016412//serine O-acyltransferase activity	GO:0006563//L-serine metabolic process	gi|357132828|ref|XP_003568030.1|/3.30997e-35/PREDICTED: probable serine acetyltransferase 5-like isoform 1 [Brachypodium distachyon]
gnl|UG|Ta#S37822251	6.9	1.23	-2.48794	7.22e-07	6.49e-06	0.55	-3.64909	3.97e-09	4.52e-08	GO:0043231//intracellular membrane-bounded organelle	GO:0005488//binding	GO:0009987//cellular process;GO:0050896//response to stimulus	gi|357154249|ref|XP_003576721.1|/4.03879e-34/PREDICTED: indole-3-acetic acid-induced protein ARG7-like [Brachypodium distachyon]
gnl|UG|Ta#S52543140	5.89	1.05	-2.48788	5.11e-06	4.01e-05	1.64	-1.84457	0.000190582	0.00107581	-	-	-	gi|326491205|dbj|BAK05702.1|/0/predicted protein [Hordeum vulgare subsp. vulgare]
gnl|UG|Ta#S17985189	105.16	18.91	-2.47536	3.89e-85	3.07e-83	3.83	-4.7791	9.41e-146	7.28e-144	GO:0009536//plastid	GO:0016616//oxidoreductase activity, acting on the CH-OH group of donors, NAD or NADP as acceptor;GO:0000166//nucleotide binding;GO:0048037//cofactor binding	GO:0006007//glucose catabolic process;GO:0010038//response to metal ion;GO:0009725//response to hormone stimulus;GO:0019520;GO:0009746;GO:0006970//response to osmotic stress;GO:0034285	gi|326519566|dbj|BAK00156.1|/7.66627e-135/predicted protein [Hordeum vulgare subsp. vulgare]
gnl|UG|Ta#S37748705	7.74	1.4	-2.46691	1.74e-07	1.71e-06	10.57	0.44957	0.114043	0.235189	GO:0043231//intracellular membrane-bounded organelle	GO:0016746//transferase activity, transferring acyl groups	GO:0009314//response to radiation;GO:0006950//response to stress;GO:0006631//fatty acid metabolic process	gi|357112027|ref|XP_003557811.1|/4.20983e-56/PREDICTED: 3-ketoacyl-CoA synthase 12-like [Brachypodium distachyon]
gnl|UG|Ta#S17989550	76.9	14	-2.45756	3.59e-62	2.55e-60	28.24	-1.44524	1.26e-30	4.63e-29	GO:0043231//intracellular membrane-bounded organelle	-	-	gi|326488599|dbj|BAJ93968.1|/2.47478e-34/predicted protein [Hordeum vulgare subsp. vulgare]
gnl|UG|Ta#S16207761	169.95	30.98	-2.4557	3.34e-135	2.99e-133	111.88	-0.603158	1.27e-16	3.11e-15	-	-	-	gi|357156236|ref|XP_003577387.1|/4.08115e-31/PREDICTED: uncharacterized protein LOC100843909 [Brachypodium distachyon]
gnl|UG|Ta#S52543691	12.45	2.28	-2.44904	3.15e-11	4.62e-10	4.92	-1.33942	1.4e-05	9.94e-05	GO:0009526//plastid envelope;GO:0009570//chloroplast stroma;GO:0009534//chloroplast thylakoid	GO:0043169//cation binding	GO:0009639//response to red or far red light;GO:0006091//generation of precursor metabolites and energy	gi|445116|prf||1908421A/2.53084e-148/light-harvesting complex IIa protein
gnl|UG|Ta#S12964467	32.31	5.95	-2.44102	8.02e-27	3.57e-25	1.64	-4.30021	5.48e-43	2.44e-41	-	GO:0016740//transferase activity	-	gi|414868027|tpg|DAA46584.1|/3.57907e-42/TPA: hypothetical protein ZEAMMB73_366894 [Zea mays]
gnl|UG|Ta#S37828311	10.43	1.93	-2.43407	1.48e-09	1.85e-08	5.28	-0.982129	0.00195157	0.00864607	-	-	-	gi|357121424|ref|XP_003562420.1|/2.44713e-28/PREDICTED: uncharacterized protein LOC100846376 [Brachypodium distachyon]
gnl|UG|Ta#S13127581	16.99	3.15	-2.43126	1.02e-14	2.68e-13	8.2	-1.05099	2.69e-05	0.000182264	-	-	-	gi|326527895|dbj|BAJ88999.1|/8.37085e-10/predicted protein [Hordeum vulgare subsp. vulgare]
gnl|UG|Ta#S37847890	33.82	6.3	-2.42445	8.39e-28	3.81e-26	6.01	-2.49244	5.86e-28	2.03e-26	GO:0043231//intracellular membrane-bounded organelle	GO:0016787//hydrolase activity	GO:0071704;GO:0044763;GO:0044710	gi|357116252|ref|XP_003559896.1|/1.10227e-48/PREDICTED: GDSL esterase/lipase At1g28600-like [Brachypodium distachyon]
gnl|UG|Ta#S50379983	4.71	0.88	-2.42015	6.2e-05	0.000390121	5.1	0.11477	0.762602	0.844237	GO:0043231//intracellular membrane-bounded organelle	GO:0003677//DNA binding;GO:0046983//protein dimerization activity	GO:0006351//transcription, DNA-dependent	gi|357131642|ref|XP_003567445.1|/2.25552e-14/PREDICTED: nuclear transcription factor Y subunit B-5-like [Brachypodium distachyon]
gnl|UG|Ta#S17985459	8.41	1.58	-2.41218	7.05e-08	7.3e-07	1.82	-2.20817	4.78e-07	4.31e-06	-	-	-	gi|326506036|dbj|BAJ91257.1|/8.95591e-58/predicted protein [Hordeum vulgare subsp. vulgare]
gnl|UG|Ta#S17979383	11.95	2.28	-2.3899	1.47e-10	2.05e-09	0.01	-10.2228	7.04e-21	2.02e-19	-	-	-	gi|63087730|emb|CAI93180.1|/6.74865e-09/glycosyltransferase [Triticum aestivum]
gnl|UG|Ta#S26025150	37.52	7.18	-2.3856	3.79e-30	1.87e-28	17.13	-1.13113	3.18e-11	4.37e-10	-	-	-	gi|326505794|dbj|BAJ91136.1|/1.50488e-23/predicted protein [Hordeum vulgare subsp. vulgare]
gnl|UG|Ta#S16058153	21.71	4.2	-2.3699	6.56e-18	2.08e-16	20.59	-0.0764159	0.685344	0.772886	GO:0043231//intracellular membrane-bounded organelle	GO:0046914//transition metal ion binding;GO:0003676//nucleic acid binding	-	gi|326492846|dbj|BAJ90279.1|/9.98405e-119/predicted protein [Hordeum vulgare subsp. vulgare]
gnl|UG|Ta#S13165124	132.59	25.73	-2.36545	2.2e-101	1.84e-99	41.36	-1.68066	7.24e-64	3.93e-62	GO:0043231//intracellular membrane-bounded organelle	GO:0016798//hydrolase activity, acting on glycosyl bonds	GO:0044238//primary metabolic process	gi|357122540|ref|XP_003562973.1|/2.71596e-20/PREDICTED: glucan endo-1,3-beta-glucosidase 7-like [Brachypodium distachyon]
gnl|UG|Ta#S52541926	77.23	15.05	-2.3594	1.38e-59	9.44e-58	10.75	-2.84482	2.85e-71	1.65e-69	GO:0031224//intrinsic to membrane;GO:0009528//plastid inner membrane	-	GO:0048511//rhythmic process	gi|326528987|dbj|BAJ97515.1|/2.85227e-95/predicted protein [Hordeum vulgare subsp. vulgare]
gnl|UG|Ta#S16191678	8.08	1.58	-2.35443	1.97e-07	1.92e-06	4.19	-0.947405	0.0083307	0.0303727	-	GO:0046914//transition metal ion binding	-	gi|326502732|dbj|BAJ98994.1|/2.46447e-135/predicted protein [Hordeum vulgare subsp. vulgare]
gnl|UG|Ta#S17898893	8.08	1.58	-2.35443	1.97e-07	1.92e-06	2	-2.01436	3.35e-06	2.65e-05	-	-	-	gi|357134715|ref|XP_003568961.1|/1.13538e-98/PREDICTED: uncharacterized protein At2g40430-like [Brachypodium distachyon]
gnl|UG|Ta#S17894564	32.14	6.3	-2.35095	1.34e-25	5.78e-24	7.65	-2.07084	1.41e-21	4.11e-20	GO:0043234//protein complex;GO:0009536//plastid	GO:0005488//binding;GO:0015925	GO:0044238//primary metabolic process	gi|326503684|dbj|BAJ86348.1|/3.89334e-114/predicted protein [Hordeum vulgare subsp. vulgare]
gnl|UG|Ta#S32678333	11.61	2.28	-2.34826	4.08e-10	5.43e-09	4.74	-1.29241	4.5e-05	0.00029083	-	-	-	gi|326519328|dbj|BAJ96663.1|/2.39354e-136/predicted protein [Hordeum vulgare subsp. vulgare]
gnl|UG|Ta#S52544001	6.23	1.23	-2.34057	5.76e-06	4.45e-05	5.1	-0.288735	0.433088	0.549926	-	GO:0003677//DNA binding	-	gi|326487276|dbj|BAJ89622.1|/0/predicted protein [Hordeum vulgare subsp. vulgare]
gnl|UG|Ta#S17987673	6.23	1.23	-2.34057	5.76e-06	4.45e-05	1.09	-2.5149	3.3e-06	2.63e-05	-	-	-	gi|357167292|ref|XP_003581092.1|/1.29154e-129/PREDICTED: uncharacterized protein LOC100838258 [Brachypodium distachyon]
gnl|UG|Ta#S52546803	9.76	1.93	-2.33828	1.15e-08	1.31e-07	10.57	0.115022	0.66589	0.761301	-	-	-	gi|326487330|dbj|BAJ89649.1|/2.21749e-104/predicted protein [Hordeum vulgare subsp. vulgare]
gnl|UG|Ta#S37828739	7.07	1.4	-2.33628	1.37e-06	1.18e-05	2.37	-1.57682	0.000239262	0.00131709	-	GO:0046914//transition metal ion binding	-	gi|357160899|ref|XP_003578912.1|/1.64785e-50/PREDICTED: RING-H2 finger protein ATL11-like [Brachypodium distachyon]
gnl|UG|Ta#S52541381	30.79	6.13	-2.3285	2.42e-24	1e-22	20.23	-0.605966	0.000413502	0.00216243	-	-	-	gi|326528101|dbj|BAJ89102.1|/2.04152e-104/predicted protein [Hordeum vulgare subsp. vulgare]
gnl|UG|Ta#S17890370	16.66	3.33	-2.32279	8.87e-14	2e-12	4.19	-1.99137	2.44e-11	3.37e-10	-	-	-	gi|326522638|dbj|BAJ88365.1|/4.42609e-107/predicted protein [Hordeum vulgare subsp. vulgare]
gnl|UG|Ta#S52545862	8.75	1.75	-2.32193	7.89e-08	8.12e-07	5.28	-0.728745	0.028141	0.0829229	-	-	-	gi|115471349|ref|NP_001059273.1|/1.47745e-63/Os07g0242600 [Oryza sativa Japonica Group]
gnl|UG|Ta#S52545179	30.62	6.13	-2.32052	4e-24	1.64e-22	14.03	-1.12596	2.36e-09	2.74e-08	GO:0043231//intracellular membrane-bounded organelle;GO:0031090//organelle membrane	GO:0004673//protein histidine kinase activity;GO:0032550;GO:0004871//signal transducer activity	GO:0000160//two-component signal transduction system (phosphorelay);GO:0006351//transcription, DNA-dependent	gi|326524766|dbj|BAK04319.1|/3.01773e-92/predicted protein [Hordeum vulgare subsp. vulgare]
gnl|UG|Ta#S52542801	5.22	1.05	-2.31366	4.07e-05	0.000266112	0.55	-3.24655	1.3e-06	1.1e-05	GO:0043231//intracellular membrane-bounded organelle	GO:0046906//tetrapyrrole binding;GO:0016209//antioxidant activity;GO:0043169//cation binding;GO:0003824//catalytic activity	GO:0006950//response to stress;GO:0044710	gi|326505110|dbj|BAK02942.1|/3.93142e-176/predicted protein [Hordeum vulgare subsp. vulgare]
gnl|UG|Ta#S52896604	5.22	1.05	-2.31366	4.07e-05	0.000266016	11.48	1.137	0.000216922	0.00120747	GO:0043231//intracellular membrane-bounded organelle	-	-	gi|326528501|dbj|BAJ93432.1|/7.78599e-49/predicted protein [Hordeum vulgare subsp. vulgare]
gnl|UG|Ta#S16209519	5.22	1.05	-2.31366	4.07e-05	0.000265921	2.92	-0.838081	0.056843	0.141191	GO:0009534//chloroplast thylakoid	GO:0001071//nucleic acid binding transcription factor activity;GO:0046906//tetrapyrrole binding;GO:0005515//protein binding;GO:0003676//nucleic acid binding	GO:0048437//floral organ development;GO:0010467//gene expression;GO:0009888//tissue development;GO:0042254//ribosome biogenesis;GO:0009639//response to red or far red light;GO:0006996//organelle organization;GO:0009767//photosynthetic electron transport chain;GO:0034285;GO:0006090//pyruvate metabolic process;GO:0006779//porphyrin-containing compound biosynthetic process;GO:0000904//cell morphogen…	gi|326506756|dbj|BAJ91419.1|/1.41202e-31/predicted protein [Hordeum vulgare subsp. vulgare]
gnl|UG|Ta#S52543143	5.22	1.05	-2.31366	4.07e-05	0.000265825	4.92	-0.0853915	0.831238	0.893671	GO:0043231//intracellular membrane-bounded organelle	-	-	gi|357117409|ref|XP_003560461.1|/0/PREDICTED: uncharacterized protein LOC100829655 [Brachypodium distachyon]
gnl|UG|Ta#S17988648	9.59	1.93	-2.31293	1.9e-08	2.12e-07	11.3	0.23672	0.371616	0.491607	GO:0005856//cytoskeleton	GO:0008092//cytoskeletal protein binding	GO:0008154//actin polymerization or depolymerization	gi|326505768|dbj|BAJ91123.1|/1.23283e-70/predicted protein [Hordeum vulgare subsp. vulgare]
gnl|UG|Ta#S17989212	4.37	0.88	-2.31206	0.000174977	0.000987764	2.73	-0.678732	0.148245	0.276848	-	GO:0005488//binding	GO:0009987//cellular process;GO:0009628//response to abiotic stimulus;GO:0009791//post-embryonic development;GO:0048608//reproductive structure development	gi|326522777|dbj|BAJ88434.1|/1.96535e-20/predicted protein [Hordeum vulgare subsp. vulgare]
gnl|UG|Ta#S32535406	4.37	0.88	-2.31206	0.000174977	0.000987457	2.55	-0.777136	0.103243	0.224247	GO:0031224//intrinsic to membrane;GO:0012505//endomembrane system;GO:0009534//chloroplast thylakoid;GO:0009526//plastid envelope	GO:0010354;GO:0005215//transporter activity;GO:0005488//binding	GO:0009908//flower development;GO:0016109;GO:0018130;GO:0022622//root system development;GO:0009943//adaxial/abaxial axis specification;GO:0009887//organ morphogenesis;GO:0006405//RNA export from nucleus;GO:0045426//quinone cofactor biosynthetic process	gi|326487518|dbj|BAJ89743.1|/3.60938e-119/predicted protein [Hordeum vulgare subsp. vulgare]
gnl|UG|Ta#S52545564	4.37	0.88	-2.31206	0.000174977	0.00098715	2.19	-0.996702	0.0439474	0.117057	GO:0031976	-	GO:0006007//glucose catabolic process;GO:0005984//disaccharide metabolic process;GO:0005982//starch metabolic process;GO:0006090//pyruvate metabolic process;GO:0044093;GO:0016109	gi|326498473|dbj|BAJ98664.1|/0/predicted protein [Hordeum vulgare subsp. vulgare]
gnl|UG|Ta#S16058087	53	10.68	-2.31108	1.94e-40	1.14e-38	46.47	-0.189693	0.118335	0.242493	-	GO:0004871//signal transducer activity;GO:0004673//protein histidine kinase activity;GO:0032550	GO:0006796//phosphate-containing compound metabolic process;GO:0007154//cell communication	gi|326493498|dbj|BAJ85210.1|/0/predicted protein [Hordeum vulgare subsp. vulgare]
gnl|UG|Ta#S37810614	216.22	43.59	-2.31043	1.18e-159	1.09e-157	122.09	-0.824555	1.18e-34	4.73e-33	GO:0030312//external encapsulating structure	GO:0004553//hydrolase activity, hydrolyzing O-glycosyl compounds	GO:0044238//primary metabolic process	gi|326490848|dbj|BAJ90091.1|/2.25852e-34/predicted protein [Hordeum vulgare subsp. vulgare]
gnl|UG|Ta#S22385024	6.9	1.4	-2.30117	2.28e-06	1.89e-05	13.12	0.927099	0.000827052	0.00404151	GO:0009536//plastid	-	-	gi|326505938|dbj|BAJ91208.1|/8.61642e-35/predicted protein [Hordeum vulgare subsp. vulgare]
gnl|UG|Ta#S35138771	6.9	1.4	-2.30117	2.28e-06	1.89e-05	0.55	-3.64909	3.97e-09	4.51e-08	GO:0043231//intracellular membrane-bounded organelle	-	-	gi|115349888|gb|ABI95392.1|/3.53892e-176/fasciclin-like protein FLA2 [Triticum aestivum]
gnl|UG|Ta#S37805752	8.58	1.75	-2.29362	1.31e-07	1.31e-06	4.37	-0.973344	0.00537826	0.0211139	-	GO:0005488//binding	-	gi|326515872|dbj|BAJ96327.1|/6.99274e-89/predicted protein [Hordeum vulgare subsp. vulgare]
gnl|UG|Ta#S26019588	8.58	1.75	-2.29362	1.31e-07	1.31e-06	7.11	-0.271128	0.379794	0.500985	-	-	-	gi|357167643|ref|XP_003581263.1|/1.07245e-22/PREDICTED: auxin response factor 9-like [Brachypodium distachyon]
gnl|UG|Ta#S52544421	10.26	2.1	-2.28857	7.63e-09	8.87e-08	3.28	-1.64526	4.55e-06	3.49e-05	-	GO:0016705//oxidoreductase activity, acting on paired donors, with incorporation or reduction of molecular oxygen;GO:0046914//transition metal ion binding	GO:0044710	gi|326529507|dbj|BAK04700.1|/4.50846e-166/predicted protein [Hordeum vulgare subsp. vulgare]
gnl|UG|Ta#S16237014	9.42	1.93	-2.28713	3.15e-08	3.43e-07	5.1	-0.88523	0.006976	0.0260634	-	-	-	gi|357140332|ref|XP_003571723.1|/6.38116e-26/PREDICTED: uncharacterized protein At1g10890-like [Brachypodium distachyon]
gnl|UG|Ta#S52545543	11.11	2.28	-2.28475	1.85e-09	2.29e-08	6.92	-0.683015	0.0192542	0.0628647	GO:0009536//plastid	GO:0016859//cis-trans isomerase activity;GO:0016627//oxidoreductase activity, acting on the CH-CH group of donors	GO:0016109;GO:0009657//plastid organization	gi|357120162|ref|XP_003561798.1|/0/PREDICTED: prolycopene isomerase, chloroplastic-like [Brachypodium distachyon]
gnl|UG|Ta#S22336502	136.13	28.18	-2.27224	3.52e-99	2.93e-97	27.88	-2.28768	1.55e-97	1.04e-95	GO:0043231//intracellular membrane-bounded organelle;GO:0016020//membrane	GO:0015103//inorganic anion transmembrane transporter activity	GO:0015698//inorganic anion transport;GO:0010035//response to inorganic substance;GO:0006950//response to stress	gi|54610289|gb|AAV35211.1|/1.53878e-93/NAR2.2 [Triticum aestivum]
gnl|UG|Ta#S17972266	5.05	1.05	-2.26589	6.77e-05	0.000423797	1.46	-1.79032	0.000730712	0.00364327	GO:0015934//large ribosomal subunit;GO:0016020//membrane;GO:0030312//external encapsulating structure;GO:0031981//nuclear lumen	GO:0005198//structural molecule activity	GO:0010467//gene expression	gi|33526886|gb|AAQ21397.1|/7.41729e-42/ribosomal protein L3 [Triticum aestivum]
gnl|UG|Ta#S12988146	5.05	1.05	-2.26589	6.77e-05	0.000423651	1.82	-1.47234	0.00335066	0.0138729	GO:0043231//intracellular membrane-bounded organelle;GO:0005576//extracellular region	GO:0016616//oxidoreductase activity, acting on the CH-OH group of donors, NAD or NADP as acceptor;GO:0016645//oxidoreductase activity, acting on the CH-NH group of donors;GO:0000166//nucleotide binding	GO:0044710;GO:0046903//secretion;GO:0006091//generation of precursor metabolites and energy;GO:0006725//cellular aromatic compound metabolic process	gi|312261195|ref|NP_001185959.1|/5.86646e-43/cytokinin dehydrogenase 6 precursor [Zea mays]
gnl|UG|Ta#S37806969	16.83	3.5	-2.26561	1.61e-13	3.33e-12	11.12	-0.597878	0.0100899	0.0361705	-	GO:0016757//transferase activity, transferring glycosyl groups	-	gi|357114993|ref|XP_003559278.1|/8.76323e-28/PREDICTED: UDP-glycosyltransferase 91B1-like [Brachypodium distachyon]
gnl|UG|Ta#S52543404	11.78	2.45	-2.26549	7.44e-10	9.63e-09	8.02	-0.554665	0.0447188	0.118992	GO:0009536//plastid	GO:0016301//kinase activity;GO:0032550	GO:0006796//phosphate-containing compound metabolic process;GO:0006464//cellular protein modification process	gi|326503948|dbj|BAK02760.1|/0/predicted protein [Hordeum vulgare subsp. vulgare]
gnl|UG|Ta#S22385360	11.78	2.45	-2.26549	7.44e-10	9.63e-09	4.01	-1.55467	2.36e-06	1.92e-05	GO:0043231//intracellular membrane-bounded organelle;GO:0031224//intrinsic to membrane	-	GO:0006952//defense response;GO:0006972//hyperosmotic response	gi|357125017|ref|XP_003564192.1|/3.31889e-25/PREDICTED: hydrophobic protein OSR8-like [Brachypodium distachyon]
gnl|UG|Ta#S24298389	6.73	1.4	-2.26518	3.77e-06	3.02e-05	2.55	-1.40011	0.00103513	0.0049454	GO:0043231//intracellular membrane-bounded organelle	GO:0003676//nucleic acid binding;GO:0046914//transition metal ion binding;GO:0001071//nucleic acid binding transcription factor activity	GO:0010087//phloem or xylem histogenesis;GO:0006351//transcription, DNA-dependent	gi|67523403|gb|AAX54942.2|/1.7773e-96/Dof1 [Triticum aestivum]
gnl|UG|Ta#S32624298	13.46	2.8	-2.26518	4.43e-11	6.4e-10	8.56	-0.652996	0.0130359	0.0440545	GO:0043231//intracellular membrane-bounded organelle	-	-	gi|357150058|ref|XP_003575326.1|/6.43504e-71/PREDICTED: LETM1 and EF-hand domain-containing protein 1, mitochondrial-like [Brachypodium distachyon]
gnl|UG|Ta#S24513628	10.94	2.28	-2.26251	3.06e-09	3.69e-08	5.65	-0.95329	0.00195259	0.00864643	-	GO:0046914//transition metal ion binding	-	gi|326501040|dbj|BAJ98751.1|/1.75023e-118/predicted protein [Hordeum vulgare subsp. vulgare]
gnl|UG|Ta#S52543959	9.25	1.93	-2.26085	5.2e-08	5.5e-07	3.28	-1.49576	4.93e-05	0.000315022	-	-	-	gi|326494840|dbj|BAJ94539.1|/7.03017e-97/predicted protein [Hordeum vulgare subsp. vulgare]
gnl|UG|Ta#S52541961	14.13	2.98	-2.24538	1.78e-11	2.68e-10	5.83	-1.27719	7.99e-06	5.92e-05	GO:0044444//cytoplasmic part	GO:0031406//carboxylic acid binding	GO:0006089//lactate metabolic process;GO:0000097//sulfur amino acid biosynthetic process	gi|357149509|ref|XP_003575136.1|/0/PREDICTED: uncharacterized protein LOC100839017 [Brachypodium distachyon]
gnl|UG|Ta#S32567416	11.61	2.45	-2.24451	1.22e-09	1.54e-08	15.12	0.38109	0.104091	0.22553	-	GO:0005515//protein binding;GO:0008168//methyltransferase activity	GO:0008152//metabolic process	gi|326493866|dbj|BAJ85395.1|/2.39678e-72/predicted protein [Hordeum vulgare subsp. vulgare]
gnl|UG|Ta#S32723991	11.61	2.45	-2.24451	1.22e-09	1.54e-08	7.29	-0.671377	0.018108	0.0593435	GO:0043231//intracellular membrane-bounded organelle	GO:0003676//nucleic acid binding;GO:0001071//nucleic acid binding transcription factor activity	GO:0010038//response to metal ion;GO:0009725//response to hormone stimulus;GO:0010243//response to organic nitrogen;GO:0006970//response to osmotic stress;GO:0014070//response to organic cyclic compound;GO:0006351//transcription, DNA-dependent	gi|359950708|gb|AEV91144.1|/3.54068e-65/R2R3-MYB protein [Triticum aestivum]
gnl|UG|Ta#S18006118	9.09	1.93	-2.23568	8.56e-08	8.78e-07	4.01	-1.18068	0.000797496	0.00391266	-	-	-	gi|326493370|dbj|BAJ85146.1|/1.63023e-14/predicted protein [Hordeum vulgare subsp. vulgare]
gnl|UG|Ta#S18012402	8.24	1.75	-2.23529	3.56e-07	3.34e-06	1.64	-2.32895	2.62e-07	2.43e-06	-	-	-	gi|357157381|ref|XP_003577779.1|/6.29891e-22/PREDICTED: light-inducible protein CPRF2-like isoform 2 [Brachypodium distachyon]
gnl|UG|Ta#S32565631	15.65	3.33	-2.23257	1.76e-12	2.94e-11	1.64	-3.25439	1.5e-17	3.84e-16	-	-	-	gi|357157431|ref|XP_003577796.1|/3.02475e-91/PREDICTED: filament-like plant protein-like [Brachypodium distachyon]
gnl|UG|Ta#S32708345	11.44	2.45	-2.22323	2e-09	2.47e-08	2.73	-2.06711	1.59e-08	1.7e-07	GO:0031224//intrinsic to membrane	GO:0015171//amino acid transmembrane transporter activity	GO:0006812//cation transport;GO:0015740//C4-dicarboxylate transport	gi|115487732|ref|NP_001066353.1|/8.65091e-97/Os12g0194900 [Oryza sativa Japonica Group]
gnl|UG|Ta#S52543948	17.16	3.68	-2.22127	1.74e-13	3.58e-12	10.2	-0.75048	0.0015072	0.00685218	-	GO:0008194//UDP-glycosyltransferase activity	-	gi|326495294|dbj|BAJ85743.1|/0/predicted protein [Hordeum vulgare subsp. vulgare]
gnl|UG|Ta#S22389384	31.8	6.83	-2.21907	9.5e-24	3.81e-22	18.77	-0.760598	1.17e-05	8.45e-05	-	-	-	gi|1321999|emb|CAA66278.1|/2.2048e-88/thaumatin-like protein [Triticum aestivum]
gnl|UG|Ta#S32610224	5.72	1.23	-2.21736	2.63e-05	0.000178973	4.19	-0.449065	0.253024	0.395656	-	-	-	gi|326497245|dbj|BAK02207.1|/2.46049e-55/predicted protein [Hordeum vulgare subsp. vulgare]
gnl|UG|Ta#S52546256	29.28	6.3	-2.21649	6.16e-22	2.34e-20	41.73	0.511169	0.00039965	0.00211462	GO:0009536//plastid	GO:0097159//organic cyclic compound binding;GO:0005515//protein binding	GO:0007165//signal transduction	gi|357156919|ref|XP_003577620.1|/1.1617e-84/PREDICTED: tetrapyrrole-binding protein, chloroplastic-like [Brachypodium distachyon]
gnl|UG|Ta#S22372992	4.88	1.05	-2.21649	0.000112059	0.000668123	3.1	-0.654613	0.137796	0.275233	-	-	-	gi|326512880|dbj|BAK03347.1|/7.18335e-08/predicted protein [Hordeum vulgare subsp. vulgare]
gnl|UG|Ta#S37936405	4.88	1.05	-2.21649	0.000112059	0.000667903	6.92	0.503891	0.155317	0.287952	GO:0043231//intracellular membrane-bounded organelle;GO:0005576//extracellular region;GO:0030312//external encapsulating structure	GO:0016798//hydrolase activity, acting on glycosyl bonds;GO:0016758//transferase activity, transferring hexosyl groups	GO:0044042//glucan metabolic process	gi|86438787|emb|CAJ75600.1|/1.88491e-11/cyclin dependent protein kinase [Triticum aestivum]
gnl|UG|Ta#S32673659	4.88	1.05	-2.21649	0.000112059	0.000667684	3.64	-0.422943	0.321238	0.437184	GO:0043231//intracellular membrane-bounded organelle	GO:0005488//binding	-	gi|357119888|ref|XP_003561665.1|/1.4069e-12/PREDICTED: phospholipid-transporting ATPase 1-like [Brachypodium distachyon]
gnl|UG|Ta#S52544857	4.88	1.05	-2.21649	0.000112059	0.000667465	2.37	-1.04199	0.0274358	0.0814446	-	-	-	gi|326494830|dbj|BAJ94534.1|/1.4558e-136/predicted protein [Hordeum vulgare subsp. vulgare]
gnl|UG|Ta#S17894978	4.88	1.05	-2.21649	0.000112059	0.000667246	1.64	-1.57319	0.00245626	0.0106113	GO:0000325//plant-type vacuole;GO:0031090//organelle membrane	-	GO:0043479;GO:0005976//polysaccharide metabolic process;GO:0045764;GO:0045229//external encapsulating structure organization;GO:0032535//regulation of cellular component size;GO:0009826//unidimensional cell growth;GO:0006970//response to osmotic stress;GO:0009746;GO:0048588//developmental cell growth;GO:0009832//plant-type cell wall biogenesis;GO:0010073//meristem maintenance;GO:0060918//auxin tr…	gi|326509217|dbj|BAJ91525.1|/1.04387e-68/predicted protein [Hordeum vulgare subsp. vulgare]
gnl|UG|Ta#S22380382	41.22	8.93	-2.20661	3.88e-30	1.91e-28	7.84	-2.39442	2.6e-32	1.01e-30	GO:0043231//intracellular membrane-bounded organelle	-	-	gi|326531622|dbj|BAJ97815.1|/9.77106e-98/predicted protein [Hordeum vulgare subsp. vulgare]
gnl|UG|Ta#S52543958	28.77	6.3	-2.19114	2.66e-21	9.72e-20	15.49	-0.893228	1.73e-06	1.44e-05	-	-	-	gi|357123791|ref|XP_003563591.1|/2.12673e-59/PREDICTED: uncharacterized protein LOC100845060 [Brachypodium distachyon]
gnl|UG|Ta#S52542671	6.39	1.4	-2.19039	1.02e-05	7.55e-05	3.64	-0.811877	0.0399562	0.108132	GO:0043234//protein complex	-	-	gi|357158446|ref|XP_003578131.1|/1.82789e-103/PREDICTED: 26S proteasome non-ATPase regulatory subunit 9-like [Brachypodium distachyon]
gnl|UG|Ta#S52546032	6.39	1.4	-2.19039	1.02e-05	7.55e-05	3.46	-0.885044	0.0269186	0.0800772	GO:0016020//membrane;GO:0005739//mitochondrion	GO:0004659//prenyltransferase activity	GO:0006783//heme biosynthetic process	gi|326489061|dbj|BAK01514.1|/3.0606e-173/predicted protein [Hordeum vulgare subsp. vulgare]
gnl|UG|Ta#S52545050	11.11	2.45	-2.18101	5.36e-09	6.34e-08	5.1	-1.12329	0.000361116	0.00192233	GO:0031224//intrinsic to membrane	GO:0046906//tetrapyrrole binding;GO:0046914//transition metal ion binding;GO:0016709//oxidoreductase activity, acting on paired donors, with incorporation or reduction of molecular oxygen, NAD(P)H as one donor, and incorporation of one atom of oxygen	GO:0010162//seed dormancy process;GO:0006952//defense response;GO:0009687//abscisic acid metabolic process;GO:0009725//response to hormone stimulus;GO:0010243//response to organic nitrogen;GO:0046903//secretion;GO:0006091//generation of precursor metabolites and energy;GO:0009415//response to water stimulus;GO:0009639//response to red or far red light	gi|179251259|gb|ACB78189.1|/0/ABA 8'-hydroxylase [Triticum aestivum]
gnl|UG|Ta#S52541013	8.75	1.93	-2.18068	2.3e-07	2.22e-06	5.47	-0.677742	0.038896	0.10903	GO:0009526//plastid envelope;GO:0009534//chloroplast thylakoid	GO:0016628//oxidoreductase activity, acting on the CH-CH group of donors, NAD or NADP as acceptor;GO:0036094//small molecule binding;GO:0016651//oxidoreductase activity, acting on NAD(P)H	GO:0009725//response to hormone stimulus;GO:0044710;GO:0006779//porphyrin-containing compound biosynthetic process	gi|10720236|sp|Q42850.1|PORB_HORVU/0/RecName: Full=Protochlorophyllide reductase B, chloroplastic; Short=PCR B; AltName: Full=NADPH-protochlorophyllide oxidoreductase B; Short=POR B; Flags: Precursor
gnl|UG|Ta#S18012075	61.08	13.48	-2.17988	2.99e-43	1.83e-41	22.96	-1.41158	7.42e-24	2.32e-22	-	GO:0003676//nucleic acid binding	-	gi|326489495|dbj|BAK01728.1|/1.73963e-47/predicted protein [Hordeum vulgare subsp. vulgare]
gnl|UG|Ta#S52541954	5.55	1.23	-2.17383	4.32e-05	0.000279442	4.74	-0.227601	0.552472	0.665178	GO:0031224//intrinsic to membrane	GO:0043169//cation binding;GO:0004721//phosphoprotein phosphatase activity	GO:0006464//cellular protein modification process	gi|326503986|dbj|BAK02779.1|/0/predicted protein [Hordeum vulgare subsp. vulgare]
gnl|UG|Ta#S52543193	5.55	1.23	-2.17383	4.32e-05	0.000279243	4.19	-0.405538	0.305434	0.419365	GO:0031224//intrinsic to membrane	-	GO:0051234//establishment of localization	gi|326500860|dbj|BAJ95096.1|/0/predicted protein [Hordeum vulgare subsp. vulgare]
gnl|UG|Ta#S17889052	60.74	13.48	-2.17183	7.86e-43	4.77e-41	43.19	-0.49195	3.91e-05	0.00025563	GO:0043231//intracellular membrane-bounded organelle	GO:0016892;GO:0003676//nucleic acid binding	-	gi|326511934|dbj|BAJ95948.1|/1.80354e-144/predicted protein [Hordeum vulgare subsp. vulgare]
gnl|UG|Ta#S52542122	17.33	3.85	-2.17034	3.03e-13	5.76e-12	0.36	-5.58913	7.49e-27	2.49e-25	-	GO:0016798//hydrolase activity, acting on glycosyl bonds	GO:0005975//carbohydrate metabolic process	gi|357113126|ref|XP_003558355.1|/0/PREDICTED: endo-1,4-beta-xylanase Z-like isoform 1 [Brachypodium distachyon]
gnl|UG|Ta#S32585069	17.33	3.85	-2.17034	3.03e-13	5.76e-12	23.69	0.451007	0.0175046	0.0576121	GO:0043231//intracellular membrane-bounded organelle;GO:0030312//external encapsulating structure	GO:0004866//endopeptidase inhibitor activity	GO:0006950//response to stress;GO:0051346//negative regulation of hydrolase activity	gi|109238651|emb|CAG38129.1|/1.97993e-38/cystatin Hv-CPI8 [Hordeum vulgare subsp. vulgare]
gnl|UG|Ta#S37908316	19.69	4.38	-2.16846	7.42e-15	1.97e-13	5.47	-1.84785	4.67e-12	6.85e-11	-	-	GO:0006950//response to stress	gi|326493588|dbj|BAJ85255.1|/4.63124e-74/predicted protein [Hordeum vulgare subsp. vulgare]
gnl|UG|Ta#S17985057	9.42	2.1	-2.16534	9.08e-08	9.26e-07	7.47	-0.334619	0.26164	0.406848	-	-	GO:0050896//response to stimulus;GO:0043170	gi|242078685|ref|XP_002444111.1|/4.95595e-62/hypothetical protein SORBIDRAFT_07g008090 [Sorghum bicolor]
gnl|UG|Ta#S52546305	21.2	4.73	-2.16415	7.38e-16	2.1e-14	12.57	-0.75408	0.000391984	0.00207704	-	GO:0005488//binding	-	gi|326532766|dbj|BAJ89228.1|/3.04567e-130/predicted protein [Hordeum vulgare subsp. vulgare]
gnl|UG|Ta#S16209390	7.07	1.58	-2.16179	3.99e-06	3.18e-05	3.1	-1.18944	0.00299918	0.0125077	GO:0031224//intrinsic to membrane;GO:0005778//peroxisomal membrane	GO:0032550;GO:0017111//nucleoside-triphosphatase activity;GO:0015405	GO:0044763;GO:0009062//fatty acid catabolic process;GO:0015711//organic anion transport;GO:0009845//seed germination;GO:0009154//purine ribonucleotide catabolic process	gi|326490860|dbj|BAJ90097.1|/4.38839e-65/predicted protein [Hordeum vulgare subsp. vulgare]
gnl|UG|Ta#S52546019	7.07	1.58	-2.16179	3.99e-06	3.18e-05	1.46	-2.27574	2.71e-06	2.17e-05	GO:0009526//plastid envelope;GO:0009534//chloroplast thylakoid	GO:0015036//disulfide oxidoreductase activity	GO:0006470//protein dephosphorylation;GO:0006091//generation of precursor metabolites and energy;GO:0019725//cellular homeostasis	gi|326514808|dbj|BAJ99765.1|/8.15218e-143/predicted protein [Hordeum vulgare subsp. vulgare]
gnl|UG|Ta#S52541619	22.72	5.08	-2.16106	7.36e-17	2.22e-15	15.67	-0.535958	0.00673468	0.0252386	GO:0043231//intracellular membrane-bounded organelle	-	-	gi|326492834|dbj|BAJ90273.1|/7.85259e-63/predicted protein [Hordeum vulgare subsp. vulgare]
gnl|UG|Ta#S52542735	12.45	2.8	-2.15265	8.45e-10	1.09e-08	4.74	-1.39319	7.55e-06	5.62e-05	-	-	-	gi|242060886|ref|XP_002451732.1|/0/hypothetical protein SORBIDRAFT_04g006810 [Sorghum bicolor]
gnl|UG|Ta#S26022635	8.58	1.93	-2.15238	3.76e-07	3.52e-06	3.28	-1.38728	0.000223	0.00123868	-	-	GO:0050896//response to stimulus	gi|357134398|ref|XP_003568804.1|/4.84269e-123/PREDICTED: heat shock 70 kDa protein 4L-like [Brachypodium distachyon]
gnl|UG|Ta#S21610366	17.84	4.03	-2.14626	1.97e-13	4.01e-12	7.29	-1.29112	4.09e-07	3.71e-06	GO:0031224//intrinsic to membrane;GO:0009536//plastid	-	GO:0051234//establishment of localization	gi|326522024|dbj|BAK04140.1|/2.13869e-64/predicted protein [Hordeum vulgare subsp. vulgare]
gnl|UG|Ta#S52542585	7.74	1.75	-2.14498	1.56e-06	1.33e-05	2.19	-1.8214	2.02e-05	0.000140263	GO:0030312//external encapsulating structure;GO:0005773//vacuole	GO:0004175//endopeptidase activity	GO:0012501//programmed cell death;GO:0019538//protein metabolic process;GO:0051234//establishment of localization;GO:0045491//xylan metabolic process	gi|194352752|emb|CAQ00104.1|/0/papain-like cysteine proteinase [Hordeum vulgare subsp. vulgare]
gnl|UG|Ta#S22384308	145.55	32.91	-2.14492	1.02e-98	8.41e-97	127.74	-0.188304	0.0101287	0.0362881	-	-	-	gi|326508542|dbj|BAJ95793.1|/9.29768e-41/predicted protein [Hordeum vulgare subsp. vulgare]
gnl|UG|Ta#S52542431	39.21	8.93	-2.13449	1.27e-27	5.69e-26	16.4	-1.25753	1.62e-13	3.07e-12	GO:0043231//intracellular membrane-bounded organelle	GO:0046914//transition metal ion binding	-	gi|326502998|dbj|BAJ99124.1|/7.21134e-39/predicted protein [Hordeum vulgare subsp. vulgare]
gnl|UG|Ta#S52545462	40.72	9.28	-2.13354	1.28e-28	6e-27	18.77	-1.11731	7.51e-12	1.07e-10	GO:0009526//plastid envelope;GO:0009532//plastid stroma;GO:0005576//extracellular region	GO:0070546;GO:0043168	GO:0006950//response to stress;GO:0019752//carboxylic acid metabolic process;GO:0010038//response to metal ion	gi|326520756|dbj|BAJ92741.1|/0/predicted protein [Hordeum vulgare subsp. vulgare]
gnl|UG|Ta#S37917862	5.38	1.23	-2.12895	7.08e-05	0.00044132	4.74	-0.182719	0.635664	0.739232	-	-	-	gi|326513496|dbj|BAJ87767.1|/4.03347e-77/predicted protein [Hordeum vulgare subsp. vulgare]
gnl|UG|Ta#S22390703	5.38	1.23	-2.12895	7.08e-05	0.000441168	2.37	-1.18272	0.0101361	0.0363079	GO:0016020//membrane;GO:0043231//intracellular membrane-bounded organelle	-	-	gi|326488153|dbj|BAJ89915.1|/5.34306e-87/predicted protein [Hordeum vulgare subsp. vulgare]
gnl|UG|Ta#S26028788	5.38	1.23	-2.12895	7.08e-05	0.000441017	2.37	-1.18272	0.0101361	0.0362937	GO:0016020//membrane	GO:0004672//protein kinase activity;GO:0032550	GO:0006796//phosphate-containing compound metabolic process;GO:0006464//cellular protein modification process	gi|326516192|dbj|BAJ88119.1|/2.0248e-128/predicted protein [Hordeum vulgare subsp. vulgare]
gnl|UG|Ta#S17884587	573.95	131.64	-2.12433	0	0	445.71	-0.36482	8.27e-22	2.45e-20	-	-	-	gi|184991891|emb|CAQ43070.2|/4.72799e-33/putative puroindoline b protein [Triticum macha]
gnl|UG|Ta#S16203617	11.44	2.63	-2.12095	5.6e-09	6.62e-08	2.55	-2.16552	5.81e-09	6.49e-08	-	GO:0005488//binding	GO:0009987//cellular process;GO:0050896//response to stimulus	gi|357154249|ref|XP_003576721.1|/7.14368e-29/PREDICTED: indole-3-acetic acid-induced protein ARG7-like [Brachypodium distachyon]
gnl|UG|Ta#S13158980	6.06	1.4	-2.11389	2.73e-05	0.00018485	4.01	-0.595716	0.127729	0.25818	GO:0009536//plastid	-	-	gi|326531910|dbj|BAK01331.1|/5.72931e-14/predicted protein [Hordeum vulgare subsp. vulgare]
gnl|UG|Ta#S18007105	6.06	1.4	-2.11389	2.73e-05	0.000184781	0.36	-4.07325	1.12e-08	1.21e-07	GO:0043231//intracellular membrane-bounded organelle	GO:0005488//binding;GO:0003824//catalytic activity	GO:0006950//response to stress;GO:0008152//metabolic process	gi|189016844|gb|ACD70388.1|/4.5158e-114/class III peroxidase [Triticum aestivum]
gnl|UG|Ta#S17987844	6.06	1.4	-2.11389	2.73e-05	0.000184713	2.37	-1.35443	0.00243238	0.0105428	GO:0016020//membrane;GO:0043231//intracellular membrane-bounded organelle	-	-	gi|326512736|dbj|BAK03275.1|/1.0438e-39/predicted protein [Hordeum vulgare subsp. vulgare]
gnl|UG|Ta#S52541186	6.06	1.4	-2.11389	2.73e-05	0.000184644	3.46	-0.808546	0.0466538	0.123338	GO:0009526//plastid envelope	-	-	gi|326490662|dbj|BAJ89998.1|/9.15213e-147/predicted protein [Hordeum vulgare subsp. vulgare]
gnl|UG|Ta#S19223906	13.63	3.15	-2.11336	2.16e-10	2.96e-09	17.31	0.34482	0.113438	0.234231	-	-	-	gi|326501364|dbj|BAJ98913.1|/1.31855e-37/predicted protein [Hordeum vulgare subsp. vulgare]
gnl|UG|Ta#S52541528	28.77	6.65	-2.11314	2.02e-20	7.15e-19	12.57	-1.19458	1.32e-09	1.57e-08	-	-	GO:0009914//hormone transport	gi|379645199|gb|AFD04129.1|/0/SF21-like protein, partial [Triticum aestivum]
gnl|UG|Ta#S32508279	11.27	2.63	-2.09935	9.06e-09	1.05e-07	9.11	-0.306965	0.256834	0.400831	-	GO:0003677//DNA binding;GO:0001071//nucleic acid binding transcription factor activity	GO:0006351//transcription, DNA-dependent	gi|326487135|dbj|BAK01489.1|/1.11124e-103/predicted protein [Hordeum vulgare subsp. vulgare]
gnl|UG|Ta#S52544681	23.22	5.43	-2.09634	1.3e-16	3.84e-15	27.33	0.235117	0.166498	0.304631	GO:0044464//cell part	GO:0046914//transition metal ion binding	-	gi|326532338|dbj|BAK05098.1|/0/predicted protein [Hordeum vulgare subsp. vulgare]
gnl|UG|Ta#S52544104	6.73	1.58	-2.09068	1.06e-05	7.79e-05	2	-1.75061	0.000116903	0.000688186	-	-	-	gi|326509039|dbj|BAJ86912.1|/3.51365e-124/predicted protein [Hordeum vulgare subsp. vulgare]
gnl|UG|Ta#S22377641	6.73	1.58	-2.09068	1.06e-05	7.78e-05	3.28	-1.03691	0.009553	0.0344267	-	-	-	gi|63087730|emb|CAI93180.1|/3.14915e-10/glycosyltransferase [Triticum aestivum]
gnl|UG|Ta#S52545905	36.51	8.58	-2.08924	3.49e-25	1.48e-23	8.56	-2.09261	1.27e-24	4.04e-23	-	-	-	gi|357121219|ref|XP_003562318.1|/0/PREDICTED: uncharacterized protein LOC100841401 [Brachypodium distachyon]
gnl|UG|Ta#S18008342	38.7	9.1	-2.0884	1.42e-26	6.27e-25	0.01	-11.9181	4.79e-66	2.66e-64	GO:0043231//intracellular membrane-bounded organelle	-	-	gi|357167171|ref|XP_003581037.1|/2.34159e-15/PREDICTED: uncharacterized protein LOC100831703 [Brachypodium distachyon]
gnl|UG|Ta#S32627431	5.22	1.23	-2.08539	0.000115426	0.000684149	8.2	0.651574	0.0514092	0.129903	-	GO:0016740//transferase activity	-	gi|293334499|ref|NP_001169914.1|/5.95681e-26/uncharacterized protein LOC100383811 [Zea mays]
gnl|UG|Ta#S37826390	7.4	1.75	-2.08017	4.11e-06	3.27e-05	3.64	-1.02359	0.00714162	0.0265796	GO:0043231//intracellular membrane-bounded organelle	-	-	gi|357153387|ref|XP_003576436.1|/1.74892e-46/PREDICTED: putative disease resistance protein RGA4-like [Brachypodium distachyon]
gnl|UG|Ta#S52543008	7.4	1.75	-2.08017	4.11e-06	3.27e-05	11.84	0.678072	0.0153249	0.0511331	-	GO:0016491//oxidoreductase activity;GO:0005488//binding	-	gi|326519923|dbj|BAK03886.1|/0/predicted protein [Hordeum vulgare subsp. vulgare]
gnl|UG|Ta#S52544243	76.22	18.03	-2.07977	1.46e-50	9.5e-49	35.35	-1.10846	1.18e-20	3.39e-19	GO:0032991//macromolecular complex;GO:0044424//intracellular part	GO:0036094//small molecule binding;GO:0097159//organic cyclic compound binding	-	gi|68036648|gb|AAY84878.1|/1.90241e-135/U1 snRNP-interacting 70 kDa protein [Triticum aestivum]
gnl|UG|Ta#S52542814	11.11	2.63	-2.07872	1.46e-08	1.66e-07	6.74	-0.721038	0.0140439	0.0471407	GO:0031224//intrinsic to membrane;GO:0043231//intracellular membrane-bounded organelle;GO:0030313	GO:0004930//G-protein coupled receptor activity;GO:0005231//excitatory extracellular ligand-gated ion channel activity	GO:0007215//glutamate receptor signaling pathway;GO:0044765	gi|326505888|dbj|BAJ91183.1|/0/predicted protein [Hordeum vulgare subsp. vulgare]
gnl|UG|Ta#S52542876	11.78	2.8	-2.07284	5.77e-09	6.8e-08	5.28	-1.15773	0.000166777	0.00095165	-	-	-	gi|326529667|dbj|BAK04780.1|/1.48356e-172/predicted protein [Hordeum vulgare subsp. vulgare]
gnl|UG|Ta#S17989937	9.59	2.28	-2.0725	1.52e-07	1.51e-06	6.2	-0.629263	0.0425938	0.113781	-	GO:0032553;GO:0016491//oxidoreductase activity	GO:0044710	gi|375311611|gb|AFA51066.1|/7.70165e-162/12-oxophytodienoic acid reductase [Hordeum vulgare]
gnl|UG|Ta#S12922791	16.15	3.85	-2.0686	8.67e-12	1.35e-10	6.01	-1.4261	2.04e-07	1.93e-06	-	-	-	gi|326510939|dbj|BAJ91817.1|/2.50943e-35/predicted protein [Hordeum vulgare subsp. vulgare]
gnl|UG|Ta#S26026361	18.34	4.38	-2.06599	3.41e-13	6.41e-12	9.48	-0.952035	5.76e-05	0.000360827	-	-	-	gi|326497421|dbj|BAK05800.1|/3.91137e-77/predicted protein [Hordeum vulgare subsp. vulgare]
gnl|UG|Ta#S52542864	412.75	99.08	-2.0586	2.03e-262	2.03e-260	462.29	0.16353	6.24e-05	0.000389175	GO:0043231//intracellular membrane-bounded organelle	GO:0003676//nucleic acid binding	GO:0006351//transcription, DNA-dependent	gi|359950708|gb|AEV91144.1|/6.69894e-100/R2R3-MYB protein [Triticum aestivum]
gnl|UG|Ta#S37866490	15.31	3.68	-2.0567	3.5e-11	5.1e-10	0.55	-4.7989	2.33e-22	6.98e-21	-	GO:0003676//nucleic acid binding	-	gi|326505728|dbj|BAJ95535.1|/6.33228e-42/predicted protein [Hordeum vulgare subsp. vulgare]
gnl|UG|Ta#S52541100	15.99	3.85	-2.05424	1.39e-11	2.13e-10	8.2	-0.963474	0.00015293	0.000878633	GO:0043231//intracellular membrane-bounded organelle	-	-	gi|326509897|dbj|BAJ87164.1|/0/predicted protein [Hordeum vulgare subsp. vulgare]
gnl|UG|Ta#S37851284	6.56	1.58	-2.05377	1.71e-05	0.000120806	4.37	-0.586063	0.118047	0.241983	-	-	-	gi|326515040|dbj|BAJ99881.1|/1.85198e-100/predicted protein [Hordeum vulgare subsp. vulgare]
gnl|UG|Ta#S16057989	7.24	1.75	-2.04863	6.63e-06	5.06e-05	2.37	-1.6111	0.000159667	0.000914197	GO:0044464//cell part	GO:0097159//organic cyclic compound binding;GO:0046914//transition metal ion binding	-	gi|326489971|dbj|BAJ94059.1|/5.86116e-151/predicted protein [Hordeum vulgare subsp. vulgare]
gnl|UG|Ta#S52542805	40.38	9.8	-2.04279	6.2e-27	2.77e-25	34.8	-0.214554	0.12543	0.254061	-	-	-	gi|357115854|ref|XP_003559700.1|/3.40373e-61/PREDICTED: uncharacterized protein LOC100821352 [Brachypodium distachyon]
gnl|UG|Ta#S52545379	18.68	4.55	-2.03756	3.48e-13	6.52e-12	10.2	-0.872925	0.000164011	0.000936742	GO:0043231//intracellular membrane-bounded organelle;GO:0016020//membrane	GO:0017111//nucleoside-triphosphatase activity;GO:0032550	-	gi|326500946|dbj|BAJ95139.1|/0/predicted protein [Hordeum vulgare subsp. vulgare]
gnl|UG|Ta#S32526294	7.91	1.93	-2.03508	2.58e-06	2.12e-05	6.2	-0.351409	0.281802	0.393522	GO:0009536//plastid	GO:0003676//nucleic acid binding	GO:0009886//post-embryonic morphogenesis;GO:0008652//cellular amino acid biosynthetic process;GO:0006351//transcription, DNA-dependent	gi|326522879|dbj|BAJ88485.1|/7.48271e-14/predicted protein [Hordeum vulgare subsp. vulgare]
gnl|UG|Ta#S12908541	10.77	2.63	-2.03388	3.78e-08	4.07e-07	7.84	-0.458093	0.10691	0.223485	GO:0031090//organelle membrane;GO:0009536//plastid	-	GO:0006812//cation transport	gi|326528107|dbj|BAJ89105.1|/2.93514e-64/predicted protein [Hordeum vulgare subsp. vulgare]
gnl|UG|Ta#S22380279	5.72	1.4	-2.03059	7.17e-05	0.000445585	3.64	-0.652077	0.10953	0.227925	GO:0009526//plastid envelope;GO:0031976	-	GO:0019684//photosynthesis, light reaction;GO:0006779//porphyrin-containing compound biosynthetic process;GO:0006090//pyruvate metabolic process;GO:0009668;GO:0009658//chloroplast organization;GO:0042254//ribosome biogenesis;GO:0006351//transcription, DNA-dependent;GO:0016109	gi|326494034|dbj|BAJ85479.1|/1.40421e-67/predicted protein [Hordeum vulgare subsp. vulgare]
gnl|UG|Ta#S52544355	14.3	3.5	-2.03059	2.26e-10	3.09e-09	5.83	-1.29445	5.66e-06	4.29e-05	GO:0043231//intracellular membrane-bounded organelle	-	-	gi|326516448|dbj|BAJ92379.1|/2.32161e-165/predicted protein [Hordeum vulgare subsp. vulgare]
gnl|UG|Ta#S32528684	11.44	2.8	-2.03059	1.49e-08	1.68e-07	0.01	-10.1599	5.01e-20	1.41e-18	GO:0043231//intracellular membrane-bounded organelle	-	-	gi|326527183|dbj|BAK04533.1|/2.39826e-73/predicted protein [Hordeum vulgare subsp. vulgare]
gnl|UG|Ta#S52545243	14.98	3.68	-2.02526	8.97e-11	1.26e-09	8.38	-0.838015	0.00113065	0.00535589	GO:0009532//plastid stroma;GO:0009526//plastid envelope;GO:0009534//chloroplast thylakoid;GO:0034357;GO:0005576//extracellular region	GO:0008187//poly-pyrimidine tract binding;GO:0016731;GO:0009055//electron carrier activity;GO:0000166//nucleotide binding;GO:0016651//oxidoreductase activity, acting on NAD(P)H	GO:0022900//electron transport chain;GO:0050832//defense response to fungus	gi|20302473|emb|CAD30025.1|/0/ferredoxin-NADP(H) oxidoreductase [Triticum aestivum]
gnl|UG|Ta#S13214262	14.98	3.68	-2.02526	8.97e-11	1.26e-09	17.31	0.208568	0.325354	0.442458	-	-	-	gi|326503312|dbj|BAJ99281.1|/2.61575e-07/predicted protein [Hordeum vulgare subsp. vulgare]
gnl|UG|Ta#S26024865	59.06	14.53	-2.02315	3.24e-38	1.82e-36	0.91	-6.02017	2.47e-91	1.61e-89	GO:0043231//intracellular membrane-bounded organelle	-	-	gi|162319714|gb|ABX84383.1|/8.73552e-46/protease inhibitor-like protein [Triticum aestivum]
gnl|UG|Ta#S12922998	110.21	27.13	-2.02229	7.9e-70	5.83e-68	4.01	-4.78051	1.1e-152	8.8e-151	-	GO:0003824//catalytic activity;GO:0016209//antioxidant activity;GO:0043169//cation binding;GO:0046906//tetrapyrrole binding	GO:0044710;GO:0006950//response to stress	gi|730298|sp|Q05855.1|PER1_WHEAT/6.34743e-90/RecName: Full=Peroxidase; AltName: Full=WP2; Flags: Precursor
gnl|UG|Ta#S13175722	9.25	2.28	-2.02042	3.93e-07	3.67e-06	5.28	-0.808915	0.0133256	0.0449427	GO:0044424//intracellular part	-	-	gi|326517116|dbj|BAJ99924.1|/7.34689e-25/predicted protein [Hordeum vulgare subsp. vulgare]
gnl|UG|Ta#S17892730	6.39	1.58	-2.01589	2.76e-05	0.000186243	6.38	-0.00225951	0.996286	0.996665	GO:0043231//intracellular membrane-bounded organelle	-	-	gi|326487920|dbj|BAJ89799.1|/3.22016e-31/predicted protein [Hordeum vulgare subsp. vulgare]
gnl|UG|Ta#S12922443	6.39	1.58	-2.01589	2.76e-05	0.000186174	4.19	-0.608866	0.109885	0.22838	GO:0043231//intracellular membrane-bounded organelle	GO:0046914//transition metal ion binding;GO:0001071//nucleic acid binding transcription factor activity;GO:0003677//DNA binding	GO:0009314//response to radiation;GO:0048511//rhythmic process;GO:0006351//transcription, DNA-dependent	gi|326518913|dbj|BAJ92617.1|/3.98336e-42/predicted protein [Hordeum vulgare subsp. vulgare]
gnl|UG|Ta#S13042992	17.67	4.38	-2.0123	2.23e-12	3.65e-11	15.31	-0.206828	0.32939	0.447154	-	-	-	gi|357158251|ref|XP_003578066.1|/4.08406e-33/PREDICTED: uncharacterized protein LOC100821553 [Brachypodium distachyon]
gnl|UG|Ta#S26028519	10.6	2.63	-2.01093	6.04e-08	6.29e-07	2	-2.40599	2.46e-09	2.85e-08	GO:0042579//microbody	GO:0046914//transition metal ion binding;GO:0016705//oxidoreductase activity, acting on paired donors, with incorporation or reduction of molecular oxygen	GO:0044710	gi|326530926|dbj|BAK01261.1|/1.10997e-136/predicted protein [Hordeum vulgare subsp. vulgare]
gnl|UG|Ta#S52542952	7.74	1.93	-2.00373	4.14e-06	3.29e-05	7.65	-0.0168738	0.962568	0.968407	GO:0009536//plastid	-	-	gi|326491473|dbj|BAJ94214.1|/1.3271e-79/predicted protein [Hordeum vulgare subsp. vulgare]
gnl|UG|Ta#S17987358	11.95	2.98	-2.00363	9.36e-09	1.08e-07	4.01	-1.57534	1.59e-06	1.33e-05	GO:0016020//membrane	-	GO:0006810//transport	gi|357165742|ref|XP_003580478.1|/1.64078e-67/PREDICTED: probable peptide/nitrate transporter At1g62200-like [Brachypodium distachyon]
gnl|UG|Ta#S26025517	49.81	12.43	-2.00261	4.57e-32	2.33e-30	14.4	-1.79037	3.58e-27	1.21e-25	GO:0043231//intracellular membrane-bounded organelle	GO:0046914//transition metal ion binding	-	gi|326524388|dbj|BAK00577.1|/7.25019e-47/predicted protein [Hordeum vulgare subsp. vulgare]
gnl|UG|Ta#S52544043	8.41	2.1	-2.00172	1.61e-06	1.37e-05	3.1	-1.43984	0.000169687	0.000967056	GO:0043231//intracellular membrane-bounded organelle	GO:0003676//nucleic acid binding	-	gi|326491891|dbj|BAJ98170.1|/1.67151e-177/predicted protein [Hordeum vulgare subsp. vulgare]
gnl|UG|Ta#S52546711	9.76	2.45	-1.9941	2.46e-07	2.36e-06	6.2	-0.654613	0.034188	0.0973898	GO:0031224//intrinsic to membrane	GO:0005249//voltage-gated potassium channel activity	GO:0009725//response to hormone stimulus;GO:0044763;GO:0006950//response to stress;GO:0030001//metal ion transport	gi|357167662|ref|XP_003581272.1|/0/PREDICTED: potassium channel KOR2-like [Brachypodium distachyon]
gnl|UG|Ta#S37808080	11.11	2.8	-1.98836	3.79e-08	4.08e-07	4.37	-1.34615	3.96e-05	0.000258767	-	-	-	gi|326488973|dbj|BAJ98098.1|/2.4016e-35/predicted protein [Hordeum vulgare subsp. vulgare]
gnl|UG|Ta#S22390777	21.54	5.43	-1.98799	1.41e-14	3.62e-13	2.92	-2.88298	3.21e-21	9.28e-20	GO:0043231//intracellular membrane-bounded organelle	-	-	gi|357156725|ref|XP_003577555.1|/6.3222e-24/PREDICTED: uncharacterized protein LOC100843401 [Brachypodium distachyon]
gnl|UG|Ta#S52544115	5.55	1.4	-1.98706	0.000115292	0.00068492	2.73	-1.02359	0.0203142	0.0653977	-	-	-	gi|357165942|ref|XP_003580546.1|/0/PREDICTED: uncharacterized protein LOC100839778 [Brachypodium distachyon]
gnl|UG|Ta#S13134169	5.55	1.4	-1.98706	0.000115292	0.000684696	0.01	-9.11634	4.39e-10	5.47e-09	GO:0043231//intracellular membrane-bounded organelle	GO:0046906//tetrapyrrole binding;GO:0016209//antioxidant activity;GO:0043169//cation binding;GO:0003824//catalytic activity	GO:0006950//response to stress;GO:0044710	gi|242053005|ref|XP_002455648.1|/2.2104e-46/hypothetical protein SORBIDRAFT_03g016510 [Sorghum bicolor]
gnl|UG|Ta#S40813897	5.55	1.4	-1.98706	0.000115292	0.000684248	1.64	-1.75879	0.00045693	0.00236868	-	GO:0004672//protein kinase activity;GO:0032550	GO:0006464//cellular protein modification process	gi|157041103|dbj|BAF79635.1|/0/protein kinase [Triticum aestivum]
gnl|UG|Ta#S37806263	18	4.55	-1.98406	2.23e-12	3.67e-11	0.36	-5.64386	5.89e-28	2.03e-26	GO:0043231//intracellular membrane-bounded organelle	GO:0005515//protein binding	GO:0048506;GO:0043401//steroid hormone mediated signaling pathway;GO:0000902//cell morphogenesis;GO:0010015//root morphogenesis;GO:0009639//response to red or far red light	gi|357113838|ref|XP_003558708.1|/2.13882e-32/PREDICTED: transcription factor bHLH135-like [Brachypodium distachyon]
gnl|UG|Ta#S52546121	6.23	1.58	-1.97931	4.43e-05	0.000285311	2.92	-1.09326	0.00928746	0.0335552	GO:0009526//plastid envelope	GO:0016703;GO:0043169//cation binding;GO:0051536//iron-sulfur cluster binding	GO:0006605//protein targeting;GO:0044710	gi|357137389|ref|XP_003570283.1|/0/PREDICTED: pheophorbide a oxygenase, chloroplastic-like [Brachypodium distachyon]
gnl|UG|Ta#S52544018	13.8	3.5	-1.97924	9.15e-10	1.17e-08	9.11	-0.599145	0.0198591	0.0641006	GO:0005743//mitochondrial inner membrane;GO:0042579//microbody	GO:0000166//nucleotide binding;GO:0016651//oxidoreductase activity, acting on NAD(P)H	GO:0009416//response to light stimulus;GO:0032958//inositol phosphate biosynthetic process	gi|326494886|dbj|BAJ85538.1|/0/predicted protein [Hordeum vulgare subsp. vulgare]
gnl|UG|Ta#S31826672	6.9	1.75	-1.97924	1.71e-05	0.000120676	5.1	-0.436099	0.221288	0.386184	-	GO:0005488//binding	GO:0009725//response to hormone stimulus	gi|86129720|gb|ABC86569.1|/2.93272e-152/MYB transcription factor TaMYB1 [Triticum aestivum]
gnl|UG|Ta#S26026820	7.57	1.93	-1.97169	6.62e-06	5.06e-05	4.92	-0.621635	0.0757862	0.181532	-	-	-	gi|218186951|gb|EEC69378.1|/4.78403e-69/hypothetical protein OsI_38513 [Oryza sativa Indica Group]
gnl|UG|Ta#S37890758	8.92	2.28	-1.96801	1e-06	8.84e-06	3.83	-1.2197	0.000648174	0.00325911	GO:0043231//intracellular membrane-bounded organelle	GO:0001871;GO:0004672//protein kinase activity;GO:0032550	GO:0006796//phosphate-containing compound metabolic process;GO:0006464//cellular protein modification process	gi|326532496|dbj|BAK05177.1|/1.00584e-88/predicted protein [Hordeum vulgare subsp. vulgare]
gnl|UG|Ta#S24623185	20.53	5.25	-1.96734	8.86e-14	2e-12	19.13	-0.101897	0.60011	0.70872	-	GO:0003824//catalytic activity	GO:0009628//response to abiotic stimulus;GO:0042221//response to chemical stimulus;GO:0009791//post-embryonic development	gi|20067423|emb|CAC94005.1|/6.07557e-121/glutathione transferase [Triticum aestivum]
gnl|UG|Ta#S52544341	41.06	10.5	-1.96734	4.08e-26	1.79e-24	26.97	-0.606378	4.49e-05	0.000290372	-	GO:0017111//nucleoside-triphosphatase activity;GO:0032550	GO:0006625//protein targeting to peroxisome;GO:0009062//fatty acid catabolic process	gi|357165963|ref|XP_003580553.1|/0/PREDICTED: peroxisome biogenesis protein 6-like [Brachypodium distachyon]
gnl|UG|Ta#S38479073	21.87	5.6	-1.96545	1.4e-14	3.63e-13	18.77	-0.220525	0.247154	0.387729	-	GO:0005515//protein binding;GO:0008171//O-methyltransferase activity	GO:0008152//metabolic process	gi|145693798|gb|ABP93668.1|/0/O-methytransferase 4 [Triticum aestivum]
gnl|UG|Ta#S52543522	251.55	64.42	-1.96526	2.42e-151	2.2e-149	82.36	-1.61083	1.22e-112	8.64e-111	GO:0031224//intrinsic to membrane	GO:0046914//transition metal ion binding;GO:0016717//oxidoreductase activity, acting on paired donors, with oxidation of a pair of donors resulting in the reduction of molecular oxygen to two molecules of water;GO:0046996	GO:0006694//steroid biosynthetic process;GO:0006631//fatty acid metabolic process	gi|326515348|dbj|BAK03587.1|/5.00829e-166/predicted protein [Hordeum vulgare subsp. vulgare]
gnl|UG|Ta#S13133589	21.2	5.43	-1.96504	3.53e-14	8.54e-13	0.73	-4.86002	1.08e-30	3.96e-29	GO:0043231//intracellular membrane-bounded organelle	GO:0016772//transferase activity, transferring phosphorus-containing groups	GO:0006796//phosphate-containing compound metabolic process	gi|326522823|dbj|BAJ88457.1|/1.45522e-21/predicted protein [Hordeum vulgare subsp. vulgare]
gnl|UG|Ta#S13137434	16.32	4.2	-1.95818	3.56e-11	5.19e-10	9.29	-0.812891	0.000917414	0.00444415	-	-	-	gi|326503182|dbj|BAJ99216.1|/7.73707e-11/predicted protein [Hordeum vulgare subsp. vulgare]
gnl|UG|Ta#S17888161	101.13	26.08	-1.9552	1.69e-61	1.19e-59	45.74	-1.14468	3.17e-28	1.11e-26	GO:0009521;GO:0031224//intrinsic to membrane;GO:0009534//chloroplast thylakoid	GO:0046906//tetrapyrrole binding;GO:0043169//cation binding	GO:0006464//cellular protein modification process;GO:0006091//generation of precursor metabolites and energy	gi|115793|sp|P27523.1|CB23_HORVU/2.17009e-152/RecName: Full=Chlorophyll a-b binding protein of LHCII type III, chloroplastic; Short=CAB; Flags: Precursor
gnl|UG|Ta#S52545855	32.47	8.4	-1.95065	9.33e-21	3.35e-19	23.14	-0.488719	0.00283808	0.0120404	-	-	-	gi|118767203|gb|ABL11477.1|/0/ELF3 protein [Triticum aestivum]
gnl|UG|Ta#S26028981	28.27	7.35	-1.94346	3.59e-18	1.16e-16	31.89	0.173832	0.264116	0.410179	-	GO:0036094//small molecule binding;GO:0097159//organic cyclic compound binding	-	gi|326514092|dbj|BAJ92196.1|/2.47975e-134/predicted protein [Hordeum vulgare subsp. vulgare]
gnl|UG|Ta#S18006894	33.65	8.75	-1.94325	2.35e-21	8.65e-20	37.72	0.164723	0.249476	0.390672	GO:0016020//membrane;GO:0044424//intracellular part	-	GO:0009725//response to hormone stimulus;GO:0010038//response to metal ion	gi|451193|gb|AAC37416.1|/2.01528e-91/wali7, partial [Triticum aestivum]
gnl|UG|Ta#S12922965	6.73	1.75	-1.94325	2.72e-05	0.000184583	1.28	-2.39446	2.36e-06	1.92e-05	GO:0043231//intracellular membrane-bounded organelle;GO:0016020//membrane	GO:0046906//tetrapyrrole binding;GO:0046914//transition metal ion binding;GO:0016709//oxidoreductase activity, acting on paired donors, with incorporation or reduction of molecular oxygen, NAD(P)H as one donor, and incorporation of one atom of oxygen;GO:0016741	GO:0044710	gi|6166036|sp|P93596.1|CP51_WHEAT/0/RecName: Full=Obtusifoliol 14-alpha demethylase; AltName: Full=CYPLI; AltName: Full=Cytochrome P450 51; AltName: Full=Cytochrome P450-LIA1
gnl|UG|Ta#S17973163	6.73	1.75	-1.94325	2.72e-05	0.000184514	2.73	-1.30171	0.00192524	0.00853767	-	-	-	gi|326524696|dbj|BAK04284.1|/1.47602e-13/predicted protein [Hordeum vulgare subsp. vulgare]
gnl|UG|Ta#S17888694	9.42	2.45	-1.94295	6.23e-07	5.65e-06	9.84	0.0629313	0.817394	0.882291	-	-	-	gi|326487406|dbj|BAJ89687.1|/7.82192e-78/predicted protein [Hordeum vulgare subsp. vulgare]
gnl|UG|Ta#S17986490	8.75	2.28	-1.94025	1.59e-06	1.36e-05	3.83	-1.19194	0.000907942	0.00440174	-	-	-	gi|357167854|ref|XP_003581364.1|/1.43237e-68/PREDICTED: uncharacterized protein LOC100841502 [Brachypodium distachyon]
gnl|UG|Ta#S16203422	34.83	9.1	-1.93639	5.94e-22	2.26e-20	35.53	0.0287072	0.839648	0.901712	-	-	-	gi|115479127|ref|NP_001063157.1|/6.55517e-10/Os09g0412400 [Oryza sativa Japonica Group]
gnl|UG|Ta#S48377775	28.1	7.35	-1.93475	5.64e-18	1.8e-16	10.93	-1.36228	3.23e-11	4.43e-10	GO:0016020//membrane	GO:0032550;GO:0016301//kinase activity	GO:0043401//steroid hormone mediated signaling pathway;GO:0006464//cellular protein modification process;GO:0006796//phosphate-containing compound metabolic process	gi|94983865|gb|ABF50637.1|/0/tetratricopeptide repeat-containing protein kinase 1 [Triticum aestivum]
gnl|UG|Ta#S52543705	15.99	4.2	-1.92871	8.88e-11	1.25e-09	10.2	-0.648601	0.0071333	0.0265541	GO:0043231//intracellular membrane-bounded organelle	GO:0004672//protein kinase activity;GO:0032550	GO:0006796//phosphate-containing compound metabolic process;GO:0006464//cellular protein modification process	gi|357132127|ref|XP_003567684.1|/1.69294e-165/PREDICTED: cysteine-rich receptor-like protein kinase 25-like [Brachypodium distachyon]
gnl|UG|Ta#S13178901	41.22	10.85	-1.92565	1.57e-25	6.76e-24	9.84	-2.06661	3.32e-27	1.13e-25	GO:0043231//intracellular membrane-bounded organelle	GO:0016798//hydrolase activity, acting on glycosyl bonds	GO:0044238//primary metabolic process	gi|326528883|dbj|BAJ97463.1|/2.7181e-59/predicted protein [Hordeum vulgare subsp. vulgare]
gnl|UG|Ta#S37758920	13.97	3.68	-1.92455	1.43e-09	1.8e-08	7.11	-0.974411	0.000354744	0.00189169	GO:0043231//intracellular membrane-bounded organelle	-	-	gi|326509193|dbj|BAJ86989.1|/2.62369e-77/predicted protein [Hordeum vulgare subsp. vulgare]
gnl|UG|Ta#S17890537	12.62	3.33	-1.92212	9.2e-09	1.06e-07	11.3	-0.159389	0.523166	0.635673	GO:0031090//organelle membrane;GO:0043231//intracellular membrane-bounded organelle	-	GO:0006952//defense response	gi|326489328|dbj|BAK01647.1|/1.57187e-93/predicted protein [Hordeum vulgare subsp. vulgare]
gnl|UG|Ta#S17977346	10.6	2.8	-1.92057	1.51e-07	1.5e-06	0.36	-4.87992	6.74e-16	1.6e-14	-	-	-	gi|63087730|emb|CAI93180.1|/1.4474e-08/glycosyltransferase [Triticum aestivum]
gnl|UG|Ta#S52542652	41.73	11.03	-1.91965	9.89e-26	4.3e-24	16.95	-1.2998	5.63e-15	1.27e-13	GO:0031224//intrinsic to membrane;GO:0043231//intracellular membrane-bounded organelle	-	GO:0044763	gi|253960506|dbj|BAH84976.1|/0/silicon transporter [Hordeum vulgare]
gnl|UG|Ta#S52545342	119.8	31.68	-1.91898	8.49e-71	6.29e-69	38.99	-1.61945	5.55e-55	2.84e-53	GO:0043231//intracellular membrane-bounded organelle	GO:0016772//transferase activity, transferring phosphorus-containing groups	GO:0006796//phosphate-containing compound metabolic process	gi|326502282|dbj|BAJ95204.1|/0/predicted protein [Hordeum vulgare subsp. vulgare]
gnl|UG|Ta#S17891583	9.93	2.63	-1.91673	3.86e-07	3.61e-06	3.28	-1.5981	1.02e-05	7.41e-05	GO:0043231//intracellular membrane-bounded organelle	-	-	gi|326498185|dbj|BAJ94955.1|/2.44844e-36/predicted protein [Hordeum vulgare subsp. vulgare]
gnl|UG|Ta#S32556781	7.24	1.93	-1.90739	1.67e-05	0.000118535	3.1	-1.22372	0.00213282	0.00939032	GO:0043231//intracellular membrane-bounded organelle	-	-	gi|357117766|ref|XP_003560633.1|/1.13402e-77/PREDICTED: uncharacterized protein LOC100821666 [Brachypodium distachyon]
gnl|UG|Ta#S52545455	6.56	1.75	-1.90634	4.33e-05	0.000279391	3.83	-0.776351	0.0445532	0.118585	GO:0030312//external encapsulating structure;GO:0031981//nuclear lumen;GO:0044444//cytoplasmic part;GO:0012505//endomembrane system	GO:0022892	GO:0022415;GO:0006886//intracellular protein transport	gi|357129499|ref|XP_003566399.1|/0/PREDICTED: importin subunit alpha-1a-like [Brachypodium distachyon]
gnl|UG|Ta#S52542883	6.56	1.75	-1.90634	4.33e-05	0.000279292	6.2	-0.0814276	0.812524	0.881531	-	GO:0005488//binding	-	gi|326494266|dbj|BAJ90402.1|/0/predicted protein [Hordeum vulgare subsp. vulgare]
gnl|UG|Ta#S52540993	13.12	3.5	-1.90634	5.72e-09	6.74e-08	8.75	-0.584413	0.026042	0.0779735	GO:0009526//plastid envelope;GO:0009532//plastid stroma;GO:0005576//extracellular region	GO:0017111//nucleoside-triphosphatase activity;GO:0032550;GO:0008135//translation factor activity, nucleic acid binding	GO:0044093;GO:0042254//ribosome biogenesis;GO:0006470//protein dephosphorylation;GO:0003006//developmental process involved in reproduction;GO:0006351//transcription, DNA-dependent;GO:0019684//photosynthesis, light reaction;GO:0005982//starch metabolic process;GO:0009154//purine ribonucleotide catabolic process;GO:0005984//disaccharide metabolic process;GO:0006007//glucose catabolic process;GO:00…	gi|326493310|dbj|BAJ85116.1|/0/predicted protein [Hordeum vulgare subsp. vulgare]
gnl|UG|Ta#S52541991	6.56	1.75	-1.90634	4.33e-05	0.000279193	3.28	-1	0.0129922	0.0439796	-	-	GO:0048731	gi|326533720|dbj|BAK05391.1|/0/predicted protein [Hordeum vulgare subsp. vulgare]
gnl|UG|Ta#S18012496	11.78	3.15	-1.90292	3.68e-08	3.97e-07	3.64	-1.69433	5.3e-07	4.74e-06	-	-	-	gi|326520475|dbj|BAK07496.1|/2.269e-91/predicted protein [Hordeum vulgare subsp. vulgare]
gnl|UG|Ta#S26026729	39.88	10.68	-1.90075	2.36e-24	9.8e-23	150.33	1.9144	3.48e-13	6.07e-12	-	-	-	gi|308081128|ref|NP_001182965.1|/3.94541e-12/uncharacterized protein LOC100501274 [Zea mays]
gnl|UG|Ta#S17974117	5.89	1.58	-1.89834	0.000112461	0.000669418	4.19	-0.491317	0.20787	0.36624	-	-	-	gi|326510157|dbj|BAJ87295.1|/2.22565e-56/predicted protein [Hordeum vulgare subsp. vulgare]
gnl|UG|Ta#S17977773	10.43	2.8	-1.89724	2.38e-07	2.29e-06	4.56	-1.19363	0.000279102	0.00151868	-	GO:0016740//transferase activity	-	gi|357119705|ref|XP_003561575.1|/1.62597e-93/PREDICTED: probable glutathione S-transferase-like [Brachypodium distachyon]
gnl|UG|Ta#S17897019	19.52	5.25	-1.89456	1.35e-12	2.28e-11	13.85	-0.495067	0.0194529	0.0631106	GO:0044424//intracellular part	GO:0016211;GO:0032550	GO:0006541//glutamine metabolic process;GO:0071941	gi|40317416|gb|AAR84347.1|/1.76293e-104/glutamine synthetase isoform GSr1 [Triticum aestivum]
gnl|UG|Ta#S32530512	41.56	11.2	-1.8917	3.72e-25	1.58e-23	7.65	-2.44166	2.96e-33	1.16e-31	GO:0043231//intracellular membrane-bounded organelle	GO:0036094//small molecule binding;GO:0043566//structure-specific DNA binding	GO:0071555//cell wall organization;GO:0006970//response to osmotic stress;GO:0042254//ribosome biogenesis	gi|158516903|gb|ABW70168.1|/3.1299e-26/putative glycine-rich RNA-binding protein 2 [Bambusa oldhamii]
gnl|UG|Ta#S52542758	9.09	2.45	-1.8915	1.56e-06	1.33e-05	8.2	-0.148656	0.616446	0.719246	GO:0016021//integral to membrane	GO:0015144//carbohydrate transmembrane transporter activity	GO:0006810//transport	gi|357135444|ref|XP_003569319.1|/1.49526e-86/PREDICTED: bidirectional sugar transporter SWEET6b-like [Brachypodium distachyon]
gnl|UG|Ta#S13132885	75.21	20.31	-1.88873	3.53e-44	2.2e-42	45.74	-0.717468	1.39e-10	1.81e-09	-	-	-	gi|326529001|dbj|BAK00894.1|/1.50401e-07/predicted protein [Hordeum vulgare subsp. vulgare]
gnl|UG|Ta#S37759316	17.5	4.73	-1.88744	2.15e-11	3.2e-10	33.16	0.922089	1.13e-07	1.11e-06	-	-	-	gi|326490255|dbj|BAJ84791.1|/1.38184e-15/predicted protein [Hordeum vulgare subsp. vulgare]
gnl|UG|Ta#S13048925	21.37	5.78	-1.88645	1.33e-13	2.86e-12	61.23	1.51865	1.18e-14	2.6e-13	-	-	-	gi|326506620|dbj|BAJ91351.1|/9.01452e-33/predicted protein [Hordeum vulgare subsp. vulgare]
gnl|UG|Ta#S52545767	8.41	2.28	-1.88307	3.99e-06	3.18e-05	8.2	-0.0364819	0.90542	0.943129	GO:0009536//plastid	GO:0016741	GO:0008152//metabolic process	gi|326532578|dbj|BAK05218.1|/1.87424e-147/predicted protein [Hordeum vulgare subsp. vulgare]
gnl|UG|Ta#S52545840	31.63	8.58	-1.88224	2.15e-19	7.33e-18	10.02	-1.65841	3.83e-16	9.14e-15	GO:0043234//protein complex	-	GO:0051319;GO:0000338//protein deneddylation	gi|326512940|dbj|BAK03377.1|/0/predicted protein [Hordeum vulgare subsp. vulgare]
gnl|UG|Ta#S52542770	18	4.9	-1.87714	1.34e-11	2.05e-10	9.29	-0.954246	6.62e-05	0.000409456	-	-	-	gi|326487948|dbj|BAJ89813.1|/0/predicted protein [Hordeum vulgare subsp. vulgare]
gnl|UG|Ta#S52544616	27.6	7.53	-1.87395	5.23e-17	1.58e-15	20.04	-0.461786	0.00912518	0.0329883	GO:0009526//plastid envelope;GO:0009534//chloroplast thylakoid	GO:0016627//oxidoreductase activity, acting on the CH-CH group of donors;GO:0036094//small molecule binding	GO:0044710;GO:0006779//porphyrin-containing compound biosynthetic process	gi|288904218|gb|AAZ67145.2|/0/geranylgeranyl hydrogenase [Triticum aestivum]
gnl|UG|Ta#S52541436	10.26	2.8	-1.87353	3.75e-07	3.51e-06	3.64	-1.49502	1.92e-05	0.000133703	-	-	-	gi|326488447|dbj|BAJ93892.1|/0/predicted protein [Hordeum vulgare subsp. vulgare]
gnl|UG|Ta#S52896661	7.07	1.93	-1.87311	2.64e-05	0.000179785	2.55	-1.47121	0.00048373	0.00249216	-	-	-	gi|326497691|dbj|BAK05935.1|/2.11079e-47/predicted protein [Hordeum vulgare subsp. vulgare]
gnl|UG|Ta#S52542839	16.66	4.55	-1.87245	8.48e-11	1.2e-09	20.23	0.280108	0.15994	0.294329	GO:0016020//membrane	GO:0046914//transition metal ion binding	-	gi|326513050|dbj|BAK03432.1|/0/predicted protein [Hordeum vulgare subsp. vulgare]
gnl|UG|Ta#S18011564	23.05	6.3	-1.87134	2.06e-14	5.19e-13	20.96	-0.137128	0.453318	0.573163	GO:0009536//plastid	GO:0015036//disulfide oxidoreductase activity	GO:0019725//cellular homeostasis	gi|326501688|dbj|BAK02633.1|/2.05001e-53/predicted protein [Hordeum vulgare subsp. vulgare]
gnl|UG|Ta#S17974669	13.46	3.68	-1.8709	5.56e-09	6.57e-08	7.65	-0.815147	0.00258212	0.0111211	GO:0043232;GO:0043231//intracellular membrane-bounded organelle	GO:0008092//cytoskeletal protein binding	GO:0008064//regulation of actin polymerization or depolymerization	gi|357137623|ref|XP_003570399.1|/1.33159e-101/PREDICTED: actin-related protein 2/3 complex subunit 1-like [Brachypodium distachyon]
gnl|UG|Ta#S52543510	35.84	9.8	-1.87072	1.35e-21	5.04e-20	30.07	-0.253246	0.0903174	0.199996	-	GO:0046914//transition metal ion binding	-	gi|326528835|dbj|BAJ97439.1|/1.60096e-96/predicted protein [Hordeum vulgare subsp. vulgare]
gnl|UG|Ta#S26028620	12.79	3.5	-1.86959	1.41e-08	1.6e-07	9.29	-0.461266	0.0774724	0.177223	GO:0043231//intracellular membrane-bounded organelle	GO:0003676//nucleic acid binding;GO:0036094//small molecule binding	GO:0009072//aromatic amino acid family metabolic process	gi|326514404|dbj|BAJ96189.1|/3.66464e-102/predicted protein [Hordeum vulgare subsp. vulgare]
gnl|UG|Ta#S52544836	12.79	3.5	-1.86959	1.41e-08	1.6e-07	8.2	-0.64132	0.0172194	0.056775	GO:0044444//cytoplasmic part;GO:0016020//membrane	GO:0008443//phosphofructokinase activity;GO:0030247//polysaccharide binding;GO:0032550;GO:0050308//sugar-phosphatase activity	GO:0006796//phosphate-containing compound metabolic process;GO:0019318//hexose metabolic process	gi|326524708|dbj|BAK04290.1|/0/predicted protein [Hordeum vulgare subsp. vulgare]
gnl|UG|Ta#S22365318	47.96	13.13	-1.86896	2.35e-28	1.1e-26	20.96	-1.19419	4.53e-15	1.03e-13	GO:0031090//organelle membrane;GO:0043231//intracellular membrane-bounded organelle;GO:0031224//intrinsic to membrane	-	GO:0009725//response to hormone stimulus;GO:0044763;GO:0006970//response to osmotic stress;GO:0006810//transport	gi|357125096|ref|XP_003564231.1|/7.73647e-66/PREDICTED: vesicle-associated membrane protein 713-like [Brachypodium distachyon]
gnl|UG|Ta#S52545370	6.39	1.75	-1.86846	6.84e-05	0.00042789	7.11	0.154034	0.641178	0.745174	-	-	GO:0009791//post-embryonic development	gi|357121158|ref|XP_003562288.1|/0/PREDICTED: BTB/POZ domain-containing protein NPY2-like [Brachypodium distachyon]
gnl|UG|Ta#S26022903	21.71	5.95	-1.8674	1.3e-13	2.79e-12	16.95	-0.357074	0.0685752	0.166118	-	-	-	gi|326494634|dbj|BAJ94436.1|/3.86136e-103/predicted protein [Hordeum vulgare subsp. vulgare]
gnl|UG|Ta#S52541512	9.59	2.63	-1.86647	9.57e-07	8.46e-06	6.92	-0.470759	0.12016	0.245604	-	-	-	gi|326510633|dbj|BAJ87533.1|/0/predicted protein [Hordeum vulgare subsp. vulgare]
gnl|UG|Ta#S18006519	18.51	5.08	-1.8654	8.3e-12	1.3e-10	17.86	-0.0515728	0.799764	0.870407	GO:0043231//intracellular membrane-bounded organelle	GO:0046914//transition metal ion binding;GO:0008135//translation factor activity, nucleic acid binding;GO:0008134//transcription factor binding	GO:0006412//translation;GO:0006351//transcription, DNA-dependent	gi|326531378|dbj|BAK05040.1|/4.55909e-71/predicted protein [Hordeum vulgare subsp. vulgare]
gnl|UG|Ta#S37443272	23.56	6.48	-1.86227	1.28e-14	3.34e-13	8.75	-1.42898	3.02e-10	3.8e-09	-	GO:0003676//nucleic acid binding	-	gi|126508734|gb|ABO15543.1|/8.8546e-126/WRKY13 transcription factor [Triticum aestivum]
gnl|UG|Ta#S17975686	25.41	7	-1.85997	1.28e-15	3.59e-14	11.66	-1.12383	5.79e-08	5.82e-07	GO:0043231//intracellular membrane-bounded organelle	GO:0004175//endopeptidase activity	GO:0019538//protein metabolic process	gi|326493706|dbj|BAJ85314.1|/2.71449e-12/predicted protein [Hordeum vulgare subsp. vulgare]
gnl|UG|Ta#S17984604	8.24	2.28	-1.85361	6.27e-06	4.81e-05	4.37	-0.915011	0.0095556	0.0344226	GO:0031981//nuclear lumen;GO:0000785//chromatin	GO:0003676//nucleic acid binding;GO:0046983//protein dimerization activity	GO:0034728//nucleosome organization	gi|388517407|gb|AFK46765.1|/5.71099e-33/unknown [Lotus japonicus]
gnl|UG|Ta#S17986824	22.72	6.3	-1.85054	5.01e-14	1.19e-12	5.1	-2.15539	2.09e-16	5.06e-15	GO:0031981//nuclear lumen	GO:0003676//nucleic acid binding	-	gi|326513622|dbj|BAJ87830.1|/1.13352e-97/predicted protein [Hordeum vulgare subsp. vulgare]
gnl|UG|Ta#S26025017	40.38	11.2	-1.85014	8.27e-24	3.33e-22	9.84	-2.03691	3.24e-26	1.06e-24	-	GO:0016813//hydrolase activity, acting on carbon-nitrogen (but not peptide) bonds, in linear amidines	-	gi|326507418|dbj|BAK03102.1|/4.12748e-95/predicted protein [Hordeum vulgare subsp. vulgare]
gnl|UG|Ta#S52544007	19.52	5.43	-1.84593	3.2e-12	5.18e-11	23.51	0.268321	0.145908	0.286769	GO:0005622//intracellular;GO:0044425//membrane part	GO:0005488//binding;GO:0022890//inorganic cation transmembrane transporter activity;GO:0046915//transition metal ion transmembrane transporter activity	GO:0016192//vesicle-mediated transport;GO:0000041//transition metal ion transport;GO:0009606//tropism;GO:0006605//protein targeting	gi|326500912|dbj|BAJ95122.1|/2.59609e-155/predicted protein [Hordeum vulgare subsp. vulgare]
gnl|UG|Ta#S52542373	26.42	7.35	-1.84581	4.93e-16	1.41e-14	9.29	-1.50788	3.9e-12	5.76e-11	-	-	-	gi|357163653|ref|XP_003579802.1|/1.11644e-105/PREDICTED: uncharacterized protein LOC100843116 [Brachypodium distachyon]
gnl|UG|Ta#S52546224	11.95	3.33	-1.84342	5.59e-08	5.85e-07	17.86	0.579721	0.00950082	0.0342655	GO:0043231//intracellular membrane-bounded organelle	GO:0032550;GO:0004672//protein kinase activity	GO:0009725//response to hormone stimulus;GO:0006464//cellular protein modification process;GO:0006796//phosphate-containing compound metabolic process;GO:0007154//cell communication	gi|410947095|gb|AFV95074.1|/0/CBL-interacting protein kinase 31 [Triticum aestivum]
gnl|UG|Ta#S22391406	13.8	3.85	-1.84174	5.37e-09	6.35e-08	3.1	-2.15433	1.71e-10	2.21e-09	GO:0043231//intracellular membrane-bounded organelle	GO:0005488//binding	GO:0009626//plant-type hypersensitive response;GO:0009813//flavonoid biosynthetic process;GO:0006605//protein targeting;GO:0010876//lipid localization	gi|1848225|gb|AAB47967.1|/2.04259e-34/nonspecific lipid transfer protein [Hordeum vulgare]
gnl|UG|Ta#S52542933	9.42	2.63	-1.84066	1.5e-06	1.29e-05	6.01	-0.648362	0.039488	0.110571	-	-	-	gi|357136476|ref|XP_003569830.1|/1.3495e-08/PREDICTED: LOW QUALITY PROTEIN: lipid-A-disaccharide synthase-like [Brachypodium distachyon]
gnl|UG|Ta#S52543054	6.9	1.93	-1.838	4.16e-05	0.000270497	8.02	0.217006	0.48787	0.606436	GO:0016020//membrane	-	GO:0015833//peptide transport	gi|357127371|ref|XP_003565355.1|/0/PREDICTED: probable peptide/nitrate transporter At5g13400-like [Brachypodium distachyon]
gnl|UG|Ta#S22380157	35.67	9.98	-1.8376	4.91e-21	1.78e-19	24.78	-0.525535	0.000830648	0.00405693	-	-	-	gi|357146925|ref|XP_003574160.1|/1.95915e-35/PREDICTED: remorin-like [Brachypodium distachyon]
gnl|UG|Ta#S17988520	15.65	4.38	-1.83716	5.2e-10	6.86e-09	2.92	-2.42212	2.69e-13	4.83e-12	-	-	-	gi|326530224|dbj|BAJ97538.1|/3.05692e-87/predicted protein [Hordeum vulgare subsp. vulgare]
gnl|UG|Ta#S16057924	21.87	6.13	-1.83499	1.95e-13	3.99e-12	8.38	-1.38393	3.2e-09	3.68e-08	GO:0009536//plastid	GO:0016301//kinase activity;GO:0032550	GO:0007276//gamete generation;GO:0044272//sulfur compound biosynthetic process;GO:0006796//phosphate-containing compound metabolic process	gi|357151469|ref|XP_003575801.1|/3.28463e-118/PREDICTED: adenylyl-sulfate kinase, chloroplastic-like [Brachypodium distachyon]
gnl|UG|Ta#S52545448	25.58	7.18	-1.83296	1.91e-15	5.32e-14	15.67	-0.707011	0.000229912	0.00127056	-	GO:0046914//transition metal ion binding;GO:0042623//ATPase activity, coupled;GO:0032550	-	gi|357138723|ref|XP_003570939.1|/0/PREDICTED: DEAD-box ATP-dependent RNA helicase 35A-like [Brachypodium distachyon]
gnl|UG|Ta#S52543278	10.6	2.98	-1.83068	3.6e-07	3.38e-06	9.84	-0.107334	0.692832	0.777614	-	-	-	gi|326527137|dbj|BAK04510.1|/1.29801e-50/predicted protein [Hordeum vulgare subsp. vulgare]
gnl|UG|Ta#S34822158	89.35	25.21	-1.82547	7.08e-50	4.57e-48	25.69	-1.79826	9.85e-48	4.68e-46	-	GO:0016705//oxidoreductase activity, acting on paired donors, with incorporation or reduction of molecular oxygen	GO:0044710;GO:0051707//response to other organism	gi|78099745|gb|ABB20895.1|/6.39376e-177/flavanone 3-hydroxylase [Triticum aestivum]
gnl|UG|Ta#S22378278	8.08	2.28	-1.82532	9.83e-06	7.29e-05	4.92	-0.715697	0.0378904	0.106405	-	-	-	gi|326525523|dbj|BAJ88808.1|/8.88279e-39/predicted protein [Hordeum vulgare subsp. vulgare]
gnl|UG|Ta#S17977298	8.08	2.28	-1.82532	9.83e-06	7.29e-05	5.28	-0.613817	0.0704618	0.170062	-	-	-	gi|63087730|emb|CAI93180.1|/3.49945e-07/glycosyltransferase [Triticum aestivum]
gnl|UG|Ta#S32656390	8.08	2.28	-1.82532	9.83e-06	7.29e-05	2.19	-1.88342	8.4e-06	6.18e-05	GO:0043231//intracellular membrane-bounded organelle	GO:0046914//transition metal ion binding;GO:0097159//organic cyclic compound binding	-	gi|222618080|gb|EEE54212.1|/1.81203e-15/hypothetical protein OsJ_01066 [Oryza sativa Japonica Group]
gnl|UG|Ta#S12923244	11.78	3.33	-1.82275	8.71e-08	8.91e-07	7.11	-0.728418	0.0105264	0.0375525	GO:0030312//external encapsulating structure;GO:0009526//plastid envelope;GO:0009534//chloroplast thylakoid;GO:0009570//chloroplast stroma;GO:0005576//extracellular region	GO:0032550;GO:0008047//enzyme activator activity	GO:0009314//response to radiation;GO:0006952//defense response;GO:0019222//regulation of metabolic process	gi|7960277|gb|AAF71272.1|AF251264_1/0/ribulose bisphosphate carboxylase activase B [Triticum aestivum]
gnl|UG|Ta#S13140969	19.18	5.43	-1.82058	7.72e-12	1.21e-10	10.2	-0.911034	7.45e-05	0.000455764	-	-	-	gi|326506576|dbj|BAJ91329.1|/1.97398e-38/predicted protein [Hordeum vulgare subsp. vulgare]
gnl|UG|Ta#S52544941	108.19	30.63	-1.82055	8.23e-60	5.66e-58	61.95	-0.804391	1.91e-17	4.85e-16	GO:0043231//intracellular membrane-bounded organelle	-	-	gi|357112679|ref|XP_003558135.1|/1.31061e-94/PREDICTED: gamma-interferon-inducible lysosomal thiol reductase-like isoform 1 [Brachypodium distachyon]
gnl|UG|Ta#S16249521	7.4	2.1	-1.81714	2.53e-05	0.000172265	10.57	0.514378	0.0742162	0.178165	-	-	-	gi|116309921|emb|CAH66954.1|/1.85422e-24/OSIGBa0147H17.2 [Oryza sativa Indica Group]
gnl|UG|Ta#S18008394	24.06	6.83	-1.81668	1.86e-14	4.72e-13	12.57	-0.936652	5.46e-06	4.16e-05	GO:0043231//intracellular membrane-bounded organelle	-	-	gi|133741920|gb|ABO37956.1|/4.03998e-22/unknown protein [Triticum turgidum]
gnl|UG|Ta#S22379093	33.82	9.63	-1.81227	1.13e-19	3.92e-18	15.85	-1.09339	8.88e-10	1.07e-08	GO:0043231//intracellular membrane-bounded organelle	-	GO:0000097//sulfur amino acid biosynthetic process;GO:0046474//glycerophospholipid biosynthetic process;GO:0008380//RNA splicing	gi|326511625|dbj|BAJ91957.1|/2.23693e-54/predicted protein [Hordeum vulgare subsp. vulgare]
gnl|UG|Ta#S26027113	28.27	8.05	-1.81221	1.13e-16	3.37e-15	18.59	-0.604745	0.000736356	0.00366744	GO:0043231//intracellular membrane-bounded organelle	-	-	gi|326520974|dbj|BAJ92850.1|/8.9875e-124/predicted protein [Hordeum vulgare subsp. vulgare]
gnl|UG|Ta#S26028067	36.85	10.5	-1.81128	2.83e-21	1.03e-19	42.27	0.197969	0.144626	0.284492	-	GO:0052689	GO:0006007//glucose catabolic process	gi|326495298|dbj|BAJ85745.1|/2.60649e-130/predicted protein [Hordeum vulgare subsp. vulgare]
gnl|UG|Ta#S52544568	12.28	3.5	-1.81088	5.35e-08	5.64e-07	6.74	-0.86549	0.0024532	0.0106255	-	-	-	gi|326489577|dbj|BAK01769.1|/9.54762e-46/predicted protein [Hordeum vulgare subsp. vulgare]
gnl|UG|Ta#S12923074	13.46	3.85	-1.80575	1.3e-08	1.48e-07	5.28	-1.35007	5.54e-06	4.21e-05	GO:0043231//intracellular membrane-bounded organelle	GO:0016836//hydro-lyase activity	GO:0006547//histidine metabolic process	gi|551331|gb|AAA93197.1|/1.02682e-109/imidazoleglycerolphosphate dehydratase, partial [Triticum aestivum]
gnl|UG|Ta#S32542170	6.73	1.93	-1.80201	6.51e-05	0.000409037	2.55	-1.40011	0.00103513	0.00494284	GO:0043231//intracellular membrane-bounded organelle	GO:0008375//acetylglucosaminyltransferase activity	-	gi|357138738|ref|XP_003570946.1|/3.32485e-138/PREDICTED: probable glycosyltransferase At5g11130-like [Brachypodium distachyon]
gnl|UG|Ta#S26022700	6.73	1.93	-1.80201	6.51e-05	0.000408896	1.28	-2.39446	2.36e-06	1.92e-05	-	-	-	gi|326526787|dbj|BAK00782.1|/1.27463e-69/predicted protein [Hordeum vulgare subsp. vulgare]
gnl|UG|Ta#S52545856	92.04	26.43	-1.80008	2.25e-50	1.46e-48	48.47	-0.925169	1.08e-18	2.91e-17	GO:0016020//membrane;GO:0044424//intracellular part	GO:0032550	GO:0035556//intracellular signal transduction	gi|38502276|emb|CAD57742.1|/3.07743e-107/RAC-ROP-like G-protein [Hordeum vulgare subsp. vulgare]
gnl|UG|Ta#S22369513	17.67	5.08	-1.7984	7.53e-11	1.07e-09	5.47	-1.69169	7.3e-10	8.89e-09	GO:0016020//membrane	GO:0016741	GO:0008152//metabolic process	gi|326521420|dbj|BAJ96913.1|/5.15181e-85/predicted protein [Hordeum vulgare subsp. vulgare]
gnl|UG|Ta#S52544944	12.79	3.68	-1.79724	3.28e-08	3.56e-07	8.93	-0.518284	0.0491714	0.128645	GO:0009526//plastid envelope;GO:0031976	-	GO:0009451//RNA modification	gi|326495048|dbj|BAJ85620.1|/7.25126e-22/predicted protein [Hordeum vulgare subsp. vulgare]
gnl|UG|Ta#S42149934	30.96	8.93	-1.79367	6.7e-18	2.12e-16	19.32	-0.68031	8.71e-05	0.000524901	GO:0043231//intracellular membrane-bounded organelle;GO:0016020//membrane	GO:0032550;GO:0004702//receptor signaling protein serine/threonine kinase activity	GO:0007243//intracellular protein kinase cascade;GO:0006464//cellular protein modification process;GO:0006796//phosphate-containing compound metabolic process	gi|84105088|gb|ABC54584.1|/0/mitogen-activated protein kinase 2 [Triticum aestivum]
gnl|UG|Ta#S52543757	6.06	1.75	-1.79196	0.000168615	0.000957507	1.46	-2.05335	4.81e-05	0.000308115	GO:0016020//membrane;GO:0043231//intracellular membrane-bounded organelle	GO:0032550;GO:0004672//protein kinase activity	GO:0005976//polysaccharide metabolic process;GO:0065008;GO:0006796//phosphate-containing compound metabolic process;GO:0048513//organ development;GO:0071554//cell wall organization or biogenesis;GO:0016043//cellular component organization;GO:0006464//cellular protein modification process	gi|18844836|dbj|BAB85306.1|/0/putative receptor-like protein kinase [Oryza sativa Japonica Group]
gnl|UG|Ta#S52542273	6.06	1.75	-1.79196	0.000168615	0.000957208	4.19	-0.532368	0.169395	0.30944	-	-	-	gi|326513446|dbj|BAK06963.1|/4.03033e-87/predicted protein [Hordeum vulgare subsp. vulgare]
gnl|UG|Ta#S52543878	6.06	1.75	-1.79196	0.000168615	0.000956909	0.01	-9.24317	6.17e-11	8.28e-10	GO:0043231//intracellular membrane-bounded organelle	GO:0032550;GO:0004672//protein kinase activity	GO:0006464//cellular protein modification process	gi|326534370|dbj|BAJ89535.1|/0/predicted protein [Hordeum vulgare subsp. vulgare]
gnl|UG|Ta#S52543410	6.06	1.75	-1.79196	0.000168615	0.000956609	2.92	-1.05335	0.0127902	0.0433357	GO:0043231//intracellular membrane-bounded organelle	-	-	gi|326503852|dbj|BAK02712.1|/1.32764e-169/predicted protein [Hordeum vulgare subsp. vulgare]
gnl|UG|Ta#S32671233	6.06	1.75	-1.79196	0.000168615	0.000956311	3.46	-0.808546	0.0466538	0.12332	-	-	-	gi|326506504|dbj|BAJ86570.1|/6.27463e-55/predicted protein [Hordeum vulgare subsp. vulgare]
gnl|UG|Ta#S52542732	22.38	6.48	-1.78814	2.77e-13	5.37e-12	9.84	-1.18548	1.08e-07	1.06e-06	-	GO:0046914//transition metal ion binding	-	gi|326510521|dbj|BAJ87477.1|/0/predicted protein [Hordeum vulgare subsp. vulgare]
gnl|UG|Ta#S52545497	13.29	3.85	-1.78741	2.01e-08	2.24e-07	9.84	-0.433611	0.0883246	0.1957	GO:0033178//proton-transporting two-sector ATPase complex, catalytic domain;GO:0009534//chloroplast thylakoid;GO:0009526//plastid envelope	GO:0019829//cation-transporting ATPase activity	GO:0006818//hydrogen transport;GO:0009767//photosynthetic electron transport chain;GO:0006754//ATP biosynthetic process	gi|285014508|gb|ADC33136.1|/8.90302e-164/ATP synthase subunit [Triticum aestivum]
gnl|UG|Ta#S19225428	7.24	2.1	-1.7856	3.94e-05	0.000258161	6.38	-0.182433	0.585674	0.696183	-	-	-	gi|326498651|dbj|BAK02311.1|/4.70152e-87/predicted protein [Hordeum vulgare subsp. vulgare]
gnl|UG|Ta#S32570393	7.24	2.1	-1.7856	3.94e-05	0.000258068	3.1	-1.22372	0.00213282	0.00938808	-	-	-	gi|23504745|emb|CAD29478.1|/6.77843e-82/glutathione transferase F5 [Triticum aestivum]
gnl|UG|Ta#S26021488	24.73	7.18	-1.78421	1.69e-14	4.33e-13	13.12	-0.914495	6.16e-06	4.65e-05	-	-	-	gi|414587651|tpg|DAA38222.1|/1.04841e-48/TPA: putative MYB DNA-binding domain superfamily protein [Zea mays]
gnl|UG|Ta#S22388142	10.26	2.98	-1.78365	8.72e-07	7.76e-06	2.55	-2.00846	1.51e-07	1.45e-06	GO:0043231//intracellular membrane-bounded organelle	-	-	gi|118739190|gb|ABL11230.1|/7.38061e-45/Putative lipid transfer-like protein [Hordeum vulgare subsp. vulgare]
gnl|UG|Ta#S26028044	18.68	5.43	-1.78247	2.86e-11	4.2e-10	3.46	-2.43265	1.16e-15	2.71e-14	-	-	-	gi|326488751|dbj|BAJ97987.1|/7.08581e-87/predicted protein [Hordeum vulgare subsp. vulgare]
gnl|UG|Ta#S52544707	28.27	8.23	-1.78031	2.58e-16	7.48e-15	12.57	-1.16929	3.45e-09	3.94e-08	GO:0043232;GO:0043231//intracellular membrane-bounded organelle	GO:0046914//transition metal ion binding;GO:0003676//nucleic acid binding;GO:0016279//protein-lysine N-methyltransferase activity;GO:0005515//protein binding	GO:0016571//histone methylation	gi|326517944|dbj|BAK07224.1|/0/predicted protein [Hordeum vulgare subsp. vulgare]
gnl|UG|Ta#S52544585	8.41	2.45	-1.77932	9.31e-06	6.95e-05	7.47	-0.170998	0.578546	0.688421	-	GO:0003676//nucleic acid binding	-	gi|326533496|dbj|BAK05279.1|/0/predicted protein [Hordeum vulgare subsp. vulgare]
gnl|UG|Ta#S52542329	8.41	2.45	-1.77932	9.31e-06	6.94e-05	3.83	-1.13476	0.00175609	0.00786904	GO:0043231//intracellular membrane-bounded organelle	GO:0043169//cation binding;GO:0032550;GO:0005515//protein binding	GO:0044763;GO:0048856//anatomical structure development;GO:0006457//protein folding;GO:0048229//gametophyte development;GO:0044767;GO:0016043//cellular component organization;GO:0006950//response to stress	gi|357160668|ref|XP_003578838.1|/0/PREDICTED: chaperone protein DnaJ 2-like [Brachypodium distachyon]
gnl|UG|Ta#S52543845	12.62	3.68	-1.77793	5.08e-08	5.37e-07	3.28	-1.94394	1.13e-08	1.23e-07	GO:0000325//plant-type vacuole;GO:0031090//organelle membrane;GO:0031224//intrinsic to membrane	GO:0016491//oxidoreductase activity;GO:0005402//cation:sugar symporter activity;GO:0015932//nucleobase-containing compound transmembrane transporter activity	GO:0044765;GO:0044763;GO:0051707//response to other organism	gi|326534364|dbj|BAJ89532.1|/0/predicted protein [Hordeum vulgare subsp. vulgare]
gnl|UG|Ta#S17895376	58.22	16.98	-1.77768	6.14e-32	3.11e-30	30.07	-0.95319	6.29e-13	1.04e-11	GO:0043231//intracellular membrane-bounded organelle	GO:0043169//cation binding;GO:0008135//translation factor activity, nucleic acid binding	GO:0006412//translation;GO:0006351//transcription, DNA-dependent	gi|357125276|ref|XP_003564321.1|/8.32936e-41/PREDICTED: transcription elongation factor 1 homolog isoform 1 [Brachypodium distachyon]
gnl|UG|Ta#S52543042	9.59	2.8	-1.7761	2.22e-06	1.85e-05	8.38	-0.194581	0.501532	0.620569	-	-	-	gi|34395313|dbj|BAC84341.1|/2.08938e-130/hypothetical protein [Oryza sativa Japonica Group]
gnl|UG|Ta#S52545875	9.59	2.8	-1.7761	2.22e-06	1.85e-05	4.01	-1.25793	0.00028892	0.00156932	GO:0031224//intrinsic to membrane	-	-	gi|326507634|dbj|BAK03210.1|/1.54398e-39/predicted protein [Hordeum vulgare subsp. vulgare]
gnl|UG|Ta#S26022555	113.24	33.08	-1.77535	1.9e-60	1.31e-58	8.56	-3.72563	1.37e-132	1.03e-130	GO:0000325//plant-type vacuole;GO:0031090//organelle membrane;GO:0031224//intrinsic to membrane;GO:0009536//plastid	GO:0005275//amine transmembrane transporter activity	GO:0050896//response to stimulus;GO:0015843//methylammonium transport	gi|283806406|dbj|BAI66435.1|/5.69421e-137/tonoplast intrinsic protein [Hordeum vulgare subsp. vulgare]
gnl|UG|Ta#S52542464	14.98	4.38	-1.77403	3e-09	3.64e-08	12.57	-0.253053	0.277852	0.427686	GO:0043231//intracellular membrane-bounded organelle	-	-	gi|326490810|dbj|BAJ90072.1|/1.33153e-23/predicted protein [Hordeum vulgare subsp. vulgare]
gnl|UG|Ta#S22370841	14.98	4.38	-1.77403	3e-09	3.64e-08	7.11	-1.07512	6.05e-05	0.000378014	GO:0031224//intrinsic to membrane	GO:0015075//ion transmembrane transporter activity	GO:0006811//ion transport;GO:0044763	gi|399207758|gb|AFP33388.1|/7.51089e-28/Mn-specific cation diffusion facilitator transporter MTP8.2 [Hordeum vulgare]
gnl|UG|Ta#S52543965	34.66	10.15	-1.77179	1.51e-19	5.22e-18	8.56	-2.01759	1.92e-22	5.76e-21	GO:0009536//plastid	-	-	gi|326513652|dbj|BAJ87845.1|/3.57041e-66/predicted protein [Hordeum vulgare subsp. vulgare]
gnl|UG|Ta#S52543091	11.95	3.5	-1.77158	1.28e-07	1.29e-06	14.76	0.304682	0.193	0.344391	GO:0043231//intracellular membrane-bounded organelle	-	-	gi|326495592|dbj|BAJ85892.1|/1.81585e-88/predicted protein [Hordeum vulgare subsp. vulgare]
gnl|UG|Ta#S52542001	18.51	5.43	-1.76928	4.4e-11	6.36e-10	16.58	-0.158861	0.440702	0.55794	GO:0016020//membrane	GO:0046914//transition metal ion binding	-	gi|326529585|dbj|BAK04739.1|/0/predicted protein [Hordeum vulgare subsp. vulgare]
gnl|UG|Ta#S26025501	6.56	1.93	-1.76509	0.000101552	0.00061029	3.1	-1.08143	0.00805176	0.0295194	GO:0030312//external encapsulating structure;GO:0043231//intracellular membrane-bounded organelle	-	-	gi|326491935|dbj|BAJ98192.1|/5.00415e-112/predicted protein [Hordeum vulgare subsp. vulgare]
gnl|UG|Ta#S52543286	6.56	1.93	-1.76509	0.000101552	0.000610088	2.92	-1.16773	0.00480204	0.0190017	-	-	-	gi|326505798|dbj|BAJ91138.1|/4.25024e-176/predicted protein [Hordeum vulgare subsp. vulgare]
gnl|UG|Ta#S17985037	7.74	2.28	-1.7633	2.38e-05	0.000163394	6.74	-0.199585	0.537742	0.650122	GO:0044444//cytoplasmic part	GO:0016772//transferase activity, transferring phosphorus-containing groups;GO:0008135//translation factor activity, nucleic acid binding	GO:0006413//translational initiation;GO:0009117//nucleotide metabolic process	gi|357137558|ref|XP_003570367.1|/4.06738e-160/PREDICTED: translation initiation factor eIF-2B subunit epsilon-like [Brachypodium distachyon]
gnl|UG|Ta#S37811645	7.74	2.28	-1.7633	2.38e-05	0.000163333	1.82	-2.0884	3.2e-06	2.55e-05	GO:0043231//intracellular membrane-bounded organelle;GO:0031224//intrinsic to membrane	GO:0035250//UDP-galactosyltransferase activity	GO:0006464//cellular protein modification process	gi|326498055|dbj|BAJ94890.1|/8.14013e-84/predicted protein [Hordeum vulgare subsp. vulgare]
gnl|UG|Ta#S52542504	10.1	2.98	-1.76097	1.35e-06	1.17e-05	0.01	-9.98014	9.39e-18	2.42e-16	GO:0031224//intrinsic to membrane	GO:0015291//secondary active transmembrane transporter activity;GO:0015103//inorganic anion transmembrane transporter activity	GO:0044763;GO:0015698//inorganic anion transport	gi|357136203|ref|XP_003569695.1|/0/PREDICTED: probable sulfate transporter 3.5-like [Brachypodium distachyon]
gnl|UG|Ta#S52546532	10.1	2.98	-1.76097	1.35e-06	1.17e-05	6.74	-0.583535	0.0525022	0.132301	-	-	-	gi|326524271|dbj|BAK00519.1|/1.79619e-42/predicted protein [Hordeum vulgare subsp. vulgare]
gnl|UG|Ta#S16201208	10.1	2.98	-1.76097	1.35e-06	1.17e-05	3.64	-1.47234	2.82e-05	0.000189989	-	GO:0032550	GO:0012501//programmed cell death	gi|297610963|ref|NP_001065442.2|/6.026e-32/Os10g0568600 [Oryza sativa Japonica Group]
gnl|UG|Ta#S52542866	10.1	2.98	-1.76097	1.35e-06	1.17e-05	6.56	-0.622588	0.0397436	0.107604	-	GO:0042802//identical protein binding;GO:0016836//hydro-lyase activity	GO:0006568//tryptophan metabolic process;GO:0051234//establishment of localization	gi|326501340|dbj|BAJ98901.1|/7.56669e-19/predicted protein [Hordeum vulgare subsp. vulgare]
gnl|UG|Ta#S52545429	50.98	15.05	-1.76017	8.51e-28	3.85e-26	77.08	0.596425	3.15e-08	3.27e-07	GO:0044424//intracellular part	-	GO:0009628//response to abiotic stimulus;GO:0007275//multicellular organismal development	gi|326506040|dbj|BAJ91259.1|/0/predicted protein [Hordeum vulgare subsp. vulgare]
gnl|UG|Ta#S52545047	51.99	15.4	-1.7553	3.26e-28	1.51e-26	56.67	0.124351	0.283126	0.392779	-	-	-	gi|357159476|ref|XP_003578459.1|/1.83325e-66/PREDICTED: zinc finger protein 7-like [Brachypodium distachyon]
gnl|UG|Ta#S16224929	23.56	7	-1.75091	1.53e-13	3.22e-12	15.12	-0.639881	0.00121645	0.00572257	GO:0043231//intracellular membrane-bounded organelle	GO:0031420;GO:0016301//kinase activity	GO:0006796//phosphate-containing compound metabolic process;GO:0006007//glucose catabolic process	gi|222613313|gb|EEE51445.1|/1.40512e-11/hypothetical protein OsJ_32540 [Oryza sativa Japonica Group]
gnl|UG|Ta#S52543409	32.98	9.8	-1.75074	2.19e-18	7.16e-17	3.1	-3.41125	5.57e-37	2.29e-35	GO:0043231//intracellular membrane-bounded organelle	-	-	gi|326506342|dbj|BAJ86489.1|/0/predicted protein [Hordeum vulgare subsp. vulgare]
gnl|UG|Ta#S12950906	10.6	3.15	-1.75064	8.22e-07	7.34e-06	5.28	-1.00545	0.00145594	0.00672039	GO:0043231//intracellular membrane-bounded organelle	GO:0008238//exopeptidase activity	GO:0019538//protein metabolic process	gi|326505096|dbj|BAK02935.1|/2.33911e-41/predicted protein [Hordeum vulgare subsp. vulgare]
gnl|UG|Ta#S52542147	8.24	2.45	-1.74986	1.44e-05	0.000103662	2.55	-1.69215	2.9e-05	0.000195121	-	GO:0005488//binding	-	gi|326529429|dbj|BAK04661.1|/4.06811e-124/predicted protein [Hordeum vulgare subsp. vulgare]
gnl|UG|Ta#S52544843	71.01	21.18	-1.74532	1.15e-37	6.38e-36	25.15	-1.49746	7.3e-30	2.64e-28	GO:0031224//intrinsic to membrane;GO:0009536//plastid	-	GO:0009628//response to abiotic stimulus	gi|357147867|ref|XP_003574521.1|/7.85457e-91/PREDICTED: GDT1-like protein 5-like isoform 1 [Brachypodium distachyon]
gnl|UG|Ta#S15903016	12.28	3.68	-1.73853	1.21e-07	1.21e-06	4.56	-1.4292	5.76e-06	4.36e-05	GO:0009532//plastid stroma;GO:0005576//extracellular region;GO:0016020//membrane	GO:0036094//small molecule binding;GO:0016615//malate dehydrogenase activity	GO:0009060//aerobic respiration;GO:0005975//carbohydrate metabolic process;GO:0006970//response to osmotic stress;GO:0043648//dicarboxylic acid metabolic process;GO:0010038//response to metal ion	gi|115482534|ref|NP_001064860.1|/6.23958e-48/Os10g0478200 [Oryza sativa Japonica Group]
gnl|UG|Ta#S52541300	17.5	5.25	-1.73697	2.6e-10	3.53e-09	11.12	-0.654198	0.0044521	0.0179174	-	GO:0032550;GO:0004674//protein serine/threonine kinase activity	GO:0006468//protein phosphorylation;GO:0007243//intracellular protein kinase cascade	gi|326504362|dbj|BAJ91013.1|/0/predicted protein [Hordeum vulgare subsp. vulgare]
gnl|UG|Ta#S12906337	9.93	2.98	-1.73648	2.08e-06	1.74e-05	2.37	-2.06691	1.45e-07	1.39e-06	GO:0009536//plastid	GO:0005515//protein binding	GO:0006007//glucose catabolic process;GO:0005984//disaccharide metabolic process;GO:0005982//starch metabolic process	gi|357135055|ref|XP_003569127.1|/3.46391e-41/PREDICTED: uncharacterized protein LOC100834407 [Brachypodium distachyon]
gnl|UG|Ta#S13206015	8.75	2.63	-1.73422	8.73e-06	6.55e-05	1.82	-2.26534	1.82e-07	1.72e-06	GO:0016020//membrane;GO:0031976;GO:0005840//ribosome;GO:0005576//extracellular region;GO:0009532//plastid stroma;GO:0009526//plastid envelope;GO:0044429//mitochondrial part	GO:0046914//transition metal ion binding;GO:0016742//hydroxymethyl-, formyl- and related transferase activity;GO:0043168;GO:0008187//poly-pyrimidine tract binding	GO:0009696//salicylic acid metabolic process;GO:0051707//response to other organism;GO:0043094;GO:0006546//glycine catabolic process;GO:0006091//generation of precursor metabolites and energy;GO:0006730//one-carbon metabolic process;GO:0010038//response to metal ion;GO:0033554//cellular response to stress;GO:0006952//defense response	gi|326487530|dbj|BAJ89749.1|/4.30666e-24/predicted protein [Hordeum vulgare subsp. vulgare]
gnl|UG|Ta#S37754795	7.57	2.28	-1.73126	3.69e-05	0.000243021	0.01	-9.56415	1.71e-13	3.23e-12	-	-	-	gi|218189429|gb|EEC71856.1|/6.90845e-07/hypothetical protein OsI_04556 [Oryza sativa Indica Group]
gnl|UG|Ta#S52544047	7.57	2.28	-1.73126	3.69e-05	0.000242933	7.65	0.0151664	0.956026	0.962931	-	-	GO:0044763	gi|357138585|ref|XP_003570871.1|/0/PREDICTED: uncharacterized protein LOC100830632 [Brachypodium distachyon]
gnl|UG|Ta#S21611085	7.57	2.28	-1.73126	3.69e-05	0.000242845	2.37	-1.67541	7.01e-05	0.00043121	GO:0043231//intracellular membrane-bounded organelle;GO:0030529//ribonucleoprotein complex	GO:0032550;GO:0003676//nucleic acid binding;GO:0016301//kinase activity	GO:0009725//response to hormone stimulus;GO:0006464//cellular protein modification process;GO:0006950//response to stress	gi|115463665|ref|NP_001055432.1|/1.44122e-44/Os05g0389300 [Oryza sativa Japonica Group]
gnl|UG|Ta#S42149933	23.22	7	-1.72994	3.59e-13	6.68e-12	11.3	-1.03905	1.13e-06	9.62e-06	GO:0043231//intracellular membrane-bounded organelle;GO:0016020//membrane	GO:0032550;GO:0004702//receptor signaling protein serine/threonine kinase activity	GO:0007243//intracellular protein kinase cascade;GO:0006464//cellular protein modification process;GO:0006796//phosphate-containing compound metabolic process	gi|84105090|gb|ABC54585.1|/0/mitogen-activated protein kinase 2 [Triticum aestivum]
gnl|UG|Ta#S22365320	6.39	1.93	-1.72722	0.000157572	0.000902992	8.02	0.327786	0.306718	0.420908	-	-	-	gi|326520864|dbj|BAJ92795.1|/7.32471e-77/predicted protein [Hordeum vulgare subsp. vulgare]
gnl|UG|Ta#S52543715	6.39	1.93	-1.72722	0.000157572	0.000902707	2.73	-1.22691	0.00389696	0.015927	-	-	-	gi|16905164|gb|AAL31034.1|AC078948_18/1.77529e-114/putative serine protease [Oryza sativa Japonica Group]
gnl|UG|Ta#S37826416	9.25	2.8	-1.72403	5.29e-06	4.14e-05	1.82	-2.34551	4.16e-08	4.26e-07	GO:0043231//intracellular membrane-bounded organelle	GO:0004672//protein kinase activity;GO:0032550	GO:0006464//cellular protein modification process	gi|357130385|ref|XP_003566829.1|/1.04193e-21/PREDICTED: serine/threonine-protein kinase AFC3-like [Brachypodium distachyon]
gnl|UG|Ta#S12905042	9.25	2.8	-1.72403	5.29e-06	4.13e-05	0.73	-3.66348	6.92e-12	9.96e-11	-	-	-	gi|357149874|ref|XP_003575262.1|/9.78933e-112/PREDICTED: mismatch repair endonuclease PMS2-like [Brachypodium distachyon]
gnl|UG|Ta#S16058243	30.62	9.28	-1.72228	7.8e-17	2.35e-15	19.5	-0.651	0.000174374	0.000991928	GO:0043231//intracellular membrane-bounded organelle	GO:0097159//organic cyclic compound binding	-	gi|357147913|ref|XP_003574542.1|/1.27144e-131/PREDICTED: probable CCR4-associated factor 1 homolog 7-like [Brachypodium distachyon]
gnl|UG|Ta#S37862109	8.08	2.45	-1.72157	2.23e-05	0.000153492	3.28	-1.30066	0.000660952	0.00331611	-	-	-	gi|326504830|dbj|BAK06706.1|/3.4644e-10/predicted protein [Hordeum vulgare subsp. vulgare]
gnl|UG|Ta#S52542729	8.08	2.45	-1.72157	2.23e-05	0.000153434	6.38	-0.340799	0.29162	0.401987	GO:0043231//intracellular membrane-bounded organelle	-	GO:0019752//carboxylic acid metabolic process;GO:0006952//defense response;GO:0051707//response to other organism;GO:0044249//cellular biosynthetic process;GO:1901576;GO:0044238//primary metabolic process;GO:0009725//response to hormone stimulus;GO:0044711;GO:0042430;GO:0065007//biological regulation	gi|326503136|dbj|BAJ99193.1|/1.00686e-176/predicted protein [Hordeum vulgare subsp. vulgare]
gnl|UG|Ta#S52543832	27.09	8.23	-1.7188	5.11e-15	1.38e-13	31.16	0.201935	0.202178	0.357408	-	GO:0046872//metal ion binding	-	gi|326521368|dbj|BAJ96887.1|/0/predicted protein [Hordeum vulgare subsp. vulgare]
gnl|UG|Ta#S22381153	73.7	22.41	-1.71752	3.27e-38	1.84e-36	35.9	-1.03768	3.8e-18	9.95e-17	-	-	-	gi|326532856|dbj|BAJ89273.1|/4.75853e-63/predicted protein [Hordeum vulgare subsp. vulgare]
gnl|UG|Ta#S52545550	39.71	12.08	-1.71688	2.68e-21	9.78e-20	0.91	-5.44749	1.64e-59	8.71e-58	GO:0005618//cell wall;GO:0043231//intracellular membrane-bounded organelle	GO:0008233//peptidase activity	-	gi|357113696|ref|XP_003558637.1|/0/PREDICTED: aspartic proteinase nepenthesin-1-like [Brachypodium distachyon]
gnl|UG|Ta#S52541533	27.6	8.4	-1.71621	3.14e-15	8.67e-14	22.23	-0.31216	0.0704468	0.170048	-	GO:0046914//transition metal ion binding	-	gi|326495208|dbj|BAJ85700.1|/1.14312e-169/predicted protein [Hordeum vulgare subsp. vulgare]
gnl|UG|Ta#S17884033	17.84	5.43	-1.71609	2.44e-10	3.31e-09	7.65	-1.22158	1.25e-06	1.06e-05	GO:0000325//plant-type vacuole;GO:0009536//plastid;GO:0016471//vacuolar proton-transporting V-type ATPase complex	GO:0015405;GO:0015077//monovalent inorganic cation transmembrane transporter activity;GO:0003824//catalytic activity	GO:0015988//energy coupled proton transmembrane transport, against electrochemical gradient;GO:0006754//ATP biosynthetic process;GO:0031667//response to nutrient levels	gi|326528175|dbj|BAJ89139.1|/3.91082e-49/predicted protein [Hordeum vulgare subsp. vulgare]
gnl|UG|Ta#S17985296	45.43	13.83	-1.71584	3.96e-24	1.63e-22	37.35	-0.282537	0.0343774	0.0978687	-	GO:0004702//receptor signaling protein serine/threonine kinase activity;GO:0032550	GO:0006796//phosphate-containing compound metabolic process;GO:0006464//cellular protein modification process;GO:0007243//intracellular protein kinase cascade	gi|326495252|dbj|BAJ85722.1|/2.91833e-119/predicted protein [Hordeum vulgare subsp. vulgare]
gnl|UG|Ta#S13109609	35	10.68	-1.71244	6.94e-19	2.33e-17	21.14	-0.72738	9.69e-06	7.07e-05	-	GO:0016765//transferase activity, transferring alkyl or aryl (other than methyl) groups	-	gi|23504741|emb|CAD29476.1|/1.05991e-124/glutathione transferase F3 [Triticum aestivum]
gnl|UG|Ta#S52546177	316.67	96.63	-1.71244	9.77e-158	8.95e-156	40.09	-2.98167	7.09e-301	6.59e-299	GO:0009532//plastid stroma;GO:0009526//plastid envelope	GO:0032550;GO:0000166//nucleotide binding;GO:0003824//catalytic activity	GO:0010038//response to metal ion;GO:0044710;GO:0042743//hydrogen peroxide metabolic process;GO:0006950//response to stress	gi|326528059|dbj|BAJ89081.1|/0/predicted protein [Hordeum vulgare subsp. vulgare]
gnl|UG|Ta#S52547144	9.76	2.98	-1.71157	3.2e-06	2.6e-05	4.56	-1.09785	0.00101945	0.00487808	GO:0016020//membrane;GO:0043231//intracellular membrane-bounded organelle	GO:0005543//phospholipid binding	GO:0007154//cell communication	gi|326492419|dbj|BAK01993.1|/0/predicted protein [Hordeum vulgare subsp. vulgare]
gnl|UG|Ta#S16058011	50.98	15.58	-1.71024	8.98e-27	3.99e-25	74.89	0.554842	3.22e-07	2.96e-06	GO:0042579//microbody	GO:0016634;GO:0000166//nucleotide binding	GO:0006625//protein targeting to peroxisome;GO:0009062//fatty acid catabolic process;GO:0009057//macromolecule catabolic process;GO:0003006//developmental process involved in reproduction	gi|357134502|ref|XP_003568856.1|/0/PREDICTED: acyl-coenzyme A oxidase 4, peroxisomal-like [Brachypodium distachyon]
gnl|UG|Ta#S37875014	20.02	6.13	-1.70748	2.25e-11	3.34e-10	22.96	0.197681	0.283894	0.393577	GO:0044436;GO:0009534//chloroplast thylakoid	-	GO:0009886//post-embryonic morphogenesis;GO:0019758	gi|326490950|dbj|BAJ90142.1|/9.66066e-88/predicted protein [Hordeum vulgare subsp. vulgare]
gnl|UG|Ta#S22382790	8.58	2.63	-1.70591	1.34e-05	9.7e-05	4.37	-0.973344	0.00537826	0.0211184	-	-	-	gi|326487598|dbj|BAK05471.1|/1.48289e-57/predicted protein [Hordeum vulgare subsp. vulgare]
gnl|UG|Ta#S13020155	8.58	2.63	-1.70591	1.34e-05	9.69e-05	6.01	-0.513613	0.111581	0.230888	GO:0009536//plastid	GO:0036094//small molecule binding;GO:0003676//nucleic acid binding	-	gi|357167535|ref|XP_003581210.1|/4.5521e-53/PREDICTED: 40S ribosomal protein S19, mitochondrial-like [Brachypodium distachyon]
gnl|UG|Ta#S52545145	74.2	22.76	-1.70492	4.37e-38	2.43e-36	49.38	-0.587492	9.37e-08	9.2e-07	GO:0043231//intracellular membrane-bounded organelle;GO:0031224//intrinsic to membrane	GO:0015291//secondary active transmembrane transporter activity	GO:0015698//inorganic anion transport;GO:0009725//response to hormone stimulus;GO:0009267//cellular response to starvation	gi|29367131|gb|AAO72437.1|/0/phosphate transporter HvPT4 [Hordeum vulgare subsp. vulgare]
gnl|UG|Ta#S32668972	169.44	51.99	-1.70447	1.01e-84	7.91e-83	76.71	-1.14329	4.44e-46	2.06e-44	-	-	-	gi|300681454|emb|CBH32548.1|/1.26341e-89/unnamed protein product [Triticum aestivum]
gnl|UG|Ta#S22389070	10.26	3.15	-1.70361	1.94e-06	1.64e-05	3.28	-1.64526	4.55e-06	3.5e-05	GO:0043231//intracellular membrane-bounded organelle	-	GO:0019538//protein metabolic process	gi|357119046|ref|XP_003561257.1|/2.87638e-91/PREDICTED: endoplasmic reticulum metallopeptidase 1-like [Brachypodium distachyon]
gnl|UG|Ta#S17987577	19.35	5.95	-1.70137	5.59e-11	8.02e-10	9.66	-1.00224	1.62e-05	0.000114091	GO:0042579//microbody	-	-	gi|326495382|dbj|BAJ85787.1|/8.55399e-79/predicted protein [Hordeum vulgare subsp. vulgare]
gnl|UG|Ta#S52545432	37.52	11.55	-1.69977	6.13e-20	2.14e-18	20.96	-0.840021	2.11e-07	1.99e-06	-	-	-	gi|148473091|emb|CAJ29308.1|/7.55835e-125/dof zinc finger protein 2 [Hordeum vulgare subsp. vulgare]
gnl|UG|Ta#S52543114	9.09	2.8	-1.69885	8.12e-06	6.11e-05	8.2	-0.148656	0.616446	0.719291	GO:0043231//intracellular membrane-bounded organelle;GO:0044444//cytoplasmic part	GO:0004519//endonuclease activity;GO:0008135//translation factor activity, nucleic acid binding	GO:0006412//translation;GO:0009725//response to hormone stimulus;GO:0048364//root development;GO:0042445//hormone metabolic process;GO:0045087//innate immune response;GO:0009887//organ morphogenesis;GO:0035194//posttranscriptional gene silencing by RNA;GO:0003006//developmental process involved in reproduction;GO:0009639//response to red or far red light	gi|115450040|ref|NP_001048621.1|/7.87367e-24/Os02g0831600 [Oryza sativa Japonica Group]
gnl|UG|Ta#S52542496	7.4	2.28	-1.69849	5.69e-05	0.000359943	1.46	-2.34156	1.01e-06	8.7e-06	-	GO:0097159//organic cyclic compound binding	-	gi|326519426|dbj|BAJ96712.1|/0/predicted protein [Hordeum vulgare subsp. vulgare]
gnl|UG|Ta#S16209781	7.4	2.28	-1.69849	5.69e-05	0.000359817	4.92	-0.588867	0.09428	0.207274	-	GO:0016411//acylglycerol O-acyltransferase activity	GO:0008610//lipid biosynthetic process	gi|326498679|dbj|BAK02325.1|/1.32961e-101/predicted protein [Hordeum vulgare subsp. vulgare]
gnl|UG|Ta#S13260701	13.63	4.2	-1.69832	4.19e-08	4.48e-07	21.87	0.682168	0.000910014	0.00441062	-	-	-	gi|357117500|ref|XP_003560505.1|/7.0044e-07/PREDICTED: probable xyloglucan endotransglucosylase/hydrolase protein 23-like [Brachypodium distachyon]
gnl|UG|Ta#S26026212	19.86	6.13	-1.69591	3.42e-11	4.99e-10	7.29	-1.44587	5.64e-09	6.3e-08	-	GO:0003676//nucleic acid binding	-	gi|326533918|dbj|BAJ93732.1|/1.78578e-45/predicted protein [Hordeum vulgare subsp. vulgare]
gnl|UG|Ta#S52542499	10.77	3.33	-1.69342	1.18e-06	1.03e-05	4.01	-1.42534	2.34e-05	0.000159789	GO:0044464//cell part	GO:0005099//Ras GTPase activator activity	GO:0032313//regulation of Rab GTPase activity	gi|326496827|dbj|BAJ98440.1|/0/predicted protein [Hordeum vulgare subsp. vulgare]
gnl|UG|Ta#S24513194	10.77	3.33	-1.69342	1.18e-06	1.03e-05	2	-2.42895	1.49e-09	1.76e-08	GO:0043231//intracellular membrane-bounded organelle	GO:0046872//metal ion binding;GO:0001871;GO:0004672//protein kinase activity;GO:0032550	GO:0006796//phosphate-containing compound metabolic process;GO:0006464//cellular protein modification process	gi|326505588|dbj|BAJ95465.1|/1.69579e-110/predicted protein [Hordeum vulgare subsp. vulgare]
gnl|UG|Ta#S26026383	45.26	14	-1.69281	1.3e-23	5.18e-22	39.91	-0.181486	0.166844	0.305052	-	GO:0046872//metal ion binding;GO:0003676//nucleic acid binding	-	gi|326502466|dbj|BAJ95296.1|/2.48599e-38/predicted protein [Hordeum vulgare subsp. vulgare]
gnl|UG|Ta#S52544874	32.81	10.15	-1.69266	1.59e-17	4.95e-16	29.34	-0.161267	0.294618	0.405664	-	-	-	gi|357153326|ref|XP_003576415.1|/3.46658e-73/PREDICTED: uncharacterized protein LOC100834530 [Brachypodium distachyon]
gnl|UG|Ta#S16058368	7.91	2.45	-1.6909	3.42e-05	0.000227048	4.37	-0.856044	0.0166043	0.0549042	GO:0044444//cytoplasmic part	GO:0032550;GO:0046914//transition metal ion binding;GO:0016765//transferase activity, transferring alkyl or aryl (other than methyl) groups	GO:0007127//meiosis I;GO:0006399//tRNA metabolic process;GO:0009690//cytokinin metabolic process	gi|242347921|gb|ACS92721.1|/0/isopentenyl transferase [Triticum aestivum]
gnl|UG|Ta#S18011931	23.73	7.35	-1.6909	4.79e-13	8.66e-12	8.56	-1.47103	1.09e-10	1.43e-09	GO:0044424//intracellular part	GO:0016741	GO:0008152//metabolic process	gi|357121671|ref|XP_003562541.1|/2.60325e-79/PREDICTED: methyltransferase-like protein 13-like [Brachypodium distachyon]
gnl|UG|Ta#S37823527	29.95	9.28	-1.69036	4.18e-16	1.21e-14	44.1	0.558223	8.11e-05	0.000491957	GO:0030964;GO:0005746//mitochondrial respiratory chain	GO:0048037//cofactor binding;GO:0050136//NADH dehydrogenase (quinone) activity	GO:0022904//respiratory electron transport chain	gi|255589958|ref|XP_002535137.1|/4.67267e-16/NADH-ubiquinone oxidoreductase fe-s protein, putative [Ricinus communis]
gnl|UG|Ta#S52546385	25.91	8.05	-1.68645	4.46e-14	1.07e-12	14.58	-0.829518	2.03e-05	0.000140654	-	-	-	gi|326533468|dbj|BAK05265.1|/1.20872e-142/predicted protein [Hordeum vulgare subsp. vulgare]
gnl|UG|Ta#S22370390	12.96	4.03	-1.68521	1.05e-07	1.06e-06	9.84	-0.397335	0.121471	0.248091	GO:0043231//intracellular membrane-bounded organelle	GO:0036094//small molecule binding;GO:0004672//protein kinase activity;GO:1901363;GO:0097159//organic cyclic compound binding	GO:0006796//phosphate-containing compound metabolic process	gi|326517414|dbj|BAK00074.1|/4.78089e-52/predicted protein [Hordeum vulgare subsp. vulgare]
gnl|UG|Ta#S52544849	30.96	9.63	-1.6848	1.58e-16	4.65e-15	12.39	-1.32123	9.93e-12	1.41e-10	GO:0009526//plastid envelope	GO:0016301//kinase activity;GO:0032550;GO:0070566//adenylyltransferase activity;GO:0008757//S-adenosylmethionine-dependent methyltransferase activity	GO:0006810//transport;GO:0018130;GO:0009118//regulation of nucleoside metabolic process;GO:0006796//phosphate-containing compound metabolic process;GO:0006970//response to osmotic stress;GO:0000097//sulfur amino acid biosynthetic process;GO:0010876//lipid localization;GO:0045426//quinone cofactor biosynthetic process	gi|326505892|dbj|BAJ91185.1|/6.31913e-80/predicted protein [Hordeum vulgare subsp. vulgare]
gnl|UG|Ta#S52546283	33.15	10.33	-1.68217	1.48e-17	4.62e-16	41.73	0.332076	0.0176706	0.0581066	GO:0009534//chloroplast thylakoid;GO:0009528//plastid inner membrane	GO:0046914//transition metal ion binding;GO:0016709//oxidoreductase activity, acting on paired donors, with incorporation or reduction of molecular oxygen, NAD(P)H as one donor, and incorporation of one atom of oxygen	GO:0015995//chlorophyll biosynthetic process	gi|62736388|gb|AAX97504.1|/0/putative leucine zipper protein [Triticum aestivum]
gnl|UG|Ta#S18011728	10.1	3.15	-1.68093	2.97e-06	2.42e-05	4.74	-1.0914	0.00088916	0.00431864	GO:0031224//intrinsic to membrane;GO:0043231//intracellular membrane-bounded organelle;GO:0030313	GO:0004888//transmembrane signaling receptor activity;GO:0005231//excitatory extracellular ligand-gated ion channel activity	GO:0007215//glutamate receptor signaling pathway;GO:0044765	gi|326498867|dbj|BAK02419.1|/9.88229e-27/predicted protein [Hordeum vulgare subsp. vulgare]
gnl|UG|Ta#S52544424	6.73	2.1	-1.68022	0.0001456	0.000842903	7.65	0.184853	0.559672	0.671213	-	-	-	gi|77556435|gb|ABA99231.1|/1.3717e-07/hypothetical protein LOC_Os12g34030 [Oryza sativa Japonica Group]
gnl|UG|Ta#S18006285	13.46	4.2	-1.68022	6.38e-08	6.62e-07	4.74	-1.50572	7.99e-07	7.01e-06	GO:0043231//intracellular membrane-bounded organelle;GO:0031224//intrinsic to membrane;GO:0044444//cytoplasmic part	-	GO:0051234//establishment of localization;GO:0006950//response to stress	gi|357137703|ref|XP_003570439.1|/7.39343e-63/PREDICTED: aquaporin PIP1-5-like [Brachypodium distachyon]
gnl|UG|Ta#S52542222	6.73	2.1	-1.68022	0.0001456	0.000842634	8.56	0.347004	0.262492	0.40807	-	-	GO:0009987//cellular process;GO:0050896//response to stimulus	gi|326528495|dbj|BAJ93429.1|/8.21131e-130/predicted protein [Hordeum vulgare subsp. vulgare]
gnl|UG|Ta#S52546846	8.41	2.63	-1.67704	2.06e-05	0.000143637	2.73	-1.6232	4.15e-05	0.00026982	-	GO:0016763//transferase activity, transferring pentosyl groups;GO:0016831//carboxy-lyase activity	GO:0010038//response to metal ion;GO:0009267//cellular response to starvation;GO:0006222//UMP biosynthetic process;GO:0019856//pyrimidine nucleobase biosynthetic process	gi|326498913|dbj|BAK02442.1|/0/predicted protein [Hordeum vulgare subsp. vulgare]
gnl|UG|Ta#S52542301	15.65	4.9	-1.67531	5.77e-09	6.8e-08	8.02	-0.964489	0.000175905	0.000999711	GO:0043231//intracellular membrane-bounded organelle	GO:0046872//metal ion binding;GO:0015924	-	gi|326493330|dbj|BAJ85126.1|/0/predicted protein [Hordeum vulgare subsp. vulgare]
gnl|UG|Ta#S50380081	17.33	5.43	-1.67425	8.62e-10	1.11e-08	10.57	-0.713296	0.00226522	0.0099022	-	-	-	gi|326490928|dbj|BAJ90131.1|/1.19139e-75/predicted protein [Hordeum vulgare subsp. vulgare]
gnl|UG|Ta#S13077020	17.33	5.43	-1.67425	8.62e-10	1.11e-08	10.02	-0.790389	0.000850476	0.00414497	GO:0030312//external encapsulating structure;GO:0031981//nuclear lumen;GO:0016020//membrane	GO:0043169//cation binding;GO:0032550;GO:0016765//transferase activity, transferring alkyl or aryl (other than methyl) groups	GO:0009108//coenzyme biosynthetic process;GO:0000096//sulfur amino acid metabolic process;GO:0006970//response to osmotic stress;GO:0009699//phenylpropanoid biosynthetic process	gi|68655435|emb|CAJ01702.1|/3.77159e-112/putative AdoMet synthase 1 [Hordeum vulgare subsp. vulgare]
gnl|UG|Ta#S52545829	22.88	7.18	-1.67203	1.8e-12	2.99e-11	29.7	0.376376	0.024466	0.0753001	GO:0031981//nuclear lumen;GO:0005576//extracellular region;GO:0009532//plastid stroma;GO:0009534//chloroplast thylakoid;GO:0009526//plastid envelope	GO:0032550;GO:0017111//nucleoside-triphosphatase activity;GO:0008135//translation factor activity, nucleic acid binding	GO:0006412//translation;GO:0009154//purine ribonucleotide catabolic process	gi|357149925|ref|XP_003575279.1|/0/PREDICTED: elongation factor Tu, chloroplastic-like [Brachypodium distachyon]
gnl|UG|Ta#S17984035	8.92	2.8	-1.67162	1.24e-05	8.99e-05	2.55	-1.80655	5.31e-06	4.06e-05	-	-	-	gi|63087730|emb|CAI93180.1|/1.37564e-10/glycosyltransferase [Triticum aestivum]
gnl|UG|Ta#S52544957	37.35	11.73	-1.67091	1.99e-19	6.83e-18	5.1	-2.87254	1.32e-35	5.37e-34	-	GO:0005515//protein binding;GO:0008168//methyltransferase activity	GO:0008152//metabolic process	gi|326517441|dbj|BAK00087.1|/0/predicted protein [Hordeum vulgare subsp. vulgare]
gnl|UG|Ta#S52542430	125.36	39.39	-1.67018	2.1e-61	1.47e-59	69.61	-0.848711	9.76e-22	2.89e-20	GO:0043231//intracellular membrane-bounded organelle;GO:0044444//cytoplasmic part	-	GO:0009814//defense response, incompatible interaction;GO:0009696//salicylic acid metabolic process;GO:0010038//response to metal ion	gi|18146791|dbj|BAB82454.1|/2.36103e-180/D-protein [Hordeum vulgare]
gnl|UG|Ta#S18009419	16.15	5.08	-1.66863	3.52e-09	4.23e-08	3.83	-2.07612	1.4e-11	1.96e-10	GO:0043231//intracellular membrane-bounded organelle;GO:0044444//cytoplasmic part;GO:0016020//membrane	-	GO:0009725//response to hormone stimulus;GO:0007275//multicellular organismal development;GO:0032446//protein modification by small protein conjugation;GO:0009692	gi|302393766|sp|P0C031.2|RUB2_ORYSJ/8.86508e-66/RecName: Full=Ubiquitin-NEDD8-like protein RUB2; Contains: RecName: Full=Ubiquitin; Contains: RecName: Full=NEDD8-like protein RUB2; AltName: Full=OsRUB2; AltName: Full=Ubiquitin-related protein 2; Flags: Precursor
gnl|UG|Ta#S52545772	7.24	2.28	-1.66696	8.73e-05	0.000532431	4.19	-0.789039	0.0328034	0.0939252	GO:0044464//cell part	GO:0003676//nucleic acid binding;GO:0046914//transition metal ion binding	-	gi|326502772|dbj|BAJ99014.1|/0/predicted protein [Hordeum vulgare subsp. vulgare]
gnl|UG|Ta#S26024432	16.66	5.25	-1.666	2.14e-09	2.64e-08	6.56	-1.34462	4.47e-07	4.03e-06	GO:0043231//intracellular membrane-bounded organelle	GO:0046914//transition metal ion binding;GO:0008135//translation factor activity, nucleic acid binding	GO:0006412//translation;GO:0008380//RNA splicing;GO:0032784//regulation of DNA-dependent transcription, elongation	gi|326522414|dbj|BAK07669.1|/2.77108e-45/predicted protein [Hordeum vulgare subsp. vulgare]
gnl|UG|Ta#S18007571	20.53	6.48	-1.66367	2.95e-11	4.34e-10	7.29	-1.49374	1.26e-09	1.5e-08	GO:0043231//intracellular membrane-bounded organelle;GO:0044444//cytoplasmic part;GO:0016020//membrane	-	GO:0044765;GO:0009414//response to water deprivation	gi|115334277|dbj|BAF33069.1|/1.20486e-103/aquaporin [Hordeum vulgare]
gnl|UG|Ta#S22365690	14.98	4.73	-1.66313	1.44e-08	1.63e-07	9.11	-0.717515	0.0044079	0.0177706	GO:0009941//chloroplast envelope;GO:0009532//plastid stroma	GO:0015036//disulfide oxidoreductase activity	GO:0019725//cellular homeostasis;GO:0018904	gi|326509031|dbj|BAJ86908.1|/1.45356e-50/predicted protein [Hordeum vulgare subsp. vulgare]
gnl|UG|Ta#S32518706	47.62	15.05	-1.6618	3.69e-24	1.52e-22	26.79	-0.829873	7.19e-09	7.94e-08	-	-	-	gi|326495658|dbj|BAJ85925.1|/7.55116e-66/predicted protein [Hordeum vulgare subsp. vulgare]
gnl|UG|Ta#S22389088	7.74	2.45	-1.65955	5.24e-05	0.000333024	13.67	0.820608	0.00210182	0.00926714	-	-	-	gi|63087730|emb|CAI93180.1|/2.46357e-11/glycosyltransferase [Triticum aestivum]
gnl|UG|Ta#S17888501	100.45	31.86	-1.65666	5.37e-49	3.43e-47	39.36	-1.35168	7e-36	2.86e-34	GO:0044424//intracellular part	-	GO:0010038//response to metal ion	gi|357148960|ref|XP_003574952.1|/6.38805e-50/PREDICTED: cation transport regulator-like protein 2-like [Brachypodium distachyon]
gnl|UG|Ta#S26025255	74.37	23.63	-1.6541	1.26e-36	6.84e-35	45.74	-0.701264	3.99e-10	4.98e-09	GO:0043231//intracellular membrane-bounded organelle;GO:0016020//membrane	-	-	gi|357136683|ref|XP_003569933.1|/4.50285e-25/PREDICTED: photosystem II reaction center W protein, chloroplastic-like [Brachypodium distachyon]
gnl|UG|Ta#S52544195	47.79	15.23	-1.64979	5.15e-24	2.1e-22	10.57	-2.17673	2.63e-33	1.03e-31	GO:0043231//intracellular membrane-bounded organelle	-	-	gi|326530274|dbj|BAJ97563.1|/1.00205e-96/predicted protein [Hordeum vulgare subsp. vulgare]
gnl|UG|Ta#S52542352	8.24	2.63	-1.64758	3.15e-05	0.000209926	5.65	-0.544393	0.0992714	0.216644	-	GO:0046914//transition metal ion binding	-	gi|326525943|dbj|BAJ93148.1|/0/predicted protein [Hordeum vulgare subsp. vulgare]
gnl|UG|Ta#S17989306	36.18	11.55	-1.6473	1.68e-18	5.55e-17	16.76	-1.11017	1.39e-10	1.81e-09	GO:0005635//nuclear envelope	GO:0022892	GO:0015031//protein transport	gi|357113025|ref|XP_003558305.1|/6.60504e-45/PREDICTED: probable importin subunit beta-4-like [Brachypodium distachyon]
gnl|UG|Ta#S52542707	10.43	3.33	-1.64715	2.74e-06	2.24e-05	1.28	-3.02652	2.02e-11	2.81e-10	-	-	-	gi|326497459|dbj|BAK05819.1|/4.57991e-164/predicted protein [Hordeum vulgare subsp. vulgare]
gnl|UG|Ta#S17973881	10.43	3.33	-1.64715	2.74e-06	2.24e-05	4.56	-1.19363	0.000279102	0.00151958	-	-	-	gi|326509275|dbj|BAJ91554.1|/3.5158e-55/predicted protein [Hordeum vulgare subsp. vulgare]
gnl|UG|Ta#S52542192	44.93	14.35	-1.64663	1.33e-22	5.14e-21	20.23	-1.15118	1.72e-13	3.25e-12	GO:0043231//intracellular membrane-bounded organelle	GO:0003677//DNA binding;GO:0001071//nucleic acid binding transcription factor activity	GO:0006351//transcription, DNA-dependent	gi|326489589|dbj|BAK01775.1|/0/predicted protein [Hordeum vulgare subsp. vulgare]
gnl|UG|Ta#S22367833	10.94	3.5	-1.64419	1.65e-06	1.41e-05	9.11	-0.26409	0.334806	0.45277	GO:0031224//intrinsic to membrane;GO:0043231//intracellular membrane-bounded organelle;GO:0044444//cytoplasmic part;GO:0012505//endomembrane system	GO:0005515//protein binding	GO:0009725//response to hormone stimulus;GO:0030243//cellulose metabolic process;GO:0045184//establishment of protein localization;GO:0016044//cellular membrane organization;GO:0016482//cytoplasmic transport;GO:0048193//Golgi vesicle transport	gi|326501064|dbj|BAJ98763.1|/2.31318e-75/predicted protein [Hordeum vulgare subsp. vulgare]
gnl|UG|Ta#S52546903	8.75	2.8	-1.64386	1.89e-05	0.000132694	3.28	-1.41559	0.000153846	0.000883343	GO:0043231//intracellular membrane-bounded organelle	GO:0004553//hydrolase activity, hydrolyzing O-glycosyl compounds	GO:0044238//primary metabolic process	gi|18025342|gb|AAK38482.1|/0/beta-D-xylosidase [Hordeum vulgare]
gnl|UG|Ta#S15902665	8.75	2.8	-1.64386	1.89e-05	0.000132592	1.82	-2.26534	1.82e-07	1.72e-06	GO:0016020//membrane;GO:0030312//external encapsulating structure;GO:0009536//plastid;GO:0031981//nuclear lumen;GO:0044391	GO:0003723//RNA binding;GO:0005198//structural molecule activity	GO:0010467//gene expression	gi|242050970|ref|XP_002463229.1|/6.13755e-52/hypothetical protein SORBIDRAFT_02g040120 [Sorghum bicolor]
gnl|UG|Ta#S52543823	42.57	13.65	-1.64094	2.12e-21	7.82e-20	31.34	-0.441832	0.00183302	0.00818986	GO:0005840//ribosome;GO:0009532//plastid stroma;GO:0042579//microbody;GO:0005576//extracellular region	GO:0032553;GO:0003973//(S)-2-hydroxy-acid oxidase activity	GO:0044710;GO:0022415;GO:0015979//photosynthesis;GO:0009853//photorespiration	gi|326527219|dbj|BAK04551.1|/0/predicted protein [Hordeum vulgare subsp. vulgare]
gnl|UG|Ta#S52541803	20.7	6.65	-1.6382	4.12e-11	5.97e-10	16.22	-0.351857	0.0795652	0.181222	GO:0043231//intracellular membrane-bounded organelle	GO:0016301//kinase activity	-	gi|326501636|dbj|BAK02607.1|/3.31228e-46/predicted protein [Hordeum vulgare subsp. vulgare]
gnl|UG|Ta#S26025379	77.23	24.86	-1.63534	2.16e-37	1.18e-35	14.58	-2.40517	1.92e-59	1.02e-57	GO:0000785//chromatin;GO:0043231//intracellular membrane-bounded organelle	GO:0003676//nucleic acid binding	GO:0034728//nucleosome organization	gi|2980893|dbj|BAA25204.1|/1.04373e-29/histone H1 [Triticum aestivum]
gnl|UG|Ta#S52545797	9.25	2.98	-1.63414	1.14e-05	8.31e-05	5.47	-0.757913	0.0190159	0.0621748	GO:0005911//cell-cell junction;GO:0005618//cell wall;GO:0043231//intracellular membrane-bounded organelle	GO:0016772//transferase activity, transferring phosphorus-containing groups;GO:0005198//structural molecule activity	GO:0006796//phosphate-containing compound metabolic process	gi|326494106|dbj|BAJ85515.1|/0/predicted protein [Hordeum vulgare subsp. vulgare]
gnl|UG|Ta#S26027123	11.95	3.85	-1.63408	6.06e-07	5.51e-06	4.92	-1.28028	4.01e-05	0.000261982	GO:0005911//cell-cell junction;GO:0043234//protein complex;GO:0043231//intracellular membrane-bounded organelle;GO:0044444//cytoplasmic part;GO:0016020//membrane;GO:0030312//external encapsulating structure	GO:0008135//translation factor activity, nucleic acid binding;GO:0046914//transition metal ion binding	GO:0006412//translation;GO:0010038//response to metal ion	gi|357124051|ref|XP_003563720.1|/6.96304e-105/PREDICTED: elongation factor 1-gamma 2-like [Brachypodium distachyon]
gnl|UG|Ta#S52543681	11.95	3.85	-1.63408	6.06e-07	5.51e-06	3.28	-1.86524	6.63e-08	6.65e-07	GO:0009536//plastid	GO:0042578//phosphoric ester hydrolase activity;GO:0043169//cation binding	-	gi|326487424|dbj|BAJ89696.1|/7.8062e-100/predicted protein [Hordeum vulgare subsp. vulgare]
gnl|UG|Ta#S22367796	7.07	2.28	-1.63268	0.000133295	0.000777867	9.11	0.365741	0.224604	0.359366	GO:0044464//cell part;GO:0016020//membrane	GO:0022857//transmembrane transporter activity	GO:0044765;GO:0044763;GO:0050896//response to stimulus	gi|115439227|ref|NP_001043893.1|/3.18412e-67/Os01g0684900 [Oryza sativa Japonica Group]
gnl|UG|Ta#S52546520	31.47	10.15	-1.6325	4.31e-16	1.24e-14	6.38	-2.30235	6.18e-24	1.94e-22	GO:0031461//cullin-RING ubiquitin ligase complex	-	-	gi|357122699|ref|XP_003563052.1|/0/PREDICTED: WD repeat-containing protein 74-like [Brachypodium distachyon]
gnl|UG|Ta#S32670763	87.33	28.18	-1.63181	6.31e-42	3.78e-40	76.53	-0.190452	0.0442548	0.117842	-	-	-	gi|357488203|ref|XP_003614389.1|/1.72088e-27/RRNA intron-encoded homing endonuclease [Medicago truncatula]
gnl|UG|Ta#S17988526	70.5	22.76	-1.63112	3.71e-34	1.95e-32	32.8	-1.10393	4.21e-19	1.15e-17	GO:0031090//organelle membrane;GO:0043231//intracellular membrane-bounded organelle;GO:0031224//intrinsic to membrane	GO:0016863//intramolecular oxidoreductase activity, transposing C=C bonds	GO:0006066//alcohol metabolic process;GO:0006694//steroid biosynthetic process	gi|126513554|gb|ABO15889.1|/8.2813e-117/C-8,7-sterol isomerase [Hordeum vulgare]
gnl|UG|Ta#S52540983	50.31	16.28	-1.62774	9.4e-25	3.93e-23	36.99	-0.44371	0.000668096	0.00334557	GO:0031224//intrinsic to membrane;GO:0043231//intracellular membrane-bounded organelle	-	-	gi|326509637|dbj|BAJ87034.1|/0/predicted protein [Hordeum vulgare subsp. vulgare]
gnl|UG|Ta#S52544550	7.57	2.45	-1.62751	7.98e-05	0.000491454	7.29	-0.0543745	0.86621	0.919827	GO:0030529//ribonucleoprotein complex;GO:0005634//nucleus	-	-	gi|326495706|dbj|BAJ85949.1|/0/predicted protein [Hordeum vulgare subsp. vulgare]
gnl|UG|Ta#S26027510	12.45	4.03	-1.62729	3.67e-07	3.45e-06	20.96	0.751493	0.00041102	0.00215128	GO:0043231//intracellular membrane-bounded organelle	-	-	gi|326487920|dbj|BAJ89799.1|/5.2158e-25/predicted protein [Hordeum vulgare subsp. vulgare]
gnl|UG|Ta#S18011048	17.84	5.78	-1.62597	1.11e-09	1.41e-08	19.86	0.15475	0.429418	0.547495	-	-	-	gi|170791|gb|AAA50848.1|/3.26067e-38/wali3 [Triticum aestivum]
gnl|UG|Ta#S52546028	12.96	4.2	-1.6256	2.23e-07	2.15e-06	4.19	-1.62904	3.03e-07	2.8e-06	GO:0043231//intracellular membrane-bounded organelle;GO:0031461//cullin-RING ubiquitin ligase complex;GO:0030684//preribosome	-	GO:0000377;GO:0006221//pyrimidine nucleotide biosynthetic process;GO:0042254//ribosome biogenesis;GO:0006886//intracellular protein transport	gi|326514000|dbj|BAJ92150.1|/0/predicted protein [Hordeum vulgare subsp. vulgare]
gnl|UG|Ta#S52546236	56.7	18.38	-1.62521	1.21e-27	5.44e-26	40.82	-0.474073	0.000122388	0.000717718	-	GO:0016787//hydrolase activity	GO:0019538//protein metabolic process	gi|326507222|dbj|BAJ95688.1|/1.28645e-167/predicted protein [Hordeum vulgare subsp. vulgare]
gnl|UG|Ta#S32510643	41.56	13.48	-1.62438	1.17e-20	4.18e-19	43.91	0.0793539	0.54187	0.654683	GO:0009536//plastid	GO:0017111//nucleoside-triphosphatase activity;GO:0032550	GO:0009411//response to UV;GO:0006089//lactate metabolic process;GO:0009699//phenylpropanoid biosynthetic process;GO:0034285	gi|357119431|ref|XP_003561443.1|/1.13483e-100/PREDICTED: lactation elevated protein 1-like [Brachypodium distachyon]
gnl|UG|Ta#S16257786	18.34	5.95	-1.62403	6.75e-10	8.81e-09	0.01	-10.8408	1.13e-31	4.31e-30	GO:0005618//cell wall;GO:0031224//intrinsic to membrane	GO:0004674//protein serine/threonine kinase activity;GO:0032550	GO:0044763;GO:0006796//phosphate-containing compound metabolic process;GO:0006464//cellular protein modification process	gi|326511148|dbj|BAJ87588.1|/1.94382e-101/predicted protein [Hordeum vulgare subsp. vulgare]
gnl|UG|Ta#S52544489	42.07	13.65	-1.62389	7.18e-21	2.58e-19	10.75	-1.96846	4.05e-26	1.32e-24	-	GO:0016301//kinase activity;GO:0032550	GO:0044272//sulfur compound biosynthetic process;GO:0006796//phosphate-containing compound metabolic process	gi|326516732|dbj|BAJ96358.1|/6.57088e-133/predicted protein [Hordeum vulgare subsp. vulgare]
gnl|UG|Ta#S52546455	10.77	3.5	-1.62159	2.51e-06	2.07e-05	9.66	-0.156923	0.56228	0.673594	-	-	-	gi|326531846|dbj|BAK01299.1|/2.70296e-106/predicted protein [Hordeum vulgare subsp. vulgare]
gnl|UG|Ta#S16204571	18.85	6.13	-1.62061	4.12e-10	5.46e-09	14.58	-0.370574	0.0792254	0.180806	-	-	-	gi|115483218|ref|NP_001065202.1|/1.71705e-59/Os10g0544600 [Oryza sativa Japonica Group]
gnl|UG|Ta#S16058249	8.08	2.63	-1.61929	4.79e-05	0.000306952	1.28	-2.65821	3.85e-08	3.97e-07	GO:0030312//external encapsulating structure;GO:0043231//intracellular membrane-bounded organelle	GO:0016787//hydrolase activity	GO:0044238//primary metabolic process	gi|326506326|dbj|BAJ86481.1|/0/predicted protein [Hordeum vulgare subsp. vulgare]
gnl|UG|Ta#S52545694	8.08	2.63	-1.61929	4.79e-05	0.000306844	3.46	-1.22358	0.0011733	0.00553516	-	GO:0005515//protein binding	GO:0009793//embryo development ending in seed dormancy;GO:0009756//carbohydrate mediated signaling;GO:0009693//ethylene biosynthetic process;GO:0048580;GO:0051301//cell division;GO:0006511//ubiquitin-dependent protein catabolic process;GO:0006486//protein glycosylation;GO:0009267//cellular response to starvation	gi|326512536|dbj|BAJ99623.1|/0/predicted protein [Hordeum vulgare subsp. vulgare]
gnl|UG|Ta#S32684988	22.04	7.18	-1.61807	1.41e-11	2.15e-10	7.11	-1.6322	1.88e-11	2.61e-10	GO:0043231//intracellular membrane-bounded organelle	-	GO:0043170;GO:0044238//primary metabolic process	gi|326489434|dbj|BAK01698.1|/6.43893e-55/predicted protein [Hordeum vulgare subsp. vulgare]
gnl|UG|Ta#S13164701	39.71	12.95	-1.61655	1.14e-19	3.95e-18	55.76	0.489728	8.3e-05	0.000502446	-	GO:0004672//protein kinase activity;GO:0032550	GO:0006464//cellular protein modification process	gi|326508724|dbj|BAJ95884.1|/4.20601e-12/predicted protein [Hordeum vulgare subsp. vulgare]
gnl|UG|Ta#S24513068	8.58	2.8	-1.61555	2.88e-05	0.000193373	4.01	-1.09738	0.00211162	0.00930812	-	GO:0016301//kinase activity	GO:0009987//cellular process	gi|326507638|dbj|BAK03212.1|/3.70879e-40/predicted protein [Hordeum vulgare subsp. vulgare]
gnl|UG|Ta#S52541639	17.16	5.6	-1.61555	2.74e-09	3.34e-08	12.39	-0.469873	0.0368108	0.10412	GO:0043231//intracellular membrane-bounded organelle	-	-	gi|357118140|ref|XP_003560816.1|/0/PREDICTED: kanadaptin-like [Brachypodium distachyon]
gnl|UG|Ta#S52545222	14.98	4.9	-1.61218	3.02e-08	3.29e-07	11.66	-0.36147	0.127474	0.257748	GO:0044424//intracellular part	-	GO:0006400//tRNA modification	gi|326513506|dbj|BAJ87772.1|/1.87632e-42/predicted protein [Hordeum vulgare subsp. vulgare]
gnl|UG|Ta#S37780225	15.48	5.08	-1.60751	1.83e-08	2.05e-07	3.64	-2.0884	3.31e-11	4.53e-10	-	-	-	gi|255075299|ref|XP_002501324.1|/4.28694e-06/predicted protein [Micromonas sp. RCC299]
gnl|UG|Ta#S26028411	12.79	4.2	-1.60656	3.36e-07	3.17e-06	14.21	0.15189	0.510984	0.630696	GO:0009536//plastid	GO:0046914//transition metal ion binding;GO:0051540	GO:0009058//biosynthetic process;GO:0009657//plastid organization	gi|326530153|dbj|BAK08356.1|/2.13773e-96/predicted protein [Hordeum vulgare subsp. vulgare]
gnl|UG|Ta#S17890406	92.04	30.28	-1.6039	4.65e-43	2.83e-41	185.5	1.01109	0	0	GO:0031090//organelle membrane;GO:0043231//intracellular membrane-bounded organelle	-	GO:0016129;GO:0006637//acyl-CoA metabolic process	gi|357114384|ref|XP_003558980.1|/5.66156e-108/PREDICTED: major facilitator superfamily domain-containing protein 5-like [Brachypodium distachyon]
gnl|UG|Ta#S52542602	26.59	8.75	-1.60353	1.67e-13	3.45e-12	27.33	0.0396017	0.805926	0.875973	-	-	-	gi|326501302|dbj|BAJ98882.1|/5.32808e-102/predicted protein [Hordeum vulgare subsp. vulgare]
gnl|UG|Ta#S52541982	19.69	6.48	-1.6034	2.3e-10	3.13e-09	9.11	-1.11194	2.25e-06	1.83e-05	-	-	-	gi|326508252|dbj|BAJ99393.1|/2.5762e-96/predicted protein [Hordeum vulgare subsp. vulgare]
gnl|UG|Ta#S52544606	33.48	11.03	-1.60187	1.25e-16	3.71e-15	20.59	-0.701356	2.78e-05	0.000187547	-	-	-	gi|326496517|dbj|BAJ94720.1|/8.38897e-114/predicted protein [Hordeum vulgare subsp. vulgare]
gnl|UG|Ta#S32671860	13.29	4.38	-1.60134	2.03e-07	1.98e-06	5.47	-1.28073	1.42e-05	0.000100833	GO:0043231//intracellular membrane-bounded organelle	-	-	gi|326526587|dbj|BAJ97310.1|/2.17209e-21/predicted protein [Hordeum vulgare subsp. vulgare]
gnl|UG|Ta#S52542664	10.6	3.5	-1.59864	3.78e-06	3.03e-05	10.2	-0.0554951	0.84017	0.90222	-	GO:0046872//metal ion binding	-	gi|326523247|dbj|BAJ88664.1|/0/predicted protein [Hordeum vulgare subsp. vulgare]
gnl|UG|Ta#S13267585	10.6	3.5	-1.59864	3.78e-06	3.03e-05	5.83	-0.862496	0.00507504	0.0199874	GO:0031224//intrinsic to membrane	-	-	gi|326488271|dbj|BAJ93804.1|/1.90993e-53/predicted protein [Hordeum vulgare subsp. vulgare]
gnl|UG|Ta#S17988965	10.6	3.5	-1.59864	3.78e-06	3.03e-05	4.19	-1.33904	6.31e-05	0.000392797	GO:0005746//mitochondrial respiratory chain	GO:0043169//cation binding;GO:0016491//oxidoreductase activity;GO:0051536//iron-sulfur cluster binding;GO:0015078//hydrogen ion transmembrane transporter activity	GO:0044710;GO:0006091//generation of precursor metabolites and energy	gi|326510969|dbj|BAJ91832.1|/6.53431e-62/predicted protein [Hordeum vulgare subsp. vulgare]
gnl|UG|Ta#S32668651	18	5.95	-1.59704	1.52e-09	1.9e-08	5.1	-1.81943	6.23e-11	8.34e-10	-	-	-	gi|357144451|ref|XP_003573297.1|/2.47789e-76/PREDICTED: major facilitator superfamily domain-containing protein 5-like [Brachypodium distachyon]
gnl|UG|Ta#S24623069	59.73	19.78	-1.59441	2.73e-28	1.28e-26	82.91	0.47309	3.33e-06	2.64e-05	GO:0009536//plastid	GO:0016783//sulfurtransferase activity	-	gi|326528737|dbj|BAJ97390.1|/3.99108e-179/predicted protein [Hordeum vulgare subsp. vulgare]
gnl|UG|Ta#S52546173	19.01	6.3	-1.59333	5.65e-10	7.42e-09	10.2	-0.898189	9.71e-05	0.000581654	GO:0009526//plastid envelope	-	-	gi|326487996|dbj|BAJ89837.1|/0/predicted protein [Hordeum vulgare subsp. vulgare]
gnl|UG|Ta#S52895903	83.96	27.83	-1.59306	4.63e-39	2.65e-37	88.92	0.0828058	0.366834	0.486504	GO:0030312//external encapsulating structure;GO:0009526//plastid envelope;GO:0009534//chloroplast thylakoid;GO:0009570//chloroplast stroma;GO:0005576//extracellular region	GO:0032550;GO:0008047//enzyme activator activity	GO:0009314//response to radiation;GO:0006952//defense response;GO:0019222//regulation of metabolic process	gi|12643756|sp|Q40073.1|RCAA_HORVU/0/RecName: Full=Ribulose bisphosphate carboxylase/oxygenase activase A, chloroplastic; Short=RA A; Short=RuBisCO activase A; Flags: Precursor
gnl|UG|Ta#S17978131	36.85	12.25	-1.58888	6.04e-18	1.92e-16	13.85	-1.41178	5.46e-15	1.23e-13	GO:0005618//cell wall;GO:0043231//intracellular membrane-bounded organelle	GO:0005488//binding;GO:0003824//catalytic activity	GO:0009628//response to abiotic stimulus;GO:0006950//response to stress	gi|204309019|gb|ACI00844.1|/3.91732e-35/class III peroxidase [Triticum aestivum]
gnl|UG|Ta#S13166164	94.23	31.33	-1.58864	1.85e-43	1.14e-41	82.55	-0.190918	0.0360908	0.102256	-	-	-	gi|326519262|dbj|BAJ96630.1|/7.3042e-23/predicted protein [Hordeum vulgare subsp. vulgare]
gnl|UG|Ta#S52545739	8.41	2.8	-1.58668	4.35e-05	0.000280294	4.19	-1.00516	0.00462458	0.0184863	-	-	-	gi|326518720|dbj|BAJ92521.1|/8.45782e-06/predicted protein [Hordeum vulgare subsp. vulgare]
gnl|UG|Ta#S22371042	49.3	16.45	-1.5835	2.15e-23	8.51e-22	36.81	-0.42149	0.0013164	0.0061177	GO:0016020//membrane	-	GO:0009408//response to heat	gi|115458096|ref|NP_001052648.1|/2.54331e-55/Os04g0393300 [Oryza sativa Japonica Group]
gnl|UG|Ta#S37753702	9.42	3.15	-1.58038	1.57e-05	0.00011167	11.48	0.285324	0.281938	0.393682	-	-	-	gi|326491665|dbj|BAJ94310.1|/5.16536e-39/predicted protein [Hordeum vulgare subsp. vulgare]
gnl|UG|Ta#S17988525	14.64	4.9	-1.57906	6.8e-08	7.05e-07	4.74	-1.62696	5.12e-08	5.2e-07	-	GO:0016740//transferase activity	-	gi|326495956|dbj|BAJ90600.1|/4.94512e-67/predicted protein [Hordeum vulgare subsp. vulgare]
gnl|UG|Ta#S17889111	68.99	23.11	-1.57787	5.74e-32	2.92e-30	31.71	-1.12145	3.62e-19	9.93e-18	GO:0043231//intracellular membrane-bounded organelle	GO:0003824//catalytic activity	GO:0019725//cellular homeostasis	gi|299469384|emb|CBG91910.1|/8.23228e-68/putative PDI-like protein [Triticum aestivum]
gnl|UG|Ta#S37918708	20.36	6.83	-1.57578	1.91e-10	2.63e-09	6.38	-1.67411	5.11e-11	6.91e-10	-	GO:0003677//DNA binding	-	gi|326496477|dbj|BAJ94700.1|/6.00026e-22/predicted protein [Hordeum vulgare subsp. vulgare]
gnl|UG|Ta#S32631906	15.65	5.25	-1.57577	2.51e-08	2.76e-07	11.48	-0.44704	0.0571348	0.141877	-	-	-	gi|50508808|dbj|BAD31581.1|/5.63104e-19/unknown protein [Oryza sativa Japonica Group]
gnl|UG|Ta#S50387428	26.08	8.75	-1.57559	5.56e-13	9.92e-12	17.86	-0.546212	0.00309356	0.0128576	-	GO:0003676//nucleic acid binding;GO:0005515//protein binding	-	gi|326503832|dbj|BAK02702.1|/1.4872e-60/predicted protein [Hordeum vulgare subsp. vulgare]
gnl|UG|Ta#S52544604	10.94	3.68	-1.57184	3.43e-06	2.77e-05	2	-2.45154	9.01e-10	1.08e-08	-	GO:0046872//metal ion binding;GO:0016491//oxidoreductase activity	-	gi|326515546|dbj|BAK07019.1|/0/predicted protein [Hordeum vulgare subsp. vulgare]
gnl|UG|Ta#S52543180	29.11	9.8	-1.57066	2.89e-14	7.09e-13	14.58	-0.997524	1.33e-07	1.29e-06	-	-	-	gi|167745176|gb|ABZ91910.1|/3.56776e-147/FD-like 6 protein [Triticum aestivum]
gnl|UG|Ta#S52541827	67.47	22.76	-1.56775	4.99e-31	2.49e-29	4.92	-3.77752	1.62e-80	9.89e-79	GO:0043231//intracellular membrane-bounded organelle;GO:0005576//extracellular region;GO:0030312//external encapsulating structure	GO:0015926//glucosidase activity	GO:0000272//polysaccharide catabolic process	gi|326494302|dbj|BAJ90420.1|/0/predicted protein [Hordeum vulgare subsp. vulgare]
gnl|UG|Ta#S50637420	18.17	6.13	-1.5676	2.08e-09	2.56e-08	12.39	-0.552382	0.012769	0.0432876	-	-	-	gi|222354865|gb|ACM48193.1|/4.70779e-155/ubiquitin fusion degradation 1 protein [Triticum aestivum]
gnl|UG|Ta#S26027532	106.68	36.06	-1.56482	5.82e-48	3.68e-46	109.15	0.0330224	0.686928	0.773677	GO:0044424//intracellular part	GO:0016765//transferase activity, transferring alkyl or aryl (other than methyl) groups;GO:0016859//cis-trans isomerase activity	GO:0006520//cellular amino acid metabolic process	gi|357149592|ref|XP_003575165.1|/9.3222e-113/PREDICTED: glutathione S-transferase zeta class-like [Brachypodium distachyon]
gnl|UG|Ta#S24513149	13.46	4.55	-1.56474	2.77e-07	2.65e-06	7.84	-0.779753	0.00367014	0.0150669	GO:0043232	-	GO:0006897//endocytosis	gi|357166979|ref|XP_003580945.1|/8.66766e-72/PREDICTED: ELMO domain-containing protein A-like [Brachypodium distachyon]
gnl|UG|Ta#S52544045	34.16	11.55	-1.56442	2.11e-16	6.16e-15	20.04	-0.769425	4.52e-06	3.47e-05	GO:0043231//intracellular membrane-bounded organelle;GO:0016020//membrane	GO:0004672//protein kinase activity;GO:0032550	GO:0006796//phosphate-containing compound metabolic process;GO:0006464//cellular protein modification process	gi|326493420|dbj|BAJ85171.1|/0/predicted protein [Hordeum vulgare subsp. vulgare]
gnl|UG|Ta#S52542741	62.59	21.18	-1.56323	8.87e-29	4.21e-27	35.9	-0.801948	1.15e-10	1.51e-09	-	-	-	gi|326506646|dbj|BAJ91364.1|/2.99411e-108/predicted protein [Hordeum vulgare subsp. vulgare]
gnl|UG|Ta#S52545072	15.99	5.43	-1.55815	2.27e-08	2.51e-07	10.93	-0.548877	0.0205124	0.0659665	GO:0005911//cell-cell junction	GO:0030695//GTPase regulator activity	GO:0006996//organelle organization;GO:0019321//pentose metabolic process;GO:0006605//protein targeting;GO:0006486//protein glycosylation;GO:0003006//developmental process involved in reproduction	gi|357117733|ref|XP_003560617.1|/0/PREDICTED: vam6/Vps39-like protein-like [Brachypodium distachyon]
gnl|UG|Ta#S52544279	8.24	2.8	-1.55722	6.54e-05	0.000410575	5.65	-0.544393	0.0992714	0.216669	-	-	-	gi|326507276|dbj|BAJ95715.1|/0/predicted protein [Hordeum vulgare subsp. vulgare]
gnl|UG|Ta#S37759125	8.24	2.8	-1.55722	6.54e-05	0.000410433	0.01	-9.6865	1.25e-14	2.76e-13	GO:0043231//intracellular membrane-bounded organelle;GO:0005576//extracellular region;GO:0030312//external encapsulating structure	GO:0016798//hydrolase activity, acting on glycosyl bonds;GO:0016758//transferase activity, transferring hexosyl groups	GO:0044042//glucan metabolic process	gi|357168375|ref|XP_003581616.1|/2.56904e-117/PREDICTED: probable xyloglucan endotransglucosylase/hydrolase protein 16-like [Brachypodium distachyon]
gnl|UG|Ta#S26021249	372.87	126.74	-1.5568	6.09e-162	5.64e-160	84.91	-2.13467	2.44e-242	2.19e-240	GO:0030312//external encapsulating structure;GO:0031981//nuclear lumen;GO:0009536//plastid;GO:0000314//organellar small ribosomal subunit	GO:0003723//RNA binding;GO:0005198//structural molecule activity	GO:0009451//RNA modification;GO:0033205//cell cycle cytokinesis;GO:0071555//cell wall organization;GO:0009887//organ morphogenesis;GO:0010467//gene expression;GO:0000904//cell morphogenesis involved in differentiation	gi|52548254|gb|AAU82114.1|/3.68975e-40/cytoplasmatic ribosomal protein S13 [Triticum aestivum]
gnl|UG|Ta#S52545721	35	11.9	-1.55639	1.18e-16	3.49e-15	2.55	-3.77879	1.8e-42	7.99e-41	GO:0043231//intracellular membrane-bounded organelle	-	GO:0009607//response to biotic stimulus;GO:0033205//cell cycle cytokinesis;GO:0007010//cytoskeleton organization;GO:0010073//meristem maintenance	gi|357123532|ref|XP_003563464.1|/2.69816e-118/PREDICTED: thaumatin-like protein-like [Brachypodium distachyon]
gnl|UG|Ta#S52541858	120.81	41.14	-1.55413	1.41e-53	9.42e-52	141.77	0.230812	0.00198574	0.0087848	-	-	GO:0006950//response to stress	gi|326511936|dbj|BAJ95949.1|/0/predicted protein [Hordeum vulgare subsp. vulgare]
gnl|UG|Ta#S52545156	9.25	3.15	-1.5541	2.36e-05	0.000161702	0.01	-9.85331	2.47e-16	5.94e-15	GO:0005618//cell wall;GO:0005576//extracellular region;GO:0009536//plastid	GO:0005488//binding;GO:0004558//alpha-glucosidase activity	GO:0006073//cellular glucan metabolic process;GO:0000272//polysaccharide catabolic process;GO:0010038//response to metal ion	gi|326507636|dbj|BAK03211.1|/0/predicted protein [Hordeum vulgare subsp. vulgare]
gnl|UG|Ta#S32683424	9.25	3.15	-1.5541	2.36e-05	0.000161641	20.04	1.11536	1.46e-06	1.22e-05	-	-	-	gi|326507352|dbj|BAJ91518.1|/4.55667e-11/predicted protein [Hordeum vulgare subsp. vulgare]
gnl|UG|Ta#S52544912	414.1	141.09	-1.55336	4.82e-179	4.56e-177	64.51	-2.68238	0	0	-	-	-	gi|326514146|dbj|BAJ92223.1|/0/predicted protein [Hordeum vulgare subsp. vulgare]
gnl|UG|Ta#S13021039	10.26	3.5	-1.5516	8.53e-06	6.41e-05	4.56	-1.16993	0.000388302	0.0020605	-	-	-	gi|115448525|ref|NP_001048042.1|/6.47761e-33/Os02g0734800 [Oryza sativa Japonica Group]
gnl|UG|Ta#S17987363	83.63	28.53	-1.55154	1.67e-37	9.18e-36	52.3	-0.67721	1.26e-10	1.65e-09	GO:0043234//protein complex;GO:0043231//intracellular membrane-bounded organelle;GO:0031224//intrinsic to membrane	-	GO:0006605//protein targeting;GO:0006996//organelle organization	gi|357148899|ref|XP_003574932.1|/6.74431e-53/PREDICTED: vesicle-associated membrane protein 727-like [Brachypodium distachyon]
gnl|UG|Ta#S37759092	34.83	11.9	-1.54937	1.74e-16	5.12e-15	16.76	-1.05531	1.52e-09	1.79e-08	-	-	-	gi|326495012|dbj|BAJ85601.1|/2.27684e-73/predicted protein [Hordeum vulgare subsp. vulgare]
gnl|UG|Ta#S17988120	23.56	8.05	-1.54928	1.32e-11	2.03e-10	18.04	-0.38514	0.0417282	0.111826	GO:0043231//intracellular membrane-bounded organelle;GO:0043234//protein complex	GO:0001076//RNA polymerase II transcription factor binding transcription factor activity	GO:0006366//transcription from RNA polymerase II promoter	gi|326524728|dbj|BAK04300.1|/4.77025e-83/predicted protein [Hordeum vulgare subsp. vulgare]
gnl|UG|Ta#S18007600	10.77	3.68	-1.54924	5.14e-06	4.03e-05	7.47	-0.527838	0.0669654	0.163271	-	-	-	gi|326525843|dbj|BAJ93098.1|/1.60502e-21/predicted protein [Hordeum vulgare subsp. vulgare]
gnl|UG|Ta#S22389041	27.6	9.45	-1.54628	2.54e-13	4.99e-12	12.94	-1.09283	3.18e-08	3.3e-07	GO:0043231//intracellular membrane-bounded organelle	GO:0016787//hydrolase activity	-	gi|326508156|dbj|BAJ99345.1|/7.70178e-113/predicted protein [Hordeum vulgare subsp. vulgare]
gnl|UG|Ta#S52544749	13.8	4.73	-1.54476	2.51e-07	2.4e-06	13.12	-0.0729005	0.759144	0.841117	GO:0044437	GO:0019783//small conjugating protein-specific protease activity;GO:0004180//carboxypeptidase activity	GO:0019538//protein metabolic process;GO:0045184//establishment of protein localization;GO:0044248//cellular catabolic process	gi|224994902|gb|ACN76570.1|/0/cysteine proteinase [Triticum aestivum]
gnl|UG|Ta#S37912957	15.31	5.25	-1.54408	5.58e-08	5.85e-07	9.11	-0.748951	0.00277592	0.0118039	GO:0009536//plastid;GO:0009521	-	GO:0030001//metal ion transport;GO:0006007//glucose catabolic process;GO:0006996//organelle organization;GO:0009765//photosynthesis, light harvesting;GO:0000097//sulfur amino acid biosynthetic process;GO:0006470//protein dephosphorylation;GO:0006873//cellular ion homeostasis;GO:0042254//ribosome biogenesis	gi|110555561|gb|ABG75753.1|/3.00945e-53/salt stress-responsive protein [Triticum aestivum]
gnl|UG|Ta#S22382006	111.39	38.34	-1.5387	7.71e-49	4.91e-47	22.05	-2.33677	3.59e-82	2.21e-80	-	-	-	gi|357156845|ref|XP_003577595.1|/3.6046e-20/PREDICTED: uncharacterized protein LOC100829238 [Brachypodium distachyon]
gnl|UG|Ta#S52545388	52.33	18.03	-1.53724	9.14e-24	3.67e-22	26.24	-0.995871	1.54e-12	2.39e-11	GO:0043231//intracellular membrane-bounded organelle	GO:0005515//protein binding;GO:0032550	-	gi|326516044|dbj|BAJ88045.1|/0/predicted protein [Hordeum vulgare subsp. vulgare]
gnl|UG|Ta#S17987292	58.89	20.31	-1.53583	1.59e-26	6.99e-25	145.59	1.30582	1.57e-13	2.97e-12	GO:0043231//intracellular membrane-bounded organelle	GO:0046914//transition metal ion binding	-	gi|310656804|gb|ADP02231.1|/4.47863e-57/Cu_bind_like domain-containing protein [Aegilops tauschii]
gnl|UG|Ta#S52546383	63.94	22.06	-1.53529	1.2e-28	5.64e-27	27.7	-1.20683	6.74e-20	1.89e-18	GO:0009528//plastid inner membrane	-	-	gi|326495120|dbj|BAJ85656.1|/2.23801e-145/predicted protein [Hordeum vulgare subsp. vulgare]
gnl|UG|Ta#S52546946	36.01	12.43	-1.53457	8.75e-17	2.62e-15	18.22	-0.982875	6.78e-09	7.51e-08	GO:0043231//intracellular membrane-bounded organelle	GO:0003676//nucleic acid binding;GO:0036094//small molecule binding	GO:0006396//RNA processing	gi|357113992|ref|XP_003558785.1|/1.68054e-164/PREDICTED: RRNA intron-encoded homing endonuclease [Brachypodium distachyon]
gnl|UG|Ta#S17878978	113.24	39.21	-1.53009	3.2e-49	2.05e-47	44.1	-1.36053	1.26e-40	5.42e-39	GO:0016020//membrane	-	GO:0051234//establishment of localization;GO:0009628//response to abiotic stimulus	gi|326527645|dbj|BAK08097.1|/5.36794e-67/predicted protein [Hordeum vulgare subsp. vulgare]
gnl|UG|Ta#S37936814	8.08	2.8	-1.52893	9.81e-05	0.000591452	1.28	-2.65821	3.85e-08	3.97e-07	GO:0043231//intracellular membrane-bounded organelle	GO:0035252//UDP-xylosyltransferase activity	GO:0044723	gi|326494682|dbj|BAJ94460.1|/4.16785e-122/predicted protein [Hordeum vulgare subsp. vulgare]
gnl|UG|Ta#S38479080	9.09	3.15	-1.52893	3.53e-05	0.000233266	3.83	-1.24694	0.000460596	0.00238432	GO:0043231//intracellular membrane-bounded organelle	GO:0017111//nucleoside-triphosphatase activity;GO:0032550;GO:0004779//sulfate adenylyltransferase activity	GO:0009154//purine ribonucleotide catabolic process	gi|94962159|gb|ABF48401.1|/0/GTP-binding protein [Triticum aestivum]
gnl|UG|Ta#S32672814	8.08	2.8	-1.52893	9.81e-05	0.000591256	10.39	0.362768	0.198812	0.352473	-	-	-	gi|326533466|dbj|BAK05264.1|/1.79451e-10/predicted protein [Hordeum vulgare subsp. vulgare]
gnl|UG|Ta#S52543308	34.83	12.08	-1.52771	3.46e-16	9.99e-15	10.2	-1.77176	3.48e-19	9.55e-18	GO:0043231//intracellular membrane-bounded organelle	-	-	gi|357147970|ref|XP_003574568.1|/0/PREDICTED: uncharacterized protein LOC100842570 [Brachypodium distachyon]
gnl|UG|Ta#S52541121	12.62	4.38	-1.52671	1.02e-06	8.97e-06	5.28	-1.2571	3.17e-05	0.000211279	GO:0043231//intracellular membrane-bounded organelle	-	-	gi|326521778|dbj|BAK00465.1|/7.18808e-23/predicted protein [Hordeum vulgare subsp. vulgare]
gnl|UG|Ta#S52544558	11.61	4.03	-1.52652	2.79e-06	2.28e-05	5.65	-1.03905	0.000605824	0.00307049	GO:0009536//plastid	GO:0016301//kinase activity;GO:0016774//phosphotransferase activity, carboxyl group as acceptor	GO:0006525//arginine metabolic process;GO:0006560//proline metabolic process;GO:0006796//phosphate-containing compound metabolic process	gi|326497847|dbj|BAJ94786.1|/9.81874e-151/predicted protein [Hordeum vulgare subsp. vulgare]
gnl|UG|Ta#S22371270	8.58	2.98	-1.52567	5.88e-05	0.000370897	6.56	-0.387282	0.219542	0.38361	-	GO:0003824//catalytic activity	GO:0008152//metabolic process	gi|242036659|ref|XP_002465724.1|/8.36506e-22/hypothetical protein SORBIDRAFT_01g044520 [Sorghum bicolor]
gnl|UG|Ta#S17889419	8.58	2.98	-1.52567	5.88e-05	0.000370768	3.28	-1.38728	0.000223	0.00123793	-	-	-	gi|326489444|dbj|BAK01703.1|/5.0402e-47/predicted protein [Hordeum vulgare subsp. vulgare]
gnl|UG|Ta#S52542442	7.57	2.63	-1.52523	0.000163981	0.000932943	4.19	-0.853343	0.019306	0.0627002	-	GO:0016791//phosphatase activity	-	gi|326502636|dbj|BAJ98946.1|/8.97669e-171/predicted protein [Hordeum vulgare subsp. vulgare]
gnl|UG|Ta#S52543112	149.08	51.81	-1.52478	6.3e-64	4.54e-62	59.22	-1.33193	2.66e-51	1.32e-49	GO:0009536//plastid	GO:0043169//cation binding;GO:0032550;GO:0016301//kinase activity	GO:0032787//monocarboxylic acid metabolic process;GO:0008652//cellular amino acid biosynthetic process;GO:0006796//phosphate-containing compound metabolic process;GO:0043650	gi|326530582|dbj|BAJ97717.1|/1.9525e-134/predicted protein [Hordeum vulgare subsp. vulgare]
gnl|UG|Ta#S22380548	36.68	12.78	-1.52111	7.15e-17	2.15e-15	42.09	0.198484	0.144769	0.284712	GO:0016020//membrane;GO:0030312//external encapsulating structure	GO:0046914//transition metal ion binding;GO:0046906//tetrapyrrole binding	GO:0015669//gas transport	gi|3913789|sp|Q42831.1|HBL_HORVU/6.52897e-86/RecName: Full=Non-symbiotic hemoglobin; AltName: Full=HORvu GLB1; AltName: Full=Non-legume hemoglobin
gnl|UG|Ta#S52545664	25.58	8.93	-1.51828	3.63e-12	5.85e-11	11.84	-1.11135	6.92e-08	6.92e-07	-	GO:0016772//transferase activity, transferring phosphorus-containing groups	GO:0006796//phosphate-containing compound metabolic process	gi|326516442|dbj|BAJ92376.1|/1.9158e-176/predicted protein [Hordeum vulgare subsp. vulgare]
gnl|UG|Ta#S52541703	23.05	8.05	-1.51771	4.3e-11	6.22e-10	10.39	-1.14957	1.41e-07	1.36e-06	GO:0009532//plastid stroma;GO:0009526//plastid envelope	GO:0004175//endopeptidase activity	GO:0006979//response to oxidative stress;GO:0006090//pyruvate metabolic process;GO:0019538//protein metabolic process;GO:0010467//gene expression;GO:0008104//protein localization;GO:0009814//defense response, incompatible interaction	gi|326495296|dbj|BAJ85744.1|/4.05392e-121/predicted protein [Hordeum vulgare subsp. vulgare]
gnl|UG|Ta#S26026053	21.54	7.53	-1.5163	1.9e-10	2.61e-09	12.21	-0.818955	0.00012379	0.000725479	GO:0044436;GO:0009534//chloroplast thylakoid	GO:0016859//cis-trans isomerase activity	GO:0018208//peptidyl-proline modification;GO:0043623//cellular protein complex assembly	gi|37788308|gb|AAP44535.1|/1.62648e-104/cyclophilin-like protein [Triticum aestivum]
gnl|UG|Ta#S12922925	98.6	34.48	-1.51583	1.66e-42	1e-40	169.1	0.778217	0	0	-	-	-	gi|326508997|dbj|BAJ86891.1|/1.55825e-06/predicted protein [Hordeum vulgare subsp. vulgare]
gnl|UG|Ta#S17888194	722.36	252.95	-1.51387	2.39e-299	2.41e-297	238.71	-1.59746	0	0	GO:0043231//intracellular membrane-bounded organelle	GO:0046914//transition metal ion binding	GO:0006970//response to osmotic stress	gi|357116495|ref|XP_003560016.1|/1.37112e-98/PREDICTED: CBS domain-containing protein CBSX3, mitochondrial-like [Brachypodium distachyon]
gnl|UG|Ta#S52545111	16.99	5.95	-1.51372	1.67e-08	1.87e-07	10.02	-0.761803	0.00137179	0.00635748	-	-	-	gi|326525967|dbj|BAJ93160.1|/7.53368e-70/predicted protein [Hordeum vulgare subsp. vulgare]
gnl|UG|Ta#S37811662	43.41	15.23	-1.51111	1.61e-19	5.55e-18	30.61	-0.504024	0.000383808	0.00203783	-	-	-	gi|326513214|dbj|BAK06847.1|/1.27273e-11/predicted protein [Hordeum vulgare subsp. vulgare]
gnl|UG|Ta#S52544706	13.46	4.73	-1.50877	5.53e-07	5.06e-06	10.93	-0.300385	0.225012	0.359957	-	-	-	gi|326507130|dbj|BAJ95642.1|/2.16961e-90/predicted protein [Hordeum vulgare subsp. vulgare]
gnl|UG|Ta#S16058200	11.95	4.2	-1.50855	2.5e-06	2.07e-05	8.38	-0.511988	0.060541	0.149409	-	GO:0015198//oligopeptide transporter activity	GO:0009725//response to hormone stimulus;GO:0043200//response to amino acid stimulus;GO:0006952//defense response;GO:0006857//oligopeptide transport;GO:0006972//hyperosmotic response;GO:0014070//response to organic cyclic compound;GO:0051707//response to other organism	gi|326500180|dbj|BAJ98723.1|/0/predicted protein [Hordeum vulgare subsp. vulgare]
gnl|UG|Ta#S52543652	509.84	179.25	-1.50807	1.07e-210	1.05e-208	189.33	-1.42914	4.26e-190	3.66e-188	-	GO:0016831//carboxy-lyase activity	GO:0006596//polyamine biosynthetic process;GO:0044272//sulfur compound biosynthetic process	gi|342731412|gb|AEL33693.1|/0/S-adenosyl methionine decarboxylase [Triticum aestivum]
gnl|UG|Ta#S17897630	31.8	11.2	-1.50553	1.3e-14	3.37e-13	24.42	-0.380964	0.0189383	0.0619433	GO:0009536//plastid	-	-	gi|326518110|dbj|BAK07307.1|/1.17525e-44/predicted protein [Hordeum vulgare subsp. vulgare]
gnl|UG|Ta#S52544642	21.37	7.53	-1.50487	2.81e-10	3.79e-09	30.07	0.492738	0.00368136	0.0151096	GO:0042579//microbody	GO:0016836//hydro-lyase activity	GO:0006996//organelle organization;GO:0006511//ubiquitin-dependent protein catabolic process;GO:0043248//proteasome assembly;GO:0006635//fatty acid beta-oxidation;GO:0009404//toxin metabolic process;GO:0007568//aging;GO:0035966//response to topologically incorrect protein	gi|326531816|dbj|BAJ97912.1|/2.22687e-111/predicted protein [Hordeum vulgare subsp. vulgare]
gnl|UG|Ta#S52543173	8.92	3.15	-1.50169	5.25e-05	0.000333919	9.66	0.114979	0.679596	0.77127	GO:0043231//intracellular membrane-bounded organelle	GO:0016462//pyrophosphatase activity;GO:0032550	-	gi|326495028|dbj|BAJ85610.1|/0/predicted protein [Hordeum vulgare subsp. vulgare]
gnl|UG|Ta#S26025216	27.26	9.63	-1.50118	1.09e-12	1.86e-11	19.5	-0.483311	0.00682068	0.0255193	-	-	-	gi|357112977|ref|XP_003558281.1|/2.81221e-65/PREDICTED: uncharacterized protein LOC100844918 [Brachypodium distachyon]
gnl|UG|Ta#S17984974	26.75	9.45	-1.50115	1.79e-12	2.98e-11	29.7	0.150924	0.347732	0.463911	GO:0043231//intracellular membrane-bounded organelle	GO:0031420;GO:0016301//kinase activity	GO:0006796//phosphate-containing compound metabolic process;GO:0006007//glucose catabolic process	gi|357130961|ref|XP_003567112.1|/3.44923e-131/PREDICTED: pyruvate kinase, cytosolic isozyme-like [Brachypodium distachyon]
gnl|UG|Ta#S13014754	7.91	2.8	-1.49825	0.000146357	0.000845934	4.01	-0.980075	0.00720498	0.0267776	-	-	-	gi|462413792|gb|EMJ18841.1|/1.03347e-07/hypothetical protein PRUPE_ppa002001mg [Prunus persica]
gnl|UG|Ta#S17973890	288.57	102.4	-1.49471	1.48e-118	1.28e-116	135.75	-1.08797	1.88e-71	1.1e-69	-	GO:0043169//cation binding	-	gi|387931616|gb|AFK12206.1|/7.75093e-18/metallothionein [Hordeum vulgare]
gnl|UG|Ta#S22382521	29.11	10.33	-1.49467	2.24e-13	4.48e-12	8.56	-1.76583	3.35e-16	8.01e-15	GO:0043231//intracellular membrane-bounded organelle;GO:0044391	GO:0005198//structural molecule activity	GO:0006351//transcription, DNA-dependent;GO:0022613//ribonucleoprotein complex biogenesis	gi|326521894|dbj|BAK04075.1|/2.51611e-47/predicted protein [Hordeum vulgare subsp. vulgare]
gnl|UG|Ta#S52546632	34.49	12.25	-1.4934	1.46e-15	4.1e-14	23.69	-0.5419	0.000722882	0.00360521	GO:0043234//protein complex;GO:0043231//intracellular membrane-bounded organelle	GO:0046872//metal ion binding;GO:0016836//hydro-lyase activity	GO:0006007//glucose catabolic process	gi|222624625|gb|EEE58757.1|/4.02197e-25/hypothetical protein OsJ_10254 [Oryza sativa Japonica Group]
gnl|UG|Ta#S22388907	19.69	7	-1.49204	1.83e-09	2.27e-08	13.48	-0.546643	0.0103128	0.0368688	-	-	-	gi|63087730|emb|CAI93180.1|/1.66982e-11/glycosyltransferase [Triticum aestivum]
gnl|UG|Ta#S26027279	24.57	8.75	-1.48954	1.9e-11	2.85e-10	22.96	-0.0977752	0.58074	0.690719	GO:0009536//plastid	-	GO:0009314//response to radiation;GO:0009890//negative regulation of biosynthetic process;GO:0034285	gi|326493932|dbj|BAJ85428.1|/3.46904e-57/predicted protein [Hordeum vulgare subsp. vulgare]
gnl|UG|Ta#S18012554	36.85	13.13	-1.4888	1.84e-16	5.39e-15	1.46	-4.65762	3e-51	1.48e-49	-	-	-	gi|357164462|ref|XP_003580061.1|/3.0064e-77/PREDICTED: uncharacterized protein LOC100844835 [Brachypodium distachyon]
gnl|UG|Ta#S52542928	29.45	10.5	-1.48788	2.01e-13	4.07e-12	14.03	-1.06975	1.96e-08	2.07e-07	-	-	-	gi|326499776|dbj|BAJ86199.1|/9.5307e-128/predicted protein [Hordeum vulgare subsp. vulgare]
gnl|UG|Ta#S17895777	12.28	4.38	-1.48731	2.24e-06	1.87e-05	2.55	-2.26774	5.28e-10	6.52e-09	-	GO:0097159//organic cyclic compound binding;GO:1901363;GO:0003824//catalytic activity	-	gi|41052970|dbj|BAD07880.1|/4.70544e-48/putative DNA topoisomerase II [Oryza sativa Japonica Group]
gnl|UG|Ta#S26021109	201.07	71.77	-1.48625	1.69e-82	1.31e-80	69.61	-1.53033	4.65e-84	2.9e-82	GO:0043231//intracellular membrane-bounded organelle;GO:0016020//membrane	GO:0032550	GO:0000160//two-component signal transduction system (phosphorelay);GO:0035556//intracellular signal transduction;GO:0045184//establishment of protein localization	gi|224284051|gb|ACN39763.1|/3.61628e-32/unknown [Picea sitchensis]
gnl|UG|Ta#S52546138	28.94	10.33	-1.48622	3.29e-13	6.2e-12	14.4	-1.007	1.15e-07	1.12e-06	-	-	-	gi|326521966|dbj|BAK04111.1|/0/predicted protein [Hordeum vulgare subsp. vulgare]
gnl|UG|Ta#S32678551	16.66	5.95	-1.48543	3.63e-08	3.92e-07	9.66	-0.786293	0.00112787	0.00534822	GO:0016020//membrane;GO:0043231//intracellular membrane-bounded organelle	GO:0004702//receptor signaling protein serine/threonine kinase activity;GO:0032550	GO:0007243//intracellular protein kinase cascade;GO:0003006//developmental process involved in reproduction;GO:0045491//xylan metabolic process;GO:0042743//hydrogen peroxide metabolic process;GO:0044085;GO:0006468//protein phosphorylation;GO:0070646//protein modification by small protein removal	gi|326523349|dbj|BAJ88715.1|/3.10544e-25/predicted protein [Hordeum vulgare subsp. vulgare]
gnl|UG|Ta#S41658050	17.16	6.13	-1.48509	2.21e-08	2.45e-07	9.48	-0.856091	0.000373288	0.00198483	GO:0043231//intracellular membrane-bounded organelle	GO:0030371//translation repressor activity;GO:0003676//nucleic acid binding;GO:0001071//nucleic acid binding transcription factor activity;GO:0005515//protein binding	GO:0009628//response to abiotic stimulus;GO:0009908//flower development;GO:0010074//maintenance of meristem identity;GO:0006351//transcription, DNA-dependent	gi|161158834|emb|CAM59075.1|/8.41961e-120/MIKC-type MADS-box transcription factor WM28B [Triticum aestivum]
gnl|UG|Ta#S21311119	38.2	13.65	-1.48467	6.2e-17	1.87e-15	24.78	-0.624396	5.39e-05	0.000340684	GO:0016020//membrane	GO:0035251//UDP-glucosyltransferase activity	GO:0005984//disaccharide metabolic process	gi|33330168|gb|AAQ10452.1|/0/sucrose-phosphate synthase 9 [Triticum aestivum]
gnl|UG|Ta#S52542803	22.04	7.88	-1.48386	2.26e-10	3.09e-09	6.38	-1.7885	8.08e-13	1.31e-11	-	-	-	gi|300681538|emb|CBH32635.1|/0/conserved hypothetical protein, Hv-pg1 homolog,putative, expressed [Triticum aestivum]
gnl|UG|Ta#S17988496	58.72	21.01	-1.48278	3.36e-25	1.43e-23	58.49	-0.00566198	0.960918	0.96717	GO:0043231//intracellular membrane-bounded organelle	GO:0036094//small molecule binding;GO:0003824//catalytic activity	GO:0044710	gi|326516492|dbj|BAJ92401.1|/1.91769e-92/predicted protein [Hordeum vulgare subsp. vulgare]
gnl|UG|Ta#S13204637	21.03	7.53	-1.48173	6.08e-10	7.96e-09	14.21	-0.565542	0.0061914	0.0234412	-	-	-	gi|357124266|ref|XP_003563824.1|/7.29564e-14/PREDICTED: eukaryotic translation initiation factor 1A-like isoform 1 [Brachypodium distachyon]
gnl|UG|Ta#S52541479	67.47	24.16	-1.48163	1.1e-28	5.18e-27	55.94	-0.270366	0.0132859	0.0448334	GO:0031090//organelle membrane	GO:0008757//S-adenosylmethionine-dependent methyltransferase activity	GO:0006629//lipid metabolic process	gi|326527979|dbj|BAJ89041.1|/6.46917e-180/predicted protein [Hordeum vulgare subsp. vulgare]
gnl|UG|Ta#S52544513	9.76	3.5	-1.47953	2.81e-05	0.000189546	3.46	-1.49611	3.08e-05	0.000205534	-	GO:0003676//nucleic acid binding;GO:0008408//3'-5' exonuclease activity	-	gi|357114232|ref|XP_003558904.1|/0/PREDICTED: exosome complex exonuclease RRP44-like isoform 1 [Brachypodium distachyon]
gnl|UG|Ta#S40978331	9.76	3.5	-1.47953	2.81e-05	0.000189476	9.48	-0.0419941	0.88175	0.932134	-	-	GO:0044699	gi|123979424|gb|ABM81546.1|/0/vernalization insensitive 3 [Triticum aestivum]
gnl|UG|Ta#S17986915	24.9	8.93	-1.47941	1.7e-11	2.57e-10	6.01	-2.05071	7.51e-17	1.87e-15	GO:0043231//intracellular membrane-bounded organelle	GO:0003676//nucleic acid binding	GO:0006464//cellular protein modification process;GO:0006351//transcription, DNA-dependent	gi|326510167|dbj|BAJ87300.1|/1.32517e-50/predicted protein [Hordeum vulgare subsp. vulgare]
gnl|UG|Ta#S37758688	10.26	3.68	-1.47925	1.69e-05	0.000119791	9.29	-0.14328	0.6054	0.714601	-	GO:0016765//transferase activity, transferring alkyl or aryl (other than methyl) groups	-	gi|326513372|dbj|BAK06926.1|/3.54825e-116/predicted protein [Hordeum vulgare subsp. vulgare]
gnl|UG|Ta#S17890622	33.65	12.08	-1.47799	5.15e-15	1.39e-13	11.48	-1.55148	1.16e-15	2.71e-14	GO:0043231//intracellular membrane-bounded organelle	-	GO:0065003	gi|326497977|dbj|BAJ94851.1|/8.56488e-74/predicted protein [Hordeum vulgare subsp. vulgare]
gnl|UG|Ta#S12905159	508.16	182.58	-1.47675	1.22e-203	1.19e-201	107.69	-2.2384	0	0	GO:0015934//large ribosomal subunit;GO:0016020//membrane;GO:0009536//plastid;GO:0031981//nuclear lumen	GO:0046914//transition metal ion binding;GO:0005198//structural molecule activity	GO:0010467//gene expression;GO:0022613//ribonucleoprotein complex biogenesis	gi|115475908|ref|NP_001061550.1|/9.82237e-122/Os08g0326400 [Oryza sativa Japonica Group]
gnl|UG|Ta#S52546535	91.54	32.91	-1.47588	4.1e-38	2.29e-36	47.01	-0.961435	1.01e-19	2.8e-18	GO:0031224//intrinsic to membrane;GO:0043231//intracellular membrane-bounded organelle	GO:0015103//inorganic anion transmembrane transporter activity	GO:0010035//response to inorganic substance;GO:0009267//cellular response to starvation;GO:0000041//transition metal ion transport;GO:0009699//phenylpropanoid biosynthetic process;GO:0015698//inorganic anion transport	gi|326512252|dbj|BAJ96107.1|/0/predicted protein [Hordeum vulgare subsp. vulgare]
gnl|UG|Ta#S52545286	8.75	3.15	-1.47393	7.8e-05	0.000481271	6.74	-0.376534	0.228022	0.364013	-	GO:0016746//transferase activity, transferring acyl groups	-	gi|326504868|dbj|BAK06725.1|/0/predicted protein [Hordeum vulgare subsp. vulgare]
gnl|UG|Ta#S52544620	8.24	2.98	-1.46733	0.00013007	0.000761987	4.19	-0.975694	0.00622382	0.0235446	GO:0005618//cell wall;GO:0043231//intracellular membrane-bounded organelle	GO:0046906//tetrapyrrole binding;GO:0016209//antioxidant activity;GO:0043169//cation binding;GO:0003824//catalytic activity	GO:0009414//response to water deprivation;GO:0006972//hyperosmotic response;GO:0044710	gi|326526283|dbj|BAJ97158.1|/3.86001e-86/predicted protein [Hordeum vulgare subsp. vulgare]
[truncated: 1,688 more rows]
