# Supplementary material for: Transcriptome profiling reveals the genetic basis of alkalinity tolerance in wheat
Source: BMC Genomics. 2017 Jan 5;18:24. doi: 10.1186/s12864-016-3421-8 (PMC5217398; doi:10.1186/s12864-016-3421-8)
Supplement: Additional file 4: Table S4. — Differentially expressed genes at different time point of alkalinity treatment in SR4. (XLS 4177 kb) [file 12864_2016_3421_MOESM4_ESM.xls]

## Sheet: SR 0.5h up
Sequence ID	TPM-SRCK	TPM-SR0.5	log2 Ratio(SR0.5/SRCK)	P-Value	FDR	GO Component	GO Function	GO Process	blast nr
gnl|UG|Ta#S26027341	0.01	25.03	11.2894	6.66e-16	2.41e-14	-	-	-	gi|114145396|dbj|BAF30987.1|/5.70065e-44/dehydrin [Triticum aestivum]
gnl|UG|Ta#S52543206	0.01	11.18	10.1267	6.66e-16	2.4e-14	-	-	-	gi|357117042|ref|XP_003560285.1|/5.10857e-82/PREDICTED: uncharacterized protein LOC100836712 [Brachypodium distachyon]
gnl|UG|Ta#S52541229	0.01	10.83	10.0808	6.66e-16	2.43e-14	-	-	GO:0006351//transcription, DNA-dependent	gi|404415279|gb|AFR67779.1|/2.31627e-95/AP2 domain CBF protein [Triticum aestivum]
gnl|UG|Ta#S52547140	0.01	10.3	10.0084	6.66e-16	2.42e-14	-	-	-	gi|357128633|ref|XP_003565975.1|/2.49551e-72/PREDICTED: LOW QUALITY PROTEIN: late embryogenesis abundant protein, group 3-like [Brachypodium distachyon]
gnl|UG|Ta#S17987622	0.01	9.59	9.90539	6.66e-16	2.42e-14	GO:0005618//cell wall;GO:0043231//intracellular membrane-bounded organelle;GO:0016020//membrane	GO:0046906//tetrapyrrole binding;GO:0046914//transition metal ion binding;GO:0016709//oxidoreductase activity, acting on paired donors, with incorporation or reduction of molecular oxygen, NAD(P)H as one donor, and incorporation of one atom of oxygen	GO:0009314//response to radiation;GO:0009698//phenylpropanoid metabolic process;GO:0006950//response to stress;GO:0048229//gametophyte development	gi|326500908|dbj|BAJ95120.1|/3.46156e-146/predicted protein [Hordeum vulgare subsp. vulgare]
gnl|UG|Ta#S17888451	0.01	9.41	9.87805	6.66e-16	2.4e-14	-	-	-	gi|357162720|ref|XP_003579501.1|/2.12402e-74/PREDICTED: transcription factor bHLH35-like [Brachypodium distachyon]
gnl|UG|Ta#S12958918	0.01	9.23	9.85019	6.66e-16	2.41e-14	-	-	-	gi|357163866|ref|XP_003579872.1|/1.74256e-16/PREDICTED: uncharacterized protein LOC100838435 [Brachypodium distachyon]
gnl|UG|Ta#S17978812	0.01	9.05	9.82177	8.88e-16	3.17e-14	-	-	-	gi|63087730|emb|CAI93180.1|/4.16937e-11/glycosyltransferase [Triticum aestivum]
gnl|UG|Ta#S17989178	0.01	7.46	9.54303	1.83e-13	4.4e-12	-	-	-	gi|414590087|tpg|DAA40658.1|/2.08198e-38/TPA: hypothetical protein ZEAMMB73_763693 [Zea mays]
gnl|UG|Ta#S52546637	0.01	6.92	9.43463	1.48e-12	2.79e-11	GO:0016020//membrane	GO:0046914//transition metal ion binding;GO:0016491//oxidoreductase activity;GO:0046906//tetrapyrrole binding	GO:0044710	gi|326504640|dbj|BAK06611.1|/0/predicted protein [Hordeum vulgare subsp. vulgare]
gnl|UG|Ta#S17888531	0.01	6.39	9.31967	1.2e-11	2.04e-10	-	-	-	gi|326518048|dbj|BAK07276.1|/5.43987e-28/predicted protein [Hordeum vulgare subsp. vulgare]
gnl|UG|Ta#S17890752	0.01	6.21	9.27845	2.41e-11	3.96e-10	GO:0043231//intracellular membrane-bounded organelle;GO:0031224//intrinsic to membrane	GO:0005351//sugar:hydrogen symporter activity	GO:0044763;GO:0008643//carbohydrate transport;GO:0051707//response to other organism	gi|326494518|dbj|BAJ94378.1|/5.18904e-73/predicted protein [Hordeum vulgare subsp. vulgare]
gnl|UG|Ta#S32544977	0.01	6.21	9.27845	2.41e-11	3.96e-10	-	-	-	gi|326524684|dbj|BAK04278.1|/5.63326e-43/predicted protein [Hordeum vulgare subsp. vulgare]
gnl|UG|Ta#S16201956	0.01	6.04	9.2384	4.85e-11	7.75e-10	GO:0044439	-	GO:0009628//response to abiotic stimulus;GO:0044267//cellular protein metabolic process;GO:0000302//response to reactive oxygen species	gi|326519294|dbj|BAJ96646.1|/5.7832e-50/predicted protein [Hordeum vulgare subsp. vulgare]
gnl|UG|Ta#S17984558	0.01	5.68	9.14975	1.96e-10	2.96e-09	GO:0031090//organelle membrane;GO:0043231//intracellular membrane-bounded organelle	GO:0046914//transition metal ion binding;GO:0032553;GO:0016653//oxidoreductase activity, acting on NAD(P)H, heme protein as acceptor	GO:0006725//cellular aromatic compound metabolic process;GO:0044710	gi|326528849|dbj|BAJ97446.1|/6.61714e-100/predicted protein [Hordeum vulgare subsp. vulgare]
gnl|UG|Ta#S32422993	0.01	5.5	9.10329	3.94e-10	5.74e-09	-	-	-	gi|326506764|dbj|BAJ91423.1|/1.41639e-32/predicted protein [Hordeum vulgare subsp. vulgare]
gnl|UG|Ta#S17980578	0.01	5.15	9.00843	1.59e-09	2.16e-08	GO:0044424//intracellular part	GO:0005515//protein binding	GO:0009642//response to light intensity;GO:0006970//response to osmotic stress;GO:0044267//cellular protein metabolic process;GO:0000302//response to reactive oxygen species	gi|147225046|emb|CAI96499.1|/1.33672e-64/17.5kDa heat-shock protein [Triticum dicoccoides]
gnl|UG|Ta#S37856341	0.01	5.15	9.00843	1.59e-09	2.16e-08	GO:0043231//intracellular membrane-bounded organelle	GO:0046914//transition metal ion binding	-	gi|326519658|dbj|BAK00202.1|/1.11527e-47/predicted protein [Hordeum vulgare subsp. vulgare]
gnl|UG|Ta#S37960442	0.01	5.15	9.00843	1.59e-09	2.15e-08	GO:0044424//intracellular part	GO:0043169//cation binding;GO:0035250//UDP-galactosyltransferase activity	GO:0009725//response to hormone stimulus;GO:0009642//response to light intensity;GO:0006970//response to osmotic stress;GO:0000302//response to reactive oxygen species;GO:0019318//hexose metabolic process	gi|139001818|dbj|BAF51566.1|/9.64575e-179/galactinol synthase [Triticum aestivum]
gnl|UG|Ta#S32600473	0.01	4.97	8.9571	3.2e-09	4.2e-08	-	GO:0004558//alpha-glucosidase activity;GO:0050738	GO:0044238//primary metabolic process	gi|46358940|gb|AAS88729.1|/8.64688e-82/vacuolar invertase1 [Triticum monococcum]
gnl|UG|Ta#S17971983	0.01	4.79	8.90388	6.44e-09	8.22e-08	GO:0043231//intracellular membrane-bounded organelle;GO:0030312//external encapsulating structure	GO:0004175//endopeptidase activity	-	gi|115445475|ref|NP_001046517.1|/1.14925e-34/Os02g0269600 [Oryza sativa Japonica Group]
gnl|UG|Ta#S26027267	0.01	4.79	8.90388	6.44e-09	8.21e-08	GO:0005618//cell wall;GO:0043231//intracellular membrane-bounded organelle	GO:0016798//hydrolase activity, acting on glycosyl bonds	GO:0044238//primary metabolic process;GO:0044699;GO:0009057//macromolecule catabolic process	gi|4741848|gb|AAD28733.1|AF112966_1/3.93423e-146/chitinase IV precursor [Triticum aestivum]
gnl|UG|Ta#S50379897	0.01	4.26	8.73471	5.23e-08	6.02e-07	GO:0031224//intrinsic to membrane;GO:0043231//intracellular membrane-bounded organelle	GO:0005515//protein binding	GO:0006950//response to stress;GO:0016265//death	gi|326505770|dbj|BAJ91124.1|/2.19127e-103/predicted protein [Hordeum vulgare subsp. vulgare]
gnl|UG|Ta#S12970030	0.01	4.26	8.73471	5.23e-08	6.02e-07	-	-	-	gi|357135701|ref|XP_003569447.1|/4.34702e-38/PREDICTED: uncharacterized protein LOC100828693 [Brachypodium distachyon]
gnl|UG|Ta#S37852473	0.01	4.26	8.73471	5.23e-08	6.02e-07	-	-	-	gi|326499101|dbj|BAK06041.1|/5.58161e-08/predicted protein [Hordeum vulgare subsp. vulgare]
gnl|UG|Ta#S19223851	0.01	4.08	8.67243	1.05e-07	1.17e-06	-	-	-	gi|326504622|dbj|BAK06602.1|/1.76812e-22/predicted protein [Hordeum vulgare subsp. vulgare]
gnl|UG|Ta#S37946780	0.01	3.91	8.61102	2.12e-07	2.24e-06	-	GO:0016831//carboxy-lyase activity;GO:0043168	GO:0019752//carboxylic acid metabolic process	gi|42794042|dbj|BAD11768.1|/2.01154e-98/tryptophan decarboxylase [Hordeum vulgare subsp. spontaneum]
gnl|UG|Ta#S13022838	0.01	3.91	8.61102	2.12e-07	2.24e-06	-	-	-	gi|326515360|dbj|BAK03593.1|/1.3412e-62/predicted protein [Hordeum vulgare subsp. vulgare]
gnl|UG|Ta#S32735471	0.01	3.73	8.54303	4.25e-07	4.32e-06	-	-	-	gi|77554767|gb|ABA97563.1|/8.27744e-12/retrotransposon protein, putative, unclassified [Oryza sativa Japonica Group]
gnl|UG|Ta#S52543731	0.01	3.55	8.47168	8.55e-07	8.27e-06	-	-	-	gi|218199522|gb|EEC81949.1|/2.68251e-134/hypothetical protein OsI_25826 [Oryza sativa Indica Group]
gnl|UG|Ta#S17971979	0.01	3.55	8.47168	8.55e-07	8.27e-06	-	GO:0003824//catalytic activity	-	gi|326488491|dbj|BAJ93914.1|/1.28867e-77/predicted protein [Hordeum vulgare subsp. vulgare]
gnl|UG|Ta#S29965563	0.01	3.37	8.3966	1.72e-06	1.58e-05	GO:0043231//intracellular membrane-bounded organelle	GO:0046906//tetrapyrrole binding;GO:0046914//transition metal ion binding;GO:0016491//oxidoreductase activity	GO:0009314//response to radiation;GO:0000902//cell morphogenesis;GO:0016128	gi|33337835|gb|AAQ13548.1|AF123610_4/0/cytochrome P450 [Triticum aestivum]
gnl|UG|Ta#S37766027	0.01	3.37	8.3966	1.72e-06	1.57e-05	GO:0043231//intracellular membrane-bounded organelle;GO:0016020//membrane	GO:0032550;GO:0004396//hexokinase activity;GO:0046914//transition metal ion binding	GO:0006007//glucose catabolic process;GO:0008219//cell death;GO:0009757//hexose mediated signaling;GO:0006796//phosphate-containing compound metabolic process	gi|327555163|gb|AEB00837.1|/2.2017e-61/hexokinase 1 [Hordeum vulgare subsp. vulgare]
gnl|UG|Ta#S32654208	0.01	3.2	8.32193	3.46e-06	3e-05	-	-	-	gi|326487235|dbj|BAJ89602.1|/1.7164e-08/predicted protein [Hordeum vulgare subsp. vulgare]
gnl|UG|Ta#S12967861	0.01	3.2	8.32193	3.46e-06	3e-05	-	-	-	gi|326529229|dbj|BAK01008.1|/2.08853e-15/predicted protein [Hordeum vulgare subsp. vulgare]
gnl|UG|Ta#S22370773	0.01	3.2	8.32193	3.46e-06	3e-05	-	-	-	gi|242072718|ref|XP_002446295.1|/4.09262e-64/hypothetical protein SORBIDRAFT_06g013760 [Sorghum bicolor]
gnl|UG|Ta#S13068772	0.01	3.02	8.2384	6.95e-06	5.7e-05	-	GO:0004518//nuclease activity	-	gi|357488207|ref|XP_003614391.1|/1.92305e-37/Tar1p [Medicago truncatula]
gnl|UG|Ta#S50384540	0.01	3.02	8.2384	6.95e-06	5.7e-05	-	-	-	gi|326505054|dbj|BAK02914.1|/1.61624e-63/predicted protein [Hordeum vulgare subsp. vulgare]
gnl|UG|Ta#S52545364	0.01	3.02	8.2384	6.95e-06	5.69e-05	-	-	-	gi|326523805|dbj|BAJ93073.1|/0/predicted protein [Hordeum vulgare subsp. vulgare]
gnl|UG|Ta#S37833134	0.01	3.02	8.2384	6.95e-06	5.69e-05	GO:0044424//intracellular part	GO:0016841//ammonia-lyase activity	GO:0009699//phenylpropanoid biosynthetic process;GO:0006558//L-phenylalanine metabolic process	gi|326510355|dbj|BAJ87394.1|/6.36971e-83/predicted protein [Hordeum vulgare subsp. vulgare]
gnl|UG|Ta#S24623090	0.01	3.02	8.2384	6.95e-06	5.69e-05	GO:0044435;GO:0009507//chloroplast	-	GO:0050896//response to stimulus	gi|326511635|dbj|BAJ91962.1|/1.75623e-41/predicted protein [Hordeum vulgare subsp. vulgare]
gnl|UG|Ta#S13212073	0.01	3.02	8.2384	6.95e-06	5.68e-05	-	GO:0036094//small molecule binding;GO:0003824//catalytic activity	GO:0044710	gi|414871244|tpg|DAA49801.1|/2.38442e-44/TPA: versicolorin reductase [Zea mays]
gnl|UG|Ta#S32571766	0.01	3.02	8.2384	6.95e-06	5.68e-05	-	-	-	gi|25989705|gb|AAN74637.1|/1.06378e-14/LEA1 protein [Triticum aestivum]
gnl|UG|Ta#S22390793	0.01	2.84	8.14975	1.4e-05	0.00010803	-	-	-	gi|326521672|dbj|BAK00412.1|/1.77992e-21/predicted protein [Hordeum vulgare subsp. vulgare]
gnl|UG|Ta#S15880652	0.01	2.84	8.14975	1.4e-05	0.000107982	-	-	-	gi|55295846|dbj|BAD67714.1|/8.00189e-11/hypothetical protein [Oryza sativa Japonica Group]
gnl|UG|Ta#S52544145	0.01	2.84	8.14975	1.4e-05	0.000107887	GO:0043231//intracellular membrane-bounded organelle;GO:0044444//cytoplasmic part	GO:0043169//cation binding;GO:0046906//tetrapyrrole binding;GO:0016209//antioxidant activity;GO:0003824//catalytic activity	GO:0044710;GO:0009933//meristem structural organization;GO:0009943//adaxial/abaxial axis specification;GO:0009799//specification of symmetry;GO:0010073//meristem maintenance;GO:0006950//response to stress	gi|57635159|gb|AAW52721.1|/0/peroxidase 7 [Triticum monococcum]
gnl|UG|Ta#S37941728	0.01	2.66	8.05528	2.81e-05	0.000203647	GO:0044424//intracellular part	GO:0016841//ammonia-lyase activity	GO:0009699//phenylpropanoid biosynthetic process;GO:0006558//L-phenylalanine metabolic process	gi|2052090|emb|CAA89005.1|/1.52891e-128/phenylalanine ammonia-lyase [Hordeum vulgare subsp. vulgare]
gnl|UG|Ta#S52543963	0.01	2.66	8.05528	2.81e-05	0.000203562	-	GO:0016757//transferase activity, transferring glycosyl groups	-	gi|326526475|dbj|BAJ97254.1|/0/predicted protein [Hordeum vulgare subsp. vulgare]
gnl|UG|Ta#S32500477	0.01	2.66	8.05528	2.81e-05	0.000203478	GO:0043231//intracellular membrane-bounded organelle;GO:0016020//membrane	GO:0017111//nucleoside-triphosphatase activity;GO:0032550	GO:0009154//purine ribonucleotide catabolic process	gi|357167127|ref|XP_003581016.1|/5.66323e-133/PREDICTED: ABC transporter G family member 24-like [Brachypodium distachyon]
gnl|UG|Ta#S18010854	0.01	2.49	7.96	5.65e-05	0.000385088	GO:0005576//extracellular region;GO:0043231//intracellular membrane-bounded organelle	GO:0046914//transition metal ion binding	-	gi|326524572|dbj|BAK00669.1|/5.74827e-92/predicted protein [Hordeum vulgare subsp. vulgare]
gnl|UG|Ta#S17989227	0.01	2.49	7.96	5.65e-05	0.000384637	-	GO:0016491//oxidoreductase activity;GO:0016405//CoA-ligase activity;GO:0032550	GO:0006725//cellular aromatic compound metabolic process;GO:0044710	gi|326495332|dbj|BAJ85762.1|/2.60747e-147/predicted protein [Hordeum vulgare subsp. vulgare]
gnl|UG|Ta#S52541794	0.01	2.31	7.85175	0.000113502	0.000727277	-	GO:0016705//oxidoreductase activity, acting on paired donors, with incorporation or reduction of molecular oxygen	GO:0044710	gi|357163933|ref|XP_003579895.1|/7.66028e-140/PREDICTED: 1-aminocyclopropane-1-carboxylate oxidase homolog 2-like [Brachypodium distachyon]
gnl|UG|Ta#S12990372	0.01	2.31	7.85175	0.000113502	0.00072701	GO:0031224//intrinsic to membrane	GO:0008509//anion transmembrane transporter activity	GO:0015696//ammonium transport	gi|75159238|sp|Q8S233.1|AMT23_ORYSJ/2.23196e-47/RecName: Full=Ammonium transporter 2 member 3; Short=OsAMT2;3
gnl|UG|Ta#S52544833	0.01	2.31	7.85175	0.000113502	0.000726743	-	-	-	gi|326499828|dbj|BAJ90749.1|/1.77456e-90/predicted protein [Hordeum vulgare subsp. vulgare]
gnl|UG|Ta#S16239815	0.01	2.31	7.85175	0.000113502	0.00072621	-	GO:0016746//transferase activity, transferring acyl groups	-	gi|115466380|ref|NP_001056789.1|/6.76717e-20/Os06g0145600 [Oryza sativa Japonica Group]
gnl|UG|Ta#S32534392	0.01	2.31	7.85175	0.000113502	0.000725944	-	-	-	gi|255573123|ref|XP_002527491.1|/1.6197e-08/conserved hypothetical protein [Ricinus communis]
gnl|UG|Ta#S13043420	0.35	52.19	7.22027	0.00011652	0.000741174	-	GO:0046914//transition metal ion binding;GO:0016705//oxidoreductase activity, acting on paired donors, with incorporation or reduction of molecular oxygen;GO:0016701//oxidoreductase activity, acting on single donors with incorporation of molecular oxygen	GO:0044710;GO:0009628//response to abiotic stimulus	gi|326489605|dbj|BAK01783.1|/1.93846e-91/predicted protein [Hordeum vulgare subsp. vulgare]
gnl|UG|Ta#S26025155	0.35	23.25	6.05373	0.00011652	0.000743614	-	-	-	gi|357134325|ref|XP_003568768.1|/4.27135e-52/PREDICTED: 18 kDa seed maturation protein-like [Brachypodium distachyon]
gnl|UG|Ta#S52540987	0.35	18.28	5.70677	0.00011652	0.000740904	-	-	-	gi|326521672|dbj|BAK00412.1|/0/predicted protein [Hordeum vulgare subsp. vulgare]
gnl|UG|Ta#S37960443	0.35	17.22	5.62059	0.00011652	0.000742257	GO:0044424//intracellular part	GO:0043169//cation binding;GO:0035250//UDP-galactosyltransferase activity	GO:0009725//response to hormone stimulus;GO:0009642//response to light intensity;GO:0006970//response to osmotic stress;GO:0000302//response to reactive oxygen species;GO:0019318//hexose metabolic process	gi|139001750|dbj|BAF51565.1|/0/galactinol synthase [Triticum aestivum]
gnl|UG|Ta#S25791173	1.05	51.3	5.6105	1.67e-05	0.000127036	GO:0043231//intracellular membrane-bounded organelle	GO:0046914//transition metal ion binding	-	gi|62861391|gb|AAY16797.1|/1.26251e-60/cold acclimation induced protein 2-1 [Triticum aestivum]
gnl|UG|Ta#S13212964	0.35	17.04	5.60543	0.00011652	0.000744158	GO:0043231//intracellular membrane-bounded organelle	-	-	gi|326517068|dbj|BAJ99900.1|/5.93191e-19/predicted protein [Hordeum vulgare subsp. vulgare]
gnl|UG|Ta#S17889107	1.05	49.53	5.55984	1.67e-05	0.000126925	-	-	-	gi|326519735|dbj|BAK00240.1|/7.26293e-08/predicted protein [Hordeum vulgare subsp. vulgare]
gnl|UG|Ta#S52541981	2.11	79.7	5.23926	5.12e-07	5.14e-06	-	-	GO:0006950//response to stress;GO:0009628//response to abiotic stimulus	gi|326510995|dbj|BAJ91845.1|/2.35616e-70/predicted protein [Hordeum vulgare subsp. vulgare]
gnl|UG|Ta#S32602761	0.35	13.14	5.23047	0.00011652	0.000743886	GO:0043231//intracellular membrane-bounded organelle	GO:0046914//transition metal ion binding	-	gi|326519658|dbj|BAK00202.1|/1.19785e-54/predicted protein [Hordeum vulgare subsp. vulgare]
gnl|UG|Ta#S52545420	4.92	174.5	5.14842	2.22e-11	3.68e-10	GO:0043231//intracellular membrane-bounded organelle	GO:0016859//cis-trans isomerase activity;GO:0005527//macrolide binding	GO:0018208//peptidyl-proline modification	gi|326492345|dbj|BAK01956.1|/0/predicted protein [Hordeum vulgare subsp. vulgare]
gnl|UG|Ta#S52546055	4.74	156.92	5.049	4.17e-11	6.68e-10	GO:0005618//cell wall;GO:0043231//intracellular membrane-bounded organelle;GO:0016020//membrane	GO:0046906//tetrapyrrole binding;GO:0046914//transition metal ion binding;GO:0016709//oxidoreductase activity, acting on paired donors, with incorporation or reduction of molecular oxygen, NAD(P)H as one donor, and incorporation of one atom of oxygen	GO:0009314//response to radiation;GO:0009698//phenylpropanoid metabolic process;GO:0006950//response to stress;GO:0048229//gametophyte development	gi|326500908|dbj|BAJ95120.1|/0/predicted protein [Hordeum vulgare subsp. vulgare]
gnl|UG|Ta#S22365647	5.45	173.43	4.99195	3.57e-12	6.41e-11	-	-	-	gi|357162720|ref|XP_003579501.1|/4.99003e-06/PREDICTED: transcription factor bHLH35-like [Brachypodium distachyon]
gnl|UG|Ta#S22391681	1.23	37.99	4.94889	9.62e-06	7.65e-05	-	-	-	gi|63087730|emb|CAI93180.1|/1.44205e-10/glycosyltransferase [Triticum aestivum]
gnl|UG|Ta#S32600900	0.53	15.98	4.91413	7.47e-05	0.000495866	GO:0043231//intracellular membrane-bounded organelle	GO:0046914//transition metal ion binding;GO:0016836//hydro-lyase activity	GO:0044699	gi|326524235|dbj|BAK00501.1|/1.24074e-100/predicted protein [Hordeum vulgare subsp. vulgare]
gnl|UG|Ta#S37933317	3.69	100.3	4.76456	1.87e-09	2.51e-08	-	GO:0003677//DNA binding;GO:0001071//nucleic acid binding transcription factor activity	GO:0006351//transcription, DNA-dependent	gi|326510681|dbj|BAJ87557.1|/6.08383e-80/predicted protein [Hordeum vulgare subsp. vulgare]
gnl|UG|Ta#S18012734	0.35	9.41	4.74877	0.00011652	0.000741715	-	-	-	gi|357129405|ref|XP_003566352.1|/3.55695e-112/PREDICTED: pathogen-related protein-like [Brachypodium distachyon]
gnl|UG|Ta#S12923198	17.04	446.8	4.71263	6.42e-14	1.78e-12	GO:0030312//external encapsulating structure;GO:0031981//nuclear lumen;GO:0044444//cytoplasmic part;GO:0005576//extracellular region;GO:0016020//membrane	GO:0032550;GO:0005515//protein binding	GO:0048827//phyllome development;GO:0044267//cellular protein metabolic process;GO:0009408//response to heat;GO:0031647//regulation of protein stability;GO:0006970//response to osmotic stress;GO:0009791//post-embryonic development;GO:0051592//response to calcium ion	gi|4204859|gb|AAD11549.1|/0/heat shock protein 80 [Triticum aestivum]
gnl|UG|Ta#S12923209	0.35	9.05	4.69249	0.00011652	0.000741986	GO:0071944//cell periphery	GO:0016798//hydrolase activity, acting on glycosyl bonds	GO:0009628//response to abiotic stimulus;GO:0006950//response to stress;GO:0051707//response to other organism;GO:0008152//metabolic process	gi|4741850|gb|AAD28734.1|AF112967_1/3.10738e-154/beta-1,3-glucanase precursor [Triticum aestivum]
gnl|UG|Ta#S17985642	0.88	22.54	4.67884	2.83e-05	0.000204905	GO:0071944//cell periphery;GO:0044444//cytoplasmic part;GO:0016020//membrane;GO:0005634//nucleus	GO:0005488//binding	GO:0009987//cellular process;GO:0010035//response to inorganic substance;GO:0048731;GO:0043170;GO:0009408//response to heat	gi|294717814|gb|ADF31759.1|/2.99489e-98/heat shock protein 90 [Triticum aestivum]
gnl|UG|Ta#S13050802	1.05	26.45	4.65481	1.67e-05	0.000126759	-	-	-	gi|326504622|dbj|BAK06602.1|/2.71915e-19/predicted protein [Hordeum vulgare subsp. vulgare]
gnl|UG|Ta#S52547079	1.05	25.92	4.6256	1.67e-05	0.00012687	GO:0043231//intracellular membrane-bounded organelle	GO:0004175//endopeptidase activity	GO:0019538//protein metabolic process	gi|313660970|emb|CBX26640.1|/0/vacuolar processing enzyme 2d [Hordeum vulgare subsp. vulgare]
gnl|UG|Ta#S16245996	0.35	8.52	4.60543	0.00011652	0.000742799	-	-	-	gi|326503138|dbj|BAJ99194.1|/3.78618e-18/predicted protein [Hordeum vulgare subsp. vulgare]
gnl|UG|Ta#S26029106	0.35	8.52	4.60543	0.00011652	0.000741445	GO:0043231//intracellular membrane-bounded organelle	GO:0046872//metal ion binding;GO:0001871;GO:0004672//protein kinase activity;GO:0032550	GO:0006796//phosphate-containing compound metabolic process;GO:0006464//cellular protein modification process	gi|63175650|gb|AAY34783.1|/2.10483e-122/wall-associated kinase 3 [Triticum aestivum]
gnl|UG|Ta#S22380490	0.88	21.3	4.59721	2.83e-05	0.000205075	-	-	-	gi|63087730|emb|CAI93180.1|/9.63854e-11/glycosyltransferase [Triticum aestivum]
gnl|UG|Ta#S52543754	0.7	16.69	4.57549	4.69e-05	0.000324949	GO:0043231//intracellular membrane-bounded organelle;GO:0030312//external encapsulating structure	GO:0004175//endopeptidase activity	GO:0019538//protein metabolic process	gi|326528621|dbj|BAJ97332.1|/0/predicted protein [Hordeum vulgare subsp. vulgare]
gnl|UG|Ta#S13178785	0.35	8.34	4.57462	0.00011652	0.000743342	-	-	-	gi|293612218|gb|ADE48538.1|/3.85643e-17/hypothetical protein 2383A24.5 [Triticum aestivum]
gnl|UG|Ta#S24513503	1.23	26.98	4.45516	9.62e-06	7.65e-05	GO:0005743//mitochondrial inner membrane	GO:0046872//metal ion binding;GO:0050136//NADH dehydrogenase (quinone) activity;GO:0000166//nucleotide binding	GO:0044710	gi|326493954|dbj|BAJ85439.1|/1.68025e-90/predicted protein [Hordeum vulgare subsp. vulgare]
gnl|UG|Ta#S32689902	0.53	11.54	4.44451	7.47e-05	0.000496622	-	-	GO:0006950//response to stress	gi|162414848|gb|ABX89061.1|/5.34276e-73/pathogenesis-related protein [Triticum aestivum]
gnl|UG|Ta#S12991571	0.7	14.38	4.36056	4.69e-05	0.00032482	-	-	GO:0007275//multicellular organismal development;GO:0010033//response to organic substance	gi|357143190|ref|XP_003572834.1|/4.75006e-17/PREDICTED: RING-H2 finger protein ATL80-like [Brachypodium distachyon]
gnl|UG|Ta#S25791159	0.35	7.1	4.34239	0.00011652	0.000740636	-	-	-	gi|57233444|gb|AAW48295.1|/0/pore-forming toxin-like protein Hfr-2 [Triticum aestivum]
gnl|UG|Ta#S12923142	18.8	368.34	4.29223	0	0	-	GO:0032550	GO:0050896//response to stimulus	gi|2827002|gb|AAB99745.1|/0/HSP70 [Triticum aestivum]
gnl|UG|Ta#S37865219	0.7	13.49	4.26839	4.69e-05	0.000325207	-	-	-	gi|326519735|dbj|BAK00240.1|/2.02768e-10/predicted protein [Hordeum vulgare subsp. vulgare]
gnl|UG|Ta#S52544655	2.81	53.79	4.2587	4.36e-08	5.07e-07	GO:0031090//organelle membrane;GO:0043231//intracellular membrane-bounded organelle	GO:0046914//transition metal ion binding;GO:0032553;GO:0016653//oxidoreductase activity, acting on NAD(P)H, heme protein as acceptor	GO:0006725//cellular aromatic compound metabolic process;GO:0044710	gi|18103933|emb|CAC83301.1|/0/cytochrome P450 reductase [Triticum aestivum]
gnl|UG|Ta#S17884940	0.35	6.57	4.23047	0.000116521	0.000740103	-	-	-	gi|357148250|ref|XP_003574689.1|/5.08066e-15/PREDICTED: C2 and GRAM domain-containing protein At1g03370-like [Brachypodium distachyon]
gnl|UG|Ta#S52542343	2.81	52.01	4.21015	4.36e-08	5.08e-07	-	GO:0004721//phosphoprotein phosphatase activity;GO:0003676//nucleic acid binding;GO:0043169//cation binding	GO:0006464//cellular protein modification process	gi|326527891|dbj|BAJ88997.1|/0/predicted protein [Hordeum vulgare subsp. vulgare]
gnl|UG|Ta#S13043369	6.32	116.8	4.20797	2.89e-13	6.42e-12	GO:0043231//intracellular membrane-bounded organelle;GO:0030312//external encapsulating structure	GO:0004175//endopeptidase activity;GO:0005515//protein binding	GO:0019538//protein metabolic process;GO:0044092//negative regulation of molecular function	gi|326528621|dbj|BAJ97332.1|/6.20971e-124/predicted protein [Hordeum vulgare subsp. vulgare]
gnl|UG|Ta#S32510024	1.23	22.54	4.19576	9.62e-06	7.67e-05	-	-	-	gi|326515298|dbj|BAK03562.1|/1.39178e-09/predicted protein [Hordeum vulgare subsp. vulgare]
gnl|UG|Ta#S52545668	2.64	48.28	4.19282	8.12e-08	9.14e-07	GO:0043231//intracellular membrane-bounded organelle;GO:0044444//cytoplasmic part	GO:0016160//amylase activity	GO:0005982//starch metabolic process;GO:0006950//response to stress	gi|326512280|dbj|BAJ96121.1|/0/predicted protein [Hordeum vulgare subsp. vulgare]
gnl|UG|Ta#S52546509	1.05	18.64	4.14994	1.67e-05	0.000127203	-	GO:0016765//transferase activity, transferring alkyl or aryl (other than methyl) groups	-	gi|357133683|ref|XP_003568453.1|/1.33489e-110/PREDICTED: glutathione transferase GST 23-like [Brachypodium distachyon]
gnl|UG|Ta#S18005862	0.35	6.21	4.14917	0.000116525	0.000739586	GO:0043231//intracellular membrane-bounded organelle;GO:0016020//membrane	GO:0032553;GO:0016651//oxidoreductase activity, acting on NAD(P)H	GO:0009725//response to hormone stimulus;GO:0044710;GO:0006351//transcription, DNA-dependent	gi|326532104|dbj|BAK01428.1|/5.18992e-98/predicted protein [Hordeum vulgare subsp. vulgare]
gnl|UG|Ta#S17986098	0.7	12.25	4.12928	4.69e-05	0.000325078	GO:0043231//intracellular membrane-bounded organelle	-	-	gi|326528903|dbj|BAJ97473.1|/8.31032e-112/predicted protein [Hordeum vulgare subsp. vulgare]
gnl|UG|Ta#S52541948	2.28	39.59	4.11803	2.78e-07	2.91e-06	GO:0009532//plastid stroma	GO:0016160//amylase activity	GO:0006950//response to stress;GO:0005976//polysaccharide metabolic process;GO:0000023//maltose metabolic process	gi|326492732|dbj|BAJ90222.1|/0/predicted protein [Hordeum vulgare subsp. vulgare]
gnl|UG|Ta#S37919161	0.35	5.68	4.02046	0.000116551	0.000739486	-	GO:0046914//transition metal ion binding	-	gi|357123560|ref|XP_003563478.1|/1.48008e-75/PREDICTED: uncharacterized protein LOC100835307 [Brachypodium distachyon]
gnl|UG|Ta#S22380321	0.35	5.68	4.02046	0.000116551	0.000739217	-	-	-	gi|326516350|dbj|BAJ92330.1|/1.68589e-12/predicted protein [Hordeum vulgare subsp. vulgare]
gnl|UG|Ta#S12952545	0.35	5.68	4.02046	0.000116551	0.000738948	-	-	-	gi|326520149|dbj|BAK03999.1|/5.35609e-16/predicted protein [Hordeum vulgare subsp. vulgare]
gnl|UG|Ta#S17978474	0.35	5.68	4.02046	0.000116551	0.00073868	GO:0043234//protein complex	GO:0003723//RNA binding	GO:0031124//mRNA 3'-end processing;GO:0007568//aging	gi|326505750|dbj|BAJ95546.1|/6.1536e-60/predicted protein [Hordeum vulgare subsp. vulgare]
gnl|UG|Ta#S32601377	0.35	5.68	4.02046	0.000116551	0.000738412	GO:0005911//cell-cell junction;GO:0043231//intracellular membrane-bounded organelle;GO:0044444//cytoplasmic part;GO:0016020//membrane	GO:0005515//protein binding	GO:0009725//response to hormone stimulus;GO:0016044//cellular membrane organization;GO:0015031//protein transport	gi|115466652|ref|NP_001056925.1|/5.88253e-90/Os06g0168500 [Oryza sativa Japonica Group]
gnl|UG|Ta#S52542993	0.53	8.34	3.97598	7.47e-05	0.000496432	GO:0043231//intracellular membrane-bounded organelle	GO:0016868//intramolecular transferase activity, phosphotransferases	GO:0046488//phosphatidylinositol metabolic process;GO:0010035//response to inorganic substance;GO:0006007//glucose catabolic process	gi|326503106|dbj|BAJ99178.1|/0/predicted protein [Hordeum vulgare subsp. vulgare]
gnl|UG|Ta#S52545885	0.7	11.01	3.97532	4.69e-05	0.000325336	GO:0009532//plastid stroma;GO:0031976	GO:0043169//cation binding;GO:0051536//iron-sulfur cluster binding;GO:0016671//oxidoreductase activity, acting on a sulfur group of donors, disulfide as acceptor	GO:0050896//response to stimulus;GO:0000097//sulfur amino acid biosynthetic process;GO:0009683;GO:0019725//cellular homeostasis;GO:0019758	gi|326524802|dbj|BAK04337.1|/4.7944e-124/predicted protein [Hordeum vulgare subsp. vulgare]
gnl|UG|Ta#S52544674	0.35	5.5	3.974	0.000116579	0.000738322	GO:0043231//intracellular membrane-bounded organelle	GO:0004672//protein kinase activity;GO:0032550	GO:0006796//phosphate-containing compound metabolic process;GO:0006464//cellular protein modification process	gi|326533358|dbj|BAJ93651.1|/0/predicted protein [Hordeum vulgare subsp. vulgare]
gnl|UG|Ta#S12966212	1.05	15.62	3.89493	1.67e-05	0.000126594	GO:0043231//intracellular membrane-bounded organelle	GO:0016757//transferase activity, transferring glycosyl groups	-	gi|357139045|ref|XP_003571096.1|/6.22264e-64/PREDICTED: UDP-glycosyltransferase 73C3-like [Brachypodium distachyon]
gnl|UG|Ta#S16058108	2.46	36.39	3.88681	1.51e-07	1.64e-06	GO:0044464//cell part	-	GO:0051234//establishment of localization	gi|326501116|dbj|BAJ98789.1|/4.36275e-170/predicted protein [Hordeum vulgare subsp. vulgare]
gnl|UG|Ta#S52541241	13.18	192.07	3.86521	0	0	-	-	-	gi|326510291|dbj|BAJ87362.1|/4.77499e-67/predicted protein [Hordeum vulgare subsp. vulgare]
gnl|UG|Ta#S52544656	10.01	145.56	3.8621	6.53e-14	1.8e-12	GO:0009536//plastid	GO:0043169//cation binding;GO:0032550;GO:0016301//kinase activity	GO:0032787//monocarboxylic acid metabolic process;GO:0008652//cellular amino acid biosynthetic process;GO:0006796//phosphate-containing compound metabolic process;GO:0043650	gi|357124743|ref|XP_003564057.1|/8.85532e-134/PREDICTED: shikimate kinase, chloroplastic-like [Brachypodium distachyon]
gnl|UG|Ta#S52544202	9.84	141.48	3.8458	2.26e-14	7.03e-13	-	-	-	gi|82791907|gb|ABB90886.1|/1.26772e-127/putative DRE binding factor [Triticum aestivum]
gnl|UG|Ta#S16226500	0.35	4.97	3.82782	0.000116922	0.000740223	-	-	-	gi|326499327|dbj|BAK06154.1|/2.15151e-19/predicted protein [Hordeum vulgare subsp. vulgare]
gnl|UG|Ta#S52545981	30.39	424.79	3.80508	3.77e-13	8.08e-12	GO:0043231//intracellular membrane-bounded organelle	GO:0016645//oxidoreductase activity, acting on the CH-NH group of donors	GO:0006560//proline metabolic process;GO:0006536//glutamate metabolic process;GO:0006950//response to stress	gi|326505010|dbj|BAK02892.1|/0/predicted protein [Hordeum vulgare subsp. vulgare]
gnl|UG|Ta#S52541093	2.11	29.47	3.80393	5.12e-07	5.13e-06	-	GO:0003824//catalytic activity	-	gi|326510091|dbj|BAJ87262.1|/0/predicted protein [Hordeum vulgare subsp. vulgare]
gnl|UG|Ta#S17890420	1.93	26.45	3.77659	9.36e-07	8.95e-06	GO:0031224//intrinsic to membrane	GO:0008324//cation transmembrane transporter activity;GO:0022804	GO:0003333//amino acid transmembrane transport;GO:0006812//cation transport	gi|16215723|dbj|BAB69951.1|/7.81751e-88/proline transporter [Hordeum vulgare subsp. vulgare]
gnl|UG|Ta#S17989562	0.35	4.79	3.7746	0.000117278	0.000741937	-	-	GO:0006595//polyamine metabolic process	gi|326503090|dbj|BAJ99170.1|/7.38694e-124/predicted protein [Hordeum vulgare subsp. vulgare]
gnl|UG|Ta#S13051031	0.53	7.1	3.74375	7.47e-05	0.000495685	-	-	GO:0009628//response to abiotic stimulus;GO:0006950//response to stress	gi|14009833|gb|AAK51797.1|AF350423_1/1.18909e-60/small heat shock protein HSP17.8 [Triticum aestivum]
gnl|UG|Ta#S37869206	0.53	7.1	3.74375	7.47e-05	0.000495497	-	-	-	gi|326517068|dbj|BAJ99900.1|/3.64563e-26/predicted protein [Hordeum vulgare subsp. vulgare]
gnl|UG|Ta#S13043080	3.87	51.3	3.72855	9.93e-10	1.38e-08	-	-	-	gi|326488975|dbj|BAJ98099.1|/3.21187e-35/predicted protein [Hordeum vulgare subsp. vulgare]
gnl|UG|Ta#S13116049	1.05	13.85	3.72142	1.67e-05	0.000126704	-	-	-	gi|357120015|ref|XP_003561727.1|/7.0162e-11/PREDICTED: uncharacterized protein LOC100836834 [Brachypodium distachyon]
gnl|UG|Ta#S52542636	10.89	142.19	3.70674	0	0	GO:0016020//membrane	GO:0046872//metal ion binding;GO:0004672//protein kinase activity;GO:0032550	GO:0006796//phosphate-containing compound metabolic process;GO:0006464//cellular protein modification process	gi|356502120|ref|XP_003519869.1|/0/PREDICTED: calcium-dependent protein kinase 28-like [Glycine max]
gnl|UG|Ta#S17890690	1.23	15.8	3.68319	9.62e-06	7.64e-05	GO:0043231//intracellular membrane-bounded organelle;GO:0044444//cytoplasmic part	GO:0046872//metal ion binding;GO:0004470//malic enzyme activity	-	gi|255549832|ref|XP_002515967.1|/5.95278e-45/malic enzyme, putative [Ricinus communis]
gnl|UG|Ta#S22385157	4.39	55.74	3.66642	1.48e-10	2.27e-09	-	-	-	gi|326503138|dbj|BAJ99194.1|/2.2516e-16/predicted protein [Hordeum vulgare subsp. vulgare]
gnl|UG|Ta#S16232456	0.35	4.44	3.66513	0.000119195	0.000752699	GO:0043231//intracellular membrane-bounded organelle	-	GO:0006950//response to stress	gi|4138869|gb|AAD03604.1|/3.63818e-40/small heat shock protein Hsp23.5 [Triticum aestivum]
gnl|UG|Ta#S12923205	2.28	27.87	3.61161	2.78e-07	2.91e-06	GO:0005618//cell wall;GO:0043231//intracellular membrane-bounded organelle	GO:0016798//hydrolase activity, acting on glycosyl bonds	GO:0006026;GO:0005975//carbohydrate metabolic process;GO:0044036//cell wall macromolecule metabolic process;GO:0009607//response to biotic stimulus	gi|4741842|gb|AAD28730.1|AF112963_1/2.00695e-126/chitinase II precursor [Triticum aestivum]
gnl|UG|Ta#S17982895	2.81	34.26	3.60788	4.36e-08	5.08e-07	-	-	GO:0009628//response to abiotic stimulus;GO:0006950//response to stress	gi|147225046|emb|CAI96499.1|/3.58638e-67/17.5kDa heat-shock protein [Triticum dicoccoides]
gnl|UG|Ta#S17984476	0.35	4.26	3.60543	0.000121527	0.00076604	GO:0031224//intrinsic to membrane;GO:0043231//intracellular membrane-bounded organelle	-	-	gi|326508967|dbj|BAJ86876.1|/4.83432e-87/predicted protein [Hordeum vulgare subsp. vulgare]
gnl|UG|Ta#S52544586	1.58	18.99	3.58724	3.06e-06	2.7e-05	-	GO:0004672//protein kinase activity;GO:0032550	GO:0006464//cellular protein modification process	gi|357157121|ref|XP_003577692.1|/5.45906e-69/PREDICTED: cysteine-rich receptor-like protein kinase 25-like [Brachypodium distachyon]
gnl|UG|Ta#S32610352	0.53	6.21	3.55053	7.47e-05	0.000495502	-	-	-	gi|357167048|ref|XP_003580978.1|/7.00621e-78/PREDICTED: putative disease resistance protein RGA3-like [Brachypodium distachyon]
gnl|UG|Ta#S17888213	0.7	8.17	3.54491	4.69e-05	0.000324692	GO:0005576//extracellular region	GO:0046914//transition metal ion binding;GO:0036094//small molecule binding;GO:0016616//oxidoreductase activity, acting on the CH-OH group of donors, NAD or NADP as acceptor	GO:0009699//phenylpropanoid biosynthetic process;GO:0033554//cellular response to stress;GO:0051707//response to other organism	gi|326488141|dbj|BAJ89909.1|/4.83405e-155/predicted protein [Hordeum vulgare subsp. vulgare]
gnl|UG|Ta#S17883312	0.35	4.08	3.54314	0.000125869	0.000790837	GO:0043231//intracellular membrane-bounded organelle	GO:0005488//binding	GO:0006984//ER-nucleus signaling pathway;GO:0007243//intracellular protein kinase cascade;GO:0010243//response to organic nitrogen;GO:0009755//hormone-mediated signaling pathway;GO:0006605//protein targeting;GO:0009791//post-embryonic development;GO:0006972//hyperosmotic response;GO:0009626//plant-type hypersensitive response;GO:0048229//gametophyte development;GO:0009694//jasmonic acid metabolic…	gi|357158589|ref|XP_003578176.1|/2.0684e-18/PREDICTED: protein TIFY 10A-like [Brachypodium distachyon]
gnl|UG|Ta#S50382809	0.35	4.08	3.54314	0.000125869	0.000790553	-	-	-	gi|326503808|dbj|BAK02690.1|/6.85525e-23/predicted protein [Hordeum vulgare subsp. vulgare]
gnl|UG|Ta#S52544461	2.11	24.5	3.53747	5.12e-07	5.13e-06	GO:0043231//intracellular membrane-bounded organelle;GO:0044444//cytoplasmic part	GO:0016462//pyrophosphatase activity;GO:0032550	GO:0009642//response to light intensity;GO:0044267//cellular protein metabolic process;GO:0009408//response to heat;GO:0000302//response to reactive oxygen species	gi|11561808|gb|AAC83689.2|/0/101 kDa heat shock protein [Triticum aestivum]
gnl|UG|Ta#S32633553	0.53	6.04	3.51048	7.47e-05	0.000495486	-	-	GO:0051259//protein oligomerization;GO:0050896//response to stimulus	gi|388429141|gb|AFK30379.1|/3.52396e-47/small heat shock protein [Triticum aestivum]
gnl|UG|Ta#S37847222	14.23	162.07	3.50961	5.75e-14	1.62e-12	GO:0043231//intracellular membrane-bounded organelle;GO:0005576//extracellular region;GO:0030312//external encapsulating structure	GO:0004558//alpha-glucosidase activity	GO:0046903//secretion;GO:0009628//response to abiotic stimulus;GO:0006950//response to stress;GO:0006073//cellular glucan metabolic process	gi|326528803|dbj|BAJ97423.1|/1.4427e-53/predicted protein [Hordeum vulgare subsp. vulgare]
gnl|UG|Ta#S18007433	0.35	3.91	3.48174	0.000133926	0.000830101	GO:0030312//external encapsulating structure;GO:0043231//intracellular membrane-bounded organelle	-	-	gi|326487386|dbj|BAJ89677.1|/1.4968e-77/predicted protein [Hordeum vulgare subsp. vulgare]
gnl|UG|Ta#S50383673	0.35	3.91	3.48174	0.000133926	0.000829806	GO:0043231//intracellular membrane-bounded organelle	-	GO:0006351//transcription, DNA-dependent	gi|326500150|dbj|BAJ90910.1|/9.96427e-95/predicted protein [Hordeum vulgare subsp. vulgare]
gnl|UG|Ta#S37929168	0.35	3.91	3.48174	0.000133926	0.000829217	GO:0043231//intracellular membrane-bounded organelle	GO:0003676//nucleic acid binding;GO:0001071//nucleic acid binding transcription factor activity	GO:0006351//transcription, DNA-dependent	gi|357138129|ref|XP_003570650.1|/2.09523e-84/PREDICTED: AP2-like ethylene-responsive transcription factor PLT2-like [Brachypodium distachyon]
gnl|UG|Ta#S26021526	1.05	11.72	3.48051	1.67e-05	0.000126981	GO:0009941//chloroplast envelope;GO:0031224//intrinsic to membrane	GO:0015291//secondary active transmembrane transporter activity	GO:0044765;GO:0044763	gi|326534142|dbj|BAJ89421.1|/1.38658e-83/predicted protein [Hordeum vulgare subsp. vulgare]
gnl|UG|Ta#S52545761	0.7	7.63	3.44626	4.69e-05	0.000324572	GO:0071944//cell periphery	GO:0043169//cation binding;GO:0032550;GO:0005515//protein binding	GO:0044267//cellular protein metabolic process;GO:0009628//response to abiotic stimulus;GO:0006950//response to stress	gi|326511597|dbj|BAJ91943.1|/0/predicted protein [Hordeum vulgare subsp. vulgare]
gnl|UG|Ta#S12923178	4.57	49.7	3.44298	7.84e-11	1.23e-09	-	-	GO:0006950//response to stress	gi|4138869|gb|AAD03604.1|/1.003e-97/small heat shock protein Hsp23.5 [Triticum aestivum]
gnl|UG|Ta#S22371799	1.23	13.14	3.41724	9.62e-06	7.65e-05	-	GO:0004497//monooxygenase activity;GO:0000166//nucleotide binding	-	gi|255091050|gb|ACU00679.1|/4.16828e-79/putative protein [Triticum aestivum]
gnl|UG|Ta#S17890523	0.35	3.73	3.41375	0.000148828	0.000914993	-	-	-	gi|326532572|dbj|BAK05215.1|/2.21109e-161/predicted protein [Hordeum vulgare subsp. vulgare]
gnl|UG|Ta#S15902668	0.35	3.73	3.41375	0.000148828	0.000914671	-	GO:0016746//transferase activity, transferring acyl groups	-	gi|242097006|ref|XP_002438993.1|/1.24536e-14/hypothetical protein SORBIDRAFT_10g029610 [Sorghum bicolor]
gnl|UG|Ta#S52545514	0.35	3.73	3.41375	0.000148828	0.000914349	-	GO:0003677//DNA binding	-	gi|266265608|dbj|BAI49293.1|/1.49371e-83/homeodomain leucine zipper protein class 1 [Hordeum vulgare subsp. vulgare]
gnl|UG|Ta#S26023852	2.64	28.05	3.40939	8.12e-08	9.14e-07	GO:0030312//external encapsulating structure;GO:0031981//nuclear lumen;GO:0044444//cytoplasmic part;GO:0005576//extracellular region;GO:0016020//membrane	GO:0032550;GO:0005515//protein binding	GO:0048827//phyllome development;GO:0044267//cellular protein metabolic process;GO:0009408//response to heat;GO:0031647//regulation of protein stability;GO:0006970//response to osmotic stress;GO:0009791//post-embryonic development;GO:0051592//response to calcium ion	gi|294717814|gb|ADF31759.1|/9.27514e-122/heat shock protein 90 [Triticum aestivum]
gnl|UG|Ta#S52546431	2.99	31.6	3.40171	2.33e-08	2.81e-07	-	GO:0016741	GO:0008152//metabolic process	gi|326489735|dbj|BAK01848.1|/7.9451e-142/predicted protein [Hordeum vulgare subsp. vulgare]
gnl|UG|Ta#S52541008	5.97	62.49	3.38782	6.85e-13	1.36e-11	-	GO:0016853//isomerase activity	-	gi|326522016|dbj|BAK04136.1|/0/predicted protein [Hordeum vulgare subsp. vulgare]
gnl|UG|Ta#S45530919	9.84	101.89	3.37221	2.26e-14	7.04e-13	GO:0043231//intracellular membrane-bounded organelle	GO:0046906//tetrapyrrole binding;GO:0046914//transition metal ion binding;GO:0016491//oxidoreductase activity	GO:0009314//response to radiation;GO:0000902//cell morphogenesis;GO:0016128;GO:0006091//generation of precursor metabolites and energy	gi|110681901|gb|ABG85296.1|/1.65823e-135/P450 monooxygenase [Hordeum vulgare subsp. vulgare]
gnl|UG|Ta#S37887923	1.05	10.83	3.36657	1.67e-05	0.000127092	-	-	-	gi|326503456|dbj|BAJ86234.1|/1.03046e-50/predicted protein [Hordeum vulgare subsp. vulgare]
gnl|UG|Ta#S16058337	1.23	12.6	3.35669	9.62e-06	7.64e-05	GO:0031224//intrinsic to membrane	GO:0046914//transition metal ion binding;GO:0003824//catalytic activity	GO:0016117//carotenoid biosynthetic process;GO:0006631//fatty acid metabolic process;GO:0042214//terpene metabolic process	gi|422096233|gb|AFX79621.1|/1.39565e-73/beta-carotene hydroxylase A2 [Triticum aestivum]
gnl|UG|Ta#S17890596	24.42	248.88	3.34932	1.96e-13	4.67e-12	GO:0009526//plastid envelope	GO:0016705//oxidoreductase activity, acting on paired donors, with incorporation or reduction of molecular oxygen	GO:0006633//fatty acid biosynthetic process;GO:0009628//response to abiotic stimulus;GO:0006950//response to stress	gi|326498669|dbj|BAK02320.1|/9.70671e-62/predicted protein [Hordeum vulgare subsp. vulgare]
gnl|UG|Ta#S17987391	17.57	177.51	3.33671	2.8e-14	8.55e-13	-	GO:0043169//cation binding;GO:0008171//O-methyltransferase activity	GO:0009699//phenylpropanoid biosynthetic process;GO:0010038//response to metal ion	gi|326489412|dbj|BAK01687.1|/4.47286e-110/predicted protein [Hordeum vulgare subsp. vulgare]
gnl|UG|Ta#S37895532	2.64	26.63	3.33444	8.12e-08	9.13e-07	-	-	-	gi|357125410|ref|XP_003564387.1|/2.96404e-30/PREDICTED: uncharacterized protein LOC100831522 [Brachypodium distachyon]
gnl|UG|Ta#S13043422	1.58	15.44	3.28868	3.06e-06	2.7e-05	-	GO:0046872//metal ion binding	-	gi|357118364|ref|XP_003560925.1|/9.93325e-41/PREDICTED: uncharacterized protein LOC100825166 [Brachypodium distachyon]
gnl|UG|Ta#S26024884	2.99	28.76	3.26585	2.33e-08	2.81e-07	-	-	GO:0006950//response to stress	gi|162414848|gb|ABX89061.1|/8.92846e-73/pathogenesis-related protein [Triticum aestivum]
gnl|UG|Ta#S32539897	2.81	26.98	3.26325	4.36e-08	5.08e-07	GO:0043231//intracellular membrane-bounded organelle	GO:0036094//small molecule binding;GO:0043167//ion binding;GO:0004672//protein kinase activity;GO:1901363;GO:0097159//organic cyclic compound binding	GO:0044237//cellular metabolic process	gi|326501010|dbj|BAJ98736.1|/5.58329e-50/predicted protein [Hordeum vulgare subsp. vulgare]
gnl|UG|Ta#S37808479	3.87	36.92	3.254	9.93e-10	1.38e-08	-	-	-	gi|326498907|dbj|BAK02439.1|/1.43313e-18/predicted protein [Hordeum vulgare subsp. vulgare]
gnl|UG|Ta#S52543145	1.05	9.94	3.24286	1.67e-05	0.000126815	-	GO:0016831//carboxy-lyase activity	GO:0009725//response to hormone stimulus;GO:0006970//response to osmotic stress;GO:0009791//post-embryonic development;GO:0006596//polyamine biosynthetic process;GO:0006525//arginine metabolic process	gi|326491615|dbj|BAJ94285.1|/0/predicted protein [Hordeum vulgare subsp. vulgare]
gnl|UG|Ta#S13044720	1.41	13.31	3.23874	5.46e-06	4.57e-05	-	-	-	gi|357165799|ref|XP_003580497.1|/7.26069e-25/PREDICTED: uncharacterized protein LOC100823946 [Brachypodium distachyon]
gnl|UG|Ta#S52541820	4.04	37.99	3.23319	5.26e-10	7.58e-09	-	GO:0003824//catalytic activity	GO:0044710	gi|326502816|dbj|BAJ99036.1|/0/predicted protein [Hordeum vulgare subsp. vulgare]
gnl|UG|Ta#S22364747	0.53	4.97	3.22918	7.69e-05	0.000508544	-	-	-	gi|63087730|emb|CAI93180.1|/8.39849e-11/glycosyltransferase [Triticum aestivum]
gnl|UG|Ta#S22388739	0.53	4.97	3.22918	7.69e-05	0.000508351	-	-	-	gi|326501576|dbj|BAK02577.1|/1.92891e-08/predicted protein [Hordeum vulgare subsp. vulgare]
gnl|UG|Ta#S52544857	0.53	4.97	3.22918	7.69e-05	0.000508159	-	-	-	gi|326494830|dbj|BAJ94534.1|/1.4558e-136/predicted protein [Hordeum vulgare subsp. vulgare]
gnl|UG|Ta#S16058156	6.68	61.24	3.19655	1.66e-13	4.08e-12	GO:0043231//intracellular membrane-bounded organelle	-	-	gi|357167327|ref|XP_003581109.1|/0/PREDICTED: disease resistance protein RPM1-like [Brachypodium distachyon]
gnl|UG|Ta#S13043282	4.92	44.73	3.18451	2.22e-11	3.67e-10	-	-	-	gi|326514138|dbj|BAJ92219.1|/3.31947e-16/predicted protein [Hordeum vulgare subsp. vulgare]
gnl|UG|Ta#S19220545	0.88	7.99	3.18262	2.84e-05	0.000204833	-	-	-	gi|326522921|dbj|BAJ88506.1|/1.93308e-27/predicted protein [Hordeum vulgare subsp. vulgare]
gnl|UG|Ta#S12923503	1.23	10.83	3.1383	9.62e-06	7.66e-05	GO:0031224//intrinsic to membrane	GO:0017111//nucleoside-triphosphatase activity;GO:0032550;GO:0015405	GO:0009154//purine ribonucleotide catabolic process;GO:0044763;GO:0051234//establishment of localization	gi|19032275|dbj|BAB85651.1|/0/multidrug resistance protein 1 homolog [Triticum aestivum]
gnl|UG|Ta#S17883702	1.58	13.85	3.13189	3.06e-06	2.7e-05	-	-	-	gi|184991891|emb|CAQ43070.2|/1.63713e-19/putative puroindoline b protein [Triticum macha]
gnl|UG|Ta#S50382349	0.53	4.62	3.12383	8.21e-05	0.00053845	GO:0016020//membrane	-	-	gi|413957108|gb|AFW89757.1|/2.37635e-23/hypothetical protein ZEAMMB73_871308 [Zea mays]
gnl|UG|Ta#S52541458	2.81	24.32	3.1135	4.36e-08	5.07e-07	GO:0043231//intracellular membrane-bounded organelle	GO:0035251//UDP-glucosyltransferase activity	-	gi|326500744|dbj|BAJ95038.1|/0/predicted protein [Hordeum vulgare subsp. vulgare]
gnl|UG|Ta#S22390142	4.74	40.83	3.10667	4.17e-11	6.68e-10	GO:0009536//plastid	GO:0008378//galactosyltransferase activity	GO:0009725//response to hormone stimulus;GO:0019318//hexose metabolic process;GO:0009312//oligosaccharide biosynthetic process;GO:0005985//sucrose metabolic process;GO:0019406;GO:0006950//response to stress	gi|328671410|gb|AEB26577.1|/1.50341e-49/raffinose synthase 1 [Hordeum vulgare subsp. vulgare]
gnl|UG|Ta#S52544224	2.99	25.74	3.10579	2.33e-08	2.8e-07	-	-	-	gi|157676883|emb|CAP07571.1|/6.50903e-152/putative polygalacturonase-inhibiting protein 1 precursor [Triticum durum]
gnl|UG|Ta#S26023432	81.34	698.52	3.10226	1.27e-12	2.4e-11	GO:0009536//plastid	GO:0016765//transferase activity, transferring alkyl or aryl (other than methyl) groups	GO:0008652//cellular amino acid biosynthetic process;GO:0006950//response to stress;GO:0043650;GO:0051707//response to other organism;GO:0019632//shikimate metabolic process	gi|326533014|dbj|BAJ89352.1|/0/predicted protein [Hordeum vulgare subsp. vulgare]
gnl|UG|Ta#S16058196	31.27	268.05	3.09965	1.16e-13	3.03e-12	GO:0009536//plastid	GO:0016301//kinase activity;GO:0016774//phosphotransferase activity, carboxyl group as acceptor	GO:0006525//arginine metabolic process;GO:0006560//proline metabolic process;GO:0006796//phosphate-containing compound metabolic process	gi|326502624|dbj|BAJ98940.1|/3.13336e-160/predicted protein [Hordeum vulgare subsp. vulgare]
gnl|UG|Ta#S52542152	5.45	46.69	3.09879	3.57e-12	6.42e-11	-	-	-	gi|326488561|dbj|BAJ93949.1|/4.44353e-69/predicted protein [Hordeum vulgare subsp. vulgare]
gnl|UG|Ta#S22372856	1.23	10.47	3.08953	9.62e-06	7.63e-05	GO:0031224//intrinsic to membrane	GO:0022857//transmembrane transporter activity	GO:0051234//establishment of localization;GO:0044763	gi|301130790|gb|ADK62367.1|/2.44359e-10/hexose carrier [Triticum aestivum]
gnl|UG|Ta#S52545549	5.62	47.75	3.08686	2.01e-12	3.71e-11	GO:0031224//intrinsic to membrane	GO:0043169//cation binding;GO:0032550;GO:0019829//cation-transporting ATPase activity;GO:0005515//protein binding	GO:0006816//calcium ion transport	gi|326494802|dbj|BAJ94520.1|/0/predicted protein [Hordeum vulgare subsp. vulgare]
gnl|UG|Ta#S17889320	0.88	7.46	3.0836	2.84e-05	0.000204562	-	-	-	gi|121489505|emb|CAJ56055.1|/4.29682e-24/dehydrin 1 [Aegilops umbellulata]
gnl|UG|Ta#S52544853	6.5	54.5	3.06774	2.05e-13	4.86e-12	GO:0009526//plastid envelope	GO:0016462//pyrophosphatase activity;GO:0032550	GO:0043170;GO:0009408//response to heat	gi|326499772|dbj|BAJ86197.1|/0/predicted protein [Hordeum vulgare subsp. vulgare]
gnl|UG|Ta#S52541836	1.76	14.73	3.06511	1.7e-06	1.56e-05	-	-	-	gi|357166985|ref|XP_003580948.1|/4.23558e-49/PREDICTED: putative disease resistance RPP13-like protein 1-like [Brachypodium distachyon]
gnl|UG|Ta#S13043442	28.11	233.79	3.05606	9.33e-14	2.5e-12	GO:0043231//intracellular membrane-bounded organelle	GO:0046914//transition metal ion binding	-	gi|326519658|dbj|BAK00202.1|/6.037e-61/predicted protein [Hordeum vulgare subsp. vulgare]
gnl|UG|Ta#S17888138	1.05	8.7	3.05063	1.67e-05	0.00012649	-	GO:0005543//phospholipid binding	GO:0006351//transcription, DNA-dependent;GO:0003006//developmental process involved in reproduction;GO:0032958//inositol phosphate biosynthetic process	gi|26017213|dbj|BAC41494.1|/4.95443e-83/cold regulated protein [Triticum aestivum]
gnl|UG|Ta#S52545812	2.11	17.4	3.04377	5.12e-07	5.14e-06	GO:0016020//membrane	-	-	gi|326528067|dbj|BAJ89085.1|/5.51511e-135/predicted protein [Hordeum vulgare subsp. vulgare]
gnl|UG|Ta#S52545782	7.91	64.97	3.03802	3e-14	9.05e-13	GO:0044444//cytoplasmic part	GO:0043168;GO:0016740//transferase activity;GO:0016846//carbon-sulfur lyase activity	GO:0009414//response to water deprivation;GO:0009267//cellular response to starvation;GO:0009087//methionine catabolic process;GO:0051260//protein homooligomerization	gi|326507468|dbj|BAK03127.1|/0/predicted protein [Hordeum vulgare subsp. vulgare]
gnl|UG|Ta#S52543635	4.04	32.84	3.02303	5.26e-10	7.58e-09	-	GO:0003824//catalytic activity	-	gi|326504962|dbj|BAK06772.1|/4.42885e-172/predicted protein [Hordeum vulgare subsp. vulgare]
gnl|UG|Ta#S18010727	0.7	5.68	3.02046	4.78e-05	0.000329963	-	GO:0008081//phosphoric diester hydrolase activity	GO:0019400	gi|326522576|dbj|BAK07750.1|/4.04251e-73/predicted protein [Hordeum vulgare subsp. vulgare]
gnl|UG|Ta#S25791162	29.51	238.93	3.01731	1.68e-13	4.1e-12	-	GO:0016620//oxidoreductase activity, acting on the aldehyde or oxo group of donors, NAD or NADP as acceptor;GO:0036094//small molecule binding;GO:0048037//cofactor binding	GO:0044237//cellular metabolic process;GO:0044710	gi|59805044|gb|AAX08107.1|/0/cinnamoyl-CoA reductase [Triticum aestivum]
gnl|UG|Ta#S38990008	0.88	7.1	3.01224	2.84e-05	0.000204659	-	GO:0016746//transferase activity, transferring acyl groups	-	gi|150246873|emb|CAM96511.1|/0/putative PF02458-family acyl transferase 1 [Triticum aestivum]
gnl|UG|Ta#S52542981	14.23	114.5	3.00834	5.75e-14	1.62e-12	GO:0043231//intracellular membrane-bounded organelle	GO:0046872//metal ion binding;GO:0004497//monooxygenase activity	GO:0006952//defense response;GO:0051707//response to other organism;GO:0009694//jasmonic acid metabolic process;GO:0009725//response to hormone stimulus;GO:0010243//response to organic nitrogen;GO:0048229//gametophyte development;GO:0048608//reproductive structure development	gi|326528785|dbj|BAJ97414.1|/0/predicted protein [Hordeum vulgare subsp. vulgare]
gnl|UG|Ta#S17984619	3.16	25.21	2.996	1.25e-08	1.54e-07	GO:0043231//intracellular membrane-bounded organelle	GO:0046906//tetrapyrrole binding;GO:0046914//transition metal ion binding;GO:0016491//oxidoreductase activity	GO:0044710	gi|326528801|dbj|BAJ97422.1|/1.46391e-110/predicted protein [Hordeum vulgare subsp. vulgare]
gnl|UG|Ta#S26021786	2.11	16.69	2.98367	5.12e-07	5.13e-06	GO:0043231//intracellular membrane-bounded organelle	GO:0016765//transferase activity, transferring alkyl or aryl (other than methyl) groups	-	gi|357128203|ref|XP_003565764.1|/1.49863e-15/PREDICTED: probable glutathione S-transferase GSTF1-like [Brachypodium distachyon]
gnl|UG|Ta#S26025514	2.46	19.35	2.9756	1.51e-07	1.64e-06	-	-	-	gi|326490752|dbj|BAJ90043.1|/1.94312e-60/predicted protein [Hordeum vulgare subsp. vulgare]
gnl|UG|Ta#S52543207	0.88	6.92	2.9752	2.84e-05	0.000204785	-	GO:0004672//protein kinase activity;GO:0032550	GO:0006796//phosphate-containing compound metabolic process;GO:0006464//cellular protein modification process	gi|326528643|dbj|BAJ97343.1|/0/predicted protein [Hordeum vulgare subsp. vulgare]
gnl|UG|Ta#S26024995	0.88	6.92	2.9752	2.84e-05	0.000204616	-	-	-	gi|357124201|ref|XP_003563792.1|/1.22844e-91/PREDICTED: protein LURP-one-related 15-like [Brachypodium distachyon]
gnl|UG|Ta#S13151667	4.39	34.44	2.97179	1.48e-10	2.26e-09	GO:0030312//external encapsulating structure;GO:0043231//intracellular membrane-bounded organelle	-	-	gi|326489274|dbj|BAK01620.1|/1.90508e-17/predicted protein [Hordeum vulgare subsp. vulgare]
gnl|UG|Ta#S18012618	1.05	8.17	2.95995	1.67e-05	0.000126464	-	-	-	gi|326498083|dbj|BAJ94904.1|/3.16432e-22/predicted protein [Hordeum vulgare subsp. vulgare]
gnl|UG|Ta#S52543346	2.81	21.83	2.95767	4.36e-08	5.07e-07	GO:0043231//intracellular membrane-bounded organelle	-	-	gi|357122421|ref|XP_003562914.1|/2.914e-67/PREDICTED: F-box protein SKIP27-like isoform 1 [Brachypodium distachyon]
gnl|UG|Ta#S22368129	0.53	4.08	2.9445	0.000118769	0.00075028	-	GO:0046914//transition metal ion binding;GO:0016861//intramolecular oxidoreductase activity, interconverting aldoses and ketoses	GO:0019852//L-ascorbic acid metabolic process;GO:0009226//nucleotide-sugar biosynthetic process;GO:0003006//developmental process involved in reproduction	gi|326530328|dbj|BAJ97590.1|/1.33613e-88/predicted protein [Hordeum vulgare subsp. vulgare]
gnl|UG|Ta#S50371846	5.62	43.14	2.94038	2.01e-12	3.71e-11	-	GO:0017111//nucleoside-triphosphatase activity;GO:0032550	GO:0009154//purine ribonucleotide catabolic process	gi|220683795|gb|ACL80650.1|/0/PDR-type ABC transporter [Triticum aestivum]
gnl|UG|Ta#S52544137	1.58	12.07	2.93343	3.06e-06	2.7e-05	-	GO:0036094//small molecule binding;GO:0004672//protein kinase activity;GO:1901363;GO:0097159//organic cyclic compound binding	GO:0006796//phosphate-containing compound metabolic process	gi|326503552|dbj|BAJ86282.1|/2.72644e-122/predicted protein [Hordeum vulgare subsp. vulgare]
gnl|UG|Ta#S52547023	3.87	29.29	2.92	9.93e-10	1.38e-08	-	-	-	gi|326522210|dbj|BAK04233.1|/3.06508e-158/predicted protein [Hordeum vulgare subsp. vulgare]
gnl|UG|Ta#S37831337	1.58	11.89	2.91175	3.06e-06	2.7e-05	-	-	-	gi|326502622|dbj|BAJ98939.1|/4.77233e-08/predicted protein [Hordeum vulgare subsp. vulgare]
gnl|UG|Ta#S52546158	5.8	43.49	2.90656	1.16e-12	2.21e-11	-	-	-	gi|326529439|dbj|BAK04666.1|/0/predicted protein [Hordeum vulgare subsp. vulgare]
gnl|UG|Ta#S12965252	4.74	35.33	2.89793	4.17e-11	6.69e-10	-	-	-	gi|326497913|dbj|BAJ94819.1|/3.99127e-34/predicted protein [Hordeum vulgare subsp. vulgare]
gnl|UG|Ta#S22385021	0.53	3.91	2.8831	0.000153864	0.000943959	-	-	-	gi|63087730|emb|CAI93180.1|/6.43049e-11/glycosyltransferase [Triticum aestivum]
gnl|UG|Ta#S32508840	3.16	22.72	2.84597	1.25e-08	1.54e-07	-	-	-	gi|357129312|ref|XP_003566308.1|/8.7471e-07/PREDICTED: uncharacterized protein LOC100843957 [Brachypodium distachyon]
gnl|UG|Ta#S19223081	3.34	23.96	2.84271	6.63e-09	8.42e-08	GO:0043231//intracellular membrane-bounded organelle	-	-	gi|326506456|dbj|BAJ86546.1|/5.31647e-25/predicted protein [Hordeum vulgare subsp. vulgare]
gnl|UG|Ta#S16266289	2.28	16.33	2.84042	2.78e-07	2.91e-06	GO:0009941//chloroplast envelope;GO:0031224//intrinsic to membrane	GO:0008028//monocarboxylic acid transmembrane transporter activity	GO:0015717//triose phosphate transport;GO:0015718//monocarboxylic acid transport	gi|326507260|dbj|BAJ95707.1|/1.26239e-72/predicted protein [Hordeum vulgare subsp. vulgare]
gnl|UG|Ta#S12923150	0.7	4.97	2.82782	5.65e-05	0.000384346	GO:0005773//vacuole;GO:0005618//cell wall	GO:0004558//alpha-glucosidase activity;GO:0050738	GO:0044238//primary metabolic process	gi|3219509|gb|AAC23502.1|/0/vacuolar invertase [Triticum aestivum]
gnl|UG|Ta#S52545066	0.7	4.97	2.82782	5.65e-05	0.000384196	GO:0043231//intracellular membrane-bounded organelle	GO:0008233//peptidase activity	-	gi|226530755|ref|NP_001150335.1|/4.30294e-155/aspartic proteinase nepenthesin-2 precursor [Zea mays]
gnl|UG|Ta#S16058197	1.93	13.67	2.82434	9.36e-07	8.95e-06	-	GO:0032550;GO:0016884//carbon-nitrogen ligase activity, with glutamine as amido-N-donor	GO:0009746;GO:0009267//cellular response to starvation;GO:0034285;GO:0006529//asparagine biosynthetic process	gi|53680379|gb|AAU89392.1|/0/glutamine-dependent asparagine synthetase [Triticum aestivum]
gnl|UG|Ta#S16057942	181.83	1286.45	2.82273	1.88e-12	3.5e-11	-	GO:0017111//nucleoside-triphosphatase activity;GO:0032550	GO:0009154//purine ribonucleotide catabolic process	gi|357135470|ref|XP_003569332.1|/0/PREDICTED: pleiotropic drug resistance protein 4-like isoform 2 [Brachypodium distachyon]
gnl|UG|Ta#S32675626	1.23	8.7	2.82236	9.62e-06	7.63e-05	-	-	-	gi|25989709|gb|AAN74638.1|/1.02349e-65/LEA2 protein [Triticum aestivum]
gnl|UG|Ta#S26997425	3.34	23.61	2.82148	6.63e-09	8.44e-08	GO:0043231//intracellular membrane-bounded organelle	GO:0036094//small molecule binding;GO:0004672//protein kinase activity;GO:1901363;GO:0097159//organic cyclic compound binding	GO:0006796//phosphate-containing compound metabolic process	gi|63175615|gb|AAY34779.1|/0/wall-associated kinase-like 1 [Triticum aestivum]
gnl|UG|Ta#S52545161	10.72	75.62	2.81846	4.02e-14	1.19e-12	GO:0043231//intracellular membrane-bounded organelle	-	-	gi|326491829|dbj|BAJ98139.1|/0/predicted protein [Hordeum vulgare subsp. vulgare]
gnl|UG|Ta#S16058007	10.54	73.14	2.79479	0	0	GO:0043231//intracellular membrane-bounded organelle	GO:0032550;GO:0004674//protein serine/threonine kinase activity	GO:0044699;GO:0006464//cellular protein modification process;GO:0006796//phosphate-containing compound metabolic process	gi|326515042|dbj|BAJ99882.1|/0/predicted protein [Hordeum vulgare subsp. vulgare]
gnl|UG|Ta#S52543152	5.09	35.15	2.78779	1.2e-11	2.03e-10	-	-	-	gi|125491393|gb|ABN43183.1|/1.65587e-118/WRKY transcription factor [Triticum aestivum]
gnl|UG|Ta#S50378148	0.88	6.04	2.77897	2.95e-05	0.000211861	-	-	-	gi|90399175|emb|CAH68357.1|/3.78547e-29/H0723C07.7 [Oryza sativa Indica Group]
gnl|UG|Ta#S22372759	6.5	44.56	2.77724	2.05e-13	4.85e-12	GO:0043231//intracellular membrane-bounded organelle	GO:0016746//transferase activity, transferring acyl groups	GO:0009314//response to radiation;GO:0006996//organelle organization;GO:0006631//fatty acid metabolic process;GO:0016129;GO:0006637//acyl-CoA metabolic process;GO:0051273;GO:0040007//growth;GO:0006970//response to osmotic stress;GO:0042546//cell wall biogenesis;GO:0070838//divalent metal ion transport	gi|326494602|dbj|BAJ94420.1|/2.2677e-104/predicted protein [Hordeum vulgare subsp. vulgare]
gnl|UG|Ta#S52545671	23.19	158.7	2.77473	1.32e-13	3.37e-12	-	GO:0003824//catalytic activity	-	gi|326488491|dbj|BAJ93914.1|/0/predicted protein [Hordeum vulgare subsp. vulgare]
gnl|UG|Ta#S37850818	4.22	28.58	2.75969	2.79e-10	4.14e-09	GO:0043231//intracellular membrane-bounded organelle	GO:0046914//transition metal ion binding	-	gi|326519658|dbj|BAK00202.1|/4.2768e-48/predicted protein [Hordeum vulgare subsp. vulgare]
gnl|UG|Ta#S52542836	2.99	20.24	2.75899	2.33e-08	2.81e-07	GO:0043231//intracellular membrane-bounded organelle	GO:0001071//nucleic acid binding transcription factor activity;GO:0044212//transcription regulatory region DNA binding	GO:0006351//transcription, DNA-dependent	gi|326490960|dbj|BAJ90147.1|/9.22506e-63/predicted protein [Hordeum vulgare subsp. vulgare]
gnl|UG|Ta#S17974765	1.23	8.17	2.73168	9.64e-06	7.64e-05	GO:0043231//intracellular membrane-bounded organelle	GO:0005488//binding;GO:0016491//oxidoreductase activity	GO:0050896//response to stimulus;GO:0044710	gi|10442761|gb|AAG17469.1|AF123610_8/8.1871e-30/cytochrome P450 [Triticum aestivum]
gnl|UG|Ta#S52546079	9.31	61.24	2.71762	5.51e-14	1.56e-12	-	GO:0016782//transferase activity, transferring sulfur-containing groups	-	gi|357122036|ref|XP_003562722.1|/7.57941e-154/PREDICTED: flavonol 4'-sulfotransferase-like [Brachypodium distachyon]
gnl|UG|Ta#S52545723	19.5	127.81	2.71245	0	0	GO:0042579//microbody	GO:0016616//oxidoreductase activity, acting on the CH-OH group of donors, NAD or NADP as acceptor;GO:0000166//nucleotide binding;GO:0048037//cofactor binding	GO:0006007//glucose catabolic process;GO:0009725//response to hormone stimulus;GO:0019520;GO:0006970//response to osmotic stress	gi|357110692|ref|XP_003557150.1|/0/PREDICTED: 6-phosphogluconate dehydrogenase, decarboxylating-like isoform 1 [Brachypodium distachyon]
gnl|UG|Ta#S35138743	2.99	19.53	2.70747	2.33e-08	2.8e-07	GO:0031224//intrinsic to membrane;GO:0043231//intracellular membrane-bounded organelle	-	GO:0009832//plant-type cell wall biogenesis	gi|115349920|gb|ABI95408.1|/3.81373e-84/fasciclin-like protein FLA18 [Triticum aestivum]
gnl|UG|Ta#S18012341	1.58	10.3	2.70465	3.06e-06	2.7e-05	-	-	-	gi|326512060|dbj|BAJ96011.1|/2.84109e-53/predicted protein [Hordeum vulgare subsp. vulgare]
gnl|UG|Ta#S17896943	7.03	45.27	2.68696	1.18e-13	3.06e-12	GO:0005856//cytoskeleton;GO:0009536//plastid;GO:0005911//cell-cell junction;GO:0016020//membrane	GO:0008092//cytoskeletal protein binding	GO:0006007//glucose catabolic process;GO:0010038//response to metal ion;GO:0008154//actin polymerization or depolymerization;GO:0006970//response to osmotic stress	gi|1381154|gb|AAC49404.1|/5.57753e-58/WCOR719 [Triticum aestivum]
gnl|UG|Ta#S37854959	1.05	6.75	2.6845	1.71e-05	0.000129488	-	GO:0046872//metal ion binding;GO:0004620//phospholipase activity	GO:0006650//glycerophospholipid metabolic process	gi|357123932|ref|XP_003563661.1|/3.28432e-95/PREDICTED: phospholipase D alpha 2-like [Brachypodium distachyon]
gnl|UG|Ta#S50381384	1.05	6.75	2.6845	1.71e-05	0.000129432	GO:0044424//intracellular part	GO:0016740//transferase activity	GO:0050896//response to stimulus	gi|326494810|dbj|BAJ94524.1|/6.52871e-45/predicted protein [Hordeum vulgare subsp. vulgare]
gnl|UG|Ta#S26028789	1.41	9.05	2.68222	5.46e-06	4.58e-05	-	-	-	gi|189172037|gb|ACD80374.1|/2.49043e-96/WRKY15 transcription factor, partial [Triticum aestivum]
gnl|UG|Ta#S26025131	1.41	9.05	2.68222	5.46e-06	4.57e-05	-	-	-	gi|357135701|ref|XP_003569447.1|/1.72705e-32/PREDICTED: uncharacterized protein LOC100828693 [Brachypodium distachyon]
gnl|UG|Ta#S13178916	2.11	13.49	2.67658	5.12e-07	5.14e-06	-	-	-	gi|326529417|dbj|BAK04655.1|/4.73432e-16/predicted protein [Hordeum vulgare subsp. vulgare]
gnl|UG|Ta#S32434666	0.7	4.44	2.66513	9.98e-05	0.000645382	GO:0043231//intracellular membrane-bounded organelle	GO:0016647//oxidoreductase activity, acting on the CH-NH group of donors, oxygen as acceptor;GO:0000166//nucleotide binding	GO:0044710	gi|326498221|dbj|BAJ98538.1|/3.06271e-106/predicted protein [Hordeum vulgare subsp. vulgare]
gnl|UG|Ta#S22384696	35.66	225.27	2.65928	2.37e-13	5.46e-12	GO:0043231//intracellular membrane-bounded organelle	GO:0046914//transition metal ion binding	-	gi|326519658|dbj|BAK00202.1|/3.03812e-46/predicted protein [Hordeum vulgare subsp. vulgare]
gnl|UG|Ta#S17986425	5.27	33.2	2.65531	6.48e-12	1.14e-10	GO:0043231//intracellular membrane-bounded organelle;GO:0031224//intrinsic to membrane	GO:0043169//cation binding;GO:0016682//oxidoreductase activity, acting on diphenols and related substances as donors, oxygen as acceptor	GO:0044707;GO:0044710;GO:0006091//generation of precursor metabolites and energy	gi|326521476|dbj|BAK00314.1|/1.39365e-125/predicted protein [Hordeum vulgare subsp. vulgare]
gnl|UG|Ta#S52543172	1.05	6.57	2.6455	1.75e-05	0.000131329	GO:0043231//intracellular membrane-bounded organelle	GO:0016741	GO:0008152//metabolic process;GO:0010038//response to metal ion	gi|326492179|dbj|BAJ98314.1|/1.23807e-141/predicted protein [Hordeum vulgare subsp. vulgare]
gnl|UG|Ta#S15903499	1.05	6.57	2.6455	1.75e-05	0.000131272	GO:0012505//endomembrane system;GO:0031224//intrinsic to membrane;GO:0043231//intracellular membrane-bounded organelle	GO:0016740//transferase activity	-	gi|242072854|ref|XP_002446363.1|/9.39574e-104/hypothetical protein SORBIDRAFT_06g014730 [Sorghum bicolor]
gnl|UG|Ta#S37930253	1.93	12.07	2.64475	9.36e-07	8.93e-06	GO:0031224//intrinsic to membrane	GO:0032550;GO:0046872//metal ion binding;GO:0005548//phospholipid transporter activity;GO:0008324//cation transmembrane transporter activity;GO:0003824//catalytic activity	GO:0006811//ion transport;GO:0006869//lipid transport	gi|357112413|ref|XP_003558003.1|/4.31844e-91/PREDICTED: phospholipid-transporting ATPase 1-like [Brachypodium distachyon]
gnl|UG|Ta#S17879515	0.88	5.5	2.64386	3.48e-05	0.000246271	GO:0044464//cell part	GO:0036094//small molecule binding;GO:1901363;GO:0097159//organic cyclic compound binding	-	gi|326512022|dbj|BAJ95992.1|/2.837e-52/predicted protein [Hordeum vulgare subsp. vulgare]
gnl|UG|Ta#S43896572	3.16	19.7	2.6402	1.25e-08	1.55e-07	-	-	-	gi|156254816|gb|ABU62817.1|/1.17934e-121/pathogen-inducible ethylene-responsive element-binding protein [Triticum aestivum]
gnl|UG|Ta#S37865671	14.93	92.84	2.63653	0	0	-	-	-	gi|326496553|dbj|BAJ94738.1|/1.10177e-14/predicted protein [Hordeum vulgare subsp. vulgare]
gnl|UG|Ta#S52546004	61.31	380.24	2.63272	1.83e-13	4.4e-12	GO:0043231//intracellular membrane-bounded organelle	-	-	gi|326498563|dbj|BAJ98709.1|/0/predicted protein [Hordeum vulgare subsp. vulgare]
gnl|UG|Ta#S12995411	4.92	30	2.60823	2.22e-11	3.68e-10	GO:0009536//plastid	-	GO:0019684//photosynthesis, light reaction	gi|326489713|dbj|BAK01837.1|/1.89577e-56/predicted protein [Hordeum vulgare subsp. vulgare]
gnl|UG|Ta#S13009011	5.62	34.26	2.60788	2.01e-12	3.72e-11	-	-	-	gi|326516316|dbj|BAJ92313.1|/2.36375e-15/predicted protein [Hordeum vulgare subsp. vulgare]
gnl|UG|Ta#S32522340	0.7	4.26	2.60543	0.000139699	0.000863125	-	-	-	gi|326518698|dbj|BAJ92510.1|/1.2131e-47/predicted protein [Hordeum vulgare subsp. vulgare]
gnl|UG|Ta#S17974855	0.7	4.26	2.60543	0.000139699	0.000862819	-	-	-	gi|326488409|dbj|BAJ93873.1|/1.19646e-47/predicted protein [Hordeum vulgare subsp. vulgare]
gnl|UG|Ta#S38990007	1.58	9.59	2.60161	3.06e-06	2.7e-05	-	GO:0016746//transferase activity, transferring acyl groups	-	gi|150246875|emb|CAM96512.1|/0/putative PF02458-family acyl transferase 2 [Triticum aestivum]
gnl|UG|Ta#S17989575	5.45	33.02	2.59901	3.57e-12	6.4e-11	-	-	-	gi|357132468|ref|XP_003567852.1|/1.11079e-71/PREDICTED: CTP synthase-like isoform 2 [Brachypodium distachyon]
gnl|UG|Ta#S26027760	2.99	17.93	2.58416	2.33e-08	2.8e-07	GO:0043231//intracellular membrane-bounded organelle	GO:0004672//protein kinase activity;GO:0032550	GO:0006464//cellular protein modification process	gi|326524107|dbj|BAJ97064.1|/3.13848e-141/predicted protein [Hordeum vulgare subsp. vulgare]
gnl|UG|Ta#S52545340	1.05	6.21	2.5642	1.91e-05	0.000142023	GO:0043231//intracellular membrane-bounded organelle;GO:0016021//integral to membrane	GO:0015144//carbohydrate transmembrane transporter activity	GO:0009751//response to salicylic acid stimulus;GO:0044765;GO:0006970//response to osmotic stress;GO:0009737//response to abscisic acid stimulus;GO:0010260//organ senescence	gi|357149182|ref|XP_003575028.1|/8.56195e-141/PREDICTED: bidirectional sugar transporter SWEET15-like [Brachypodium distachyon]
gnl|UG|Ta#S52543662	1.05	6.21	2.5642	1.91e-05	0.000141962	GO:0016020//membrane	-	-	gi|326526869|dbj|BAK00823.1|/0/predicted protein [Hordeum vulgare subsp. vulgare]
gnl|UG|Ta#S52546867	18.8	110.77	2.55876	0	0	GO:0043231//intracellular membrane-bounded organelle	-	GO:0050832//defense response to fungus;GO:0042742//defense response to bacterium	gi|326492832|dbj|BAJ90272.1|/0/predicted protein [Hordeum vulgare subsp. vulgare]
gnl|UG|Ta#S52541904	5.62	33.02	2.5547	2.01e-12	3.71e-11	GO:0031224//intrinsic to membrane	-	-	gi|326489483|dbj|BAK01722.1|/0/predicted protein [Hordeum vulgare subsp. vulgare]
gnl|UG|Ta#S50389518	51.65	299.11	2.53384	0	0	-	-	-	gi|222107930|gb|ACM44985.1|/1.06212e-112/germin-like protein 5 [Triticum aestivum]
gnl|UG|Ta#S12923273	3.69	21.3	2.52916	1.87e-09	2.51e-08	GO:0043231//intracellular membrane-bounded organelle;GO:0044444//cytoplasmic part	GO:0016462//pyrophosphatase activity;GO:0032550	GO:0009642//response to light intensity;GO:0044267//cellular protein metabolic process;GO:0009408//response to heat;GO:0000302//response to reactive oxygen species	gi|6013196|gb|AAF01280.1|AF174433_1/0/heat shock protein 101 [Triticum aestivum]
gnl|UG|Ta#S13254407	13.88	79.88	2.52483	0	0	-	-	-	gi|357125412|ref|XP_003564388.1|/8.42671e-21/PREDICTED: uncharacterized protein LOC100831821 [Brachypodium distachyon]
gnl|UG|Ta#S52543889	6.85	39.41	2.52439	1.34e-13	3.41e-12	GO:0031224//intrinsic to membrane	GO:0015603	GO:0044765;GO:0044763;GO:0022414//reproductive process;GO:0055080//cation homeostasis;GO:0009791//post-embryonic development;GO:0051707//response to other organism;GO:0010038//response to metal ion	gi|348598366|dbj|BAL02122.1|/0/putative iron-phytosiderophore transporter [Hordeum vulgare subsp. vulgare]
gnl|UG|Ta#S52546176	22.66	130.3	2.52362	0	0	-	-	-	gi|326493780|dbj|BAJ85352.1|/3.5502e-137/predicted protein [Hordeum vulgare subsp. vulgare]
gnl|UG|Ta#S52547103	13.88	78.99	2.50866	0	0	GO:0044424//intracellular part	GO:0016841//ammonia-lyase activity	GO:0009699//phenylpropanoid biosynthetic process;GO:0006558//L-phenylalanine metabolic process	gi|326493134|dbj|BAJ85028.1|/0/predicted protein [Hordeum vulgare subsp. vulgare]
gnl|UG|Ta#S52541338	16.51	93.91	2.50794	0	0	-	GO:0016772//transferase activity, transferring phosphorus-containing groups;GO:0003676//nucleic acid binding;GO:0001071//nucleic acid binding transcription factor activity	GO:0006650//glycerophospholipid metabolic process;GO:0006351//transcription, DNA-dependent	gi|326528423|dbj|BAJ93400.1|/0/predicted protein [Hordeum vulgare subsp. vulgare]
gnl|UG|Ta#S32673443	11.77	66.39	2.49585	0	0	-	-	-	gi|302835353|ref|XP_002949238.1|/2.66789e-07/hypothetical protein VOLCADRAFT_117048 [Volvox carteri f. nagariensis]
gnl|UG|Ta#S17989934	17.74	99.94	2.49406	0	0	-	-	GO:0006950//response to stress	gi|162414848|gb|ABX89061.1|/1.28499e-76/pathogenesis-related protein [Triticum aestivum]
gnl|UG|Ta#S52547026	2.46	13.85	2.49316	1.51e-07	1.64e-06	-	GO:0036094//small molecule binding;GO:0016620//oxidoreductase activity, acting on the aldehyde or oxo group of donors, NAD or NADP as acceptor;GO:0048037//cofactor binding	GO:0044710	gi|326490654|dbj|BAJ89994.1|/0/predicted protein [Hordeum vulgare subsp. vulgare]
gnl|UG|Ta#S16214017	2.28	12.78	2.48678	2.78e-07	2.9e-06	GO:0043231//intracellular membrane-bounded organelle	GO:0036094//small molecule binding;GO:0003676//nucleic acid binding	-	gi|326503278|dbj|BAJ99264.1|/8.29223e-38/predicted protein [Hordeum vulgare subsp. vulgare]
gnl|UG|Ta#S52545288	65.35	364.79	2.48081	4.51e-13	9.47e-12	-	-	-	gi|326488022|dbj|BAJ89850.1|/2.7272e-111/predicted protein [Hordeum vulgare subsp. vulgare]
gnl|UG|Ta#S17889095	7.03	39.23	2.48036	1.18e-13	3.06e-12	-	GO:0003824//catalytic activity;GO:0005488//binding	-	gi|326530424|dbj|BAJ97638.1|/1.30798e-113/predicted protein [Hordeum vulgare subsp. vulgare]
gnl|UG|Ta#S16209891	13.53	75.27	2.47591	0	0	-	-	-	gi|21655164|gb|AAL99269.1|/7.11865e-39/CONSTANS-like protein CO7 [Hordeum vulgare subsp. vulgare]
gnl|UG|Ta#S12966618	2.11	11.72	2.47366	5.12e-07	5.13e-06	-	-	-	gi|326527003|dbj|BAK00890.1|/6.84448e-39/predicted protein [Hordeum vulgare subsp. vulgare]
gnl|UG|Ta#S52541293	4.04	22.37	2.46914	5.26e-10	7.59e-09	-	GO:0016810//hydrolase activity, acting on carbon-nitrogen (but not peptide) bonds	-	gi|326531914|dbj|BAK01333.1|/2.67459e-62/predicted protein [Hordeum vulgare subsp. vulgare]
gnl|UG|Ta#S52544631	7.38	40.83	2.46794	1.14e-13	3e-12	-	GO:0003676//nucleic acid binding;GO:0004518//nuclease activity	-	gi|326525341|dbj|BAK07940.1|/0/predicted protein [Hordeum vulgare subsp. vulgare]
gnl|UG|Ta#S13020137	25.3	139.7	2.46512	1.24e-13	3.19e-12	-	-	-	gi|326516888|dbj|BAJ96436.1|/3.04455e-13/predicted protein [Hordeum vulgare subsp. vulgare]
gnl|UG|Ta#S52541075	3.51	19.35	2.46279	3.53e-09	4.6e-08	-	GO:0016740//transferase activity	-	gi|357136579|ref|XP_003569881.1|/1.17468e-73/PREDICTED: glutathione S-transferase 1-like [Brachypodium distachyon]
gnl|UG|Ta#S24513637	1.58	8.7	2.46109	3.1e-06	2.73e-05	GO:0043231//intracellular membrane-bounded organelle	GO:0016787//hydrolase activity	-	gi|357136132|ref|XP_003569660.1|/1.07641e-101/PREDICTED: 5'-nucleotidase surE-like [Brachypodium distachyon]
gnl|UG|Ta#S52545410	106.29	584.02	2.45801	7.01e-13	1.39e-11	-	GO:0016405//CoA-ligase activity;GO:0032550	GO:0006725//cellular aromatic compound metabolic process	gi|326510013|dbj|BAJ87223.1|/0/predicted protein [Hordeum vulgare subsp. vulgare]
gnl|UG|Ta#S17989133	1.23	6.75	2.45623	1.12e-05	8.75e-05	GO:0043231//intracellular membrane-bounded organelle;GO:0030312//external encapsulating structure;GO:0044444//cytoplasmic part	GO:0016616//oxidoreductase activity, acting on the CH-OH group of donors, NAD or NADP as acceptor;GO:0000166//nucleotide binding	GO:0009226//nucleotide-sugar biosynthetic process	gi|326509649|dbj|BAJ87040.1|/1.78935e-111/predicted protein [Hordeum vulgare subsp. vulgare]
gnl|UG|Ta#S13021879	65.35	358.22	2.45459	4.51e-13	9.48e-12	GO:0009523//photosystem II;GO:0031224//intrinsic to membrane;GO:0009534//chloroplast thylakoid	GO:0046906//tetrapyrrole binding;GO:0046914//transition metal ion binding	GO:0022900//electron transport chain	gi|42795499|gb|AAS46066.1|/1.25065e-16/cytochrome b559 alpha chain [Oryza sativa Indica Group]
gnl|UG|Ta#S22374132	12.12	66.39	2.45358	0	0	-	-	-	gi|63087730|emb|CAI93180.1|/1.10585e-11/glycosyltransferase [Triticum aestivum]
gnl|UG|Ta#S37806058	1.76	9.59	2.44596	1.71e-06	1.57e-05	-	-	-	gi|326501700|dbj|BAK02639.1|/1.53951e-23/predicted protein [Hordeum vulgare subsp. vulgare]
gnl|UG|Ta#S32702636	2.64	14.38	2.44545	8.12e-08	9.12e-07	-	GO:0016301//kinase activity;GO:0032550	GO:0006796//phosphate-containing compound metabolic process;GO:0006464//cellular protein modification process	gi|326499396|dbj|BAJ86009.1|/6.02257e-97/predicted protein [Hordeum vulgare subsp. vulgare]
gnl|UG|Ta#S26025157	9.49	51.66	2.44457	5.2e-14	1.49e-12	GO:0043231//intracellular membrane-bounded organelle	GO:0046914//transition metal ion binding	-	gi|224551500|gb|ACN54192.1|/1.40741e-55/blue copper protein [Triticum aestivum]
gnl|UG|Ta#S37755020	0.88	4.79	2.44445	8.7e-05	0.000568883	GO:0043231//intracellular membrane-bounded organelle	GO:0032550	GO:0006950//response to stress	gi|357151523|ref|XP_003575817.1|/3.33378e-28/PREDICTED: disease resistance protein RPM1-like [Brachypodium distachyon]
gnl|UG|Ta#S18006012	0.88	4.79	2.44445	8.7e-05	0.00056867	-	-	-	gi|326487484|dbj|BAJ89726.1|/8.65988e-50/predicted protein [Hordeum vulgare subsp. vulgare]
gnl|UG|Ta#S22388414	117	631.95	2.4333	1.07e-13	2.83e-12	-	-	-	gi|63087730|emb|CAI93180.1|/7.00708e-08/glycosyltransferase [Triticum aestivum]
gnl|UG|Ta#S52544861	2.28	12.25	2.42568	2.78e-07	2.9e-06	-	GO:0046872//metal ion binding	-	gi|357136383|ref|XP_003569784.1|/0/PREDICTED: E3 ubiquitin-protein ligase At4g11680-like [Brachypodium distachyon]
gnl|UG|Ta#S52546875	12.47	66.75	2.42031	0	0	GO:0043231//intracellular membrane-bounded organelle	GO:0005488//binding;GO:0016301//kinase activity	-	gi|326515280|dbj|BAK03553.1|/0/predicted protein [Hordeum vulgare subsp. vulgare]
gnl|UG|Ta#S37851808	4.04	21.48	2.41057	5.26e-10	7.57e-09	GO:0043231//intracellular membrane-bounded organelle	GO:0016746//transferase activity, transferring acyl groups	-	gi|326501416|dbj|BAK02497.1|/9.28068e-33/predicted protein [Hordeum vulgare subsp. vulgare]
gnl|UG|Ta#S37847692	4.22	22.37	2.40625	2.79e-10	4.13e-09	-	-	-	gi|326509321|dbj|BAJ91577.1|/3.35156e-10/predicted protein [Hordeum vulgare subsp. vulgare]
gnl|UG|Ta#S26025073	27.76	146.98	2.40454	2.13e-14	6.7e-13	-	-	-	gi|195604216|gb|ACG23938.1|/1.01172e-08/hypothetical protein [Zea mays]
gnl|UG|Ta#S52543874	12.47	65.33	2.38928	0	0	-	-	-	gi|326499944|dbj|BAJ90807.1|/0/predicted protein [Hordeum vulgare subsp. vulgare]
gnl|UG|Ta#S52541188	12.82	66.57	2.37648	0	0	-	GO:0008168//methyltransferase activity	-	gi|115478675|ref|NP_001062931.1|/1.26098e-107/Os09g0344500 [Oryza sativa Japonica Group]
gnl|UG|Ta#S17972730	2.81	14.56	2.37337	4.36e-08	5.06e-07	GO:0043231//intracellular membrane-bounded organelle	-	-	gi|297720225|ref|NP_001172474.1|/8.9822e-43/Os01g0630700 [Oryza sativa Japonica Group]
gnl|UG|Ta#S52545793	57.62	298.22	2.37174	2.16e-13	5.04e-12	GO:0043231//intracellular membrane-bounded organelle;GO:0005576//extracellular region	GO:0004553//hydrolase activity, hydrolyzing O-glycosyl compounds	GO:0005975//carbohydrate metabolic process;GO:0050896//response to stimulus	gi|433359120|dbj|BAM74039.1|/0/fructan 6-exohydrolase [Triticum aestivum]
gnl|UG|Ta#S17892702	19.5	100.47	2.36522	0	0	GO:0043231//intracellular membrane-bounded organelle	GO:0003677//DNA binding;GO:0001071//nucleic acid binding transcription factor activity	GO:0006351//transcription, DNA-dependent	gi|357132476|ref|XP_003567856.1|/1.21612e-43/PREDICTED: common plant regulatory factor 1-like [Brachypodium distachyon]
gnl|UG|Ta#S32507710	1.93	9.94	2.36465	9.46e-07	9.02e-06	-	GO:0016628//oxidoreductase activity, acting on the CH-CH group of donors, NAD or NADP as acceptor;GO:0032550	GO:0044710;GO:0050896//response to stimulus	gi|357112870|ref|XP_003558228.1|/6.87704e-124/PREDICTED: heat shock cognate 70 kDa protein-like [Brachypodium distachyon]
gnl|UG|Ta#S13049530	3.16	16.15	2.35354	1.25e-08	1.54e-07	-	-	-	gi|226501558|ref|NP_001150521.1|/2.80315e-36/jasmonate-induced protein precursor [Zea mays]
gnl|UG|Ta#S13043520	3.69	18.82	2.35057	1.87e-09	2.5e-08	-	GO:0005488//binding;GO:0016301//kinase activity	-	gi|326502768|dbj|BAJ99012.1|/2.71901e-34/predicted protein [Hordeum vulgare subsp. vulgare]
gnl|UG|Ta#S32534404	7.38	37.63	2.35019	1.14e-13	3e-12	-	-	-	gi|328671426|gb|AEB26585.1|/2.29051e-14/heat shock factor A2c [Hordeum vulgare subsp. vulgare]
gnl|UG|Ta#S13144641	1.23	6.21	2.33593	1.73e-05	0.000130385	GO:0005576//extracellular region	GO:0046914//transition metal ion binding;GO:0016682//oxidoreductase activity, acting on diphenols and related substances as donors, oxygen as acceptor	GO:0006950//response to stress;GO:0009808//lignin metabolic process	gi|326510831|dbj|BAJ91763.1|/1.26717e-23/predicted protein [Hordeum vulgare subsp. vulgare]
gnl|UG|Ta#S17980054	1.76	8.88	2.33498	1.78e-06	1.62e-05	-	-	-	gi|297605079|ref|NP_001056639.2|/1.01943e-13/Os06g0121800 [Oryza sativa Japonica Group]
gnl|UG|Ta#S52545262	5.45	27.16	2.31716	3.57e-12	6.41e-11	GO:0031224//intrinsic to membrane;GO:0043231//intracellular membrane-bounded organelle	-	-	gi|157673241|gb|ABV59990.1|/5.41403e-178/putative integral membrane protein [Triticum aestivum]
gnl|UG|Ta#S26027702	31.1	154.97	2.317	0	0	GO:0005576//extracellular region;GO:0043231//intracellular membrane-bounded organelle	GO:0046914//transition metal ion binding	-	gi|49615735|gb|AAT67049.1|/7.50618e-105/germin-like protein 4 [Triticum monococcum]
gnl|UG|Ta#S13077020	2.11	10.47	2.31095	5.18e-07	5.18e-06	GO:0030312//external encapsulating structure;GO:0031981//nuclear lumen;GO:0016020//membrane	GO:0043169//cation binding;GO:0032550;GO:0016765//transferase activity, transferring alkyl or aryl (other than methyl) groups	GO:0009108//coenzyme biosynthetic process;GO:0000096//sulfur amino acid metabolic process;GO:0006970//response to osmotic stress;GO:0009699//phenylpropanoid biosynthetic process	gi|68655435|emb|CAJ01702.1|/3.77159e-112/putative AdoMet synthase 1 [Hordeum vulgare subsp. vulgare]
gnl|UG|Ta#S52544624	5.45	26.98	2.30756	3.57e-12	6.43e-11	GO:0016020//membrane	-	-	gi|326523183|dbj|BAJ88632.1|/1.81691e-89/predicted protein [Hordeum vulgare subsp. vulgare]
gnl|UG|Ta#S37776515	2.81	13.85	2.30124	4.36e-08	5.06e-07	-	-	-	gi|310877436|gb|ADP37001.1|/4.89701e-13/jacalin-related lectin 1 [Triticum aestivum]
gnl|UG|Ta#S37771774	1.05	5.15	2.29418	7.8e-05	0.000514927	GO:0044424//intracellular part	GO:0001071//nucleic acid binding transcription factor activity;GO:0003677//DNA binding	GO:0006351//transcription, DNA-dependent;GO:0006950//response to stress	gi|326492968|dbj|BAJ90340.1|/1.08453e-142/predicted protein [Hordeum vulgare subsp. vulgare]
gnl|UG|Ta#S22368219	12.12	59.11	2.28601	0	0	GO:0031976;GO:0031224//intrinsic to membrane	GO:0070011//peptidase activity, acting on L-amino acid peptides	GO:0016485//protein processing	gi|326500600|dbj|BAJ94966.1|/1.21792e-37/predicted protein [Hordeum vulgare subsp. vulgare]
gnl|UG|Ta#S12923158	6.68	32.49	2.28208	1.66e-13	4.06e-12	-	-	-	gi|1323750|gb|AAC49288.1|/3.70987e-121/unknown [Triticum aestivum]
gnl|UG|Ta#S37771501	2.46	11.89	2.27302	1.51e-07	1.64e-06	GO:0031224//intrinsic to membrane;GO:0009536//plastid	-	-	gi|326518276|dbj|BAJ88167.1|/1.10126e-120/predicted protein [Hordeum vulgare subsp. vulgare]
gnl|UG|Ta#S17888197	12.82	61.95	2.27271	0	0	-	-	-	gi|326530794|dbj|BAK01195.1|/2.48031e-13/predicted protein [Hordeum vulgare subsp. vulgare]
gnl|UG|Ta#S52543578	21.43	103.49	2.27179	6.06e-14	1.7e-12	-	-	-	gi|326488609|dbj|BAJ93973.1|/3.62846e-99/predicted protein [Hordeum vulgare subsp. vulgare]
gnl|UG|Ta#S52541993	7.91	38.17	2.27069	3e-14	9.06e-13	GO:0044424//intracellular part	-	GO:0009987//cellular process;GO:0044699	gi|326492317|dbj|BAK01942.1|/0/predicted protein [Hordeum vulgare subsp. vulgare]
gnl|UG|Ta#S41658089	72.73	350.59	2.26916	5.66e-13	1.16e-11	GO:0030312//external encapsulating structure;GO:0009536//plastid;GO:0005576//extracellular region;GO:0016020//membrane	GO:0046914//transition metal ion binding;GO:0042802//identical protein binding;GO:0004470//malic enzyme activity;GO:0000166//nucleotide binding	GO:0010038//response to metal ion;GO:0043648//dicarboxylic acid metabolic process;GO:0051260//protein homooligomerization	gi|158701881|gb|ABW77317.1|/0/NADP-dependent malic enzyme [Triticum aestivum]
gnl|UG|Ta#S26028137	18.45	88.58	2.26336	0	0	-	-	-	gi|326498583|dbj|BAJ98719.1|/2.20203e-111/predicted protein [Hordeum vulgare subsp. vulgare]
gnl|UG|Ta#S32526666	10.54	50.59	2.26298	0	0	GO:0043231//intracellular membrane-bounded organelle	-	-	gi|115481682|ref|NP_001064434.1|/5.74064e-24/Os10g0361000 [Oryza sativa Japonica Group]
gnl|UG|Ta#S17987880	27.41	131.18	2.25877	1.72e-13	4.17e-12	GO:0043231//intracellular membrane-bounded organelle;GO:0005576//extracellular region;GO:0030312//external encapsulating structure	GO:0046914//transition metal ion binding	GO:0006970//response to osmotic stress	gi|1070358|emb|CAA63659.1|/1.63178e-102/oxalate oxidase-like protein or germin-like protein [Hordeum vulgare subsp. vulgare]
gnl|UG|Ta#S17981323	1.23	5.86	2.25224	3.16e-05	0.000225444	GO:0009532//plastid stroma	GO:0032550;GO:0016616//oxidoreductase activity, acting on the CH-OH group of donors, NAD or NADP as acceptor;GO:0031406//carboxylic acid binding;GO:0000166//nucleotide binding	GO:0009553//embryo sac development;GO:0006563//L-serine metabolic process	gi|357166417|ref|XP_003580703.1|/2.20561e-09/PREDICTED: d-3-phosphoglycerate dehydrogenase, chloroplastic-like [Brachypodium distachyon]
gnl|UG|Ta#S52546848	6.68	31.78	2.2502	1.66e-13	4.06e-12	GO:0044424//intracellular part	GO:0016289//CoA hydrolase activity;GO:0016836//hydro-lyase activity	GO:0009062//fatty acid catabolic process;GO:0009628//response to abiotic stimulus	gi|357130981|ref|XP_003567122.1|/4.49935e-109/PREDICTED: 3-hydroxyisobutyryl-CoA hydrolase-like protein 5-like [Brachypodium distachyon]
gnl|UG|Ta#S13166907	10.19	48.46	2.24964	2.22e-14	6.92e-13	GO:0030312//external encapsulating structure;GO:0043231//intracellular membrane-bounded organelle	-	GO:0071555//cell wall organization	gi|44894788|gb|AAS48875.1|/2.77253e-36/expansin EXPA6 [Triticum aestivum]
gnl|UG|Ta#S18010370	1.76	8.34	2.24447	2.07e-06	1.88e-05	GO:0043231//intracellular membrane-bounded organelle;GO:0044444//cytoplasmic part	GO:0046872//metal ion binding;GO:0016462//pyrophosphatase activity	GO:0000097//sulfur amino acid biosynthetic process;GO:0008380//RNA splicing;GO:0006793//phosphorus metabolic process;GO:0010876//lipid localization	gi|357133515|ref|XP_003568370.1|/7.28076e-68/PREDICTED: soluble inorganic pyrophosphatase-like [Brachypodium distachyon]
gnl|UG|Ta#S52544407	1.05	4.97	2.24286	0.000120098	0.000757854	GO:0043231//intracellular membrane-bounded organelle	GO:0016787//hydrolase activity	GO:0002831	gi|218198798|gb|EEC81225.1|/0/hypothetical protein OsI_24268 [Oryza sativa Indica Group]
gnl|UG|Ta#S52542230	1.58	7.46	2.23925	4.76e-06	4.03e-05	GO:0043231//intracellular membrane-bounded organelle	GO:0052689	-	gi|326529141|dbj|BAK00964.1|/3.19204e-127/predicted protein [Hordeum vulgare subsp. vulgare]
gnl|UG|Ta#S52546422	1.58	7.46	2.23925	4.76e-06	4.03e-05	GO:0005618//cell wall;GO:0043231//intracellular membrane-bounded organelle	GO:0015926//glucosidase activity	GO:0044238//primary metabolic process;GO:0000904//cell morphogenesis involved in differentiation	gi|326494002|dbj|BAJ85463.1|/0/predicted protein [Hordeum vulgare subsp. vulgare]
gnl|UG|Ta#S17890826	9.49	44.56	2.23127	5.2e-14	1.5e-12	-	-	GO:0008152//metabolic process	gi|326499632|dbj|BAJ86127.1|/2.36091e-116/predicted protein [Hordeum vulgare subsp. vulgare]
gnl|UG|Ta#S19225104	4.39	20.59	2.22965	1.48e-10	2.26e-09	GO:0043231//intracellular membrane-bounded organelle	GO:0016836//hydro-lyase activity	GO:0006558//L-phenylalanine metabolic process	gi|326505060|dbj|BAK02917.1|/3.58304e-27/predicted protein [Hordeum vulgare subsp. vulgare]
gnl|UG|Ta#S32658221	32.68	152.66	2.22384	6.15e-13	1.25e-11	-	GO:0016787//hydrolase activity;GO:0004866//endopeptidase inhibitor activity	GO:0019538//protein metabolic process;GO:0006950//response to stress	gi|1617121|emb|CAA69915.1|/4.21393e-25/subtilisin-chymotrypsin inhibitor 2 [Hordeum vulgare subsp. vulgare]
gnl|UG|Ta#S22378275	1.41	6.57	2.2202	1.33e-05	0.000103662	-	-	-	gi|357110639|ref|XP_003557124.1|/1.50428e-30/PREDICTED: uncharacterized protein LOC100827912 [Brachypodium distachyon]
gnl|UG|Ta#S22366004	35.49	164.56	2.21313	0	0	GO:0043231//intracellular membrane-bounded organelle	GO:0046914//transition metal ion binding	-	gi|156193305|gb|ABU56004.1|/3.03515e-59/blue copper-binding protein [Dasypyrum villosum]
gnl|UG|Ta#S12924346	4.57	21.12	2.20834	7.84e-11	1.23e-09	-	GO:0004518//nuclease activity	-	gi|356545632|ref|XP_003541241.1|/8.28806e-29/PREDICTED: uncharacterized protein LOC100810244 [Glycine max]
gnl|UG|Ta#S16057931	10.54	48.64	2.20627	0	0	GO:0043231//intracellular membrane-bounded organelle	GO:0003676//nucleic acid binding;GO:0001071//nucleic acid binding transcription factor activity	GO:0048731;GO:0009791//post-embryonic development;GO:0006351//transcription, DNA-dependent	gi|326526131|dbj|BAJ93242.1|/6.87507e-91/predicted protein [Hordeum vulgare subsp. vulgare]
gnl|UG|Ta#S26026831	10.54	48.46	2.20092	0	0	GO:0043231//intracellular membrane-bounded organelle	GO:0046906//tetrapyrrole binding;GO:0046914//transition metal ion binding;GO:0016709//oxidoreductase activity, acting on paired donors, with incorporation or reduction of molecular oxygen, NAD(P)H as one donor, and incorporation of one atom of oxygen	GO:0044710	gi|326488881|dbj|BAJ98052.1|/1.51031e-160/predicted protein [Hordeum vulgare subsp. vulgare]
gnl|UG|Ta#S52544118	4.57	20.95	2.19668	7.84e-11	1.23e-09	GO:0031224//intrinsic to membrane	GO:0005215//transporter activity	GO:0051234//establishment of localization;GO:0044763	gi|326509965|dbj|BAJ87199.1|/0/predicted protein [Hordeum vulgare subsp. vulgare]
gnl|UG|Ta#S37810773	5.97	27.34	2.19521	6.85e-13	1.36e-11	-	-	-	gi|326520593|dbj|BAK07555.1|/6.39618e-29/predicted protein [Hordeum vulgare subsp. vulgare]
gnl|UG|Ta#S13215474	4.39	20.06	2.19203	1.48e-10	2.26e-09	-	-	-	gi|357165536|ref|XP_003580417.1|/6.25622e-10/PREDICTED: peptide transporter PTR2-like [Brachypodium distachyon]
gnl|UG|Ta#S15824247	4.04	18.46	2.19198	5.26e-10	7.57e-09	-	-	-	gi|326514030|dbj|BAJ92165.1|/9.04205e-49/predicted protein [Hordeum vulgare subsp. vulgare]
gnl|UG|Ta#S13127316	156.01	712.54	2.19133	0	0	-	-	-	gi|326516888|dbj|BAJ96436.1|/1.38743e-15/predicted protein [Hordeum vulgare subsp. vulgare]
gnl|UG|Ta#S52543262	2.46	11.18	2.18419	1.57e-07	1.7e-06	-	-	GO:0009409//response to cold	gi|326500332|dbj|BAK06255.1|/0/predicted protein [Hordeum vulgare subsp. vulgare]
gnl|UG|Ta#S17893200	1.41	6.39	2.18012	1.86e-05	0.000138848	GO:0009532//plastid stroma	GO:0016830//carbon-carbon lyase activity;GO:0003933//GTP cyclohydrolase activity	GO:0006771//riboflavin metabolic process;GO:0048588//developmental cell growth	gi|357149696|ref|XP_003575201.1|/8.44659e-105/PREDICTED: riboflavin biosynthesis protein ribBA, chloroplastic-like [Brachypodium distachyon]
gnl|UG|Ta#S12962143	1.58	7.1	2.16789	7.8e-06	6.33e-05	-	-	-	gi|297727155|ref|NP_001175941.1|/2.74625e-06/Os09g0515550 [Oryza sativa Japonica Group]
gnl|UG|Ta#S52544910	6.5	29.11	2.163	2.05e-13	4.86e-12	-	GO:0003824//catalytic activity;GO:0016209//antioxidant activity;GO:0043169//cation binding;GO:0046906//tetrapyrrole binding	GO:0044710;GO:0006950//response to stress	gi|357134771|ref|XP_003568989.1|/2.18842e-149/PREDICTED: peroxidase 2-like [Brachypodium distachyon]
gnl|UG|Ta#S17990017	3.87	17.22	2.15368	9.93e-10	1.38e-08	GO:0016020//membrane	GO:0060089;GO:0046872//metal ion binding;GO:0004629//phospholipase C activity	GO:0007165//signal transduction;GO:0044238//primary metabolic process	gi|326509271|dbj|BAJ91552.1|/1.08405e-52/predicted protein [Hordeum vulgare subsp. vulgare]
gnl|UG|Ta#S17988694	2.64	11.72	2.15036	8.52e-08	9.55e-07	GO:0030312//external encapsulating structure;GO:0043231//intracellular membrane-bounded organelle	-	GO:0000003//reproduction	gi|51242711|gb|AAT99293.1|/2.209e-104/beta-expansin TaEXPB2 [Triticum aestivum]
gnl|UG|Ta#S18010328	1.76	7.81	2.14975	3.41e-06	2.97e-05	GO:0032991//macromolecular complex;GO:0044452;GO:0009534//chloroplast thylakoid	GO:0003723//RNA binding;GO:0016866//intramolecular transferase activity	GO:0009908//flower development;GO:0016571//histone methylation;GO:0001522//pseudouridine synthesis;GO:0006606//protein import into nucleus;GO:0042254//ribosome biogenesis	gi|326493042|dbj|BAJ84982.1|/8.86275e-45/predicted protein [Hordeum vulgare subsp. vulgare]
gnl|UG|Ta#S52545507	1.76	7.81	2.14975	3.41e-06	2.97e-05	-	-	-	gi|315064602|gb|ADT78385.1|/4.69056e-131/BCL-2-associated athanogene 3 [Triticum aestivum]
gnl|UG|Ta#S52542712	1.41	6.21	2.1389	2.74e-05	0.000199268	-	GO:0004672//protein kinase activity;GO:0032550	GO:0009605//response to external stimulus;GO:0006796//phosphate-containing compound metabolic process;GO:0009607//response to biotic stimulus;GO:0010243//response to organic nitrogen;GO:0006464//cellular protein modification process	gi|357112997|ref|XP_003558291.1|/0/PREDICTED: probable leucine-rich repeat receptor-like serine/threonine-protein kinase At3g14840-like [Brachypodium distachyon]
gnl|UG|Ta#S52543857	3.87	17.04	2.13852	9.94e-10	1.38e-08	-	-	GO:0006796//phosphate-containing compound metabolic process;GO:0019637//organophosphate metabolic process;GO:0044710;GO:0044238//primary metabolic process	gi|326523509|dbj|BAJ92925.1|/0/predicted protein [Hordeum vulgare subsp. vulgare]
gnl|UG|Ta#S26027055	10.19	44.73	2.13409	2.22e-14	6.93e-13	GO:0043231//intracellular membrane-bounded organelle;GO:0044444//cytoplasmic part	GO:0043168;GO:0005515//protein binding;GO:0016831//carboxy-lyase activity	GO:0010038//response to metal ion;GO:0009064//glutamine family amino acid metabolic process;GO:0032412//regulation of ion transmembrane transporter activity;GO:0048588//developmental cell growth;GO:0015698//inorganic anion transport;GO:0030001//metal ion transport	gi|357117563|ref|XP_003560535.1|/1.03568e-69/PREDICTED: glutamate decarboxylase 1-like [Brachypodium distachyon]
gnl|UG|Ta#S32533831	4.39	19.17	2.12656	1.48e-10	2.26e-09	GO:0030312//external encapsulating structure	GO:0004553//hydrolase activity, hydrolyzing O-glycosyl compounds	GO:0006952//defense response;GO:0010035//response to inorganic substance;GO:0010243//response to organic nitrogen;GO:0006026;GO:0046942//carboxylic acid transport;GO:0015698//inorganic anion transport;GO:0005976//polysaccharide metabolic process;GO:0002252;GO:0044036//cell wall macromolecule metabolic process	gi|125525467|gb|EAY73581.1|/1.23606e-80/hypothetical protein OsI_01465 [Oryza sativa Indica Group]
gnl|UG|Ta#S52545697	13.88	60.53	2.12464	0	0	GO:0044424//intracellular part	GO:0032550;GO:0004672//protein kinase activity	GO:0009267//cellular response to starvation;GO:0055065//metal ion homeostasis;GO:0009743//response to carbohydrate stimulus;GO:0006813//potassium ion transport;GO:0006464//cellular protein modification process;GO:0006970//response to osmotic stress;GO:0006796//phosphate-containing compound metabolic process	gi|374430469|gb|AEZ51503.1|/0/CBL-interacting protein kinase 9 [Hordeum vulgare subsp. spontaneum]
gnl|UG|Ta#S16243753	2.28	9.94	2.12421	3.6e-07	3.7e-06	-	-	-	gi|326520593|dbj|BAK07555.1|/1.24662e-28/predicted protein [Hordeum vulgare subsp. vulgare]
gnl|UG|Ta#S22366546	30.57	133.14	2.12276	1.45e-13	3.65e-12	GO:0043231//intracellular membrane-bounded organelle	GO:0000030//mannosyltransferase activity	GO:0006952//defense response	gi|326502906|dbj|BAJ99081.1|/4.01543e-69/predicted protein [Hordeum vulgare subsp. vulgare]
gnl|UG|Ta#S22386837	9.49	41.18	2.11746	5.2e-14	1.5e-12	-	-	-	gi|326492125|dbj|BAJ98287.1|/3.27443e-48/predicted protein [Hordeum vulgare subsp. vulgare]
gnl|UG|Ta#S52541759	72.91	316.15	2.11642	0	0	GO:0031224//intrinsic to membrane	GO:0008509//anion transmembrane transporter activity	GO:0015696//ammonium transport	gi|326514332|dbj|BAJ96153.1|/0/predicted protein [Hordeum vulgare subsp. vulgare]
gnl|UG|Ta#S26022647	1.76	7.63	2.11611	4.53e-06	3.85e-05	GO:0043231//intracellular membrane-bounded organelle	GO:0046914//transition metal ion binding	GO:0006091//generation of precursor metabolites and energy	gi|326490740|dbj|BAJ90037.1|/9.93852e-51/predicted protein [Hordeum vulgare subsp. vulgare]
gnl|UG|Ta#S52544516	32.85	142.01	2.11203	3.47e-13	7.53e-12	-	GO:0004713//protein tyrosine kinase activity;GO:0032550	GO:0006796//phosphate-containing compound metabolic process;GO:0006464//cellular protein modification process	gi|326525853|dbj|BAJ93103.1|/3.47838e-169/predicted protein [Hordeum vulgare subsp. vulgare]
gnl|UG|Ta#S35138726	8.61	37.1	2.10733	4.62e-14	1.35e-12	GO:0031225//anchored to membrane;GO:0043231//intracellular membrane-bounded organelle	-	-	gi|115349940|gb|ABI95418.1|/2.12492e-164/fasciclin-like protein FLA28 [Triticum aestivum]
gnl|UG|Ta#S52544638	56.39	242.48	2.10435	0	0	-	GO:0003676//nucleic acid binding	GO:0006351//transcription, DNA-dependent	gi|289551912|gb|ADD10614.1|/0/NAC-domain transcription factor [Triticum aestivum]
gnl|UG|Ta#S52544560	7.2	30.89	2.10107	1.51e-13	3.79e-12	-	-	-	gi|326491361|dbj|BAJ94376.1|/4.06703e-10/predicted protein [Hordeum vulgare subsp. vulgare]
gnl|UG|Ta#S13256879	1.41	6.04	2.09885	4.18e-05	0.000292757	GO:0043231//intracellular membrane-bounded organelle	GO:0043169//cation binding	GO:0000041//transition metal ion transport	gi|357165432|ref|XP_003580381.1|/4.63706e-51/PREDICTED: uncharacterized protein LOC100839776 [Brachypodium distachyon]
gnl|UG|Ta#S52544199	1.41	6.04	2.09885	4.18e-05	0.000292639	-	-	-	gi|357167377|ref|XP_003581133.1|/2.02028e-48/PREDICTED: uncharacterized protein LOC100844951 [Brachypodium distachyon]
gnl|UG|Ta#S32733761	21.43	91.6	2.09572	6.06e-14	1.7e-12	-	GO:0004672//protein kinase activity;GO:0032550	GO:0006464//cellular protein modification process	gi|357137503|ref|XP_003570340.1|/1.20933e-31/PREDICTED: casein kinase I isoform delta-like [Brachypodium distachyon]
gnl|UG|Ta#S18006187	2.46	10.47	2.08953	1.99e-07	2.12e-06	-	GO:0003824//catalytic activity;GO:0046914//transition metal ion binding	-	gi|326492115|dbj|BAJ98282.1|/5.28109e-93/predicted protein [Hordeum vulgare subsp. vulgare]
gnl|UG|Ta#S32601209	2.46	10.47	2.08953	1.99e-07	2.12e-06	GO:0042579//microbody;GO:0005576//extracellular region;GO:0016020//membrane	GO:0046914//transition metal ion binding;GO:0004448//isocitrate dehydrogenase activity;GO:0000166//nucleotide binding	GO:0006952//defense response;GO:0010038//response to metal ion;GO:0044262//cellular carbohydrate metabolic process;GO:0006970//response to osmotic stress;GO:0072350//tricarboxylic acid metabolic process;GO:0009060//aerobic respiration;GO:0046496//nicotinamide nucleotide metabolic process	gi|326532940|dbj|BAJ89315.1|/6.18046e-90/predicted protein [Hordeum vulgare subsp. vulgare]
gnl|UG|Ta#S37852922	1.76	7.46	2.0836	6.36e-06	5.28e-05	-	GO:0032550	GO:0006950//response to stress	gi|115445561|ref|NP_001046560.1|/2.47981e-13/Os02g0281200 [Oryza sativa Japonica Group]
gnl|UG|Ta#S26025251	17.57	74.38	2.0818	2.8e-14	8.52e-13	-	-	GO:0000302//response to reactive oxygen species;GO:0010038//response to metal ion;GO:0097305//response to alcohol	gi|326504766|dbj|BAK06674.1|/1.0672e-47/predicted protein [Hordeum vulgare subsp. vulgare]
gnl|UG|Ta#S22371701	1.93	8.17	2.08174	2.62e-06	2.34e-05	-	-	GO:0033554//cellular response to stress;GO:0009642//response to light intensity;GO:0044267//cellular protein metabolic process;GO:0000302//response to reactive oxygen species	gi|326497101|dbj|BAK02135.1|/9.78106e-38/predicted protein [Hordeum vulgare subsp. vulgare]
gnl|UG|Ta#S52542796	15.46	64.97	2.07123	1.8e-14	5.74e-13	-	GO:0032550;GO:0004672//protein kinase activity	GO:0006464//cellular protein modification process;GO:0016310//phosphorylation	gi|326490991|dbj|BAK05595.1|/0/predicted protein [Hordeum vulgare subsp. vulgare]
gnl|UG|Ta#S13174181	3.69	15.44	2.06498	1.91e-09	2.56e-08	-	-	-	gi|326529227|dbj|BAK01007.1|/3.46434e-06/predicted protein [Hordeum vulgare subsp. vulgare]
gnl|UG|Ta#S13128528	4.39	18.28	2.05797	1.48e-10	2.27e-09	-	-	-	gi|326497135|dbj|BAK02152.1|/1.13919e-08/predicted protein [Hordeum vulgare subsp. vulgare]
gnl|UG|Ta#S12923225	8.08	33.55	2.05389	8.37e-14	2.28e-12	-	-	-	gi|2460044|gb|AAB71851.1|/0/low-affinity cation transporter [Triticum aestivum]
gnl|UG|Ta#S52546376	97.15	403.31	2.0536	7.24e-13	1.43e-11	GO:0043231//intracellular membrane-bounded organelle	GO:0003824//catalytic activity;GO:0005488//binding	GO:0005996//monosaccharide metabolic process	gi|326319831|emb|CBW45775.1|/1.12291e-168/ORW1943Ba0077G13.3 [Oryza rufipogon]
gnl|UG|Ta#S52546154	1.93	7.99	2.04959	3.69e-06	3.18e-05	-	-	-	gi|326502150|dbj|BAK06567.1|/1.74781e-156/predicted protein [Hordeum vulgare subsp. vulgare]
gnl|UG|Ta#S13117615	1.76	7.28	2.04836	9.35e-06	7.48e-05	-	GO:0004672//protein kinase activity;GO:0032550	GO:0006464//cellular protein modification process	gi|357162708|ref|XP_003579497.1|/2.20434e-11/PREDICTED: probable receptor protein kinase TMK1-like [Brachypodium distachyon]
gnl|UG|Ta#S52545593	80.11	331.06	2.04704	1.98e-12	3.67e-11	-	GO:0003824//catalytic activity	-	gi|326531606|dbj|BAJ97807.1|/3.32606e-117/predicted protein [Hordeum vulgare subsp. vulgare]
gnl|UG|Ta#S52543183	16.16	66.57	2.04244	1.07e-14	3.5e-13	-	GO:0016791//phosphatase activity	-	gi|326491777|dbj|BAJ94366.1|/8.59562e-176/predicted protein [Hordeum vulgare subsp. vulgare]
gnl|UG|Ta#S26028396	2.64	10.83	2.03642	1.29e-07	1.42e-06	GO:0009505//plant-type cell wall;GO:0043231//intracellular membrane-bounded organelle;GO:0031224//intrinsic to membrane	-	GO:0009698//phenylpropanoid metabolic process;GO:0009827//plant-type cell wall modification;GO:0009832//plant-type cell wall biogenesis	gi|357111834|ref|XP_003557715.1|/7.51131e-38/PREDICTED: COBRA-like protein 5-like [Brachypodium distachyon]
gnl|UG|Ta#S12930925	3.16	12.96	2.03607	1.48e-08	1.81e-07	-	GO:0004518//nuclease activity	-	gi|470147459|ref|XP_004309320.1|/1.21649e-10/PREDICTED: uncharacterized protein LOC101299916, partial [Fragaria vesca subsp. vesca]
gnl|UG|Ta#S13173986	4.39	17.93	2.03008	1.5e-10	2.29e-09	GO:0005618//cell wall;GO:0043231//intracellular membrane-bounded organelle;GO:0005576//extracellular region;GO:0016020//membrane	GO:0004175//endopeptidase activity;GO:0005515//protein binding	GO:0019538//protein metabolic process;GO:0044092//negative regulation of molecular function	gi|326488407|dbj|BAJ93872.1|/2.04531e-11/predicted protein [Hordeum vulgare subsp. vulgare]
gnl|UG|Ta#S12964474	10.54	42.96	2.02712	0	0	-	-	-	gi|326529773|dbj|BAK04833.1|/4.96077e-55/predicted protein [Hordeum vulgare subsp. vulgare]
gnl|UG|Ta#S12923075	28.28	115.21	2.02641	0	0	GO:0009536//plastid	GO:0016407//acetyltransferase activity;GO:0016616//oxidoreductase activity, acting on the CH-OH group of donors, NAD or NADP as acceptor;GO:0051540;GO:0000166//nucleotide binding	GO:0010038//response to metal ion;GO:0006098//pentose-phosphate shunt;GO:0009292//genetic transfer;GO:0040007//growth;GO:0044699	gi|8918502|dbj|BAA97662.1|/0/glucose-6-phosphate dehydrogenase [Triticum aestivum]
gnl|UG|Ta#S52543885	11.95	48.64	2.02513	0	0	GO:0044424//intracellular part	GO:0008757//S-adenosylmethionine-dependent methyltransferase activity;GO:0043168	GO:0006790//sulfur compound metabolic process	gi|50401177|sp|Q9MBC2.1|MMT1_HORVU/0/RecName: Full=Methionine S-methyltransferase; AltName: Full=AdoMet:Met S-methyltransferase; AltName: Full=Hv-MMT1
gnl|UG|Ta#S22380703	1.93	7.81	2.01672	5.43e-06	4.56e-05	-	GO:0005488//binding	GO:0003006//developmental process involved in reproduction;GO:0044707	gi|357130579|ref|XP_003566925.1|/3.95316e-38/PREDICTED: ZF-HD homeobox protein At4g24660-like [Brachypodium distachyon]
gnl|UG|Ta#S13048864	6.32	25.56	2.01589	2.89e-13	6.41e-12	GO:0043231//intracellular membrane-bounded organelle	GO:0016765//transferase activity, transferring alkyl or aryl (other than methyl) groups	-	gi|22022400|gb|AAL47688.1|/2.49147e-124/glutathione-S-transferase 19E50 [Triticum aestivum]
gnl|UG|Ta#S16058504	1.58	6.39	2.01589	3.8e-05	0.000267896	GO:0043231//intracellular membrane-bounded organelle	GO:0036094//small molecule binding;GO:0004672//protein kinase activity;GO:1901363;GO:0097159//organic cyclic compound binding	-	gi|326496639|dbj|BAJ98346.1|/0/predicted protein [Hordeum vulgare subsp. vulgare]
gnl|UG|Ta#S26027938	3.34	13.49	2.01397	8.01e-09	1.01e-07	-	-	-	gi|326491863|dbj|BAJ98156.1|/3.14131e-07/predicted protein [Hordeum vulgare subsp. vulgare]
gnl|UG|Ta#S16211567	2.64	10.65	2.01224	1.58e-07	1.71e-06	GO:0043231//intracellular membrane-bounded organelle	GO:0003676//nucleic acid binding;GO:0016491//oxidoreductase activity;GO:0005515//protein binding	-	gi|326501126|dbj|BAJ98794.1|/2.55563e-19/predicted protein [Hordeum vulgare subsp. vulgare]
gnl|UG|Ta#S33259669	1.76	7.1	2.01224	1.42e-05	0.000109652	-	-	GO:0050896//response to stimulus;GO:0044767;GO:0009791//post-embryonic development;GO:0048608//reproductive structure development;GO:0006351//transcription, DNA-dependent	gi|242056491|ref|XP_002457391.1|/4.67766e-102/hypothetical protein SORBIDRAFT_03g006590 [Sorghum bicolor]
gnl|UG|Ta#S13045308	1.41	5.68	2.0102	0.000103701	0.000669149	-	-	-	gi|326487484|dbj|BAJ89726.1|/1.29905e-57/predicted protein [Hordeum vulgare subsp. vulgare]
gnl|UG|Ta#S52542787	8.08	32.13	1.99149	8.37e-14	2.28e-12	GO:0009941//chloroplast envelope;GO:0009532//plastid stroma	GO:0015036//disulfide oxidoreductase activity	GO:0019725//cellular homeostasis;GO:0018904;GO:0006091//generation of precursor metabolites and energy	gi|326525176|dbj|BAK07858.1|/4.06876e-122/predicted protein [Hordeum vulgare subsp. vulgare]
gnl|UG|Ta#S37864886	4.92	19.53	1.98896	2.27e-11	3.74e-10	GO:0043231//intracellular membrane-bounded organelle	-	-	gi|357126027|ref|XP_003564690.1|/1.31785e-52/PREDICTED: thiosulfate sulfurtransferase, chloroplastic-like [Brachypodium distachyon]
gnl|UG|Ta#S17888301	20.91	82.9	1.98718	0	0	GO:0043231//intracellular membrane-bounded organelle	-	-	gi|326524191|dbj|BAJ97106.1|/1.61586e-110/predicted protein [Hordeum vulgare subsp. vulgare]
gnl|UG|Ta#S16058014	20.91	82.9	1.98718	0	0	GO:0009532//plastid stroma	GO:0046914//transition metal ion binding;GO:0008483//transaminase activity;GO:0043168	GO:0009064//glutamine family amino acid metabolic process;GO:0006952//defense response	gi|326525415|dbj|BAJ97123.1|/0/predicted protein [Hordeum vulgare subsp. vulgare]
gnl|UG|Ta#S52544464	4.04	15.98	1.98384	5.91e-10	8.46e-09	GO:0031224//intrinsic to membrane	-	GO:0006865//amino acid transport;GO:0009628//response to abiotic stimulus	gi|357144536|ref|XP_003573327.1|/0/PREDICTED: lysine histidine transporter 1-like [Brachypodium distachyon]
gnl|UG|Ta#S13194607	1.93	7.63	1.98308	8.24e-06	6.66e-05	-	-	-	gi|357110639|ref|XP_003557124.1|/4.9931e-30/PREDICTED: uncharacterized protein LOC100827912 [Brachypodium distachyon]
gnl|UG|Ta#S52546852	1.93	7.63	1.98308	8.24e-06	6.65e-05	-	-	-	gi|326489935|dbj|BAJ94041.1|/0/predicted protein [Hordeum vulgare subsp. vulgare]
gnl|UG|Ta#S17896662	2.11	8.34	1.9828	3.14e-06	2.76e-05	-	GO:0015926//glucosidase activity	GO:0030243//cellulose metabolic process	gi|357126322|ref|XP_003564837.1|/1.05896e-45/PREDICTED: beta-glucosidase 4-like [Brachypodium distachyon]
gnl|UG|Ta#S52541200	2.11	8.34	1.9828	3.14e-06	2.76e-05	GO:0043231//intracellular membrane-bounded organelle	-	-	gi|461682281|gb|AGH18695.1|/9.98779e-81/putative ATPase XB24-like protein [Triticum monococcum]
gnl|UG|Ta#S16057937	113.32	447.87	1.98268	6.05e-13	1.23e-11	-	GO:0016765//transferase activity, transferring alkyl or aryl (other than methyl) groups	-	gi|23504749|emb|CAD29480.1|/1.30394e-116/glutathione transferase F1 [Triticum aestivum]
gnl|UG|Ta#S32555767	3.87	15.27	1.98029	1.17e-09	1.61e-08	GO:0043231//intracellular membrane-bounded organelle	-	-	gi|326499157|dbj|BAK06069.1|/4.26798e-49/predicted protein [Hordeum vulgare subsp. vulgare]
gnl|UG|Ta#S52544583	60.61	238.93	1.97896	9.4e-13	1.82e-11	GO:0009536//plastid	GO:0008378//galactosyltransferase activity	GO:0006950//response to stress;GO:0009628//response to abiotic stimulus	gi|326490509|dbj|BAJ84918.1|/0/predicted protein [Hordeum vulgare subsp. vulgare]
gnl|UG|Ta#S17889235	3.16	12.43	1.97583	2.23e-08	2.69e-07	GO:0044424//intracellular part	GO:0016765//transferase activity, transferring alkyl or aryl (other than methyl) groups	GO:0050896//response to stimulus	gi|326505726|dbj|BAJ95534.1|/3.84218e-97/predicted protein [Hordeum vulgare subsp. vulgare]
gnl|UG|Ta#S52543521	24.42	95.86	1.97287	1.96e-13	4.68e-12	GO:0009536//plastid	GO:0016838//carbon-oxygen lyase activity, acting on phosphates	GO:0008652//cellular amino acid biosynthetic process	gi|326519210|dbj|BAJ96604.1|/0/predicted protein [Hordeum vulgare subsp. vulgare]
gnl|UG|Ta#S52541696	8.78	34.44	1.97179	4.53e-14	1.33e-12	-	GO:0008168//methyltransferase activity	-	gi|326502920|dbj|BAJ99088.1|/2.38853e-170/predicted protein [Hordeum vulgare subsp. vulgare]
gnl|UG|Ta#S52540992	4.39	17.22	1.97179	1.62e-10	2.47e-09	GO:0009536//plastid	GO:0016833//oxo-acid-lyase activity	GO:0009725//response to hormone stimulus;GO:0006970//response to osmotic stress;GO:0051707//response to other organism;GO:0009850//auxin metabolic process	gi|326495862|dbj|BAJ90553.1|/1.8117e-125/predicted protein [Hordeum vulgare subsp. vulgare]
gnl|UG|Ta#S17982739	4.57	17.75	1.95755	8.68e-11	1.35e-09	-	-	-	gi|63087730|emb|CAI93180.1|/1.52174e-07/glycosyltransferase [Triticum aestivum]
gnl|UG|Ta#S52545663	42.34	163.85	1.95228	2.74e-13	6.17e-12	GO:0043231//intracellular membrane-bounded organelle;GO:0016020//membrane	GO:0032550;GO:0046872//metal ion binding;GO:0004697//protein kinase C activity	GO:0006464//cellular protein modification process;GO:0006970//response to osmotic stress;GO:0009755//hormone-mediated signaling pathway;GO:0006796//phosphate-containing compound metabolic process	gi|164472672|gb|ABY59017.1|/0/calcium-dependent protein kinase [Triticum aestivum]
gnl|UG|Ta#S37751076	6.85	26.45	1.94909	1.34e-13	3.41e-12	-	GO:0003824//catalytic activity	GO:0009725//response to hormone stimulus	gi|357125014|ref|XP_003564191.1|/3.84431e-54/PREDICTED: dihydrosphingosine 1-phosphate phosphatase C823.11-like [Brachypodium distachyon]
gnl|UG|Ta#S52546371	73.96	284.73	1.94478	4.91e-13	1.02e-11	GO:0044424//intracellular part	-	GO:0044267//cellular protein metabolic process;GO:0006950//response to stress;GO:0009790//embryo development	gi|326507522|dbj|BAK03154.1|/4.58796e-111/predicted protein [Hordeum vulgare subsp. vulgare]
gnl|UG|Ta#S18006893	3.69	14.2	1.9442	3.12e-09	4.1e-08	GO:0044464//cell part	GO:0016859//cis-trans isomerase activity	GO:0018208//peptidyl-proline modification	gi|471270462|pdb|4E1Q|A/2.28562e-68/Chain A, Crystal Structure Of Wheat Cyclophilin A At 1.25 A Resolution
gnl|UG|Ta#S52544870	9.14	35.15	1.94326	6.48e-14	1.8e-12	GO:0000325//plant-type vacuole	GO:0046872//metal ion binding;GO:0016831//carboxy-lyase activity	GO:0006644//phospholipid metabolic process	gi|242059983|ref|XP_002459137.1|/0/hypothetical protein SORBIDRAFT_03g046500 [Sorghum bicolor]
gnl|UG|Ta#S12923179	94.17	362.13	1.94317	0	0	-	-	GO:0006950//response to stress	gi|4138871|gb|AAD03605.1|/1.80836e-101/small heat shock protein Hsp23.6 [Triticum aestivum]
gnl|UG|Ta#S52543265	9.84	37.81	1.94204	2.26e-14	7.02e-13	GO:0031224//intrinsic to membrane	-	-	gi|326488331|dbj|BAJ93834.1|/0/predicted protein [Hordeum vulgare subsp. vulgare]
gnl|UG|Ta#S16058000	49.19	188.52	1.93828	0	0	GO:0031224//intrinsic to membrane;GO:0043231//intracellular membrane-bounded organelle	GO:0005515//protein binding	GO:0006950//response to stress;GO:0016265//death	gi|310942472|dbj|BAJ24153.1|/0/seven trans-membrane protein [Triticum aestivum]
gnl|UG|Ta#S52544111	4.22	16.15	1.93622	3.78e-10	5.51e-09	GO:0031224//intrinsic to membrane;GO:0043231//intracellular membrane-bounded organelle	GO:0032550;GO:0004672//protein kinase activity	GO:0008037//cell recognition;GO:0006464//cellular protein modification process;GO:0006796//phosphate-containing compound metabolic process	gi|326508608|dbj|BAJ95826.1|/2.53253e-177/predicted protein [Hordeum vulgare subsp. vulgare]
gnl|UG|Ta#S32593327	2.99	11.36	1.92575	9.28e-08	1.04e-06	-	GO:0004312//fatty acid synthase activity	GO:0006631//fatty acid metabolic process	gi|326495396|dbj|BAJ85794.1|/1.23214e-124/predicted protein [Hordeum vulgare subsp. vulgare]
gnl|UG|Ta#S52541368	7.2	27.34	1.92494	1.51e-13	3.79e-12	-	GO:0048037//cofactor binding;GO:0036094//small molecule binding	GO:0008152//metabolic process	gi|326502600|dbj|BAJ98928.1|/2.11644e-143/predicted protein [Hordeum vulgare subsp. vulgare]
gnl|UG|Ta#S18011256	3.34	12.6	1.9155	2.15e-08	2.6e-07	GO:0043231//intracellular membrane-bounded organelle	-	-	gi|326525865|dbj|BAJ93109.1|/1.21544e-32/predicted protein [Hordeum vulgare subsp. vulgare]
gnl|UG|Ta#S16058193	1.93	7.28	1.91534	2e-05	0.000148357	GO:0031224//intrinsic to membrane	GO:0015291//secondary active transmembrane transporter activity;GO:0015103//inorganic anion transmembrane transporter activity	GO:0015698//inorganic anion transport;GO:0015833//peptide transport;GO:0010035//response to inorganic substance;GO:0030001//metal ion transport;GO:0009267//cellular response to starvation	gi|326526681|dbj|BAK00729.1|/0/predicted protein [Hordeum vulgare subsp. vulgare]
gnl|UG|Ta#S26025071	6.5	24.5	1.91427	2.08e-13	4.88e-12	GO:0043231//intracellular membrane-bounded organelle	GO:0001071//nucleic acid binding transcription factor activity;GO:0003677//DNA binding	GO:0016101//diterpenoid metabolic process;GO:0006950//response to stress	gi|394997085|gb|AFN44008.1|/1.91732e-52/WRKY79 transcription factor [Triticum aestivum]
gnl|UG|Ta#S12923491	43.22	162.78	1.91315	3.23e-13	7.08e-12	GO:0043231//intracellular membrane-bounded organelle	GO:0097367//carbohydrate derivative binding;GO:0004568//chitinase activity	GO:0006952//defense response;GO:0051707//response to other organism;GO:0006026;GO:0005975//carbohydrate metabolic process;GO:0042221//response to chemical stimulus;GO:0044036//cell wall macromolecule metabolic process	gi|18146827|dbj|BAB82472.1|/1.55397e-166/chitinase 2 [Triticum aestivum]
gnl|UG|Ta#S52542561	2.64	9.94	1.91271	6.05e-07	5.96e-06	GO:0043231//intracellular membrane-bounded organelle	GO:0005319//lipid transporter activity;GO:0008289//lipid binding	GO:0009696//salicylic acid metabolic process;GO:0006984//ER-nucleus signaling pathway;GO:0010243//response to organic nitrogen;GO:0006869//lipid transport;GO:0009755//hormone-mediated signaling pathway;GO:0006605//protein targeting;GO:0002252;GO:0009408//response to heat;GO:0009626//plant-type hypersensitive response	gi|310656734|gb|ADP02173.1|/2.52827e-110/GLTP domain-containing protein [Triticum aestivum]
gnl|UG|Ta#S52545612	109.63	410.95	1.90632	4.15e-13	8.78e-12	GO:0043231//intracellular membrane-bounded organelle	GO:0019201//nucleotide kinase activity;GO:0032550;GO:0019206//nucleoside kinase activity;GO:0016776//phosphotransferase activity, phosphate group as acceptor	GO:0009117//nucleotide metabolic process;GO:0009174	gi|326528033|dbj|BAJ89068.1|/1.5945e-105/predicted protein [Hordeum vulgare subsp. vulgare]
gnl|UG|Ta#S52542919	4.22	15.8	1.90461	5.32e-10	7.65e-09	-	GO:0003824//catalytic activity	-	gi|357156959|ref|XP_003577634.1|/1.45947e-176/PREDICTED: uncharacterized protein At1g18480-like [Brachypodium distachyon]
gnl|UG|Ta#S22374193	1.76	6.57	1.90032	5.49e-05	0.000374585	GO:0016020//membrane	GO:0043169//cation binding	GO:0006812//cation transport	gi|23304411|emb|CAD48128.1|/5.86089e-82/farnesylated protein 1 [Hordeum vulgare subsp. vulgare]
gnl|UG|Ta#S52542904	1.76	6.57	1.90032	5.49e-05	0.000374438	-	-	-	gi|326525765|dbj|BAJ88929.1|/0/predicted protein [Hordeum vulgare subsp. vulgare]
gnl|UG|Ta#S26027614	3.34	12.43	1.89591	3.04e-08	3.6e-07	-	-	-	gi|326487790|dbj|BAK05567.1|/2.13644e-29/predicted protein [Hordeum vulgare subsp. vulgare]
gnl|UG|Ta#S26728791	8.08	30	1.89254	8.37e-14	2.29e-12	-	-	-	gi|60593395|gb|AAX28963.1|/8.93561e-71/TaCBF5 [Triticum aestivum]
gnl|UG|Ta#S52543083	35.31	131.01	1.89153	4.71e-14	1.37e-12	-	GO:0016874//ligase activity	-	gi|326488755|dbj|BAJ97989.1|/4.20111e-163/predicted protein [Hordeum vulgare subsp. vulgare]
gnl|UG|Ta#S13021666	4.74	17.57	1.89016	7.39e-11	1.16e-09	-	-	GO:0009628//response to abiotic stimulus	gi|326523293|dbj|BAJ88687.1|/6.4346e-107/predicted protein [Hordeum vulgare subsp. vulgare]
gnl|UG|Ta#S52542003	5.27	19.53	1.88982	9.06e-12	1.56e-10	-	-	GO:0051234//establishment of localization	gi|393793778|emb|CCI55656.1|/0/putative NRT1/PTR-like transporter [Hordeum vulgare subsp. vulgare]
gnl|UG|Ta#S17984935	18.8	69.59	1.88815	0	0	-	-	-	gi|326523461|dbj|BAJ92901.1|/1.13389e-76/predicted protein [Hordeum vulgare subsp. vulgare]
gnl|UG|Ta#S22382919	18.27	67.28	1.8807	0	0	-	-	-	gi|63087730|emb|CAI93180.1|/1.51795e-10/glycosyltransferase [Triticum aestivum]
gnl|UG|Ta#S52542306	30.57	112.54	1.88025	1.45e-13	3.65e-12	-	-	-	gi|326488623|dbj|BAJ97923.1|/1.72294e-150/predicted protein [Hordeum vulgare subsp. vulgare]
gnl|UG|Ta#S52541072	132.82	485.32	1.86946	7.51e-13	1.47e-11	GO:0043231//intracellular membrane-bounded organelle	GO:0016859//cis-trans isomerase activity;GO:0005527//macrolide binding;GO:0005515//protein binding	GO:0050896//response to stimulus;GO:0018208//peptidyl-proline modification	gi|3023751|sp|Q43207.1|FKB70_WHEAT/0/RecName: Full=70 kDa peptidyl-prolyl isomerase; AltName: Full=Peptidyl-prolyl cis-trans isomerase; Short=PPIase; AltName: Full=Rotamase
gnl|UG|Ta#S52546764	7.73	28.22	1.86818	8.48e-14	2.31e-12	-	GO:0016765//transferase activity, transferring alkyl or aryl (other than methyl) groups	-	gi|326528529|dbj|BAJ93446.1|/1.12213e-52/predicted protein [Hordeum vulgare subsp. vulgare]
gnl|UG|Ta#S52545520	30.57	111.48	1.8666	1.45e-13	3.64e-12	GO:0043231//intracellular membrane-bounded organelle	GO:0046906//tetrapyrrole binding;GO:0016209//antioxidant activity;GO:0043169//cation binding;GO:0003824//catalytic activity	GO:0006950//response to stress;GO:0044710	gi|326532394|dbj|BAK05126.1|/0/predicted protein [Hordeum vulgare subsp. vulgare]
gnl|UG|Ta#S52543263	3.51	12.78	1.86434	2.56e-08	3.06e-07	GO:0043234//protein complex	GO:0019787//small conjugating protein ligase activity	GO:0032446//protein modification by small protein conjugation	gi|326505652|dbj|BAJ95497.1|/0/predicted protein [Hordeum vulgare subsp. vulgare]
gnl|UG|Ta#S30056001	2.64	9.59	1.86099	1.42e-06	1.32e-05	-	-	-	gi|84039885|gb|ABC49855.1|/0/cadmium tolerance factor [Triticum aestivum]
gnl|UG|Ta#S22366146	2.64	9.59	1.86099	1.42e-06	1.32e-05	-	-	-	gi|326530936|dbj|BAK01266.1|/1.56241e-102/predicted protein [Hordeum vulgare subsp. vulgare]
gnl|UG|Ta#S22391000	2.99	10.83	1.85682	3.06e-07	3.18e-06	-	-	-	gi|357116724|ref|XP_003560128.1|/4.73406e-26/PREDICTED: uncharacterized protein LOC100826499 [Brachypodium distachyon]
gnl|UG|Ta#S16057986	11.42	41.36	1.85667	0	0	GO:0016020//membrane;GO:0009536//plastid	GO:0015291//secondary active transmembrane transporter activity	GO:0015893//drug transport;GO:0044763;GO:0006950//response to stress;GO:0000041//transition metal ion transport;GO:0051235	gi|326518786|dbj|BAJ92554.1|/0/predicted protein [Hordeum vulgare subsp. vulgare]
gnl|UG|Ta#S37756739	13	47.04	1.85538	1.42e-14	4.61e-13	GO:0019866//organelle inner membrane;GO:0043231//intracellular membrane-bounded organelle;GO:0031224//intrinsic to membrane	GO:0043169//cation binding;GO:0016682//oxidoreductase activity, acting on diphenols and related substances as donors, oxygen as acceptor	GO:0044707;GO:0044710;GO:0006091//generation of precursor metabolites and energy	gi|326521476|dbj|BAK00314.1|/5.71289e-31/predicted protein [Hordeum vulgare subsp. vulgare]
gnl|UG|Ta#S16058178	8.96	32.31	1.85041	1.98e-14	6.26e-13	GO:0043231//intracellular membrane-bounded organelle;GO:0031224//intrinsic to membrane	GO:0015149//hexose transmembrane transporter activity;GO:0015166//polyol transmembrane transporter activity;GO:0015146//pentose transmembrane transporter activity	GO:0044763;GO:0015791//polyol transport;GO:0008645//hexose transport;GO:0015750	gi|326493682|dbj|BAJ85302.1|/0/predicted protein [Hordeum vulgare subsp. vulgare]
gnl|UG|Ta#S52542591	12.47	44.91	1.84858	0	0	-	-	-	gi|326489107|dbj|BAK01537.1|/1.26557e-160/predicted protein [Hordeum vulgare subsp. vulgare]
gnl|UG|Ta#S32645425	1.93	6.92	1.84217	4.98e-05	0.000342021	GO:0042579//microbody	-	GO:0010260//organ senescence	gi|326489372|dbj|BAK01669.1|/2.74529e-46/predicted protein [Hordeum vulgare subsp. vulgare]
gnl|UG|Ta#S52546113	10.01	35.86	1.84093	6.53e-14	1.8e-12	GO:0043231//intracellular membrane-bounded organelle	-	-	gi|238014202|gb|ACR38136.1|/1.93365e-105/unknown [Zea mays]
gnl|UG|Ta#S12952854	30.39	108.64	1.83789	3.77e-13	8.07e-12	-	GO:0004518//nuclease activity	-	gi|357488217|ref|XP_003614396.1|/2.49909e-17/hypothetical protein MTR_5g051150 [Medicago truncatula]
gnl|UG|Ta#S52541353	18.97	67.63	1.83394	0	0	GO:0009536//plastid	GO:0016791//phosphatase activity	-	gi|326488753|dbj|BAJ97988.1|/1.51662e-79/predicted protein [Hordeum vulgare subsp. vulgare]
gnl|UG|Ta#S52542105	55.87	198.11	1.82616	2.07e-13	4.88e-12	-	-	-	gi|357145780|ref|XP_003573763.1|/1.08309e-151/PREDICTED: uncharacterized protein LOC100824820 [Brachypodium distachyon]
gnl|UG|Ta#S32623422	20.55	72.78	1.8244	1.43e-13	3.62e-12	-	-	-	gi|326515298|dbj|BAK03562.1|/3.66648e-13/predicted protein [Hordeum vulgare subsp. vulgare]
gnl|UG|Ta#S22366677	2.81	9.94	1.82268	1.27e-06	1.19e-05	-	-	-	gi|357150197|ref|XP_003575375.1|/3.16956e-53/PREDICTED: uncharacterized protein LOC100832985 [Brachypodium distachyon]
gnl|UG|Ta#S52543497	9.49	33.55	1.82183	5.2e-14	1.5e-12	GO:0016021//integral to membrane;GO:0009536//plastid	GO:0015144//carbohydrate transmembrane transporter activity	GO:0044765	gi|357142197|ref|XP_003572491.1|/3.3615e-102/PREDICTED: bidirectional sugar transporter SWEET4-like [Brachypodium distachyon]
gnl|UG|Ta#S52542967	4.39	15.44	1.81438	1.63e-09	2.2e-08	GO:0009526//plastid envelope;GO:0009532//plastid stroma	GO:0016301//kinase activity;GO:0032550	GO:0006796//phosphate-containing compound metabolic process;GO:0043094	gi|326500082|dbj|BAJ90876.1|/0/predicted protein [Hordeum vulgare subsp. vulgare]
gnl|UG|Ta#S17987458	33.73	118.05	1.80729	0	0	GO:0043231//intracellular membrane-bounded organelle;GO:0044444//cytoplasmic part	GO:0017111//nucleoside-triphosphatase activity	GO:0044763;GO:0051707//response to other organism;GO:0051179//localization;GO:0006952//defense response	gi|326497143|dbj|BAK02156.1|/1.95929e-44/predicted protein [Hordeum vulgare subsp. vulgare]
gnl|UG|Ta#S52545631	108.92	378.99	1.79889	9.6e-13	1.85e-11	-	-	-	gi|357135143|ref|XP_003569171.1|/0/PREDICTED: uncharacterized protein LOC100821711 [Brachypodium distachyon]
gnl|UG|Ta#S52545356	20.91	72.6	1.79578	0	0	GO:0009536//plastid	GO:0043168;GO:0008483//transaminase activity	GO:0003006//developmental process involved in reproduction;GO:0009073//aromatic amino acid family biosynthetic process	gi|357133547|ref|XP_003568386.1|/0/PREDICTED: aspartate aminotransferase-like isoform 1 [Brachypodium distachyon]
gnl|UG|Ta#S32433221	5.8	20.06	1.7902	9.14e-12	1.57e-10	-	-	-	gi|357159134|ref|XP_003578350.1|/4.39291e-79/PREDICTED: chaperone protein dnaJ 10-like [Brachypodium distachyon]
gnl|UG|Ta#S52544510	4.22	14.56	1.7867	6.56e-09	8.36e-08	GO:0043231//intracellular membrane-bounded organelle;GO:0044444//cytoplasmic part	-	GO:0044763	gi|326498155|dbj|BAJ94940.1|/0/predicted protein [Hordeum vulgare subsp. vulgare]
gnl|UG|Ta#S12933488	2.11	7.28	1.7867	4.49e-05	0.00031255	GO:0009536//plastid	GO:0016765//transferase activity, transferring alkyl or aryl (other than methyl) groups	GO:0009987//cellular process;GO:0010035//response to inorganic substance;GO:0009628//response to abiotic stimulus;GO:0006950//response to stress	gi|20067415|emb|CAC94001.1|/8.97835e-113/glutathione transferase [Triticum aestivum]
gnl|UG|Ta#S52543540	37.07	127.63	1.78364	3.04e-13	6.73e-12	-	-	GO:0006950//response to stress;GO:0009628//response to abiotic stimulus	gi|357117128|ref|XP_003560326.1|/2.18214e-127/PREDICTED: uncharacterized protein LOC100826709 [Brachypodium distachyon]
gnl|UG|Ta#S52546983	33.73	116.09	1.78314	0	0	-	-	-	gi|326524315|dbj|BAK00541.1|/0/predicted protein [Hordeum vulgare subsp. vulgare]
gnl|UG|Ta#S15183773	3.51	12.07	1.78188	1.41e-07	1.53e-06	-	-	-	gi|30025137|gb|AAO73072.1|/0/putative agmatine coumaroyltransferase [Triticum aestivum]
gnl|UG|Ta#S52541417	10.19	34.97	1.77896	2.22e-14	6.94e-13	GO:0043231//intracellular membrane-bounded organelle	-	-	gi|326505238|dbj|BAK03006.1|/8.03675e-70/predicted protein [Hordeum vulgare subsp. vulgare]
gnl|UG|Ta#S13048931	2.64	9.05	1.77738	5.39e-06	4.52e-05	-	-	-	gi|326503128|dbj|BAJ99189.1|/8.18366e-52/predicted protein [Hordeum vulgare subsp. vulgare]
gnl|UG|Ta#S50384417	4.92	16.86	1.77687	4.79e-10	6.95e-09	GO:0044424//intracellular part	-	-	gi|326489789|dbj|BAK01875.1|/8.5044e-94/predicted protein [Hordeum vulgare subsp. vulgare]
gnl|UG|Ta#S17865479	4.57	15.62	1.77313	2.2e-09	2.92e-08	GO:0005773//vacuole;GO:0016020//membrane	GO:0042626//ATPase activity, coupled to transmembrane movement of substances;GO:0097159//organic cyclic compound binding;GO:1901363;GO:0036094//small molecule binding	GO:0009987//cellular process;GO:0051234//establishment of localization	gi|33329359|gb|AAQ10074.1|/0/multidrug resistance associated protein MRP2 [Triticum aestivum]
gnl|UG|Ta#S16057835	16.51	56.27	1.76903	0	0	GO:0009536//plastid;GO:0031981//nuclear lumen	GO:0016838//carbon-oxygen lyase activity, acting on phosphates	GO:0008652//cellular amino acid biosynthetic process;GO:0043650;GO:0019632//shikimate metabolic process	gi|326508210|dbj|BAJ99372.1|/2.25648e-137/predicted protein [Hordeum vulgare subsp. vulgare]
gnl|UG|Ta#S52546561	20.91	71.18	1.76728	0	0	GO:0043231//intracellular membrane-bounded organelle;GO:0016020//membrane	GO:0032550;GO:0004674//protein serine/threonine kinase activity	GO:0007167//enzyme linked receptor protein signaling pathway;GO:0006464//cellular protein modification process;GO:0014070//response to organic cyclic compound;GO:0006796//phosphate-containing compound metabolic process	gi|326525831|dbj|BAJ93092.1|/0/predicted protein [Hordeum vulgare subsp. vulgare]
gnl|UG|Ta#S12990455	4.39	14.91	1.76399	5.85e-09	7.5e-08	GO:0043231//intracellular membrane-bounded organelle;GO:0016020//membrane	GO:0004175//endopeptidase activity;GO:0046914//transition metal ion binding	GO:0019538//protein metabolic process	gi|326488589|dbj|BAJ93963.1|/6.52255e-55/predicted protein [Hordeum vulgare subsp. vulgare]
gnl|UG|Ta#S22385558	45.33	153.73	1.76186	3.23e-13	7.09e-12	GO:0043231//intracellular membrane-bounded organelle	GO:0016787//hydrolase activity	GO:0019538//protein metabolic process	gi|326498351|dbj|BAJ98603.1|/6.88273e-48/predicted protein [Hordeum vulgare subsp. vulgare]
gnl|UG|Ta#S52542372	8.08	27.34	1.75859	8.66e-14	2.35e-12	GO:0009536//plastid	GO:0016301//kinase activity;GO:0016628//oxidoreductase activity, acting on the CH-CH group of donors, NAD or NADP as acceptor;GO:0032550	GO:0007276//gamete generation;GO:0044272//sulfur compound biosynthetic process;GO:0006796//phosphate-containing compound metabolic process;GO:0044710	gi|326516296|dbj|BAJ92303.1|/4.76395e-147/predicted protein [Hordeum vulgare subsp. vulgare]
gnl|UG|Ta#S17888204	5.09	17.22	1.75835	4.27e-10	6.2e-09	GO:0009534//chloroplast thylakoid	-	GO:0048869//cellular developmental process;GO:0009668;GO:0009887//organ morphogenesis;GO:0009658//chloroplast organization;GO:0006351//transcription, DNA-dependent;GO:0016109	gi|326488057|dbj|BAJ89867.1|/8.87951e-74/predicted protein [Hordeum vulgare subsp. vulgare]
gnl|UG|Ta#S52546736	26.7	90	1.75309	1.19e-13	3.07e-12	GO:0031224//intrinsic to membrane;GO:0043231//intracellular membrane-bounded organelle;GO:0031090//organelle membrane	GO:0043168;GO:0016769//transferase activity, transferring nitrogenous groups;GO:0016454	GO:0048229//gametophyte development;GO:0006670//sphingosine metabolic process;GO:0009639//response to red or far red light	gi|357126628|ref|XP_003564989.1|/0/PREDICTED: serine palmitoyltransferase 2-like [Brachypodium distachyon]
gnl|UG|Ta#S52543414	58.68	197.75	1.75274	3.37e-13	7.36e-12	-	GO:0003677//DNA binding;GO:0001071//nucleic acid binding transcription factor activity	GO:0006351//transcription, DNA-dependent	gi|326512044|dbj|BAJ96003.1|/0/predicted protein [Hordeum vulgare subsp. vulgare]
gnl|UG|Ta#S18006257	2.11	7.1	1.75058	7.05e-05	0.000471156	-	-	-	gi|326531328|dbj|BAK05015.1|/1.60403e-30/predicted protein [Hordeum vulgare subsp. vulgare]
gnl|UG|Ta#S12906622	31.62	106.15	1.7472	3.18e-13	7e-12	GO:0005618//cell wall	GO:0016787//hydrolase activity	-	gi|326531760|dbj|BAJ97884.1|/3.31331e-44/predicted protein [Hordeum vulgare subsp. vulgare]
gnl|UG|Ta#S26026563	3.34	11.18	1.743	5.89e-07	5.81e-06	GO:0043231//intracellular membrane-bounded organelle	GO:0046914//transition metal ion binding	-	gi|326526351|dbj|BAJ97192.1|/3.31617e-38/predicted protein [Hordeum vulgare subsp. vulgare]
gnl|UG|Ta#S52541022	2.28	7.63	1.74265	4.02e-05	0.000282297	-	-	-	gi|326487546|dbj|BAK05445.1|/0/predicted protein [Hordeum vulgare subsp. vulgare]
gnl|UG|Ta#S17985108	10.72	35.86	1.74207	4.02e-14	1.19e-12	-	-	-	gi|421932452|gb|AFX69604.1|/3.98919e-32/alpha-gliadin [Triticum aestivum]
gnl|UG|Ta#S17987756	4.04	13.49	1.73946	4.2e-08	4.92e-07	GO:0044424//intracellular part	GO:0003824//catalytic activity	GO:0006812//cation transport	gi|326532126|dbj|BAK01439.1|/1.26602e-39/predicted protein [Hordeum vulgare subsp. vulgare]
gnl|UG|Ta#S17976520	2.46	8.17	1.73168	2.3e-05	0.000168526	-	-	GO:0006950//response to stress	gi|162414848|gb|ABX89061.1|/2.5313e-37/pathogenesis-related protein [Triticum aestivum]
gnl|UG|Ta#S32505335	8.78	29.11	1.72922	4.6e-14	1.34e-12	-	-	-	gi|326506260|dbj|BAJ86448.1|/2.31863e-39/predicted protein [Hordeum vulgare subsp. vulgare]
gnl|UG|Ta#S52546768	3.16	10.47	1.72826	1.59e-06	1.47e-05	-	-	-	gi|357167048|ref|XP_003580978.1|/0/PREDICTED: putative disease resistance protein RGA3-like [Brachypodium distachyon]
gnl|UG|Ta#S52543881	17.57	58.05	1.72418	2.8e-14	8.5e-13	-	GO:0036094//small molecule binding;GO:0016301//kinase activity;GO:1901363;GO:0097159//organic cyclic compound binding	-	gi|357157121|ref|XP_003577692.1|/1.26855e-104/PREDICTED: cysteine-rich receptor-like protein kinase 25-like [Brachypodium distachyon]
gnl|UG|Ta#S24513530	3.87	12.78	1.72348	1.13e-07	1.25e-06	-	GO:0016709//oxidoreductase activity, acting on paired donors, with incorporation or reduction of molecular oxygen, NAD(P)H as one donor, and incorporation of one atom of oxygen;GO:0000166//nucleotide binding	GO:0044710	gi|326527419|dbj|BAK07984.1|/1.96016e-94/predicted protein [Hordeum vulgare subsp. vulgare]
gnl|UG|Ta#S16240439	2.28	7.46	1.71014	6.28e-05	0.000424725	GO:0043231//intracellular membrane-bounded organelle	GO:0000989//transcription factor binding transcription factor activity;GO:0046914//transition metal ion binding;GO:0008080//N-acetyltransferase activity	GO:0016570//histone modification;GO:0006351//transcription, DNA-dependent	gi|326534354|dbj|BAJ89527.1|/4.38582e-24/predicted protein [Hordeum vulgare subsp. vulgare]
gnl|UG|Ta#S52546193	5.97	19.53	1.70989	6.66e-11	1.05e-09	GO:0031090//organelle membrane;GO:0043231//intracellular membrane-bounded organelle;GO:0031224//intrinsic to membrane	GO:0022890//inorganic cation transmembrane transporter activity	GO:0006879//cellular iron ion homeostasis;GO:0006826//iron ion transport	gi|326495754|dbj|BAJ85973.1|/2.15698e-121/predicted protein [Hordeum vulgare subsp. vulgare]
gnl|UG|Ta#S52545977	7.38	24.14	1.70973	4.73e-13	9.86e-12	GO:0016020//membrane;GO:0009536//plastid	GO:0016628//oxidoreductase activity, acting on the CH-CH group of donors, NAD or NADP as acceptor;GO:0032550	GO:0050896//response to stimulus;GO:0044710	gi|326523407|dbj|BAJ88744.1|/0/predicted protein [Hordeum vulgare subsp. vulgare]
gnl|UG|Ta#S52546098	21.26	69.23	1.70326	2.4e-14	7.42e-13	-	-	-	gi|334353283|emb|CBZ39283.1|/9.40771e-153/NAC transcription factor [Hordeum vulgare subsp. vulgare]
gnl|UG|Ta#S52541699	30.04	97.81	1.7031	3.65e-13	7.83e-12	GO:0005618//cell wall;GO:0043231//intracellular membrane-bounded organelle	GO:0005488//binding;GO:0003824//catalytic activity	-	gi|57635165|gb|AAW52724.1|/7.60171e-175/peroxidase 10 [Triticum monococcum]
gnl|UG|Ta#S52542069	10.37	33.73	1.70162	2.91e-14	8.83e-13	-	-	-	gi|326525929|dbj|BAJ93141.1|/1.49924e-23/predicted protein [Hordeum vulgare subsp. vulgare]
gnl|UG|Ta#S22391326	42.69	138.46	1.6975	5.35e-14	1.52e-12	GO:0043231//intracellular membrane-bounded organelle	-	-	gi|326489334|dbj|BAK01650.1|/1.1804e-33/predicted protein [Hordeum vulgare subsp. vulgare]
gnl|UG|Ta#S52542241	29.69	96.21	1.69621	7.77e-15	2.59e-13	-	GO:0004672//protein kinase activity	-	gi|326498899|dbj|BAK02435.1|/0/predicted protein [Hordeum vulgare subsp. vulgare]
gnl|UG|Ta#S52544992	6.85	22.19	1.69573	4.48e-12	7.99e-11	GO:0031224//intrinsic to membrane	GO:0005215//transporter activity	GO:0044765;GO:0044763	gi|357120730|ref|XP_003562078.1|/3.85228e-167/PREDICTED: synaptic vesicle 2-related protein-like [Brachypodium distachyon]
gnl|UG|Ta#S17987037	9.49	30.53	1.68575	5.24e-14	1.5e-12	-	-	-	gi|326515628|dbj|BAK07060.1|/1.65694e-40/predicted protein [Hordeum vulgare subsp. vulgare]
gnl|UG|Ta#S52541395	21.96	70.47	1.68213	1.78e-14	5.68e-13	-	-	-	gi|357155108|ref|XP_003577010.1|/0/PREDICTED: uncharacterized protein LOC100845837 [Brachypodium distachyon]
gnl|UG|Ta#S52543268	6.15	19.7	1.67954	9.14e-11	1.42e-09	-	GO:0016747//transferase activity, transferring acyl groups other than amino-acyl groups	GO:0009059//macromolecule biosynthetic process;GO:0009832//plant-type cell wall biogenesis	gi|326504296|dbj|BAJ90980.1|/0/predicted protein [Hordeum vulgare subsp. vulgare]
gnl|UG|Ta#S52544942	12.47	39.94	1.67937	0	0	GO:0043231//intracellular membrane-bounded organelle	GO:0016757//transferase activity, transferring glycosyl groups	-	gi|472232588|emb|CCV01569.1|/1.4648e-161/GT43_2D [Triticum aestivum]
gnl|UG|Ta#S13121771	15.99	50.95	1.67191	0	0	-	-	-	gi|413926814|gb|AFW66746.1|/4.1743e-08/hypothetical protein ZEAMMB73_704027 [Zea mays]
gnl|UG|Ta#S17984544	23.19	73.85	1.6711	1.32e-13	3.37e-12	-	-	-	gi|326495376|dbj|BAJ85784.1|/2.39111e-50/predicted protein [Hordeum vulgare subsp. vulgare]
gnl|UG|Ta#S52545886	12.65	39.94	1.6587	0	0	GO:0043231//intracellular membrane-bounded organelle	-	-	gi|326532974|dbj|BAJ89332.1|/3.16501e-172/predicted protein [Hordeum vulgare subsp. vulgare]
gnl|UG|Ta#S52542336	43.39	136.69	1.65547	0	0	GO:0043231//intracellular membrane-bounded organelle	GO:0004672//protein kinase activity;GO:0097159//organic cyclic compound binding;GO:1901363;GO:0036094//small molecule binding	GO:0006796//phosphate-containing compound metabolic process	gi|357116685|ref|XP_003560109.1|/0/PREDICTED: G-type lectin S-receptor-like serine/threonine-protein kinase B120-like [Brachypodium distachyon]
gnl|UG|Ta#S52547057	12.3	38.7	1.65368	0	0	-	GO:0016740//transferase activity	-	gi|357126762|ref|XP_003565056.1|/7.14488e-166/PREDICTED: putative cis-zeatin O-glucosyltransferase-like [Brachypodium distachyon]
gnl|UG|Ta#S16215154	11.24	35.33	1.65225	0	0	-	GO:0005488//binding	-	gi|326497871|dbj|BAJ94798.1|/4.31606e-37/predicted protein [Hordeum vulgare subsp. vulgare]
gnl|UG|Ta#S13013822	5.27	16.51	1.64747	5.08e-09	6.56e-08	-	GO:0016787//hydrolase activity	-	gi|357134279|ref|XP_003568745.1|/1.85216e-48/PREDICTED: nudix hydrolase 15, mitochondrial-like [Brachypodium distachyon]
gnl|UG|Ta#S52546268	41.64	129.59	1.63791	3.28e-13	7.17e-12	GO:0043234//protein complex;GO:0044424//intracellular part	GO:0046872//metal ion binding;GO:0016836//hydro-lyase activity	GO:0006007//glucose catabolic process	gi|461744056|gb|AGH20061.1|/0/enolase [Triticum aestivum]
gnl|UG|Ta#S52546885	6.68	20.77	1.63658	6.41e-11	1.01e-09	GO:0043231//intracellular membrane-bounded organelle	-	-	gi|326489827|dbj|BAJ93987.1|/0/predicted protein [Hordeum vulgare subsp. vulgare]
gnl|UG|Ta#S52544964	21.61	67.1	1.63461	0	0	GO:0043231//intracellular membrane-bounded organelle;GO:0044444//cytoplasmic part;GO:0016020//membrane	GO:0004558//alpha-glucosidase activity	GO:0019752//carboxylic acid metabolic process;GO:0044238//primary metabolic process;GO:0022622//root system development	gi|152955872|emb|CAL26914.1|/0/alkaline invertase [Triticum aestivum]
gnl|UG|Ta#S37761438	13.18	40.65	1.6249	0	0	-	-	GO:0009409//response to cold	gi|326523883|dbj|BAJ96952.1|/4.70383e-43/predicted protein [Hordeum vulgare subsp. vulgare]
gnl|UG|Ta#S12969658	3.34	10.3	1.62472	5.19e-06	4.37e-05	GO:0043231//intracellular membrane-bounded organelle	-	GO:0014070//response to organic cyclic compound;GO:0044767	gi|357123434|ref|XP_003563415.1|/5.47707e-71/PREDICTED: polyubiquitin-A-like [Brachypodium distachyon]
gnl|UG|Ta#S50388238	4.39	13.49	1.6196	1.86e-07	1.99e-06	GO:0009526//plastid envelope;GO:0044434	-	GO:0006605//protein targeting	gi|357143168|ref|XP_003572826.1|/3.1427e-30/PREDICTED: uncharacterized protein LOC100827083 [Brachypodium distachyon]
gnl|UG|Ta#S37912783	4.57	14.02	1.61722	1.07e-07	1.19e-06	GO:0043231//intracellular membrane-bounded organelle	GO:0003824//catalytic activity	-	gi|326496653|dbj|BAJ98353.1|/3.29155e-32/predicted protein [Hordeum vulgare subsp. vulgare]
gnl|UG|Ta#S37937204	6.15	18.82	1.61361	7.66e-10	1.08e-08	-	-	-	gi|326523747|dbj|BAJ93044.1|/9.2307e-36/predicted protein [Hordeum vulgare subsp. vulgare]
gnl|UG|Ta#S52543151	4.74	14.38	1.6011	9.43e-08	1.05e-06	-	-	GO:0006950//response to stress	gi|357137008|ref|XP_003570094.1|/9.42221e-132/PREDICTED: F-box protein PP2-A13-like [Brachypodium distachyon]
gnl|UG|Ta#S32501689	6.32	19.17	1.60085	6.74e-10	9.6e-09	-	GO:0004721//phosphoprotein phosphatase activity	GO:0006470//protein dephosphorylation	gi|326529139|dbj|BAK00963.1|/8.39974e-77/predicted protein [Hordeum vulgare subsp. vulgare]
gnl|UG|Ta#S19221475	6.32	19.17	1.60085	6.74e-10	9.6e-09	-	-	-	gi|326515710|dbj|BAK07101.1|/8.82573e-46/predicted protein [Hordeum vulgare subsp. vulgare]
gnl|UG|Ta#S37750367	2.64	7.99	1.59766	7.49e-05	0.000496261	GO:0043231//intracellular membrane-bounded organelle	-	GO:0048731;GO:0006351//transcription, DNA-dependent	gi|326526131|dbj|BAJ93242.1|/8.46002e-33/predicted protein [Hordeum vulgare subsp. vulgare]
gnl|UG|Ta#S37937341	16.16	48.82	1.59505	1.07e-14	3.51e-13	-	GO:0004866//endopeptidase inhibitor activity	GO:0006950//response to stress	gi|115488400|ref|NP_001066687.1|/1.27011e-15/Os12g0437800 [Oryza sativa Japonica Group]
gnl|UG|Ta#S17978506	26	78.46	1.59345	0	0	-	-	-	gi|326499111|dbj|BAK06046.1|/2.08539e-49/predicted protein [Hordeum vulgare subsp. vulgare]
gnl|UG|Ta#S17989485	31.62	94.97	1.58663	3.18e-13	7e-12	GO:0043231//intracellular membrane-bounded organelle	-	-	gi|326501614|dbj|BAK02596.1|/2.08027e-26/predicted protein [Hordeum vulgare subsp. vulgare]
gnl|UG|Ta#S16226725	25.83	77.4	1.58329	1.15e-13	3.02e-12	-	-	-	gi|326520593|dbj|BAK07555.1|/1.12166e-39/predicted protein [Hordeum vulgare subsp. vulgare]
gnl|UG|Ta#S52543552	5.45	16.33	1.5832	1.59e-08	1.94e-07	GO:0044429//mitochondrial part	GO:0046914//transition metal ion binding;GO:0004738//pyruvate dehydrogenase activity	GO:0006970//response to osmotic stress;GO:0044710;GO:0010038//response to metal ion;GO:0006007//glucose catabolic process	gi|326506962|dbj|BAJ95558.1|/2.62778e-116/predicted protein [Hordeum vulgare subsp. vulgare]
gnl|UG|Ta#S37868195	7.73	23.08	1.5781	1.97e-11	3.29e-10	-	-	-	gi|326533842|dbj|BAJ93694.1|/2.34142e-07/predicted protein [Hordeum vulgare subsp. vulgare]
gnl|UG|Ta#S52545158	3.51	10.47	1.57672	6.94e-06	5.69e-05	-	-	GO:0044249//cellular biosynthetic process;GO:1901576;GO:0044238//primary metabolic process;GO:0009267//cellular response to starvation;GO:0009409//response to cold;GO:0010647//positive regulation of cell communication	gi|357116388|ref|XP_003559963.1|/2.4886e-75/PREDICTED: SPX domain-containing protein 6-like [Brachypodium distachyon]
gnl|UG|Ta#S16057820	28.11	83.79	1.57569	9.33e-14	2.5e-12	GO:0031224//intrinsic to membrane;GO:0043231//intracellular membrane-bounded organelle	GO:0046914//transition metal ion binding;GO:0016709//oxidoreductase activity, acting on paired donors, with incorporation or reduction of molecular oxygen, NAD(P)H as one donor, and incorporation of one atom of oxygen	GO:0006631//fatty acid metabolic process;GO:0030148//sphingolipid biosynthetic process;GO:0006694//steroid biosynthetic process;GO:0009639//response to red or far red light	gi|326487480|dbj|BAJ89724.1|/2.77558e-121/predicted protein [Hordeum vulgare subsp. vulgare]
gnl|UG|Ta#S17897013	6.5	19.35	1.57382	8.96e-10	1.25e-08	-	-	-	gi|326516222|dbj|BAJ88134.1|/1.41159e-31/predicted protein [Hordeum vulgare subsp. vulgare]
gnl|UG|Ta#S50382404	3.34	9.94	1.5734	1.21e-05	9.45e-05	-	-	-	gi|326501986|dbj|BAK06485.1|/5.15253e-08/predicted protein [Hordeum vulgare subsp. vulgare]
gnl|UG|Ta#S16058155	32.33	96.21	1.57331	3.22e-13	7.07e-12	GO:0009536//plastid;GO:0044439;GO:0005576//extracellular region;GO:0016020//membrane	GO:0000166//nucleotide binding;GO:0016655//oxidoreductase activity, acting on NAD(P)H, quinone or similar compound as acceptor	GO:0010038//response to metal ion;GO:0044710;GO:0009725//response to hormone stimulus;GO:0019725//cellular homeostasis;GO:0009608//response to symbiont;GO:0006970//response to osmotic stress;GO:0044403//symbiosis, encompassing mutualism through parasitism	gi|357148877|ref|XP_003574924.1|/0/PREDICTED: monodehydroascorbate reductase-like [Brachypodium distachyon]
gnl|UG|Ta#S52546230	55.69	165.62	1.57239	2.76e-13	6.2e-12	-	-	-	gi|326532982|dbj|BAJ89336.1|/1.24203e-49/predicted protein [Hordeum vulgare subsp. vulgare]
gnl|UG|Ta#S52543491	21.26	63.2	1.57178	2.4e-14	7.39e-13	GO:0016020//membrane	GO:0036094//small molecule binding;GO:1901363;GO:0097159//organic cyclic compound binding;GO:0004674//protein serine/threonine kinase activity	GO:0044237//cellular metabolic process	gi|357128211|ref|XP_003565768.1|/0/PREDICTED: probable LRR receptor-like serine/threonine-protein kinase RKF3-like [Brachypodium distachyon]
gnl|UG|Ta#S12985419	2.99	8.88	1.57041	3.72e-05	0.000262473	GO:0031224//intrinsic to membrane	GO:0017111//nucleoside-triphosphatase activity;GO:0032550	GO:0009154//purine ribonucleotide catabolic process;GO:0051234//establishment of localization	gi|357135472|ref|XP_003569333.1|/2.00324e-24/PREDICTED: pleiotropic drug resistance protein 4-like isoform 3 [Brachypodium distachyon]
gnl|UG|Ta#S33259578	2.99	8.88	1.57041	3.72e-05	0.000262367	-	-	-	gi|225904478|gb|ACO35588.1|/8.406e-11/dehydration responsive factor 1 variant 3 [Aegilops speltoides var. ligustica]
gnl|UG|Ta#S52544649	13.7	40.47	1.56268	0	0	GO:0016604//nuclear body	GO:0036094//small molecule binding;GO:0097159//organic cyclic compound binding	-	gi|326495758|dbj|BAJ85975.1|/2.72461e-90/predicted protein [Hordeum vulgare subsp. vulgare]
gnl|UG|Ta#S17980893	4.39	12.96	1.56177	6.56e-07	6.44e-06	-	-	-	gi|357118356|ref|XP_003560921.1|/5.86372e-13/PREDICTED: uncharacterized protein LOC100823331 [Brachypodium distachyon]
gnl|UG|Ta#S52547029	12.65	37.28	1.55926	0	0	GO:0044424//intracellular part	GO:0060089	GO:0010243//response to organic nitrogen;GO:0006351//transcription, DNA-dependent;GO:0007154//cell communication;GO:0009639//response to red or far red light	gi|115451289|ref|NP_001049245.1|/0/Os03g0193000 [Oryza sativa Japonica Group]
gnl|UG|Ta#S52546533	68.34	200.95	1.55603	0	0	-	GO:0046906//tetrapyrrole binding;GO:0016702//oxidoreductase activity, acting on single donors with incorporation of molecular oxygen, incorporation of two atoms of oxygen;GO:0016209//antioxidant activity	GO:0016265//death;GO:0009062//fatty acid catabolic process;GO:0014070//response to organic cyclic compound;GO:0010260//organ senescence;GO:0006950//response to stress	gi|326494468|dbj|BAJ90503.1|/0/predicted protein [Hordeum vulgare subsp. vulgare]
gnl|UG|Ta#S18010260	5.27	15.44	1.5508	6.29e-08	7.16e-07	GO:0043231//intracellular membrane-bounded organelle	-	-	gi|326523453|dbj|BAJ92897.1|/1.95316e-22/predicted protein [Hordeum vulgare subsp. vulgare]
gnl|UG|Ta#S52542383	6.85	20.06	1.55015	6.84e-10	9.72e-09	GO:0043231//intracellular membrane-bounded organelle	GO:0046906//tetrapyrrole binding;GO:0046914//transition metal ion binding;GO:0016491//oxidoreductase activity	GO:0044710	gi|125601214|gb|EAZ40790.1|/0/hypothetical protein OsJ_25269 [Oryza sativa Japonica Group]
gnl|UG|Ta#S16198509	11.95	34.79	1.54166	0	0	-	-	-	gi|413949612|gb|AFW82261.1|/4.85458e-08/hypothetical protein ZEAMMB73_684145 [Zea mays]
gnl|UG|Ta#S52545602	9.84	28.58	1.53828	2.46e-13	5.64e-12	-	GO:0016746//transferase activity, transferring acyl groups	-	gi|326487508|dbj|BAJ89738.1|/0/predicted protein [Hordeum vulgare subsp. vulgare]
gnl|UG|Ta#S13138760	9.66	28.05	1.53791	3.78e-13	8.06e-12	-	-	-	gi|326494768|dbj|BAJ94503.1|/1.89277e-06/predicted protein [Hordeum vulgare subsp. vulgare]
gnl|UG|Ta#S52546598	6.85	19.88	1.53714	1.03e-09	1.42e-08	GO:0043231//intracellular membrane-bounded organelle	GO:0016740//transferase activity	-	gi|326494006|dbj|BAJ85465.1|/2.69143e-174/predicted protein [Hordeum vulgare subsp. vulgare]
gnl|UG|Ta#S52546325	61.14	177.16	1.53486	3.11e-14	9.35e-13	-	-	-	gi|357136108|ref|XP_003569648.1|/0/PREDICTED: uncharacterized protein LOC100838789 [Brachypodium distachyon]
gnl|UG|Ta#S22380967	26.53	76.86	1.53461	8.88e-16	3.16e-14	GO:0043231//intracellular membrane-bounded organelle;GO:0016020//membrane	-	GO:0009628//response to abiotic stimulus;GO:0006950//response to stress	gi|63087730|emb|CAI93180.1|/1.52744e-10/glycosyltransferase [Triticum aestivum]
gnl|UG|Ta#S26028033	110.86	321.12	1.53437	0	0	GO:0030312//external encapsulating structure;GO:0031981//nuclear lumen;GO:0005911//cell-cell junction;GO:0044444//cytoplasmic part;GO:0016020//membrane	GO:0097159//organic cyclic compound binding;GO:0016740//transferase activity;GO:0043167//ion binding;GO:1901363;GO:0036094//small molecule binding	GO:0000096//sulfur amino acid metabolic process;GO:0009699//phenylpropanoid biosynthetic process;GO:0006950//response to stress	gi|68655435|emb|CAJ01702.1|/3.44729e-116/putative AdoMet synthase 1 [Hordeum vulgare subsp. vulgare]
gnl|UG|Ta#S52543903	23.72	68.7	1.53421	2.28e-13	5.27e-12	-	GO:0003676//nucleic acid binding	GO:0009411//response to UV;GO:0009725//response to hormone stimulus;GO:0014070//response to organic cyclic compound	gi|326487268|dbj|BAJ89618.1|/2.007e-129/predicted protein [Hordeum vulgare subsp. vulgare]
gnl|UG|Ta#S52546617	4.92	14.2	1.52916	2.85e-07	2.97e-06	GO:0043231//intracellular membrane-bounded organelle	-	-	gi|326529655|dbj|BAK04774.1|/8.07236e-161/predicted protein [Hordeum vulgare subsp. vulgare]
gnl|UG|Ta#S50388947	25.65	74.02	1.52896	5.04e-14	1.46e-12	GO:0043231//intracellular membrane-bounded organelle	GO:0004175//endopeptidase activity	GO:0019538//protein metabolic process;GO:0006952//defense response;GO:0010243//response to organic nitrogen	gi|326532056|dbj|BAK01404.1|/1.86615e-117/predicted protein [Hordeum vulgare subsp. vulgare]
gnl|UG|Ta#S52546485	18.97	54.67	1.52703	0	0	GO:0016020//membrane;GO:0044432//endoplasmic reticulum part	-	-	gi|326494956|dbj|BAJ85573.1|/9.49013e-160/predicted protein [Hordeum vulgare subsp. vulgare]
gnl|UG|Ta#S50084339	22.14	63.73	1.52532	1.24e-13	3.18e-12	GO:0043231//intracellular membrane-bounded organelle	GO:0019840//isoprenoid binding;GO:0003824//catalytic activity	GO:0010476//gibberellin mediated signaling pathway	gi|182628155|gb|ACB89252.1|/0/putative GA receptor GID1 [Triticum aestivum]
gnl|UG|Ta#S26022592	110.33	317.22	1.52366	6.15e-13	1.25e-11	GO:0005737//cytoplasm	GO:0016765//transferase activity, transferring alkyl or aryl (other than methyl) groups	GO:0009628//response to abiotic stimulus;GO:0042221//response to chemical stimulus;GO:0009791//post-embryonic development	gi|326494810|dbj|BAJ94524.1|/3.41591e-97/predicted protein [Hordeum vulgare subsp. vulgare]
gnl|UG|Ta#S52542096	10.01	28.76	1.52262	3.56e-13	7.67e-12	-	-	GO:0044763;GO:0042221//response to chemical stimulus;GO:0050794//regulation of cellular process;GO:0006950//response to stress	gi|326490475|dbj|BAJ84901.1|/5.48562e-80/predicted protein [Hordeum vulgare subsp. vulgare]
gnl|UG|Ta#S52541276	3.34	9.59	1.52168	2.79e-05	0.00020256	GO:0043231//intracellular membrane-bounded organelle	GO:0004672//protein kinase activity;GO:0032550	GO:0006464//cellular protein modification process	gi|326493950|dbj|BAJ85437.1|/0/predicted protein [Hordeum vulgare subsp. vulgare]
gnl|UG|Ta#S17889967	3.34	9.59	1.52168	2.79e-05	0.000202475	-	-	-	gi|357160049|ref|XP_003578640.1|/1.67924e-109/PREDICTED: probable fatty acyl-CoA reductase 4-like [Brachypodium distachyon]
gnl|UG|Ta#S13020417	4.39	12.6	1.52113	1.49e-06	1.39e-05	-	-	-	gi|326520269|dbj|BAK07393.1|/1.22525e-72/predicted protein [Hordeum vulgare subsp. vulgare]
gnl|UG|Ta#S52545838	4.04	11.54	1.51422	4.53e-06	3.85e-05	GO:0044424//intracellular part	GO:0016410//N-acyltransferase activity;GO:0008170//N-methyltransferase activity	GO:0019695//choline metabolic process;GO:0006575//cellular modified amino acid metabolic process;GO:0005984//disaccharide metabolic process;GO:0009791//post-embryonic development;GO:0048868//pollen tube development;GO:0046165;GO:0005982//starch metabolic process;GO:0000904//cell morphogenesis involved in differentiation;GO:0044093;GO:0006498//N-terminal protein lipidation;GO:0006725//cellular aro…	gi|17887465|gb|AAL40895.1|/0/phosphoethanolamine methyltransferase [Triticum aestivum]
gnl|UG|Ta#S13008532	4.04	11.54	1.51422	4.53e-06	3.85e-05	-	-	-	gi|326488857|dbj|BAJ98040.1|/4.63748e-40/predicted protein [Hordeum vulgare subsp. vulgare]
gnl|UG|Ta#S52544164	17.04	48.64	1.51322	6.42e-14	1.78e-12	-	GO:0042578//phosphoric ester hydrolase activity	GO:0006796//phosphate-containing compound metabolic process	gi|37538060|gb|AAQ92971.1|/0/CTD-phosphatase-like protein [Hordeum vulgare subsp. vulgare]
gnl|UG|Ta#S29965560	59.38	169.35	1.51196	1.57e-13	3.88e-12	GO:0043231//intracellular membrane-bounded organelle	GO:0046906//tetrapyrrole binding;GO:0046914//transition metal ion binding;GO:0016491//oxidoreductase activity	GO:0009314//response to radiation;GO:0000902//cell morphogenesis;GO:0016128	gi|33337841|gb|AAQ13551.1|AF123610_7/0/cytochrome P450 [Triticum aestivum]
gnl|UG|Ta#S52542457	3.87	11.01	1.50841	7.89e-06	6.38e-05	-	GO:0016813//hydrolase activity, acting on carbon-nitrogen (but not peptide) bonds, in linear amidines	GO:0006596//polyamine biosynthetic process	gi|326493960|dbj|BAJ85442.1|/0/predicted protein [Hordeum vulgare subsp. vulgare]
gnl|UG|Ta#S35138731	9.31	26.45	1.50641	3.85e-12	6.9e-11	GO:0043231//intracellular membrane-bounded organelle	-	-	gi|115349934|gb|ABI95415.1|/0/fasciclin-like protein FLA25 [Triticum aestivum]
gnl|UG|Ta#S37868196	10.19	28.93	1.50541	3.99e-13	8.46e-12	GO:0031224//intrinsic to membrane	GO:0046915//transition metal ion transmembrane transporter activity;GO:0016628//oxidoreductase activity, acting on the CH-CH group of donors, NAD or NADP as acceptor	GO:0044763;GO:0044710;GO:0000041//transition metal ion transport	gi|357111864|ref|XP_003557730.1|/7.58506e-81/PREDICTED: zinc transporter 2-like isoform 1 [Brachypodium distachyon]
gnl|UG|Ta#S13170354	3.69	10.47	1.50457	1.38e-05	0.000106466	GO:0043231//intracellular membrane-bounded organelle;GO:0044444//cytoplasmic part;GO:0016020//membrane	-	GO:0044765;GO:0009414//response to water deprivation	gi|115447423|ref|NP_001047491.1|/1.07249e-09/Os02g0629200 [Oryza sativa Japonica Group]
gnl|UG|Ta#S52544474	47.79	135.44	1.50287	7.49e-13	1.47e-11	-	-	-	gi|399658441|gb|AFP49826.1|/1.14486e-15/ethylene responsive transcription factor 4 [Hordeum vulgare subsp. vulgare]
gnl|UG|Ta#S16058056	17.57	49.7	1.50013	2.8e-14	8.53e-13	GO:0043231//intracellular membrane-bounded organelle	-	-	gi|326492632|dbj|BAJ90172.1|/1.24684e-100/predicted protein [Hordeum vulgare subsp. vulgare]
gnl|UG|Ta#S17989002	9.31	26.27	1.49656	5.72e-12	1.01e-10	GO:0044432//endoplasmic reticulum part;GO:0016020//membrane	GO:0005515//protein binding	GO:0009642//response to light intensity;GO:0044267//cellular protein metabolic process;GO:0000302//response to reactive oxygen species;GO:0052166;GO:0033554//cellular response to stress;GO:0007165//signal transduction;GO:0009814//defense response, incompatible interaction	gi|326520303|dbj|BAK07410.1|/5.11351e-122/predicted protein [Hordeum vulgare subsp. vulgare]
gnl|UG|Ta#S16058198	106.82	301.24	1.49573	1.78e-12	3.32e-11	GO:0043231//intracellular membrane-bounded organelle	GO:0016757//transferase activity, transferring glycosyl groups;GO:0016787//hydrolase activity	GO:0005991//trehalose metabolic process	gi|357137377|ref|XP_003570277.1|/0/PREDICTED: probable alpha,alpha-trehalose-phosphate synthase [UDP-forming] 11-like [Brachypodium distachyon]
gnl|UG|Ta#S17984409	3.34	9.41	1.49435	4.2e-05	0.000293801	-	-	-	gi|63087730|emb|CAI93180.1|/7.55012e-06/glycosyltransferase [Triticum aestivum]
gnl|UG|Ta#S17976942	4.04	11.36	1.49154	6.8e-06	5.6e-05	-	-	-	gi|189172007|gb|ACD80359.1|/8.15416e-17/WRKY14 transcription factor [Triticum aestivum]
gnl|UG|Ta#S17989498	3.16	8.88	1.49064	7.35e-05	0.000489888	-	-	-	gi|293631971|gb|ADE59447.1|/1.19229e-57/NAC transcription factor 2D [Triticum aestivum]
gnl|UG|Ta#S17977075	3.16	8.88	1.49064	7.35e-05	0.000489701	GO:0016020//membrane;GO:0043231//intracellular membrane-bounded organelle	-	-	gi|326532488|dbj|BAK05173.1|/5.87246e-61/predicted protein [Hordeum vulgare subsp. vulgare]
gnl|UG|Ta#S52543524	28.81	80.77	1.48725	1.54e-13	3.83e-12	-	-	GO:0006351//transcription, DNA-dependent	gi|292659260|gb|ADE34585.1|/8.3094e-167/NAC transcription factor 4 [Triticum aestivum]
gnl|UG|Ta#S52547083	18.97	53.08	1.48445	0	0	-	GO:0017111//nucleoside-triphosphatase activity;GO:0032550	GO:0009154//purine ribonucleotide catabolic process	gi|326519308|dbj|BAJ96653.1|/0/predicted protein [Hordeum vulgare subsp. vulgare]
gnl|UG|Ta#S17888728	28.46	79.53	1.48256	0	0	GO:0005576//extracellular region	GO:0046914//transition metal ion binding;GO:0016491//oxidoreductase activity	-	gi|326498515|dbj|BAJ98685.1|/3.62713e-107/predicted protein [Hordeum vulgare subsp. vulgare]
gnl|UG|Ta#S13109604	7.91	22.01	1.47641	4.35e-10	6.32e-09	GO:0043231//intracellular membrane-bounded organelle	GO:0016765//transferase activity, transferring alkyl or aryl (other than methyl) groups	-	gi|23504747|emb|CAD29479.1|/1.11486e-123/glutathione transferase F6 [Triticum aestivum]
gnl|UG|Ta#S52543219	7.91	22.01	1.47641	4.35e-10	6.32e-09	GO:0005789//endoplasmic reticulum membrane	GO:0016758//transferase activity, transferring hexosyl groups	-	gi|326493376|dbj|BAJ85149.1|/0/predicted protein [Hordeum vulgare subsp. vulgare]
gnl|UG|Ta#S52543508	5.62	15.62	1.47475	1.59e-07	1.71e-06	GO:0016020//membrane	-	GO:0051707//response to other organism;GO:0051234//establishment of localization	gi|326506074|dbj|BAJ91276.1|/0/predicted protein [Hordeum vulgare subsp. vulgare]
gnl|UG|Ta#S52545253	20.2	56.09	1.47339	0	0	GO:0043231//intracellular membrane-bounded organelle	GO:0003676//nucleic acid binding;GO:0008757//S-adenosylmethionine-dependent methyltransferase activity	GO:0006351//transcription, DNA-dependent;GO:0016458//gene silencing;GO:0009793//embryo development ending in seed dormancy;GO:0009292//genetic transfer;GO:0032776//DNA methylation on cytosine;GO:0034968//histone lysine methylation	gi|68655470|emb|CAJ01708.1|/0/chromomethylase 1 [Hordeum vulgare subsp. vulgare]
gnl|UG|Ta#S26022654	344.16	954.85	1.47219	5.11e-12	9.06e-11	GO:0043231//intracellular membrane-bounded organelle	-	GO:0014070//response to organic cyclic compound;GO:0044767	gi|356545971|ref|XP_003541406.1|/1.46578e-124/PREDICTED: polyubiquitin-like [Glycine max]
gnl|UG|Ta#S52544441	8.08	22.37	1.46914	3.75e-10	5.48e-09	-	GO:0003824//catalytic activity	GO:0009725//response to hormone stimulus;GO:0006972//hyperosmotic response	gi|326507190|dbj|BAJ95672.1|/1.26575e-144/predicted protein [Hordeum vulgare subsp. vulgare]
gnl|UG|Ta#S52545580	26.7	73.85	1.46776	1.19e-13	3.07e-12	GO:0016020//membrane	GO:0052689	GO:0006629//lipid metabolic process	gi|357124607|ref|XP_003563989.1|/0/PREDICTED: uncharacterized protein LOC100841206 [Brachypodium distachyon]
gnl|UG|Ta#S52545263	7.38	20.41	1.46758	2.22e-09	2.95e-08	GO:0043231//intracellular membrane-bounded organelle;GO:0016020//membrane	GO:0008757//S-adenosylmethionine-dependent methyltransferase activity;GO:0005515//protein binding;GO:0008171//O-methyltransferase activity	GO:0051553	gi|122233133|sp|Q38J50.1|FOMT2_WHEAT/0/RecName: Full=Tricetin 3',4',5'-O-trimethyltransferase; Short=TaOMT2; AltName: Full=Caffeic acid 3-O-methyltransferase; Short=TaCM; AltName: Full=Flavone O-methyltransferase 2
gnl|UG|Ta#S52543918	39.88	110.24	1.46691	6.24e-14	1.74e-12	GO:0043231//intracellular membrane-bounded organelle;GO:0016020//membrane	GO:0036094//small molecule binding;GO:0004672//protein kinase activity;GO:1901363;GO:0097159//organic cyclic compound binding	-	gi|326533380|dbj|BAJ93662.1|/0/predicted protein [Hordeum vulgare subsp. vulgare]
gnl|UG|Ta#S52542938	15.11	41.72	1.46524	0	0	GO:0005773//vacuole;GO:0031224//intrinsic to membrane;GO:0031090//organelle membrane	-	GO:0044763	gi|326529277|dbj|BAK01032.1|/0/predicted protein [Hordeum vulgare subsp. vulgare]
gnl|UG|Ta#S52546286	8.43	23.25	1.46363	1.88e-10	2.85e-09	GO:0043231//intracellular membrane-bounded organelle;GO:0016020//membrane	GO:0004553//hydrolase activity, hydrolyzing O-glycosyl compounds	GO:0016049//cell growth;GO:0009725//response to hormone stimulus;GO:0006026;GO:0009913//epidermal cell differentiation;GO:0009696//salicylic acid metabolic process;GO:0006970//response to osmotic stress;GO:0009699//phenylpropanoid biosynthetic process;GO:0044036//cell wall macromolecule metabolic process;GO:0006109//regulation of carbohydrate metabolic process	gi|242045186|ref|XP_002460464.1|/5.10732e-157/hypothetical protein SORBIDRAFT_02g028770 [Sorghum bicolor]
gnl|UG|Ta#S52543693	16.87	46.51	1.46308	0	0	GO:0043231//intracellular membrane-bounded organelle;GO:0016020//membrane	GO:0046872//metal ion binding;GO:0004620//phospholipase activity	GO:0006950//response to stress;GO:0008219//cell death;GO:0006650//glycerophospholipid metabolic process	gi|357159765|ref|XP_003578552.1|/0/PREDICTED: phospholipase D delta-like isoform 1 [Brachypodium distachyon]
gnl|UG|Ta#S15343525	10.37	28.58	1.46259	1.62e-12	3.03e-11	GO:0043231//intracellular membrane-bounded organelle;GO:0016020//membrane	GO:0008757//S-adenosylmethionine-dependent methyltransferase activity;GO:0005515//protein binding;GO:0008171//O-methyltransferase activity	GO:0051553	gi|75147302|sp|Q84N28.1|FOMT1_WHEAT/0/RecName: Full=Flavone O-methyltransferase 1; AltName: Full=Caffeic acid O-methyltransferase; Short=TaCOMT1
gnl|UG|Ta#S26027401	8.96	24.67	1.46119	5.48e-11	8.73e-10	-	-	GO:0006950//response to stress;GO:0006461//protein complex assembly	gi|326532042|dbj|BAK01397.1|/3.99509e-66/predicted protein [Hordeum vulgare subsp. vulgare]
gnl|UG|Ta#S52542720	7.03	19.35	1.46074	6.6e-09	8.4e-08	GO:0043231//intracellular membrane-bounded organelle	GO:0003824//catalytic activity	-	gi|326496653|dbj|BAJ98353.1|/0/predicted protein [Hordeum vulgare subsp. vulgare]
gnl|UG|Ta#S52545493	4.39	12.07	1.45913	5.01e-06	4.23e-05	-	-	-	gi|326530562|dbj|BAJ97707.1|/7.75534e-86/predicted protein [Hordeum vulgare subsp. vulgare]
gnl|UG|Ta#S52543842	7.38	20.24	1.45552	3.3e-09	4.32e-08	GO:0043231//intracellular membrane-bounded organelle	GO:0003676//nucleic acid binding;GO:0005515//protein binding	GO:0009755//hormone-mediated signaling pathway;GO:0009791//post-embryonic development;GO:0006351//transcription, DNA-dependent	gi|357150158|ref|XP_003575362.1|/0/PREDICTED: auxin response factor 6-like [Brachypodium distachyon]
gnl|UG|Ta#S37767764	6.15	16.86	1.45495	6.8e-08	7.73e-07	-	-	-	gi|326498853|dbj|BAK02412.1|/8.57996e-08/predicted protein [Hordeum vulgare subsp. vulgare]
gnl|UG|Ta#S52544325	13.88	37.99	1.45261	0	0	-	-	-	gi|326533392|dbj|BAJ93668.1|/0/predicted protein [Hordeum vulgare subsp. vulgare]
gnl|UG|Ta#S52541724	18.1	49.53	1.45231	0	0	GO:0043231//intracellular membrane-bounded organelle	GO:0016787//hydrolase activity	GO:0044238//primary metabolic process	gi|357125248|ref|XP_003564307.1|/0/PREDICTED: GDSL esterase/lipase At5g45910-like isoform 1 [Brachypodium distachyon]
gnl|UG|Ta#S17879265	5.45	14.91	1.45195	4.09e-07	4.16e-06	GO:0031224//intrinsic to membrane;GO:0043231//intracellular membrane-bounded organelle	GO:0022857//transmembrane transporter activity	GO:0044765;GO:0044763	gi|326502210|dbj|BAJ95168.1|/1.87123e-59/predicted protein [Hordeum vulgare subsp. vulgare]
gnl|UG|Ta#S52544450	4.04	11.01	1.44639	1.52e-05	0.000116405	GO:0043231//intracellular membrane-bounded organelle	GO:0036094//small molecule binding;GO:0004672//protein kinase activity;GO:1901363;GO:0097159//organic cyclic compound binding	GO:0006796//phosphate-containing compound metabolic process	gi|357116708|ref|XP_003560120.1|/0/PREDICTED: cysteine-rich receptor-like protein kinase 8-like [Brachypodium distachyon]
gnl|UG|Ta#S26025223	25.3	68.88	1.44495	1.24e-13	3.19e-12	GO:0043231//intracellular membrane-bounded organelle	GO:0043169//cation binding;GO:0008168//methyltransferase activity	GO:0009699//phenylpropanoid biosynthetic process	gi|326494234|dbj|BAJ90386.1|/1.79871e-122/predicted protein [Hordeum vulgare subsp. vulgare]
gnl|UG|Ta#S26027449	13.53	36.75	1.44158	0	0	-	-	-	gi|326494000|dbj|BAJ85462.1|/1.32022e-64/predicted protein [Hordeum vulgare subsp. vulgare]
gnl|UG|Ta#S52546352	10.72	29.11	1.44121	1.78e-12	3.32e-11	-	GO:0004702//receptor signaling protein serine/threonine kinase activity;GO:0032550	GO:0006796//phosphate-containing compound metabolic process;GO:0006464//cellular protein modification process;GO:0007243//intracellular protein kinase cascade	gi|326516420|dbj|BAJ92365.1|/0/predicted protein [Hordeum vulgare subsp. vulgare]
gnl|UG|Ta#S17987038	16.16	43.85	1.44015	1.07e-14	3.52e-13	GO:0031224//intrinsic to membrane	-	-	gi|326492524|dbj|BAK02045.1|/4.79351e-133/predicted protein [Hordeum vulgare subsp. vulgare]
gnl|UG|Ta#S52547015	9.49	25.74	1.43953	3.5e-11	5.66e-10	GO:0031224//intrinsic to membrane	-	-	gi|326506796|dbj|BAJ91439.1|/0/predicted protein [Hordeum vulgare subsp. vulgare]
gnl|UG|Ta#S52542625	36.89	99.94	1.43783	5.31e-14	1.52e-12	GO:0043231//intracellular membrane-bounded organelle	GO:0003824//catalytic activity	-	gi|357114372|ref|XP_003558974.1|/0/PREDICTED: uncharacterized protein LOC100824638 isoform 2 [Brachypodium distachyon]
gnl|UG|Ta#S13257785	18.62	50.41	1.43686	0	0	GO:0043231//intracellular membrane-bounded organelle	-	-	gi|326527075|dbj|BAK04479.1|/3.58433e-28/predicted protein [Hordeum vulgare subsp. vulgare]
gnl|UG|Ta#S18012512	156.36	423.19	1.43643	9.08e-14	2.45e-12	GO:0044464//cell part	-	GO:0009628//response to abiotic stimulus;GO:0006950//response to stress	gi|115461983|ref|NP_001054591.1|/4.83325e-11/Os05g0138300 [Oryza sativa Japonica Group]
gnl|UG|Ta#S52545024	5.97	16.15	1.43573	1.74e-07	1.87e-06	GO:0043231//intracellular membrane-bounded organelle	GO:0016772//transferase activity, transferring phosphorus-containing groups	GO:0006796//phosphate-containing compound metabolic process	gi|52548248|gb|AAU82111.1|/8.55561e-104/leucine-rich repeat protein [Triticum aestivum]
gnl|UG|Ta#S17890646	8.08	21.83	1.43388	1.21e-09	1.67e-08	-	-	-	gi|242093374|ref|XP_002437177.1|/2.16769e-48/hypothetical protein SORBIDRAFT_10g022400 [Sorghum bicolor]
gnl|UG|Ta#S52543365	23.01	62.13	1.43303	9.5e-14	2.54e-12	-	-	-	gi|297605396|ref|NP_001057134.2|/4.28978e-88/Os06g0215100 [Oryza sativa Japonica Group]
gnl|UG|Ta#S35138758	24.77	66.57	1.42628	1.51e-14	4.87e-13	-	-	-	gi|115349902|gb|ABI95399.1|/1.17238e-98/fasciclin-like protein FLA9 [Triticum aestivum]
gnl|UG|Ta#S50381052	10.19	27.34	1.42386	1.29e-11	2.18e-10	GO:0043231//intracellular membrane-bounded organelle;GO:0044444//cytoplasmic part	GO:0016628//oxidoreductase activity, acting on the CH-CH group of donors, NAD or NADP as acceptor;GO:0046872//metal ion binding	GO:0044710;GO:0009725//response to hormone stimulus;GO:0019932//second-messenger-mediated signaling;GO:0006970//response to osmotic stress;GO:0044707	gi|357116063|ref|XP_003559804.1|/1.34188e-75/PREDICTED: calmodulin-like protein 4-like [Brachypodium distachyon]
gnl|UG|Ta#S52543158	19.85	53.25	1.42364	2.61e-13	5.93e-12	GO:0009941//chloroplast envelope;GO:0009534//chloroplast thylakoid;GO:0009570//chloroplast stroma	GO:0046906//tetrapyrrole binding;GO:0046914//transition metal ion binding;GO:0016491//oxidoreductase activity;GO:0016836//hydro-lyase activity	GO:0051707//response to other organism;GO:0006633//fatty acid biosynthetic process;GO:0009725//response to hormone stimulus;GO:0006950//response to stress	gi|326528937|dbj|BAJ97490.1|/0/predicted protein [Hordeum vulgare subsp. vulgare]
gnl|UG|Ta#S52544023	3.51	9.41	1.42272	8.01e-05	0.000527124	GO:0043231//intracellular membrane-bounded organelle	GO:0046914//transition metal ion binding;GO:0003824//catalytic activity	-	gi|166798219|gb|ABY89661.1|/3.1285e-142/RING-finger domain containing protein [Triticum aestivum]
gnl|UG|Ta#S12922897	143.36	384.32	1.42267	1.98e-12	3.67e-11	GO:0043231//intracellular membrane-bounded organelle;GO:0016020//membrane	GO:0016802;GO:0046914//transition metal ion binding;GO:0036094//small molecule binding	GO:0010608//posttranscriptional regulation of gene expression;GO:0006342//chromatin silencing	gi|417745|sp|P32112.1|SAHH_WHEAT/0/RecName: Full=Adenosylhomocysteinase; Short=AdoHcyase; AltName: Full=S-adenosyl-L-homocysteine hydrolase
gnl|UG|Ta#S26028226	4.04	10.83	1.42261	2.25e-05	0.000165312	-	-	-	gi|357150293|ref|XP_003575409.1|/7.81207e-32/PREDICTED: uncharacterized protein LOC100843189 [Brachypodium distachyon]
gnl|UG|Ta#S17989003	78.53	210.18	1.42031	8.19e-13	1.6e-11	-	GO:0046872//metal ion binding	-	gi|326506350|dbj|BAJ86493.1|/4.30199e-68/predicted protein [Hordeum vulgare subsp. vulgare]
gnl|UG|Ta#S52542748	16.34	43.49	1.41228	4.29e-14	1.26e-12	GO:0043231//intracellular membrane-bounded organelle	GO:0005099//Ras GTPase activator activity	GO:0032313//regulation of Rab GTPase activity	gi|326509895|dbj|BAJ87163.1|/0/predicted protein [Hordeum vulgare subsp. vulgare]
gnl|UG|Ta#S50388902	15.81	42.07	1.41195	0	0	GO:0043231//intracellular membrane-bounded organelle	GO:0046872//metal ion binding	-	gi|357133908|ref|XP_003568563.1|/4.20864e-71/PREDICTED: probable calcium-binding protein CML10-like [Brachypodium distachyon]
gnl|UG|Ta#S52542725	4.22	11.18	1.40561	1.92e-05	0.000142335	-	GO:0016772//transferase activity, transferring phosphorus-containing groups	-	gi|326524175|dbj|BAJ97098.1|/0/predicted protein [Hordeum vulgare subsp. vulgare]
gnl|UG|Ta#S22383013	4.22	11.18	1.40561	1.92e-05	0.000142274	-	GO:0004672//protein kinase activity;GO:0043168	GO:0006796//phosphate-containing compound metabolic process	gi|326522684|dbj|BAJ88388.1|/4.37867e-23/predicted protein [Hordeum vulgare subsp. vulgare]
gnl|UG|Ta#S52544750	39.53	104.56	1.40331	0	0	GO:0031224//intrinsic to membrane	-	-	gi|326487772|dbj|BAK05558.1|/3.54566e-157/predicted protein [Hordeum vulgare subsp. vulgare]
gnl|UG|Ta#S52542302	3.69	9.76	1.40326	6.81e-05	0.000456897	GO:0009536//plastid	GO:0032550;GO:0016776//phosphotransferase activity, phosphate group as acceptor;GO:0019205//nucleobase-containing compound kinase activity	GO:0048731;GO:0009117//nucleotide metabolic process;GO:0044767	gi|326503950|dbj|BAK02761.1|/1.50226e-95/predicted protein [Hordeum vulgare subsp. vulgare]
gnl|UG|Ta#S12923226	94.52	249.41	1.39983	0	0	-	GO:0004702//receptor signaling protein serine/threonine kinase activity;GO:0032550	GO:0010243//response to organic nitrogen;GO:0003006//developmental process involved in reproduction;GO:0051707//response to other organism;GO:0048580;GO:0009700//indole phytoalexin biosynthetic process;GO:0080135//regulation of cellular response to stress;GO:0000187//activation of MAPK activity	gi|3396052|gb|AAC28850.1|/0/MAP kinase homolog [Triticum aestivum]
gnl|UG|Ta#S22371422	17.57	46.33	1.39883	2.8e-14	8.56e-13	-	-	-	gi|326490752|dbj|BAJ90043.1|/5.73576e-60/predicted protein [Hordeum vulgare subsp. vulgare]
gnl|UG|Ta#S32420366	8.43	22.19	1.39631	1.92e-09	2.56e-08	GO:0043231//intracellular membrane-bounded organelle	GO:0036094//small molecule binding;GO:0004672//protein kinase activity;GO:1901363;GO:0097159//organic cyclic compound binding	GO:0006796//phosphate-containing compound metabolic process	gi|357122542|ref|XP_003562974.1|/8.24001e-43/PREDICTED: cysteine-rich receptor-like protein kinase 10-like [Brachypodium distachyon]
gnl|UG|Ta#S52541176	20.91	55.03	1.39603	0	0	GO:0044444//cytoplasmic part	GO:0003824//catalytic activity	GO:0010038//response to metal ion	gi|326524486|dbj|BAK00626.1|/0/predicted protein [Hordeum vulgare subsp. vulgare]
gnl|UG|Ta#S52541130	21.61	56.8	1.39419	0	0	GO:0043231//intracellular membrane-bounded organelle	GO:0016740//transferase activity	-	gi|326508758|dbj|BAJ95901.1|/0/predicted protein [Hordeum vulgare subsp. vulgare]
gnl|UG|Ta#S37760886	5.27	13.85	1.39401	2.28e-06	2.05e-05	-	-	-	gi|326516676|dbj|BAJ96330.1|/1.11886e-91/predicted protein [Hordeum vulgare subsp. vulgare]
gnl|UG|Ta#S50387817	6.15	16.15	1.39288	3.22e-07	3.34e-06	-	-	-	gi|326529727|dbj|BAK04810.1|/2.03328e-23/predicted protein [Hordeum vulgare subsp. vulgare]
gnl|UG|Ta#S52546892	42.34	110.95	1.38982	2.74e-13	6.16e-12	GO:0043231//intracellular membrane-bounded organelle	GO:0016791//phosphatase activity;GO:0043169//cation binding	-	gi|326498065|dbj|BAJ94895.1|/0/predicted protein [Hordeum vulgare subsp. vulgare]
gnl|UG|Ta#S52545904	10.37	27.16	1.38907	3.47e-11	5.62e-10	-	-	-	gi|326526897|dbj|BAK00837.1|/0/predicted protein [Hordeum vulgare subsp. vulgare]
gnl|UG|Ta#S22386471	5.97	15.62	1.38759	5.55e-07	5.5e-06	GO:0043231//intracellular membrane-bounded organelle	GO:0004180//carboxypeptidase activity	GO:0019538//protein metabolic process	gi|32350993|gb|AAP76507.1|/2.0377e-36/carboxypeptidase D, partial [Triticum aestivum]
gnl|UG|Ta#S52544634	42.16	110.24	1.3867	0	0	GO:0009536//plastid	GO:0016765//transferase activity, transferring alkyl or aryl (other than methyl) groups	GO:0008652//cellular amino acid biosynthetic process;GO:0043650;GO:0006575//cellular modified amino acid metabolic process;GO:0019632//shikimate metabolic process	gi|197709166|gb|ACH72672.1|/0/5-enolpyruvylshikimate 3-phosphate synthase [Triticum aestivum]
gnl|UG|Ta#S13021120	8.78	22.9	1.38305	1.4e-09	1.91e-08	-	-	-	gi|326496439|dbj|BAJ94681.1|/9.18188e-28/predicted protein [Hordeum vulgare subsp. vulgare]
gnl|UG|Ta#S52545249	40.41	105.09	1.37884	4.63e-13	9.69e-12	-	-	-	gi|125559639|gb|EAZ05175.1|/2.57876e-178/hypothetical protein OsI_27370 [Oryza sativa Indica Group]
gnl|UG|Ta#S32544406	18.27	47.4	1.37541	0	0	-	-	-	gi|326490027|dbj|BAJ94087.1|/8.63627e-62/predicted protein [Hordeum vulgare subsp. vulgare]
gnl|UG|Ta#S17976043	6.32	16.33	1.36953	4.01e-07	4.09e-06	GO:0044424//intracellular part	GO:0004672//protein kinase activity	GO:0051716//cellular response to stimulus;GO:0007275//multicellular organismal development;GO:0044237//cellular metabolic process;GO:0048856//anatomical structure development;GO:0009628//response to abiotic stimulus;GO:0050794//regulation of cellular process;GO:1901700;GO:0009725//response to hormone stimulus;GO:0006979//response to oxidative stress	gi|3396052|gb|AAC28850.1|/8.79107e-35/MAP kinase homolog [Triticum aestivum]
gnl|UG|Ta#S22367780	6.15	15.8	1.36127	6.89e-07	6.75e-06	GO:0031976;GO:0009532//plastid stroma	GO:0046914//transition metal ion binding;GO:0016831//carboxy-lyase activity	GO:0006586	gi|326499980|dbj|BAJ90825.1|/3.34035e-60/predicted protein [Hordeum vulgare subsp. vulgare]
gnl|UG|Ta#S52541827	7.2	18.46	1.35833	8.35e-08	9.37e-07	GO:0043231//intracellular membrane-bounded organelle;GO:0005576//extracellular region;GO:0030312//external encapsulating structure	GO:0015926//glucosidase activity	GO:0000272//polysaccharide catabolic process	gi|326494302|dbj|BAJ90420.1|/0/predicted protein [Hordeum vulgare subsp. vulgare]
gnl|UG|Ta#S17888210	12.12	31.07	1.35813	3.29e-12	5.95e-11	-	GO:0016740//transferase activity	-	gi|232200|sp|P30111.1|GSTF2_WHEAT/5.10229e-126/RecName: Full=Glutathione S-transferase 2; AltName: Full=GST class-phi
gnl|UG|Ta#S52543394	21.26	54.5	1.35811	2.4e-14	7.38e-13	GO:0043231//intracellular membrane-bounded organelle;GO:0031224//intrinsic to membrane	GO:0046873//metal ion transmembrane transporter activity	GO:0034220//ion transmembrane transport;GO:0030001//metal ion transport	gi|326520798|dbj|BAJ92762.1|/0/predicted protein [Hordeum vulgare subsp. vulgare]
gnl|UG|Ta#S52546492	43.57	111.66	1.35771	1.01e-13	2.69e-12	GO:0016020//membrane;GO:0044464//cell part	-	GO:0015031//protein transport	gi|326499538|dbj|BAJ86080.1|/0/predicted protein [Hordeum vulgare subsp. vulgare]
gnl|UG|Ta#S17986155	26.35	67.28	1.35237	1.98e-14	6.27e-13	-	-	-	gi|326531328|dbj|BAK05015.1|/5.7863e-41/predicted protein [Hordeum vulgare subsp. vulgare]
gnl|UG|Ta#S52544189	5.09	12.96	1.34833	8.42e-06	6.77e-05	-	-	GO:0008152//metabolic process	gi|326501454|dbj|BAK02516.1|/6.46115e-139/predicted protein [Hordeum vulgare subsp. vulgare]
gnl|UG|Ta#S52542407	72.91	185.5	1.34723	0	0	GO:0009536//plastid;GO:0016020//membrane	GO:0032550;GO:0005515//protein binding	GO:0010038//response to metal ion;GO:0044267//cellular protein metabolic process;GO:0009933//meristem structural organization;GO:0010073//meristem maintenance;GO:0006970//response to osmotic stress;GO:0015031//protein transport	gi|544242|sp|P36183.1|ENPL_HORVU/0/RecName: Full=Endoplasmin homolog; AltName: Full=Glucose-regulated protein 94 homolog; Short=GRP-94 homolog; Flags: Precursor
gnl|UG|Ta#S52542178	50.42	128.17	1.34599	4.65e-13	9.72e-12	GO:0043231//intracellular membrane-bounded organelle	GO:0015020//glucuronosyltransferase activity	GO:0006073//cellular glucan metabolic process;GO:0010413//glucuronoxylan metabolic process	gi|326511327|dbj|BAJ87677.1|/0/predicted protein [Hordeum vulgare subsp. vulgare]
gnl|UG|Ta#S52541326	9.66	24.5	1.34269	9.07e-10	1.27e-08	GO:0009536//plastid	GO:0005515//protein binding;GO:0032550	-	gi|326526483|dbj|BAJ97258.1|/0/predicted protein [Hordeum vulgare subsp. vulgare]
gnl|UG|Ta#S52541041	20.03	50.77	1.34181	1.02e-13	2.71e-12	GO:0031974//membrane-enclosed lumen;GO:0044439	GO:0032550;GO:0004175//endopeptidase activity;GO:0042623//ATPase activity, coupled	GO:0016558//protein import into peroxisome matrix;GO:0051603//proteolysis involved in cellular protein catabolic process;GO:0048528//post-embryonic root development	gi|42541823|gb|AAS19619.1|/0/LON1 protease [Triticum aestivum]
gnl|UG|Ta#S52544569	10.37	26.27	1.341	2.25e-10	3.38e-09	GO:0009536//plastid	-	-	gi|357124617|ref|XP_003563994.1|/2.15622e-74/PREDICTED: uncharacterized protein LOC100842731 [Brachypodium distachyon]
gnl|UG|Ta#S52543848	13.88	35.15	1.34052	1.43e-13	3.61e-12	GO:0009532//plastid stroma	GO:0046914//transition metal ion binding;GO:0016831//carboxy-lyase activity	GO:0006586	gi|326488859|dbj|BAJ98041.1|/4.03054e-179/predicted protein [Hordeum vulgare subsp. vulgare]
gnl|UG|Ta#S18006294	5.27	13.31	1.33664	7.12e-06	5.8e-05	GO:0043231//intracellular membrane-bounded organelle;GO:0031224//intrinsic to membrane	-	GO:0009725//response to hormone stimulus;GO:0006970//response to osmotic stress	gi|193811878|dbj|BAG54793.1|/6.32231e-19/plasma membrance protein3 [Puccinellia tenuiflora]
gnl|UG|Ta#S52545539	7.03	17.75	1.33622	2.08e-07	2.2e-06	GO:0043231//intracellular membrane-bounded organelle	-	-	gi|326492069|dbj|BAJ98259.1|/3.40985e-120/predicted protein [Hordeum vulgare subsp. vulgare]
gnl|UG|Ta#S13128336	4.22	10.65	1.33554	6.06e-05	0.000411246	GO:0043231//intracellular membrane-bounded organelle	GO:0008194//UDP-glycosyltransferase activity	GO:0048511//rhythmic process	gi|357129698|ref|XP_003566498.1|/1.58147e-22/PREDICTED: uncharacterized protein LOC100833990 [Brachypodium distachyon]
gnl|UG|Ta#S17897581	137.74	346.86	1.33241	2.72e-13	6.14e-12	GO:0005576//extracellular region;GO:0016020//membrane;GO:0009536//plastid	GO:0016859//cis-trans isomerase activity	GO:0018208//peptidyl-proline modification;GO:0010038//response to metal ion	gi|13925734|gb|AAK49427.1|AF262983_1/3.08397e-80/cyclophilin A-2 [Triticum aestivum]
gnl|UG|Ta#S52542872	13.35	33.55	1.32947	1.08e-12	2.06e-11	-	GO:0097159//organic cyclic compound binding	GO:0016458//gene silencing	gi|326505610|dbj|BAJ95476.1|/0/predicted protein [Hordeum vulgare subsp. vulgare]
gnl|UG|Ta#S13158756	5.09	12.78	1.32815	1.22e-05	9.54e-05	GO:0009536//plastid	GO:0043167//ion binding;GO:0008483//transaminase activity	-	gi|326525415|dbj|BAJ97123.1|/9.05931e-42/predicted protein [Hordeum vulgare subsp. vulgare]
gnl|UG|Ta#S16190090	6.32	15.8	1.32193	1.23e-06	1.16e-05	-	-	-	gi|326494358|dbj|BAJ90448.1|/1.14336e-17/predicted protein [Hordeum vulgare subsp. vulgare]
gnl|UG|Ta#S17981996	8.26	20.59	1.31773	3.1e-08	3.67e-07	-	-	-	gi|63087730|emb|CAI93180.1|/1.15499e-10/glycosyltransferase [Triticum aestivum]
gnl|UG|Ta#S52545009	4.57	11.36	1.3137	4.31e-05	0.000300886	-	GO:0004721//phosphoprotein phosphatase activity	GO:0006470//protein dephosphorylation	gi|326529139|dbj|BAK00963.1|/9.42996e-170/predicted protein [Hordeum vulgare subsp. vulgare]
gnl|UG|Ta#S22368814	7.38	18.28	1.30857	2.15e-07	2.27e-06	-	-	-	gi|326520870|dbj|BAJ92798.1|/7.84702e-14/predicted protein [Hordeum vulgare subsp. vulgare]
gnl|UG|Ta#S52544386	28.81	71.18	1.3049	1.54e-13	3.84e-12	GO:0016021//integral to membrane	GO:0015144//carbohydrate transmembrane transporter activity	GO:0044765	gi|326491651|dbj|BAJ94303.1|/1.20744e-116/predicted protein [Hordeum vulgare subsp. vulgare]
gnl|UG|Ta#S52543465	19.85	48.99	1.30335	2.61e-13	5.94e-12	GO:0031227//intrinsic to endoplasmic reticulum membrane;GO:0031228//intrinsic to Golgi membrane	GO:0015165//pyrimidine nucleotide-sugar transmembrane transporter activity;GO:0008514//organic anion transmembrane transporter activity	GO:0009642//response to light intensity;GO:0044267//cellular protein metabolic process;GO:0000302//response to reactive oxygen species;GO:0048229//gametophyte development;GO:0033554//cellular response to stress;GO:0015785//UDP-galactose transport;GO:0009814//defense response, incompatible interaction;GO:0006984//ER-nucleus signaling pathway	gi|326490055|dbj|BAJ94101.1|/0/predicted protein [Hordeum vulgare subsp. vulgare]
gnl|UG|Ta#S18006972	4.39	10.83	1.30274	7.42e-05	0.000494082	GO:0043231//intracellular membrane-bounded organelle	-	-	gi|157093712|gb|ABV22582.1|/2.49534e-120/PR17c precursor [Hordeum vulgare subsp. vulgare]
gnl|UG|Ta#S37874292	44.62	110.06	1.30253	3.52e-13	7.6e-12	GO:0043231//intracellular membrane-bounded organelle	-	-	gi|357139177|ref|XP_003571161.1|/2.1505e-45/PREDICTED: uncharacterized protein LOC100832249 [Brachypodium distachyon]
gnl|UG|Ta#S22612277	375.43	922.19	1.29652	0	0	GO:0043231//intracellular membrane-bounded organelle	GO:0004175//endopeptidase activity	GO:0006007//glucose catabolic process;GO:0006952//defense response;GO:0006996//organelle organization;GO:0010038//response to metal ion;GO:0009414//response to water deprivation;GO:0019538//protein metabolic process;GO:0006970//response to osmotic stress;GO:0042044//fluid transport	gi|56682917|gb|AAW21813.1|/0/cysteine protease [Triticum aestivum]
gnl|UG|Ta#S52546126	11.07	27.16	1.29483	3.47e-10	5.09e-09	-	GO:0016787//hydrolase activity	-	gi|326533016|dbj|BAJ89353.1|/0/predicted protein [Hordeum vulgare subsp. vulgare]
gnl|UG|Ta#S37805694	5.8	14.2	1.29177	6.19e-06	5.15e-05	GO:0043231//intracellular membrane-bounded organelle	-	GO:0000084//S phase of mitotic cell cycle;GO:0006259//DNA metabolic process;GO:0033554//cellular response to stress;GO:2000602;GO:0035266//meristem growth;GO:0006351//transcription, DNA-dependent;GO:0006325//chromatin organization	gi|326502136|dbj|BAK06560.1|/3.03107e-58/predicted protein [Hordeum vulgare subsp. vulgare]
gnl|UG|Ta#S52543682	79.41	194.2	1.29015	6.59e-13	1.32e-11	GO:0043231//intracellular membrane-bounded organelle	GO:0004553//hydrolase activity, hydrolyzing O-glycosyl compounds	GO:0009414//response to water deprivation;GO:0006970//response to osmotic stress;GO:0044238//primary metabolic process;GO:0009416//response to light stimulus	gi|326498685|dbj|BAK02328.1|/5.58469e-139/predicted protein [Hordeum vulgare subsp. vulgare]
gnl|UG|Ta#S26028893	22.14	54.14	1.29004	1.24e-13	3.18e-12	GO:0043231//intracellular membrane-bounded organelle;GO:0044444//cytoplasmic part	GO:0046872//metal ion binding;GO:0016491//oxidoreductase activity	GO:0009725//response to hormone stimulus;GO:0006928//cellular component movement;GO:0006970//response to osmotic stress;GO:0019932//second-messenger-mediated signaling;GO:0051640//organelle localization	gi|115489456|ref|NP_001067215.1|/4.62545e-51/Os12g0603800 [Oryza sativa Japonica Group]
gnl|UG|Ta#S52545749	15.64	38.17	1.2872	1.08e-13	2.86e-12	GO:0009536//plastid	GO:0031406//carboxylic acid binding	GO:0009725//response to hormone stimulus;GO:0016094;GO:0006520//cellular amino acid metabolic process	gi|326500948|dbj|BAJ95140.1|/0/predicted protein [Hordeum vulgare subsp. vulgare]
gnl|UG|Ta#S52541158	5.97	14.56	1.28621	5.21e-06	4.39e-05	-	-	-	gi|125562215|gb|EAZ07663.1|/7.44195e-42/hypothetical protein OsI_29916 [Oryza sativa Indica Group]
gnl|UG|Ta#S17892770	23.89	58.22	1.28511	2.09e-13	4.89e-12	GO:0031224//intrinsic to membrane;GO:0030312//external encapsulating structure	GO:0016759//cellulose synthase activity;GO:0046914//transition metal ion binding	GO:0006952//defense response;GO:0030243//cellulose metabolic process;GO:0009688//abscisic acid biosynthetic process;GO:0009832//plant-type cell wall biogenesis	gi|299109313|emb|CBH32503.1|/6.4484e-45/cellulose synthase, expressed [Triticum aestivum]
gnl|UG|Ta#S22373515	98.56	240.18	1.28504	0	0	GO:0043231//intracellular membrane-bounded organelle	GO:0046872//metal ion binding	-	gi|357135002|ref|XP_003569102.1|/4.52632e-25/PREDICTED: E3 ubiquitin-protein ligase RING1-like [Brachypodium distachyon]
gnl|UG|Ta#S26026700	15.81	38.52	1.28477	0	0	GO:0005576//extracellular region;GO:0043231//intracellular membrane-bounded organelle	GO:0046872//metal ion binding	-	gi|109729545|gb|ABG46237.1|/2.84915e-44/germin-like protein 5a [Hordeum vulgare subsp. vulgare]
gnl|UG|Ta#S52542911	87.67	213.37	1.2832	0	0	GO:0031224//intrinsic to membrane	-	-	gi|326505788|dbj|BAJ91133.1|/6.36405e-166/predicted protein [Hordeum vulgare subsp. vulgare]
gnl|UG|Ta#S52543799	22.14	53.61	1.27585	1.24e-13	3.19e-12	GO:0009536//plastid	GO:0005488//binding;GO:0004659//prenyltransferase activity	GO:0016101//diterpenoid metabolic process;GO:0019758	gi|357122245|ref|XP_003562826.1|/3.04008e-135/PREDICTED: geranylgeranyl pyrophosphate synthase, chloroplastic-like [Brachypodium distachyon]
gnl|UG|Ta#S24623185	29.87	72.25	1.2743	3.78e-13	8.08e-12	-	GO:0003824//catalytic activity	GO:0009628//response to abiotic stimulus;GO:0042221//response to chemical stimulus;GO:0009791//post-embryonic development	gi|20067423|emb|CAC94005.1|/6.07557e-121/glutathione transferase [Triticum aestivum]
gnl|UG|Ta#S27052963	11.24	27.16	1.27284	6.01e-10	8.59e-09	GO:0043231//intracellular membrane-bounded organelle;GO:0005576//extracellular region;GO:0030312//external encapsulating structure	GO:0004558//alpha-glucosidase activity	GO:0046903//secretion;GO:0009628//response to abiotic stimulus;GO:0006950//response to stress;GO:0006073//cellular glucan metabolic process	gi|75674196|dbj|BAE44509.1|/0/fructan exohydrolase [Triticum aestivum]
gnl|UG|Ta#S22371704	37.07	89.47	1.27115	3.04e-13	6.74e-12	-	GO:0004175//endopeptidase activity	GO:0019538//protein metabolic process	gi|326504502|dbj|BAJ91083.1|/1.15231e-18/predicted protein [Hordeum vulgare subsp. vulgare]
gnl|UG|Ta#S52544763	5.45	13.14	1.26964	1.81e-05	0.000135345	-	GO:0016740//transferase activity	-	gi|326506774|dbj|BAJ91428.1|/3.82611e-99/predicted protein [Hordeum vulgare subsp. vulgare]
gnl|UG|Ta#S17894729	6.85	16.51	1.26916	1.53e-06	1.42e-05	GO:0043231//intracellular membrane-bounded organelle;GO:0030312//external encapsulating structure;GO:0005576//extracellular region	GO:0004558//alpha-glucosidase activity	GO:0006073//cellular glucan metabolic process;GO:0046903//secretion;GO:0009628//response to abiotic stimulus;GO:0006950//response to stress	gi|433359118|dbj|BAM74038.1|/8.95453e-112/cell wall invertase [Triticum aestivum]
gnl|UG|Ta#S13040567	13.88	33.37	1.26554	7.98e-12	1.38e-10	GO:0043231//intracellular membrane-bounded organelle	GO:0016772//transferase activity, transferring phosphorus-containing groups	-	gi|326517932|dbj|BAK07218.1|/1.69421e-29/predicted protein [Hordeum vulgare subsp. vulgare]
gnl|UG|Ta#S52546091	42.34	101.72	1.26451	2.74e-13	6.17e-12	GO:0009986//cell surface;GO:0005618//cell wall;GO:0031225//anchored to membrane;GO:0043231//intracellular membrane-bounded organelle	-	GO:0006970//response to osmotic stress;GO:0016049//cell growth;GO:0030198//extracellular matrix organization	gi|30090032|gb|AAO86520.1|/0/phytochelatin synthetase [Triticum monococcum]
gnl|UG|Ta#S18012387	36.37	87.34	1.26389	1.65e-13	4.05e-12	-	-	-	gi|326515560|dbj|BAK07026.1|/1.18338e-22/predicted protein [Hordeum vulgare subsp. vulgare]
gnl|UG|Ta#S52541445	24.42	58.58	1.26234	1.96e-13	4.68e-12	-	-	-	gi|326493870|dbj|BAJ85397.1|/0/predicted protein [Hordeum vulgare subsp. vulgare]
gnl|UG|Ta#S52543483	7.03	16.86	1.26201	1.29e-06	1.21e-05	GO:0043231//intracellular membrane-bounded organelle;GO:0031224//intrinsic to membrane;GO:0012505//endomembrane system	GO:0005488//binding	GO:0006984//ER-nucleus signaling pathway;GO:0007243//intracellular protein kinase cascade;GO:0009755//hormone-mediated signaling pathway;GO:0006605//protein targeting;GO:0006915//apoptotic process;GO:0006631//fatty acid metabolic process;GO:0009626//plant-type hypersensitive response;GO:0009627//systemic acquired resistance	gi|301318126|gb|ADK66978.1|/4.12072e-112/Bax inhibitor 1-like protein [Triticum aestivum]
gnl|UG|Ta#S52544219	7.73	18.46	1.25586	4.52e-07	4.58e-06	GO:0043231//intracellular membrane-bounded organelle;GO:0016020//membrane	GO:0016462//pyrophosphatase activity;GO:0032550	-	gi|326497381|dbj|BAK02275.1|/0/predicted protein [Hordeum vulgare subsp. vulgare]
gnl|UG|Ta#S16058022	4.39	10.47	1.25397	0.000154626	0.000948303	-	GO:0046872//metal ion binding;GO:0016831//carboxy-lyase activity;GO:0019842//vitamin binding	GO:0006950//response to stress	gi|326504024|dbj|BAK02798.1|/0/predicted protein [Hordeum vulgare subsp. vulgare]
gnl|UG|Ta#S52543195	14.76	35.15	1.25183	3.43e-12	6.19e-11	GO:0031090//organelle membrane;GO:0043231//intracellular membrane-bounded organelle;GO:0031224//intrinsic to membrane	GO:0015368//calcium:cation antiporter activity	GO:0044763;GO:0070838//divalent metal ion transport	gi|131054210|gb|ABO32802.1|/0/Ca2+/H+-exchanging protein [Hordeum vulgare subsp. vulgare]
gnl|UG|Ta#S52897821	7.91	18.82	1.25052	3.8e-07	3.89e-06	-	GO:0003824//catalytic activity	-	gi|242051088|ref|XP_002463288.1|/1.32406e-06/hypothetical protein SORBIDRAFT_02g041250 [Sorghum bicolor]
gnl|UG|Ta#S32699324	9.49	22.54	1.24801	2.78e-08	3.31e-07	GO:0043231//intracellular membrane-bounded organelle	-	GO:0009409//response to cold	gi|357125708|ref|XP_003564532.1|/1.17719e-86/PREDICTED: uncharacterized protein LOC100825801 [Brachypodium distachyon]
gnl|UG|Ta#S52546839	15.11	35.68	1.23961	3.32e-12	6e-11	GO:0043231//intracellular membrane-bounded organelle;GO:0044444//cytoplasmic part;GO:0016020//membrane	GO:0004672//protein kinase activity	GO:0044237//cellular metabolic process	gi|326496619|dbj|BAJ98336.1|/0/predicted protein [Hordeum vulgare subsp. vulgare]
gnl|UG|Ta#S20755391	105.94	249.94	1.23833	8.15e-13	1.59e-11	GO:0043232	GO:0032550	-	gi|48927618|dbj|BAD23897.1|/9.40579e-172/actin [Triticum aestivum]
gnl|UG|Ta#S24623068	5.8	13.67	1.23689	1.83e-05	0.000136232	GO:0043231//intracellular membrane-bounded organelle;GO:0005576//extracellular region;GO:0030312//external encapsulating structure	GO:0046914//transition metal ion binding	GO:0006970//response to osmotic stress	gi|326488799|dbj|BAJ98011.1|/1.66511e-105/predicted protein [Hordeum vulgare subsp. vulgare]
gnl|UG|Ta#S24512880	23.54	55.38	1.23425	0	0	GO:0043231//intracellular membrane-bounded organelle	GO:0005515//protein binding	-	gi|326489649|dbj|BAK01805.1|/8.9214e-62/predicted protein [Hordeum vulgare subsp. vulgare]
gnl|UG|Ta#S52545719	18.97	44.56	1.23203	0	0	-	GO:0016773//phosphotransferase activity, alcohol group as acceptor;GO:0032550	GO:0006796//phosphate-containing compound metabolic process;GO:0006007//glucose catabolic process	gi|326495672|dbj|BAJ85932.1|/0/predicted protein [Hordeum vulgare subsp. vulgare]
gnl|UG|Ta#S52543585	13.53	31.78	1.23196	6.52e-11	1.03e-09	GO:0019866//organelle inner membrane;GO:0031224//intrinsic to membrane	-	GO:0051234//establishment of localization;GO:0044763	gi|357136126|ref|XP_003569657.1|/4.05248e-172/PREDICTED: graves disease carrier protein-like [Brachypodium distachyon]
gnl|UG|Ta#S52542097	27.58	64.62	1.22836	4.44e-16	1.63e-14	-	-	GO:0009725//response to hormone stimulus	gi|326525881|dbj|BAJ93117.1|/1.23241e-135/predicted protein [Hordeum vulgare subsp. vulgare]
gnl|UG|Ta#S24623056	28.81	67.46	1.22746	1.54e-13	3.84e-12	GO:0043231//intracellular membrane-bounded organelle	GO:0003824//catalytic activity	GO:0009725//response to hormone stimulus	gi|357132410|ref|XP_003567823.1|/9.81882e-62/PREDICTED: CAS1 domain-containing protein 1-like [Brachypodium distachyon]
gnl|UG|Ta#S32518615	21.08	49.35	1.22718	0	0	GO:0044464//cell part	GO:0005099//Ras GTPase activator activity	GO:0032313//regulation of Rab GTPase activity	gi|326516554|dbj|BAJ92432.1|/7.75276e-76/predicted protein [Hordeum vulgare subsp. vulgare]
gnl|UG|Ta#S52542127	36.02	84.32	1.22708	5e-13	1.04e-11	GO:0043231//intracellular membrane-bounded organelle;GO:0044444//cytoplasmic part;GO:0031090//organelle membrane;GO:0012505//endomembrane system	GO:0036094//small molecule binding;GO:0016831//carboxy-lyase activity;GO:0048037//cofactor binding;GO:0016836//hydro-lyase activity	GO:0019321//pentose metabolic process;GO:0009226//nucleotide-sugar biosynthetic process	gi|326494042|dbj|BAJ85483.1|/0/predicted protein [Hordeum vulgare subsp. vulgare]
gnl|UG|Ta#S52542002	10.01	23.43	1.22691	2.35e-08	2.81e-07	GO:0043231//intracellular membrane-bounded organelle	GO:0032550;GO:0003676//nucleic acid binding;GO:0019899//enzyme binding;GO:0004702//receptor signaling protein serine/threonine kinase activity	GO:0006468//protein phosphorylation;GO:0010038//response to metal ion;GO:0007243//intracellular protein kinase cascade;GO:0006970//response to osmotic stress	gi|326491499|dbj|BAJ94227.1|/0/predicted protein [Hordeum vulgare subsp. vulgare]
gnl|UG|Ta#S23201679	196.41	459.05	1.22478	2.33e-12	4.27e-11	GO:0005618//cell wall;GO:0043231//intracellular membrane-bounded organelle	GO:0005488//binding;GO:0003824//catalytic activity	-	gi|58334052|emb|CAI47635.1|/0/peroxidase precursor [Triticum aestivum]
gnl|UG|Ta#S12964055	128.42	300	1.22409	0	0	-	-	-	gi|326492441|dbj|BAK02004.1|/1.59861e-13/predicted protein [Hordeum vulgare subsp. vulgare]
gnl|UG|Ta#S52543343	32.85	76.69	1.22315	3.47e-13	7.52e-12	GO:0043231//intracellular membrane-bounded organelle	-	-	gi|326489879|dbj|BAJ94013.1|/3.88207e-95/predicted protein [Hordeum vulgare subsp. vulgare]
gnl|UG|Ta#S52541369	19.85	46.33	1.22281	2.65e-13	6.01e-12	GO:0044464//cell part;GO:0016020//membrane	-	GO:0051234//establishment of localization	gi|357146862|ref|XP_003574138.1|/0/PREDICTED: uncharacterized protein LOC100838403 [Brachypodium distachyon]
gnl|UG|Ta#S52547054	7.91	18.46	1.22265	7.69e-07	7.48e-06	GO:0009532//plastid stroma	GO:0016787//hydrolase activity	GO:0044238//primary metabolic process	gi|326494472|dbj|BAJ90505.1|/0/predicted protein [Hordeum vulgare subsp. vulgare]
gnl|UG|Ta#S52545445	231.73	540.71	1.22241	3.2e-12	5.81e-11	GO:0043231//intracellular membrane-bounded organelle;GO:0031090//organelle membrane	GO:0046872//metal ion binding;GO:0005515//protein binding	GO:0044267//cellular protein metabolic process;GO:0055065//metal ion homeostasis;GO:0033554//cellular response to stress;GO:0009812//flavonoid metabolic process;GO:0002218//activation of innate immune response	gi|296044570|gb|ADG85705.1|/0/putative calreticulin [Triticum aestivum]
gnl|UG|Ta#S22366150	19.68	45.8	1.21862	0	0	-	-	-	gi|326533930|dbj|BAJ93738.1|/5.33129e-82/predicted protein [Hordeum vulgare subsp. vulgare]
gnl|UG|Ta#S17888871	15.11	35.15	1.21802	9.65e-12	1.65e-10	-	GO:0046872//metal ion binding;GO:0016628//oxidoreductase activity, acting on the CH-CH group of donors, NAD or NADP as acceptor	GO:0044710	gi|21616057|emb|CAC84562.1|/3.04186e-72/putative calmodulin [Solanum commersonii]
gnl|UG|Ta#S17889283	14.58	33.91	1.21772	2.34e-11	3.84e-10	-	GO:0097159//organic cyclic compound binding	-	gi|326526595|dbj|BAJ97314.1|/7.22136e-14/predicted protein [Hordeum vulgare subsp. vulgare]
gnl|UG|Ta#S13043942	34.43	80.06	1.21742	1.59e-13	3.93e-12	-	GO:0016746//transferase activity, transferring acyl groups	-	gi|357125008|ref|XP_003564188.1|/1.12023e-72/PREDICTED: hydroxycinnamoyl-Coenzyme A shikimate/quinate hydroxycinnamoyltransferase-like [Brachypodium distachyon]
gnl|UG|Ta#S52546999	64.83	150.71	1.21704	0	0	-	-	-	gi|326515128|dbj|BAK03477.1|/1.87871e-47/predicted protein [Hordeum vulgare subsp. vulgare]
gnl|UG|Ta#S16058044	18.8	43.67	1.21591	0	0	-	-	-	gi|326513812|dbj|BAJ87924.1|/1.16691e-78/predicted protein [Hordeum vulgare subsp. vulgare]
gnl|UG|Ta#S52545532	13.88	32.13	1.21091	9.2e-11	1.43e-09	GO:0009532//plastid stroma	GO:0016836//hydro-lyase activity	GO:0052482;GO:0006568//tryptophan metabolic process	gi|408689025|gb|AFU81119.1|/4.38677e-123/tryptophan synthase alpha subunit, partial [Secale cereale]
gnl|UG|Ta#S37907651	6.15	14.2	1.20723	1.82e-05	0.00013589	-	-	GO:0032958//inositol phosphate biosynthetic process	gi|326513486|dbj|BAJ96128.1|/4.9978e-63/predicted protein [Hordeum vulgare subsp. vulgare]
gnl|UG|Ta#S52541128	17.22	39.76	1.20723	6.29e-13	1.27e-11	-	GO:0005515//protein binding	-	gi|357127781|ref|XP_003565556.1|/3.04037e-131/PREDICTED: dnaJ homolog subfamily B member 4-like [Brachypodium distachyon]
gnl|UG|Ta#S18006081	4.92	11.36	1.20723	0.000129021	0.000807154	-	-	-	gi|326509157|dbj|BAJ86971.1|/9.95237e-58/predicted protein [Hordeum vulgare subsp. vulgare]
gnl|UG|Ta#S52542718	25.3	58.4	1.20683	1.24e-13	3.18e-12	GO:0005840//ribosome;GO:0043231//intracellular membrane-bounded organelle;GO:0016021//integral to membrane	GO:0046872//metal ion binding;GO:0016209//antioxidant activity;GO:0050664//oxidoreductase activity, acting on NAD(P)H, oxygen as acceptor	GO:0012501//programmed cell death;GO:0006952//defense response;GO:0046683//response to organophosphorus;GO:0009913//epidermal cell differentiation;GO:0045333//cellular respiration	gi|326528857|dbj|BAJ97450.1|/0/predicted protein [Hordeum vulgare subsp. vulgare]
gnl|UG|Ta#S52543426	7.55	17.4	1.20454	2.19e-06	1.98e-05	GO:0016020//membrane	GO:0003824//catalytic activity;GO:0046914//transition metal ion binding	-	gi|326515302|dbj|BAK03564.1|/0/predicted protein [Hordeum vulgare subsp. vulgare]
gnl|UG|Ta#S18012759	15.64	36.04	1.20436	8.21e-12	1.42e-10	GO:0016020//membrane;GO:0043231//intracellular membrane-bounded organelle	GO:0044389;GO:0019787//small conjugating protein ligase activity	GO:0006261//DNA-dependent DNA replication;GO:0016044//cellular membrane organization;GO:0003006//developmental process involved in reproduction;GO:0001558//regulation of cell growth;GO:0009062//fatty acid catabolic process;GO:0035966//response to topologically incorrect protein;GO:0006511//ubiquitin-dependent protein catabolic process;GO:0016192//vesicle-mediated transport;GO:0043623//cellular pr…	gi|21554343|gb|AAM63450.1|/1.62213e-33/E2, ubiquitin-conjugating enzyme 10 (UBC10) [Arabidopsis thaliana]
gnl|UG|Ta#S26022691	9.14	20.95	1.19668	2.24e-07	2.37e-06	-	GO:0016765//transferase activity, transferring alkyl or aryl (other than methyl) groups	-	gi|23504745|emb|CAD29478.1|/4.53183e-118/glutathione transferase F5 [Triticum aestivum]
gnl|UG|Ta#S52546504	32.68	74.73	1.19328	6.15e-13	1.24e-11	GO:0043231//intracellular membrane-bounded organelle;GO:0031090//organelle membrane	GO:0032550;GO:0046914//transition metal ion binding;GO:0016639//oxidoreductase activity, acting on the CH-NH2 group of donors, NAD or NADP as acceptor	GO:0016192//vesicle-mediated transport;GO:0006575//cellular modified amino acid metabolic process;GO:0010038//response to metal ion;GO:0016044//cellular membrane organization;GO:0006970//response to osmotic stress;GO:0006595//polyamine metabolic process;GO:0009072//aromatic amino acid family metabolic process	gi|326516846|dbj|BAJ96415.1|/0/predicted protein [Hordeum vulgare subsp. vulgare]
gnl|UG|Ta#S52545299	11.42	26.09	1.19193	8.19e-09	1.03e-07	GO:0009941//chloroplast envelope;GO:0009534//chloroplast thylakoid	GO:0016709//oxidoreductase activity, acting on paired donors, with incorporation or reduction of molecular oxygen, NAD(P)H as one donor, and incorporation of one atom of oxygen	GO:0009687//abscisic acid metabolic process;GO:0009725//response to hormone stimulus;GO:0006091//generation of precursor metabolites and energy;GO:0016117//carotenoid biosynthetic process;GO:0009639//response to red or far red light;GO:0030104//water homeostasis;GO:0006950//response to stress	gi|326527621|dbj|BAK08085.1|/0/predicted protein [Hordeum vulgare subsp. vulgare]
gnl|UG|Ta#S13116116	94.52	215.86	1.1914	0	0	-	-	-	gi|326516980|dbj|BAJ96482.1|/3.49359e-07/predicted protein [Hordeum vulgare subsp. vulgare]
gnl|UG|Ta#S52543374	56.39	128.52	1.18848	0	0	-	GO:0036094//small molecule binding;GO:0004672//protein kinase activity;GO:1901363;GO:0097159//organic cyclic compound binding	GO:0044237//cellular metabolic process	gi|242089167|ref|XP_002440416.1|/1.86244e-137/hypothetical protein SORBIDRAFT_09g000636 [Sorghum bicolor]
gnl|UG|Ta#S17890526	18.62	42.43	1.18823	1.63e-13	4.03e-12	GO:0043231//intracellular membrane-bounded organelle	GO:0043169//cation binding;GO:0004721//phosphoprotein phosphatase activity;GO:0016772//transferase activity, transferring phosphorus-containing groups	GO:0006796//phosphate-containing compound metabolic process;GO:0006464//cellular protein modification process	gi|326523137|dbj|BAJ88609.1|/1.92431e-80/predicted protein [Hordeum vulgare subsp. vulgare]
gnl|UG|Ta#S16057929	37.95	86.45	1.18777	2.84e-13	6.34e-12	-	GO:0016765//transferase activity, transferring alkyl or aryl (other than methyl) groups	-	gi|23504749|emb|CAD29480.1|/7.86046e-120/glutathione transferase F1 [Triticum aestivum]
gnl|UG|Ta#S16058059	21.96	49.88	1.18358	1.98e-14	6.28e-13	GO:0043231//intracellular membrane-bounded organelle;GO:0016020//membrane	GO:0008757//S-adenosylmethionine-dependent methyltransferase activity;GO:0005515//protein binding;GO:0008171//O-methyltransferase activity	GO:0051553	gi|326495982|dbj|BAJ90613.1|/1.45057e-179/predicted protein [Hordeum vulgare subsp. vulgare]
gnl|UG|Ta#S26029057	12.82	29.11	1.18312	1.43e-09	1.95e-08	-	GO:0046872//metal ion binding	-	gi|326518692|dbj|BAJ92507.1|/9.38002e-49/predicted protein [Hordeum vulgare subsp. vulgare]
gnl|UG|Ta#S52544024	8.61	19.53	1.18161	7.56e-07	7.36e-06	GO:0043231//intracellular membrane-bounded organelle;GO:0016020//membrane	GO:0032550;GO:0004674//protein serine/threonine kinase activity	GO:0007167//enzyme linked receptor protein signaling pathway;GO:0006464//cellular protein modification process;GO:0014070//response to organic cyclic compound;GO:0006796//phosphate-containing compound metabolic process	gi|357111624|ref|XP_003557612.1|/0/PREDICTED: L-type lectin-domain containing receptor kinase IV.1-like [Brachypodium distachyon]
gnl|UG|Ta#S52543575	36.89	83.61	1.18045	5.31e-14	1.51e-12	-	-	-	gi|326508056|dbj|BAJ86771.1|/0/predicted protein [Hordeum vulgare subsp. vulgare]
gnl|UG|Ta#S52543597	14.05	31.78	1.17755	3e-10	4.43e-09	GO:0043231//intracellular membrane-bounded organelle	GO:0016874//ligase activity	-	gi|326506004|dbj|BAJ91241.1|/0/predicted protein [Hordeum vulgare subsp. vulgare]
gnl|UG|Ta#S32528020	5.27	11.89	1.17387	0.000127156	0.000796919	-	-	-	gi|297723497|ref|NP_001174112.1|/1.56046e-06/Os04g0639000 [Oryza sativa Japonica Group]
gnl|UG|Ta#S37801017	9.84	22.19	1.17318	1.55e-07	1.68e-06	GO:0043231//intracellular membrane-bounded organelle	GO:0004672//protein kinase activity;GO:0032550	GO:0006796//phosphate-containing compound metabolic process;GO:0006464//cellular protein modification process	gi|357153741|ref|XP_003576551.1|/9.10486e-41/PREDICTED: putative receptor-like protein kinase At3g47110-like [Brachypodium distachyon]
gnl|UG|Ta#S17975978	17.57	39.59	1.17202	2.4e-12	4.39e-11	-	-	-	gi|326498409|dbj|BAJ98632.1|/1.10739e-23/predicted protein [Hordeum vulgare subsp. vulgare]
gnl|UG|Ta#S17888987	52.35	117.87	1.17094	5.82e-13	1.19e-11	GO:0016020//membrane	GO:0043169//cation binding	GO:0006812//cation transport;GO:0009408//response to heat	gi|23304411|emb|CAD48128.1|/5.98758e-84/farnesylated protein 1 [Hordeum vulgare subsp. vulgare]
gnl|UG|Ta#S52543955	9.31	20.95	1.1701	3.71e-07	3.81e-06	GO:0043231//intracellular membrane-bounded organelle;GO:0016020//membrane	GO:0060089;GO:0004629//phospholipase C activity	GO:0007165//signal transduction;GO:0044238//primary metabolic process	gi|326489117|dbj|BAK01542.1|/0/predicted protein [Hordeum vulgare subsp. vulgare]
gnl|UG|Ta#S52544274	163.03	366.74	1.16962	1.05e-12	2.01e-11	GO:0043231//intracellular membrane-bounded organelle	GO:0005488//binding;GO:0003824//catalytic activity	-	gi|357117920|ref|XP_003560709.1|/7.08907e-124/PREDICTED: peroxidase 4-like [Brachypodium distachyon]
gnl|UG|Ta#S17888520	5.45	12.25	1.16845	0.000105963	0.000682232	GO:0043231//intracellular membrane-bounded organelle	GO:0097159//organic cyclic compound binding;GO:0004520//endodeoxyribonuclease activity	GO:0006259//DNA metabolic process	gi|5672692|dbj|BAA82696.1|/6.57971e-146/nuclease I [Hordeum vulgare subsp. vulgare]
gnl|UG|Ta#S52545471	139.49	313.49	1.16826	2.55e-12	4.65e-11	-	-	-	gi|326528143|dbj|BAJ89123.1|/1.93224e-67/predicted protein [Hordeum vulgare subsp. vulgare]
gnl|UG|Ta#S52542242	76.07	170.95	1.16817	1.13e-12	2.16e-11	-	GO:0003677//DNA binding;GO:0001071//nucleic acid binding transcription factor activity	GO:0006351//transcription, DNA-dependent	gi|326512578|dbj|BAJ99644.1|/6.27833e-72/predicted protein [Hordeum vulgare subsp. vulgare]
gnl|UG|Ta#S52543759	8.78	19.7	1.1659	8.88e-07	8.56e-06	-	-	-	gi|357163659|ref|XP_003579804.1|/0/PREDICTED: DDT domain-containing protein DDB_G0282237-like [Brachypodium distachyon]
gnl|UG|Ta#S26028828	18.8	42.07	1.16206	6.47e-13	1.3e-11	-	GO:0046872//metal ion binding	-	gi|326488675|dbj|BAJ97949.1|/4.9139e-34/predicted protein [Hordeum vulgare subsp. vulgare]
gnl|UG|Ta#S52547082	7.38	16.51	1.16165	7.32e-06	5.95e-05	GO:0043231//intracellular membrane-bounded organelle	-	-	gi|326520449|dbj|BAK07483.1|/2.60592e-135/predicted protein [Hordeum vulgare subsp. vulgare]
gnl|UG|Ta#S22379310	5.97	13.31	1.15671	6.13e-05	0.000415566	GO:0031224//intrinsic to membrane	GO:0016759//cellulose synthase activity;GO:0046914//transition metal ion binding	GO:0006952//defense response;GO:0000160//two-component signal transduction system (phosphorelay);GO:0030243//cellulose metabolic process;GO:0042545//cell wall modification;GO:0009755//hormone-mediated signaling pathway;GO:0045491//xylan metabolic process;GO:0009832//plant-type cell wall biogenesis	gi|357146541|ref|XP_003574029.1|/2.26691e-55/PREDICTED: cellulose synthase A catalytic subunit 7 [UDP-forming]-like [Brachypodium distachyon]
gnl|UG|Ta#S13049026	5.97	13.31	1.15671	6.13e-05	0.000415405	-	-	-	gi|297722019|ref|NP_001173373.1|/5.12543e-06/Os03g0285200 [Oryza sativa Japonica Group]
gnl|UG|Ta#S52544990	78.88	175.74	1.15571	1.6e-12	3e-11	-	GO:0016646//oxidoreductase activity, acting on the CH-NH group of donors, NAD or NADP as acceptor	GO:0006730//one-carbon metabolic process;GO:0000096//sulfur amino acid metabolic process	gi|357124307|ref|XP_003563842.1|/0/PREDICTED: probable methylenetetrahydrofolate reductase-like [Brachypodium distachyon]
gnl|UG|Ta#S52543393	7.2	15.98	1.1502	1.23e-05	9.55e-05	GO:0012505//endomembrane system;GO:0031224//intrinsic to membrane	GO:0015215//nucleotide transmembrane transporter activity;GO:0005402//cation:sugar symporter activity	GO:0006862//nucleotide transport	gi|326502712|dbj|BAJ98984.1|/0/predicted protein [Hordeum vulgare subsp. vulgare]
gnl|UG|Ta#S26026774	14.58	32.31	1.14799	4.8e-10	6.95e-09	GO:0043231//intracellular membrane-bounded organelle	-	-	gi|357126155|ref|XP_003564754.1|/1.73212e-128/PREDICTED: uncharacterized protein LOC100840902 [Brachypodium distachyon]
gnl|UG|Ta#S18012678	7.38	16.33	1.14583	1.02e-05	8.09e-05	GO:0043231//intracellular membrane-bounded organelle	GO:0046914//transition metal ion binding	GO:0006091//generation of precursor metabolites and energy	gi|326514364|dbj|BAJ96169.1|/3.95827e-60/predicted protein [Hordeum vulgare subsp. vulgare]
gnl|UG|Ta#S52544284	13.88	30.71	1.1457	1.35e-09	1.85e-08	-	-	-	gi|357122171|ref|XP_003562789.1|/1.7619e-151/PREDICTED: U-box domain-containing protein 4-like [Brachypodium distachyon]
gnl|UG|Ta#S52542922	23.37	51.48	1.13935	1.39e-13	3.51e-12	-	-	-	gi|357114368|ref|XP_003558972.1|/2.73454e-123/PREDICTED: inactive rhomboid protein 1-like [Brachypodium distachyon]
gnl|UG|Ta#S52542218	11.77	25.92	1.13895	3.06e-08	3.63e-07	GO:0016020//membrane;GO:0009536//plastid	GO:0042887;GO:0015210//uracil transmembrane transporter activity;GO:0005345//purine nucleobase transmembrane transporter activity	GO:0006863//purine nucleobase transport;GO:0042886//amide transport;GO:0015855//pyrimidine nucleobase transport	gi|326530039|dbj|BAK08299.1|/0/predicted protein [Hordeum vulgare subsp. vulgare]
gnl|UG|Ta#S52541214	9.84	21.66	1.1383	4.23e-07	4.31e-06	GO:0043231//intracellular membrane-bounded organelle	-	-	gi|357134434|ref|XP_003568822.1|/6.94734e-31/PREDICTED: uncharacterized protein LOC100844174 [Brachypodium distachyon]
gnl|UG|Ta#S52544151	21.96	48.28	1.13655	5.84e-14	1.64e-12	GO:0030312//external encapsulating structure	GO:0003824//catalytic activity;GO:0016209//antioxidant activity;GO:0043169//cation binding;GO:0046906//tetrapyrrole binding	GO:0044710;GO:0006950//response to stress;GO:0009607//response to biotic stimulus	gi|326497981|dbj|BAJ94853.1|/1.41848e-173/predicted protein [Hordeum vulgare subsp. vulgare]
gnl|UG|Ta#S13144992	7.55	16.51	1.12879	1.19e-05	9.31e-05	GO:0043231//intracellular membrane-bounded organelle	-	-	gi|195658469|gb|ACG48702.1|/2.96408e-27/hypothetical protein [Zea mays]
gnl|UG|Ta#S52544873	17.74	38.7	1.12533	1.98e-11	3.3e-10	GO:0043231//intracellular membrane-bounded organelle	-	-	gi|326493776|dbj|BAJ85350.1|/2.24038e-163/predicted protein [Hordeum vulgare subsp. vulgare]
gnl|UG|Ta#S52543875	8.08	17.57	1.12069	6.91e-06	5.68e-05	GO:0043231//intracellular membrane-bounded organelle;GO:0035770//ribonucleoprotein granule	GO:0097159//organic cyclic compound binding;GO:0036094//small molecule binding	GO:0006412//translation;GO:0009856//pollination;GO:0008380//RNA splicing	gi|326511767|dbj|BAJ92028.1|/0/predicted protein [Hordeum vulgare subsp. vulgare]
gnl|UG|Ta#S17978211	18.62	40.47	1.12	8.13e-12	1.41e-10	GO:0031224//intrinsic to membrane;GO:0009536//plastid	GO:0016759//cellulose synthase activity;GO:0046914//transition metal ion binding	GO:0030243//cellulose metabolic process;GO:0010395;GO:0009832//plant-type cell wall biogenesis	gi|326495374|dbj|BAJ85783.1|/6.31718e-47/predicted protein [Hordeum vulgare subsp. vulgare]
gnl|UG|Ta#S52541879	10.54	22.9	1.11947	2.87e-07	2.98e-06	GO:0043231//intracellular membrane-bounded organelle;GO:0031090//organelle membrane	GO:0032550;GO:0004396//hexokinase activity;GO:0046914//transition metal ion binding	GO:0006007//glucose catabolic process;GO:0010118//stomatal movement;GO:0008219//cell death;GO:0009757//hexose mediated signaling;GO:0006833//water transport;GO:0006796//phosphate-containing compound metabolic process	gi|326487217|dbj|BAJ89593.1|/0/predicted protein [Hordeum vulgare subsp. vulgare]
gnl|UG|Ta#S16205859	53.06	115.03	1.11631	5.95e-13	1.21e-11	-	-	-	gi|213138577|gb|ACJ44983.1|/3.35644e-06/BLN1-1 [Hordeum vulgare subsp. vulgare]
gnl|UG|Ta#S12923180	41.11	89.11	1.1161	5.2e-13	1.08e-11	-	GO:0043169//cation binding;GO:0016788//hydrolase activity, acting on ester bonds;GO:0005543//phospholipid binding	GO:0016044//cellular membrane organization;GO:0006605//protein targeting;GO:0007154//cell communication	gi|4101568|gb|AAD10234.1|/0/unknown [Triticum aestivum]
gnl|UG|Ta#S52541896	242.79	526.15	1.11577	5.75e-12	1.01e-10	-	-	-	gi|326521498|dbj|BAK00325.1|/7.71317e-31/predicted protein [Hordeum vulgare subsp. vulgare]
gnl|UG|Ta#S24638289	23.19	50.24	1.11533	1.64e-13	4.03e-12	GO:0012505//endomembrane system;GO:0031224//intrinsic to membrane;GO:0043231//intracellular membrane-bounded organelle	GO:0015020//glucuronosyltransferase activity	-	gi|63087730|emb|CAI93180.1|/0/glycosyltransferase [Triticum aestivum]
gnl|UG|Ta#S13137094	15.28	33.02	1.1117	8.67e-10	1.21e-08	-	-	-	gi|357132586|ref|XP_003567910.1|/7.70888e-19/PREDICTED: uncharacterized protein LOC100826225 [Brachypodium distachyon]
gnl|UG|Ta#S17898732	23.37	50.41	1.10905	1.7e-13	4.14e-12	GO:0043231//intracellular membrane-bounded organelle	-	-	gi|326503678|dbj|BAJ86345.1|/5.34269e-53/predicted protein [Hordeum vulgare subsp. vulgare]
gnl|UG|Ta#S24033196	69.92	150.35	1.10455	6.64e-13	1.33e-11	-	GO:0003676//nucleic acid binding	GO:0050896//response to stimulus;GO:0050794//regulation of cellular process;GO:0006351//transcription, DNA-dependent	gi|51702426|gb|AAU08786.1|/6.76593e-157/NAC domain transcription factor [Triticum aestivum]
gnl|UG|Ta#S52541989	22.49	48.28	1.10214	2.17e-13	5.05e-12	-	-	-	gi|326495528|dbj|BAJ85860.1|/8.93857e-31/predicted protein [Hordeum vulgare subsp. vulgare]
gnl|UG|Ta#S52542619	7.03	15.09	1.102	3.98e-05	0.000279799	-	-	-	gi|326522444|dbj|BAK07684.1|/0/predicted protein [Hordeum vulgare subsp. vulgare]
gnl|UG|Ta#S22368682	12.82	27.51	1.10156	2.77e-08	3.3e-07	-	-	-	gi|63087730|emb|CAI93180.1|/1.43256e-10/glycosyltransferase [Triticum aestivum]
gnl|UG|Ta#S13050694	15.81	33.91	1.10087	6.99e-10	9.91e-09	-	-	-	gi|326517792|dbj|BAK03814.1|/3.58907e-20/predicted protein [Hordeum vulgare subsp. vulgare]
gnl|UG|Ta#S52541031	54.46	116.8	1.10077	2.56e-13	5.84e-12	GO:0005770//late endosome;GO:0010008//endosome membrane	GO:0005488//binding	GO:0016044//cellular membrane organization;GO:0045184//establishment of protein localization;GO:0010243//response to organic nitrogen;GO:0009642//response to light intensity;GO:0016192//vesicle-mediated transport;GO:0000302//response to reactive oxygen species	gi|357155706|ref|XP_003577210.1|/2.03984e-88/PREDICTED: vacuolar protein sorting-associated protein 2 homolog 1-like [Brachypodium distachyon]
gnl|UG|Ta#S52545485	25.12	53.79	1.0985	0	0	GO:0043231//intracellular membrane-bounded organelle	-	-	gi|326498549|dbj|BAJ98702.1|/0/predicted protein [Hordeum vulgare subsp. vulgare]
gnl|UG|Ta#S17878963	13.53	28.93	1.0964	1.35e-08	1.67e-07	-	-	-	gi|326495940|dbj|BAJ90592.1|/4.75556e-28/predicted protein [Hordeum vulgare subsp. vulgare]
gnl|UG|Ta#S13045323	9.31	19.88	1.09446	2.68e-06	2.4e-05	-	-	-	gi|357116192|ref|XP_003559867.1|/6.73644e-64/PREDICTED: PRA1 family protein B4-like [Brachypodium distachyon]
gnl|UG|Ta#S13112649	65	138.64	1.09283	0	0	-	GO:0008135//translation factor activity, nucleic acid binding;GO:0070259	GO:0006412//translation	gi|413945899|gb|AFW78548.1|/2.6952e-72/protein translation factor SUI1 [Zea mays]
gnl|UG|Ta#S52541485	13.35	28.4	1.08905	2.23e-08	2.69e-07	-	-	-	gi|357129973|ref|XP_003566633.1|/5.10769e-49/PREDICTED: uncharacterized protein LOC100839806 [Brachypodium distachyon]
gnl|UG|Ta#S17979432	20.03	42.6	1.08869	7.18e-12	1.25e-10	-	-	-	gi|63087730|emb|CAI93180.1|/1.60028e-07/glycosyltransferase [Triticum aestivum]
gnl|UG|Ta#S52545916	176.39	374.38	1.08573	0	0	-	-	-	gi|357158322|ref|XP_003578090.1|/5.29267e-133/PREDICTED: protein TIFY 6B-like [Brachypodium distachyon]
gnl|UG|Ta#S43837853	40.93	86.8	1.08454	0	0	GO:0043231//intracellular membrane-bounded organelle;GO:0016020//membrane	GO:0032550;GO:0046872//metal ion binding;GO:0004697//protein kinase C activity	GO:0006464//cellular protein modification process;GO:0006970//response to osmotic stress;GO:0009755//hormone-mediated signaling pathway;GO:0006796//phosphate-containing compound metabolic process	gi|164472660|gb|ABY59012.1|/0/calcium-dependent protein kinase [Triticum aestivum]
gnl|UG|Ta#S52542983	10.72	22.72	1.08366	6.29e-07	6.19e-06	-	GO:0046873//metal ion transmembrane transporter activity	GO:0070838//divalent metal ion transport	gi|357133008|ref|XP_003568120.1|/2.90705e-148/PREDICTED: magnesium transporter NIPA2-like [Brachypodium distachyon]
gnl|UG|Ta#S12923185	37.95	80.41	1.08328	2.84e-13	6.35e-12	GO:0005618//cell wall;GO:0009536//plastid;GO:0005576//extracellular region;GO:0031225//anchored to membrane	GO:0008081//phosphoric diester hydrolase activity	GO:0048764;GO:0019400;GO:0009826//unidimensional cell growth;GO:0009664//plant-type cell wall organization;GO:0000904//cell morphogenesis involved in differentiation	gi|4104060|gb|AAD10252.1|/0/S222 [Triticum aestivum]
gnl|UG|Ta#S17890392	27.23	57.69	1.08312	3.8e-13	8.08e-12	-	GO:0046906//tetrapyrrole binding;GO:0016742//hydroxymethyl-, formyl- and related transferase activity;GO:0043168	GO:0009069//serine family amino acid metabolic process;GO:0006730//one-carbon metabolic process;GO:0010038//response to metal ion	gi|357126145|ref|XP_003564749.1|/3.15863e-66/PREDICTED: serine hydroxymethyltransferase 1-like [Brachypodium distachyon]
gnl|UG|Ta#S16058421	47.08	99.23	1.07566	1.76e-13	4.25e-12	GO:0043231//intracellular membrane-bounded organelle;GO:0005911//cell-cell junction;GO:0016020//membrane	GO:0000166//nucleotide binding;GO:0003824//catalytic activity	GO:0010243//response to organic nitrogen;GO:0014070//response to organic cyclic compound;GO:0009404//toxin metabolic process;GO:0042743//hydrogen peroxide metabolic process;GO:0009072//aromatic amino acid family metabolic process	gi|326513068|dbj|BAK03441.1|/1.45955e-174/predicted protein [Hordeum vulgare subsp. vulgare]
gnl|UG|Ta#S17980547	15.46	32.49	1.07146	3.54e-09	4.61e-08	GO:0044424//intracellular part	GO:0016841//ammonia-lyase activity	GO:0009699//phenylpropanoid biosynthetic process;GO:0006558//L-phenylalanine metabolic process	gi|9965440|gb|AAG02280.1|/3.27998e-50/inducible phenylalanine ammonia-lyase, partial [Triticum aestivum]
gnl|UG|Ta#S52541348	95.04	199.7	1.07123	0	0	GO:0009536//plastid	-	-	gi|326515242|dbj|BAK03534.1|/1.01508e-51/predicted protein [Hordeum vulgare subsp. vulgare]
gnl|UG|Ta#S52543423	6.85	14.38	1.06989	9.15e-05	0.000595436	-	GO:0016772//transferase activity, transferring phosphorus-containing groups	GO:0006796//phosphate-containing compound metabolic process	gi|357157364|ref|XP_003577773.1|/0/PREDICTED: uncharacterized protein LOC100832378 [Brachypodium distachyon]
gnl|UG|Ta#S17986452	9.14	19.17	1.06858	6.1e-06	5.08e-05	-	GO:0032550	GO:0006950//response to stress	gi|357161583|ref|XP_003579137.1|/4.01078e-17/PREDICTED: disease resistance protein RPP13-like [Brachypodium distachyon]
gnl|UG|Ta#S52542403	76.6	160.47	1.06689	4.67e-13	9.74e-12	GO:0043231//intracellular membrane-bounded organelle	GO:0004672//protein kinase activity;GO:0032550	GO:0006796//phosphate-containing compound metabolic process;GO:0006464//cellular protein modification process	gi|333385003|gb|AEF30550.1|/0/serine/threonine protein kinase Stpk-B [Triticum aestivum]
gnl|UG|Ta#S13216687	69.22	144.85	1.0653	3.77e-15	1.31e-13	-	-	GO:0009628//response to abiotic stimulus;GO:0006950//response to stress;GO:0009987//cellular process	gi|125526461|gb|EAY74575.1|/3.91755e-13/hypothetical protein OsI_02463 [Oryza sativa Indica Group]
gnl|UG|Ta#S12923197	27.41	57.34	1.06484	1.77e-13	4.28e-12	GO:0043231//intracellular membrane-bounded organelle	-	GO:0000003//reproduction	gi|4099919|gb|AAD10496.1|/1.48177e-162/pollen allergen homolog [Triticum aestivum]
gnl|UG|Ta#S17888590	17.57	36.75	1.06463	4.12e-10	5.99e-09	GO:0044444//cytoplasmic part	-	GO:0006970//response to osmotic stress	gi|326521826|dbj|BAK00489.1|/3.44688e-86/predicted protein [Hordeum vulgare subsp. vulgare]
gnl|UG|Ta#S30065905	17.74	37.1	1.06441	3.44e-10	5.05e-09	GO:0016604//nuclear body	GO:0036094//small molecule binding;GO:0097159//organic cyclic compound binding	-	gi|68035998|gb|AAY84875.1|/2.42255e-107/alternative splicing regulator [Triticum aestivum]
gnl|UG|Ta#S52544010	37.95	79.35	1.06413	2.84e-13	6.36e-12	-	GO:0016740//transferase activity	-	gi|115461963|ref|NP_001054581.1|/2.87986e-167/Os05g0136900 [Oryza sativa Japonica Group]
gnl|UG|Ta#S18011969	34.08	71.18	1.06255	5.54e-13	1.14e-11	GO:0031981//nuclear lumen;GO:0015934//large ribosomal subunit	GO:0005198//structural molecule activity	GO:0032446//protein modification by small protein conjugation;GO:0003006//developmental process involved in reproduction;GO:0010467//gene expression	gi|357113254|ref|XP_003558419.1|/4.42198e-67/PREDICTED: ubiquitin-60S ribosomal protein L40-2-like [Brachypodium distachyon]
gnl|UG|Ta#S52547101	29.51	61.6	1.06173	1.69e-13	4.11e-12	-	-	-	gi|326511255|dbj|BAJ87641.1|/6.10074e-140/predicted protein [Hordeum vulgare subsp. vulgare]
gnl|UG|Ta#S52545134	10.89	22.72	1.06096	9.87e-07	9.4e-06	-	GO:0032550;GO:0016462//pyrophosphatase activity	-	gi|326526277|dbj|BAJ97155.1|/0/predicted protein [Hordeum vulgare subsp. vulgare]
gnl|UG|Ta#S52546719	16.34	34.08	1.06052	1.97e-09	2.62e-08	GO:0044444//cytoplasmic part	GO:0016301//kinase activity;GO:0032550	GO:0006464//cellular protein modification process	gi|357135524|ref|XP_003569359.1|/0/PREDICTED: SCY1-like protein 2-like [Brachypodium distachyon]
gnl|UG|Ta#S17896966	188.68	392.66	1.05734	2.11e-12	3.89e-11	GO:0044444//cytoplasmic part	GO:0046872//metal ion binding	GO:0006637//acyl-CoA metabolic process;GO:0009605//response to external stimulus;GO:0019932//second-messenger-mediated signaling;GO:0009640//photomorphogenesis;GO:0009593//detection of chemical stimulus	gi|212722842|ref|NP_001131288.1|/2.02595e-57/uncharacterized protein LOC100192601 [Zea mays]
gnl|UG|Ta#S52545136	76.07	157.99	1.05443	1.13e-12	2.16e-11	GO:0044424//intracellular part	GO:0016841//ammonia-lyase activity	GO:0009699//phenylpropanoid biosynthetic process;GO:0006558//L-phenylalanine metabolic process	gi|326511497|dbj|BAJ87762.1|/0/predicted protein [Hordeum vulgare subsp. vulgare]
gnl|UG|Ta#S37856640	19.85	41.18	1.0528	5.5e-11	8.75e-10	-	-	-	gi|253761548|ref|XP_002489151.1|/9.3868e-36/hypothetical protein SORBIDRAFT_0016s002040 [Sorghum bicolor]
gnl|UG|Ta#S52541119	20.91	43.31	1.05051	1.86e-11	3.12e-10	-	GO:0003677//DNA binding	-	gi|326501102|dbj|BAJ98782.1|/0/predicted protein [Hordeum vulgare subsp. vulgare]
gnl|UG|Ta#S33939850	229.62	475.56	1.05038	2.93e-12	5.32e-11	GO:0030312//external encapsulating structure;GO:0031981//nuclear lumen;GO:0044444//cytoplasmic part;GO:0005576//extracellular region;GO:0016020//membrane	GO:0032550;GO:0005515//protein binding	GO:0048827//phyllome development;GO:0044267//cellular protein metabolic process;GO:0009408//response to heat;GO:0031647//regulation of protein stability;GO:0006970//response to osmotic stress;GO:0009791//post-embryonic development;GO:0051592//response to calcium ion	gi|110270498|gb|ABG57075.1|/0/heat shock protein 90 [Triticum aestivum]
gnl|UG|Ta#S52541691	161.8	334.79	1.04904	0	0	GO:0043231//intracellular membrane-bounded organelle	-	GO:0000041//transition metal ion transport	gi|326526457|dbj|BAJ97245.1|/0/predicted protein [Hordeum vulgare subsp. vulgare]
gnl|UG|Ta#S26316748	69.75	144.14	1.04721	7.01e-13	1.39e-11	GO:0044424//intracellular part	GO:0016211;GO:0032550	GO:0006541//glutamine metabolic process;GO:0071941	gi|71361902|gb|AAZ30058.1|/0/glutamine synthetase isoform GS1b [Triticum aestivum]
gnl|UG|Ta#S52544318	94.17	194.56	1.04688	0	0	-	GO:0035251//UDP-glucosyltransferase activity;GO:0019203//carbohydrate phosphatase activity	GO:0005991//trehalose metabolic process	gi|326491689|dbj|BAJ94322.1|/0/predicted protein [Hordeum vulgare subsp. vulgare]
gnl|UG|Ta#S32518673	8.08	16.69	1.04656	3.45e-05	0.000244532	-	-	GO:0006950//response to stress	gi|162414848|gb|ABX89061.1|/3.30475e-62/pathogenesis-related protein [Triticum aestivum]
gnl|UG|Ta#S52545524	106.11	218.7	1.04339	7.99e-13	1.56e-11	GO:0043231//intracellular membrane-bounded organelle	GO:0015020//glucuronosyltransferase activity;GO:0016763//transferase activity, transferring pentosyl groups	GO:0010413//glucuronoxylan metabolic process;GO:0003002//regionalization;GO:0044767;GO:0048608//reproductive structure development	gi|63087754|emb|CAI93192.1|/0/glycosyltransferase [Triticum aestivum]
gnl|UG|Ta#S17983405	8.96	18.46	1.04283	1.37e-05	0.000106498	-	GO:0016835//carbon-oxygen lyase activity	GO:0006563//L-serine metabolic process	gi|357140368|ref|XP_003571741.1|/2.48963e-36/PREDICTED: LOW QUALITY PROTEIN: cysteine synthase, chloroplastic/chromoplastic-like [Brachypodium distachyon]
gnl|UG|Ta#S26027971	8.96	18.46	1.04283	1.37e-05	0.00010645	-	-	-	gi|326523267|dbj|BAJ88674.1|/1.56726e-75/predicted protein [Hordeum vulgare subsp. vulgare]
gnl|UG|Ta#S17985920	78.88	162.43	1.04209	1.6e-12	3e-11	-	-	-	gi|326490149|dbj|BAJ94148.1|/9.33309e-36/predicted protein [Hordeum vulgare subsp. vulgare]
gnl|UG|Ta#S52543650	9.14	18.82	1.042	1.14e-05	8.96e-05	GO:0005618//cell wall;GO:0043231//intracellular membrane-bounded organelle;GO:0016020//membrane	GO:0016862//intramolecular oxidoreductase activity, interconverting keto- and enol-groups;GO:0015036//disulfide oxidoreductase activity	GO:0033554//cellular response to stress;GO:0044267//cellular protein metabolic process;GO:0019725//cellular homeostasis;GO:0018904	gi|326490389|dbj|BAJ84858.1|/0/predicted protein [Hordeum vulgare subsp. vulgare]
gnl|UG|Ta#S52545773	9.31	19.17	1.042	9.53e-06	7.62e-05	-	-	-	gi|292659258|gb|ADE34584.1|/0/NAC transcription factor NTL5 [Triticum aestivum]
gnl|UG|Ta#S22381342	33.2	68.34	1.04155	2.97e-13	6.58e-12	-	-	-	gi|357148706|ref|XP_003574865.1|/1.71311e-83/PREDICTED: polyubiquitin-like [Brachypodium distachyon]
gnl|UG|Ta#S52542577	15.28	31.42	1.04004	1.46e-08	1.8e-07	GO:0043234//protein complex;GO:0031981//nuclear lumen	GO:0003676//nucleic acid binding;GO:0030234//enzyme regulator activity	GO:0006260//DNA replication;GO:0019985//translesion synthesis	gi|326512374|dbj|BAJ99542.1|/7.08615e-144/predicted protein [Hordeum vulgare subsp. vulgare]
gnl|UG|Ta#S52545758	38.47	78.82	1.03483	3.99e-13	8.45e-12	GO:0043231//intracellular membrane-bounded organelle;GO:0030312//external encapsulating structure;GO:0044444//cytoplasmic part	GO:0016616//oxidoreductase activity, acting on the CH-OH group of donors, NAD or NADP as acceptor;GO:0000166//nucleotide binding	GO:0009226//nucleotide-sugar biosynthetic process	gi|357157440|ref|XP_003577799.1|/0/PREDICTED: UDP-glucose 6-dehydrogenase-like [Brachypodium distachyon]
gnl|UG|Ta#S52545693	7.38	15.09	1.0319	9.88e-05	0.00063891	GO:0044444//cytoplasmic part;GO:0016020//membrane	-	-	gi|326515176|dbj|BAK03501.1|/0/predicted protein [Hordeum vulgare subsp. vulgare]
gnl|UG|Ta#S17988020	37.6	76.86	1.0315	0	0	GO:0031224//intrinsic to membrane;GO:0000139//Golgi membrane	GO:0016857//racemase and epimerase activity, acting on carbohydrates and derivatives;GO:0036094//small molecule binding;GO:0048037//cofactor binding	GO:0045226//extracellular polysaccharide biosynthetic process;GO:0019318//hexose metabolic process;GO:0009226//nucleotide-sugar biosynthetic process	gi|84873494|gb|ABC67798.1|/1.13392e-90/UDP-D-xylose epimerase 2 [Hordeum vulgare]
gnl|UG|Ta#S18006889	8.08	16.51	1.03091	4.71e-05	0.000325621	GO:0043231//intracellular membrane-bounded organelle	-	GO:0014070//response to organic cyclic compound;GO:0044767	gi|226499354|ref|NP_001147027.1|/8.2527e-101/polyubiquitin containing 7 ubiquitin monomers [Zea mays]
gnl|UG|Ta#S52544667	37.95	77.4	1.02823	2.84e-13	6.34e-12	GO:0043231//intracellular membrane-bounded organelle	-	GO:0006950//response to stress	gi|326508648|dbj|BAJ95846.1|/5.29329e-159/predicted protein [Hordeum vulgare subsp. vulgare]
gnl|UG|Ta#S19133019	10.37	21.12	1.02619	4.33e-06	3.69e-05	GO:0030312//external encapsulating structure;GO:0043231//intracellular membrane-bounded organelle	-	GO:0000003//reproduction	gi|44894808|gb|AAS48885.1|/4.66579e-154/expansin EXPB8 [Triticum aestivum]
gnl|UG|Ta#S52546129	36.54	74.38	1.02544	3.45e-13	7.52e-12	-	-	-	gi|326523297|dbj|BAJ88689.1|/2.4518e-20/predicted protein [Hordeum vulgare subsp. vulgare]
gnl|UG|Ta#S52542587	15.28	31.07	1.02388	2.69e-08	3.2e-07	-	-	-	gi|357133292|ref|XP_003568260.1|/0/PREDICTED: uncharacterized protein LOC100827774 [Brachypodium distachyon]
gnl|UG|Ta#S17986407	15.64	31.78	1.02288	1.87e-08	2.28e-07	-	-	-	gi|357143211|ref|XP_003572842.1|/7.8231e-27/PREDICTED: putative F-box/LRR-repeat protein At5g41840-like [Brachypodium distachyon]
gnl|UG|Ta#S26025117	63.25	128.34	1.02083	3.91e-13	8.3e-12	GO:0009536//plastid	-	-	gi|326496895|dbj|BAJ98474.1|/2.26312e-109/predicted protein [Hordeum vulgare subsp. vulgare]
gnl|UG|Ta#S52541784	22.84	46.33	1.02038	1.18e-11	2e-10	GO:0031090//organelle membrane;GO:0043231//intracellular membrane-bounded organelle;GO:0031224//intrinsic to membrane	GO:0043168;GO:0016454	GO:0006643//membrane lipid metabolic process;GO:0040007//growth	gi|326502566|dbj|BAJ95346.1|/0/predicted protein [Hordeum vulgare subsp. vulgare]
gnl|UG|Ta#S16057913	44.62	90.35	1.01783	3.52e-13	7.6e-12	GO:0009536//plastid	GO:0043169//cation binding;GO:0032550;GO:0016301//kinase activity	GO:0032787//monocarboxylic acid metabolic process;GO:0008652//cellular amino acid biosynthetic process;GO:0006796//phosphate-containing compound metabolic process;GO:0043650	gi|326533332|dbj|BAJ93638.1|/6.37241e-140/predicted protein [Hordeum vulgare subsp. vulgare]
gnl|UG|Ta#S52544889	22.66	45.8	1.0152	1.92e-11	3.21e-10	-	GO:0046914//transition metal ion binding	-	gi|357156233|ref|XP_003577386.1|/1.02475e-131/PREDICTED: uncharacterized protein LOC100843600 [Brachypodium distachyon]
gnl|UG|Ta#S52545999	36.54	73.85	1.01512	3.45e-13	7.51e-12	-	-	GO:0045184//establishment of protein localization	gi|326511685|dbj|BAJ91987.1|/1.41097e-127/predicted protein [Hordeum vulgare subsp. vulgare]
gnl|UG|Ta#S17986512	10.37	20.95	1.01453	5.87e-06	4.91e-05	GO:0043231//intracellular membrane-bounded organelle	GO:0043169//cation binding;GO:0032550;GO:0005515//protein binding	GO:0051084//'de novo' posttranslational protein folding;GO:0007349//cellularization;GO:0048229//gametophyte development;GO:0000741//karyogamy;GO:0003006//developmental process involved in reproduction;GO:0006950//response to stress;GO:0090174	gi|357114705|ref|XP_003559136.1|/3.47533e-91/PREDICTED: chaperone protein DnaJ-like [Brachypodium distachyon]
gnl|UG|Ta#S52545801	9.14	18.46	1.01414	2.12e-05	0.000156611	GO:0016020//membrane	-	GO:0006810//transport	gi|326498283|dbj|BAJ98569.1|/0/predicted protein [Hordeum vulgare subsp. vulgare]
gnl|UG|Ta#S13043947	83.8	168.82	1.01046	0	0	-	-	-	gi|326531762|dbj|BAJ97885.1|/6.61852e-22/predicted protein [Hordeum vulgare subsp. vulgare]
gnl|UG|Ta#S52545509	36.89	74.2	1.00819	5.31e-14	1.52e-12	-	GO:0003913//DNA photolyase activity	GO:0006259//DNA metabolic process	gi|326493834|dbj|BAJ85379.1|/0/predicted protein [Hordeum vulgare subsp. vulgare]
gnl|UG|Ta#S52546518	53.23	107.04	1.00784	2.82e-13	6.32e-12	GO:0044444//cytoplasmic part;GO:0043231//intracellular membrane-bounded organelle	-	GO:0050896//response to stimulus	gi|326498675|dbj|BAK02323.1|/6.32102e-99/predicted protein [Hordeum vulgare subsp. vulgare]
gnl|UG|Ta#S52545438	74.31	149.29	1.00649	2.04e-13	4.84e-12	GO:0043231//intracellular membrane-bounded organelle	GO:0015020//glucuronosyltransferase activity	GO:0009832//plant-type cell wall biogenesis;GO:0010413//glucuronoxylan metabolic process	gi|472232596|emb|CCV01573.1|/0/GT47_2D [Triticum aestivum]
gnl|UG|Ta#S12970107	13.35	26.8	1.00539	3.59e-07	3.7e-06	GO:0043231//intracellular membrane-bounded organelle	GO:0046914//transition metal ion binding;GO:0016491//oxidoreductase activity;GO:0046906//tetrapyrrole binding	GO:0044710	gi|357130563|ref|XP_003566917.1|/2.05521e-58/PREDICTED: secologanin synthase-like [Brachypodium distachyon]
gnl|UG|Ta#S17975824	27.06	54.32	1.00532	6.19e-13	1.25e-11	-	-	-	gi|63087730|emb|CAI93180.1|/1.79758e-08/glycosyltransferase [Triticum aestivum]
gnl|UG|Ta#S52540989	10.89	21.83	1.00331	4.59e-06	3.9e-05	-	GO:0016620//oxidoreductase activity, acting on the aldehyde or oxo group of donors, NAD or NADP as acceptor;GO:0036094//small molecule binding;GO:0048037//cofactor binding	GO:0009699//phenylpropanoid biosynthetic process;GO:0006950//response to stress	gi|90902167|gb|ABE01883.1|/7.27737e-158/cinnamoyl-CoA reductase [Triticum aestivum]
gnl|UG|Ta#S13210187	123.68	247.81	1.00262	3.16e-13	6.96e-12	GO:0015934//large ribosomal subunit;GO:0031981//nuclear lumen	GO:0005198//structural molecule activity	GO:0010467//gene expression	gi|326532606|dbj|BAK05232.1|/2.14591e-51/predicted protein [Hordeum vulgare subsp. vulgare]
gnl|UG|Ta#S52544534	10.19	20.41	1.00212	9.55e-06	7.63e-05	-	-	-	gi|326511128|dbj|BAJ87578.1|/0/predicted protein [Hordeum vulgare subsp. vulgare]
gnl|UG|Ta#S52546339	18.8	37.63	1.00115	1.8e-09	2.41e-08	GO:0016020//membrane;GO:0043231//intracellular membrane-bounded organelle	GO:0005515//protein binding	-	gi|326519899|dbj|BAK03874.1|/0/predicted protein [Hordeum vulgare subsp. vulgare]
gnl|UG|Ta#S24130388	114.02	228.11	1.00044	2.16e-12	3.96e-11	GO:0043231//intracellular membrane-bounded organelle;GO:0044444//cytoplasmic part;GO:0016020//membrane	GO:0032550;GO:0004702//receptor signaling protein serine/threonine kinase activity	GO:0007243//intracellular protein kinase cascade;GO:0006464//cellular protein modification process;GO:0009755//hormone-mediated signaling pathway;GO:0006796//phosphate-containing compound metabolic process;GO:0006950//response to stress	gi|84795226|gb|ABC65849.1|/0/mitogen-activated protein kinase MAPK1e [Triticum aestivum]
gnl|UG|Ta#S17972668	8.61	17.22	1	5e-05	0.000343022	-	-	-	gi|63087730|emb|CAI93180.1|/1.8586e-10/glycosyltransferase [Triticum aestivum]
gnl|UG|Ta#S37867351	9.14	18.28	1	2.88e-05	0.000206874	-	-	-	gi|326510609|dbj|BAJ87521.1|/6.13822e-20/predicted protein [Hordeum vulgare subsp. vulgare]

## Sheet: SR 0.5h specifficlly up-
Sequence ID	TPM-SRCK	TPM-SR0.5	Log2 Ratio(SR0.5R/SRCK)	P-Value	FDR	GO component	GO function	GO process	blast nr
gnl|UG|Ta#S32510024	1.23	22.54	4.19576	9.62e-06	7.67e-05	-	-	-	gi|326515298|dbj|BAK03562.1|/1.39178e-09/predicted protein [Hordeum vulgare subsp. vulgare]
gnl|UG|Ta#S17888451	0.01	9.41	9.87805	6.66e-16	2.4e-14	-	-	-	gi|357162720|ref|XP_003579501.1|/2.12402e-74/PREDICTED: transcription factor bHLH35-like [Brachypodium distachyon]
gnl|UG|Ta#S16245996	0.35	8.52	4.60543	0.00011652	0.000742799	-	-	-	gi|326503138|dbj|BAJ99194.1|/3.78618e-18/predicted protein [Hordeum vulgare subsp. vulgare]
gnl|UG|Ta#S17888531	0.01	6.39	9.31967	1.2e-11	2.04e-10	-	-	-	gi|326518048|dbj|BAK07276.1|/5.43987e-28/predicted protein [Hordeum vulgare subsp. vulgare]
gnl|UG|Ta#S52545364	0.01	3.02	8.2384	6.95e-06	5.69e-05	-	-	-	gi|326523805|dbj|BAJ93073.1|/0/predicted protein [Hordeum vulgare subsp. vulgare]
gnl|UG|Ta#S17978812	0.01	9.05	9.82177	8.88e-16	3.17e-14	-	-	-	gi|63087730|emb|CAI93180.1|/4.16937e-11/glycosyltransferase [Triticum aestivum]
gnl|UG|Ta#S17980578	0.01	5.15	9.00843	1.59e-09	2.16e-08	GO:0044424//intracellular part	GO:0005515//protein binding	GO:0009642//response to light intensity;GO:0006970//response to osmotic stress;GO:0044267//cellular protein metabolic process;GO:0000302//response to reactive oxygen species	gi|147225046|emb|CAI96499.1|/1.33672e-64/17.5kDa heat-shock protein [Triticum dicoccoides]
gnl|UG|Ta#S17888138	1.05	8.7	3.05063	1.67e-05	0.00012649	-	GO:0005543//phospholipid binding	GO:0006351//transcription, DNA-dependent;GO:0003006//developmental process involved in reproduction;GO:0032958//inositol phosphate biosynthetic process	gi|26017213|dbj|BAC41494.1|/4.95443e-83/cold regulated protein [Triticum aestivum]
gnl|UG|Ta#S26029106	0.35	8.52	4.60543	0.00011652	0.000741445	GO:0043231//intracellular membrane-bounded organelle	GO:0046872//metal ion binding;GO:0001871;GO:0004672//protein kinase activity;GO:0032550	GO:0006796//phosphate-containing compound metabolic process;GO:0006464//cellular protein modification process	gi|63175650|gb|AAY34783.1|/2.10483e-122/wall-associated kinase 3 [Triticum aestivum]
gnl|UG|Ta#S13051031	0.53	7.1	3.74375	7.47e-05	0.000495685	-	-	GO:0009628//response to abiotic stimulus;GO:0006950//response to stress	gi|14009833|gb|AAK51797.1|AF350423_1/1.18909e-60/small heat shock protein HSP17.8 [Triticum aestivum]
gnl|UG|Ta#S18006012	0.88	4.79	2.44445	8.7e-05	0.00056867	-	-	-	gi|326487484|dbj|BAJ89726.1|/8.65988e-50/predicted protein [Hordeum vulgare subsp. vulgare]
gnl|UG|Ta#S52544833	0.01	2.31	7.85175	0.000113502	0.000726743	-	-	-	gi|326499828|dbj|BAJ90749.1|/1.77456e-90/predicted protein [Hordeum vulgare subsp. vulgare]
gnl|UG|Ta#S22370773	0.01	3.2	8.32193	3.46e-06	3e-05	-	-	-	gi|242072718|ref|XP_002446295.1|/4.09262e-64/hypothetical protein SORBIDRAFT_06g013760 [Sorghum bicolor]
gnl|UG|Ta#S17978474	0.35	5.68	4.02046	0.000116551	0.00073868	GO:0043234//protein complex	GO:0003723//RNA binding	GO:0031124//mRNA 3'-end processing;GO:0007568//aging	gi|326505750|dbj|BAJ95546.1|/6.1536e-60/predicted protein [Hordeum vulgare subsp. vulgare]
gnl|UG|Ta#S32602761	0.35	13.14	5.23047	0.00011652	0.000743886	GO:0043231//intracellular membrane-bounded organelle	GO:0046914//transition metal ion binding	-	gi|326519658|dbj|BAK00202.1|/1.19785e-54/predicted protein [Hordeum vulgare subsp. vulgare]
gnl|UG|Ta#S22364747	0.53	4.97	3.22918	7.69e-05	0.000508544	-	-	-	gi|63087730|emb|CAI93180.1|/8.39849e-11/glycosyltransferase [Triticum aestivum]
gnl|UG|Ta#S22380703	1.93	7.81	2.01672	5.43e-06	4.56e-05	-	GO:0005488//binding	GO:0003006//developmental process involved in reproduction;GO:0044707	gi|357130579|ref|XP_003566925.1|/3.95316e-38/PREDICTED: ZF-HD homeobox protein At4g24660-like [Brachypodium distachyon]
gnl|UG|Ta#S17883312	0.35	4.08	3.54314	0.000125869	0.000790837	GO:0043231//intracellular membrane-bounded organelle	GO:0005488//binding	GO:0006984//ER-nucleus signaling pathway;GO:0007243//intracellular protein kinase cascade;GO:0010243//response to organic nitrogen;GO:0009755//hormone-mediated signaling pathway;GO:0006605//protein targeting;GO:0009791//post-embryonic development;GO:0006972//hyperosmotic response;GO:0009626//plant-type hypersensitive response;GO:0048229//gametophyte development;GO:0009694//jasmonic acid metabolic…	gi|357158589|ref|XP_003578176.1|/2.0684e-18/PREDICTED: protein TIFY 10A-like [Brachypodium distachyon]
gnl|UG|Ta#S13022838	0.01	3.91	8.61102	2.12e-07	2.24e-06	-	-	-	gi|326515360|dbj|BAK03593.1|/1.3412e-62/predicted protein [Hordeum vulgare subsp. vulgare]
gnl|UG|Ta#S37960442	0.01	5.15	9.00843	1.59e-09	2.15e-08	GO:0044424//intracellular part	GO:0043169//cation binding;GO:0035250//UDP-galactosyltransferase activity	GO:0009725//response to hormone stimulus;GO:0009642//response to light intensity;GO:0006970//response to osmotic stress;GO:0000302//response to reactive oxygen species;GO:0019318//hexose metabolic process	gi|139001818|dbj|BAF51566.1|/9.64575e-179/galactinol synthase [Triticum aestivum]
gnl|UG|Ta#S12962143	1.58	7.1	2.16789	7.8e-06	6.33e-05	-	-	-	gi|297727155|ref|NP_001175941.1|/2.74625e-06/Os09g0515550 [Oryza sativa Japonica Group]
gnl|UG|Ta#S22388739	0.53	4.97	3.22918	7.69e-05	0.000508351	-	-	-	gi|326501576|dbj|BAK02577.1|/1.92891e-08/predicted protein [Hordeum vulgare subsp. vulgare]
gnl|UG|Ta#S24513530	3.87	12.78	1.72348	1.13e-07	1.25e-06	-	GO:0016709//oxidoreductase activity, acting on paired donors, with incorporation or reduction of molecular oxygen, NAD(P)H as one donor, and incorporation of one atom of oxygen;GO:0000166//nucleotide binding	GO:0044710	gi|326527419|dbj|BAK07984.1|/1.96016e-94/predicted protein [Hordeum vulgare subsp. vulgare]
gnl|UG|Ta#S13178785	0.35	8.34	4.57462	0.00011652	0.000743342	-	-	-	gi|293612218|gb|ADE48538.1|/3.85643e-17/hypothetical protein 2383A24.5 [Triticum aestivum]
gnl|UG|Ta#S52543172	1.05	6.57	2.6455	1.75e-05	0.000131329	GO:0043231//intracellular membrane-bounded organelle	GO:0016741	GO:0008152//metabolic process;GO:0010038//response to metal ion	gi|326492179|dbj|BAJ98314.1|/1.23807e-141/predicted protein [Hordeum vulgare subsp. vulgare]
gnl|UG|Ta#S32544977	0.01	6.21	9.27845	2.41e-11	3.96e-10	-	-	-	gi|326524684|dbj|BAK04278.1|/5.63326e-43/predicted protein [Hordeum vulgare subsp. vulgare]
gnl|UG|Ta#S37941728	0.01	2.66	8.05528	2.81e-05	0.000203647	GO:0044424//intracellular part	GO:0016841//ammonia-lyase activity	GO:0009699//phenylpropanoid biosynthetic process;GO:0006558//L-phenylalanine metabolic process	gi|2052090|emb|CAA89005.1|/1.52891e-128/phenylalanine ammonia-lyase [Hordeum vulgare subsp. vulgare]
gnl|UG|Ta#S17989562	0.35	4.79	3.7746	0.000117278	0.000741937	-	-	GO:0006595//polyamine metabolic process	gi|326503090|dbj|BAJ99170.1|/7.38694e-124/predicted protein [Hordeum vulgare subsp. vulgare]
gnl|UG|Ta#S12967861	0.01	3.2	8.32193	3.46e-06	3e-05	-	-	-	gi|326529229|dbj|BAK01008.1|/2.08853e-15/predicted protein [Hordeum vulgare subsp. vulgare]
gnl|UG|Ta#S37946780	0.01	3.91	8.61102	2.12e-07	2.24e-06	-	GO:0016831//carboxy-lyase activity;GO:0043168	GO:0019752//carboxylic acid metabolic process	gi|42794042|dbj|BAD11768.1|/2.01154e-98/tryptophan decarboxylase [Hordeum vulgare subsp. spontaneum]
gnl|UG|Ta#S37833134	0.01	3.02	8.2384	6.95e-06	5.69e-05	GO:0044424//intracellular part	GO:0016841//ammonia-lyase activity	GO:0009699//phenylpropanoid biosynthetic process;GO:0006558//L-phenylalanine metabolic process	gi|326510355|dbj|BAJ87394.1|/6.36971e-83/predicted protein [Hordeum vulgare subsp. vulgare]
gnl|UG|Ta#S37852473	0.01	4.26	8.73471	5.23e-08	6.02e-07	-	-	-	gi|326499101|dbj|BAK06041.1|/5.58161e-08/predicted protein [Hordeum vulgare subsp. vulgare]
gnl|UG|Ta#S22365647	5.45	173.43	4.99195	3.57e-12	6.41e-11	-	-	-	gi|357162720|ref|XP_003579501.1|/4.99003e-06/PREDICTED: transcription factor bHLH35-like [Brachypodium distachyon]
gnl|UG|Ta#S52543963	0.01	2.66	8.05528	2.81e-05	0.000203562	-	GO:0016757//transferase activity, transferring glycosyl groups	-	gi|326526475|dbj|BAJ97254.1|/0/predicted protein [Hordeum vulgare subsp. vulgare]
gnl|UG|Ta#S12990372	0.01	2.31	7.85175	0.000113502	0.00072701	GO:0031224//intrinsic to membrane	GO:0008509//anion transmembrane transporter activity	GO:0015696//ammonium transport	gi|75159238|sp|Q8S233.1|AMT23_ORYSJ/2.23196e-47/RecName: Full=Ammonium transporter 2 member 3; Short=OsAMT2;3
gnl|UG|Ta#S17889320	0.88	7.46	3.0836	2.84e-05	0.000204562	-	-	-	gi|121489505|emb|CAJ56055.1|/4.29682e-24/dehydrin 1 [Aegilops umbellulata]
gnl|UG|Ta#S17971983	0.01	4.79	8.90388	6.44e-09	8.22e-08	GO:0043231//intracellular membrane-bounded organelle;GO:0030312//external encapsulating structure	GO:0004175//endopeptidase activity	-	gi|115445475|ref|NP_001046517.1|/1.14925e-34/Os02g0269600 [Oryza sativa Japonica Group]
gnl|UG|Ta#S26025155	0.35	23.25	6.05373	0.00011652	0.000743614	-	-	-	gi|357134325|ref|XP_003568768.1|/4.27135e-52/PREDICTED: 18 kDa seed maturation protein-like [Brachypodium distachyon]
gnl|UG|Ta#S13043420	0.35	52.19	7.22027	0.00011652	0.000741174	-	GO:0046914//transition metal ion binding;GO:0016705//oxidoreductase activity, acting on paired donors, with incorporation or reduction of molecular oxygen;GO:0016701//oxidoreductase activity, acting on single donors with incorporation of molecular oxygen	GO:0044710;GO:0009628//response to abiotic stimulus	gi|326489605|dbj|BAK01783.1|/1.93846e-91/predicted protein [Hordeum vulgare subsp. vulgare]
gnl|UG|Ta#S17976942	4.04	11.36	1.49154	6.8e-06	5.6e-05	-	-	-	gi|189172007|gb|ACD80359.1|/8.15416e-17/WRKY14 transcription factor [Triticum aestivum]
gnl|UG|Ta#S32735471	0.01	3.73	8.54303	4.25e-07	4.32e-06	-	-	-	gi|77554767|gb|ABA97563.1|/8.27744e-12/retrotransposon protein, putative, unclassified [Oryza sativa Japonica Group]
gnl|UG|Ta#S37887923	1.05	10.83	3.36657	1.67e-05	0.000127092	-	-	-	gi|326503456|dbj|BAJ86234.1|/1.03046e-50/predicted protein [Hordeum vulgare subsp. vulgare]
gnl|UG|Ta#S52541820	4.04	37.99	3.23319	5.26e-10	7.58e-09	-	GO:0003824//catalytic activity	GO:0044710	gi|326502816|dbj|BAJ99036.1|/0/predicted protein [Hordeum vulgare subsp. vulgare]
gnl|UG|Ta#S12958918	0.01	9.23	9.85019	6.66e-16	2.41e-14	-	-	-	gi|357163866|ref|XP_003579872.1|/1.74256e-16/PREDICTED: uncharacterized protein LOC100838435 [Brachypodium distachyon]
gnl|UG|Ta#S52542152	5.45	46.69	3.09879	3.57e-12	6.42e-11	-	-	-	gi|326488561|dbj|BAJ93949.1|/4.44353e-69/predicted protein [Hordeum vulgare subsp. vulgare]
gnl|UG|Ta#S13116049	1.05	13.85	3.72142	1.67e-05	0.000126704	-	-	-	gi|357120015|ref|XP_003561727.1|/7.0162e-11/PREDICTED: uncharacterized protein LOC100836834 [Brachypodium distachyon]
gnl|UG|Ta#S37912783	4.57	14.02	1.61722	1.07e-07	1.19e-06	GO:0043231//intracellular membrane-bounded organelle	GO:0003824//catalytic activity	-	gi|326496653|dbj|BAJ98353.1|/3.29155e-32/predicted protein [Hordeum vulgare subsp. vulgare]
gnl|UG|Ta#S22391681	1.23	37.99	4.94889	9.62e-06	7.65e-05	-	-	-	gi|63087730|emb|CAI93180.1|/1.44205e-10/glycosyltransferase [Triticum aestivum]
gnl|UG|Ta#S37937204	6.15	18.82	1.61361	7.66e-10	1.08e-08	-	-	-	gi|326523747|dbj|BAJ93044.1|/9.2307e-36/predicted protein [Hordeum vulgare subsp. vulgare]
gnl|UG|Ta#S13043282	4.92	44.73	3.18451	2.22e-11	3.67e-10	-	-	-	gi|326514138|dbj|BAJ92219.1|/3.31947e-16/predicted protein [Hordeum vulgare subsp. vulgare]
gnl|UG|Ta#S25791159	0.35	7.1	4.34239	0.00011652	0.000740636	-	-	-	gi|57233444|gb|AAW48295.1|/0/pore-forming toxin-like protein Hfr-2 [Triticum aestivum]
gnl|UG|Ta#S17982895	2.81	34.26	3.60788	4.36e-08	5.08e-07	-	-	GO:0009628//response to abiotic stimulus;GO:0006950//response to stress	gi|147225046|emb|CAI96499.1|/3.58638e-67/17.5kDa heat-shock protein [Triticum dicoccoides]
gnl|UG|Ta#S52541008	5.97	62.49	3.38782	6.85e-13	1.36e-11	-	GO:0016853//isomerase activity	-	gi|326522016|dbj|BAK04136.1|/0/predicted protein [Hordeum vulgare subsp. vulgare]
gnl|UG|Ta#S52541241	13.18	192.07	3.86521	0	0	-	-	-	gi|326510291|dbj|BAJ87362.1|/4.77499e-67/predicted protein [Hordeum vulgare subsp. vulgare]
gnl|UG|Ta#S26025514	2.46	19.35	2.9756	1.51e-07	1.64e-06	-	-	-	gi|326490752|dbj|BAJ90043.1|/1.94312e-60/predicted protein [Hordeum vulgare subsp. vulgare]
gnl|UG|Ta#S12923273	3.69	21.3	2.52916	1.87e-09	2.51e-08	GO:0043231//intracellular membrane-bounded organelle;GO:0044444//cytoplasmic part	GO:0016462//pyrophosphatase activity;GO:0032550	GO:0009642//response to light intensity;GO:0044267//cellular protein metabolic process;GO:0009408//response to heat;GO:0000302//response to reactive oxygen species	gi|6013196|gb|AAF01280.1|AF174433_1/0/heat shock protein 101 [Triticum aestivum]
gnl|UG|Ta#S15824247	4.04	18.46	2.19198	5.26e-10	7.57e-09	-	-	-	gi|326514030|dbj|BAJ92165.1|/9.04205e-49/predicted protein [Hordeum vulgare subsp. vulgare]
gnl|UG|Ta#S13043369	6.32	116.8	4.20797	2.89e-13	6.42e-12	GO:0043231//intracellular membrane-bounded organelle;GO:0030312//external encapsulating structure	GO:0004175//endopeptidase activity;GO:0005515//protein binding	GO:0019538//protein metabolic process;GO:0044092//negative regulation of molecular function	gi|326528621|dbj|BAJ97332.1|/6.20971e-124/predicted protein [Hordeum vulgare subsp. vulgare]
gnl|UG|Ta#S13044720	1.41	13.31	3.23874	5.46e-06	4.57e-05	-	-	-	gi|357165799|ref|XP_003580497.1|/7.26069e-25/PREDICTED: uncharacterized protein LOC100823946 [Brachypodium distachyon]
gnl|UG|Ta#S22371799	1.23	13.14	3.41724	9.62e-06	7.65e-05	-	GO:0004497//monooxygenase activity;GO:0000166//nucleotide binding	-	gi|255091050|gb|ACU00679.1|/4.16828e-79/putative protein [Triticum aestivum]
gnl|UG|Ta#S12991571	0.7	14.38	4.36056	4.69e-05	0.00032482	-	-	GO:0007275//multicellular organismal development;GO:0010033//response to organic substance	gi|357143190|ref|XP_003572834.1|/4.75006e-17/PREDICTED: RING-H2 finger protein ATL80-like [Brachypodium distachyon]
gnl|UG|Ta#S16211567	2.64	10.65	2.01224	1.58e-07	1.71e-06	GO:0043231//intracellular membrane-bounded organelle	GO:0003676//nucleic acid binding;GO:0016491//oxidoreductase activity;GO:0005515//protein binding	-	gi|326501126|dbj|BAJ98794.1|/2.55563e-19/predicted protein [Hordeum vulgare subsp. vulgare]
gnl|UG|Ta#S52541836	1.76	14.73	3.06511	1.7e-06	1.56e-05	-	-	-	gi|357166985|ref|XP_003580948.1|/4.23558e-49/PREDICTED: putative disease resistance RPP13-like protein 1-like [Brachypodium distachyon]
gnl|UG|Ta#S17888197	12.82	61.95	2.27271	0	0	-	-	-	gi|326530794|dbj|BAK01195.1|/2.48031e-13/predicted protein [Hordeum vulgare subsp. vulgare]
gnl|UG|Ta#S52546598	6.85	19.88	1.53714	1.03e-09	1.42e-08	GO:0043231//intracellular membrane-bounded organelle	GO:0016740//transferase activity	-	gi|326494006|dbj|BAJ85465.1|/2.69143e-174/predicted protein [Hordeum vulgare subsp. vulgare]
gnl|UG|Ta#S52543152	5.09	35.15	2.78779	1.2e-11	2.03e-10	-	-	-	gi|125491393|gb|ABN43183.1|/1.65587e-118/WRKY transcription factor [Triticum aestivum]
gnl|UG|Ta#S52543635	4.04	32.84	3.02303	5.26e-10	7.58e-09	-	GO:0003824//catalytic activity	-	gi|326504962|dbj|BAK06772.1|/4.42885e-172/predicted protein [Hordeum vulgare subsp. vulgare]
gnl|UG|Ta#S32600900	0.53	15.98	4.91413	7.47e-05	0.000495866	GO:0043231//intracellular membrane-bounded organelle	GO:0046914//transition metal ion binding;GO:0016836//hydro-lyase activity	GO:0044699	gi|326524235|dbj|BAK00501.1|/1.24074e-100/predicted protein [Hordeum vulgare subsp. vulgare]
gnl|UG|Ta#S52543483	7.03	16.86	1.26201	1.29e-06	1.21e-05	GO:0043231//intracellular membrane-bounded organelle;GO:0031224//intrinsic to membrane;GO:0012505//endomembrane system	GO:0005488//binding	GO:0006984//ER-nucleus signaling pathway;GO:0007243//intracellular protein kinase cascade;GO:0009755//hormone-mediated signaling pathway;GO:0006605//protein targeting;GO:0006915//apoptotic process;GO:0006631//fatty acid metabolic process;GO:0009626//plant-type hypersensitive response;GO:0009627//systemic acquired resistance	gi|301318126|gb|ADK66978.1|/4.12072e-112/Bax inhibitor 1-like protein [Triticum aestivum]
gnl|UG|Ta#S52547023	3.87	29.29	2.92	9.93e-10	1.38e-08	-	-	-	gi|326522210|dbj|BAK04233.1|/3.06508e-158/predicted protein [Hordeum vulgare subsp. vulgare]
gnl|UG|Ta#S12923178	4.57	49.7	3.44298	7.84e-11	1.23e-09	-	-	GO:0006950//response to stress	gi|4138869|gb|AAD03604.1|/1.003e-97/small heat shock protein Hsp23.5 [Triticum aestivum]
gnl|UG|Ta#S24513503	1.23	26.98	4.45516	9.62e-06	7.65e-05	GO:0005743//mitochondrial inner membrane	GO:0046872//metal ion binding;GO:0050136//NADH dehydrogenase (quinone) activity;GO:0000166//nucleotide binding	GO:0044710	gi|326493954|dbj|BAJ85439.1|/1.68025e-90/predicted protein [Hordeum vulgare subsp. vulgare]
gnl|UG|Ta#S37856341	0.01	5.15	9.00843	1.59e-09	2.16e-08	GO:0043231//intracellular membrane-bounded organelle	GO:0046914//transition metal ion binding	-	gi|326519658|dbj|BAK00202.1|/1.11527e-47/predicted protein [Hordeum vulgare subsp. vulgare]
gnl|UG|Ta#S52545668	2.64	48.28	4.19282	8.12e-08	9.14e-07	GO:0043231//intracellular membrane-bounded organelle;GO:0044444//cytoplasmic part	GO:0016160//amylase activity	GO:0005982//starch metabolic process;GO:0006950//response to stress	gi|326512280|dbj|BAJ96121.1|/0/predicted protein [Hordeum vulgare subsp. vulgare]
gnl|UG|Ta#S37933317	3.69	100.3	4.76456	1.87e-09	2.51e-08	-	GO:0003677//DNA binding;GO:0001071//nucleic acid binding transcription factor activity	GO:0006351//transcription, DNA-dependent	gi|326510681|dbj|BAJ87557.1|/6.08383e-80/predicted protein [Hordeum vulgare subsp. vulgare]
gnl|UG|Ta#S37808479	3.87	36.92	3.254	9.93e-10	1.38e-08	-	-	-	gi|326498907|dbj|BAK02439.1|/1.43313e-18/predicted protein [Hordeum vulgare subsp. vulgare]
gnl|UG|Ta#S22385021	0.53	3.91	2.8831	0.000153864	0.000943959	-	-	-	gi|63087730|emb|CAI93180.1|/6.43049e-11/glycosyltransferase [Triticum aestivum]
gnl|UG|Ta#S52542561	2.64	9.94	1.91271	6.05e-07	5.96e-06	GO:0043231//intracellular membrane-bounded organelle	GO:0005319//lipid transporter activity;GO:0008289//lipid binding	GO:0009696//salicylic acid metabolic process;GO:0006984//ER-nucleus signaling pathway;GO:0010243//response to organic nitrogen;GO:0006869//lipid transport;GO:0009755//hormone-mediated signaling pathway;GO:0006605//protein targeting;GO:0002252;GO:0009408//response to heat;GO:0009626//plant-type hypersensitive response	gi|310656734|gb|ADP02173.1|/2.52827e-110/GLTP domain-containing protein [Triticum aestivum]
gnl|UG|Ta#S26025071	6.5	24.5	1.91427	2.08e-13	4.88e-12	GO:0043231//intracellular membrane-bounded organelle	GO:0001071//nucleic acid binding transcription factor activity;GO:0003677//DNA binding	GO:0016101//diterpenoid metabolic process;GO:0006950//response to stress	gi|394997085|gb|AFN44008.1|/1.91732e-52/WRKY79 transcription factor [Triticum aestivum]
gnl|UG|Ta#S38990008	0.88	7.1	3.01224	2.84e-05	0.000204659	-	GO:0016746//transferase activity, transferring acyl groups	-	gi|150246873|emb|CAM96511.1|/0/putative PF02458-family acyl transferase 1 [Triticum aestivum]
gnl|UG|Ta#S16232456	0.35	4.44	3.66513	0.000119195	0.000752699	GO:0043231//intracellular membrane-bounded organelle	-	GO:0006950//response to stress	gi|4138869|gb|AAD03604.1|/3.63818e-40/small heat shock protein Hsp23.5 [Triticum aestivum]
gnl|UG|Ta#S52543346	2.81	21.83	2.95767	4.36e-08	5.07e-07	GO:0043231//intracellular membrane-bounded organelle	-	-	gi|357122421|ref|XP_003562914.1|/2.914e-67/PREDICTED: F-box protein SKIP27-like isoform 1 [Brachypodium distachyon]
gnl|UG|Ta#S52543857	3.87	17.04	2.13852	9.94e-10	1.38e-08	-	-	GO:0006796//phosphate-containing compound metabolic process;GO:0019637//organophosphate metabolic process;GO:0044710;GO:0044238//primary metabolic process	gi|326523509|dbj|BAJ92925.1|/0/predicted protein [Hordeum vulgare subsp. vulgare]
gnl|UG|Ta#S32508840	3.16	22.72	2.84597	1.25e-08	1.54e-07	-	-	-	gi|357129312|ref|XP_003566308.1|/8.7471e-07/PREDICTED: uncharacterized protein LOC100843957 [Brachypodium distachyon]
gnl|UG|Ta#S52547079	1.05	25.92	4.6256	1.67e-05	0.00012687	GO:0043231//intracellular membrane-bounded organelle	GO:0004175//endopeptidase activity	GO:0019538//protein metabolic process	gi|313660970|emb|CBX26640.1|/0/vacuolar processing enzyme 2d [Hordeum vulgare subsp. vulgare]
gnl|UG|Ta#S52544199	1.41	6.04	2.09885	4.18e-05	0.000292639	-	-	-	gi|357167377|ref|XP_003581133.1|/2.02028e-48/PREDICTED: uncharacterized protein LOC100844951 [Brachypodium distachyon]
gnl|UG|Ta#S22384696	35.66	225.27	2.65928	2.37e-13	5.46e-12	GO:0043231//intracellular membrane-bounded organelle	GO:0046914//transition metal ion binding	-	gi|326519658|dbj|BAK00202.1|/3.03812e-46/predicted protein [Hordeum vulgare subsp. vulgare]
gnl|UG|Ta#S52546325	61.14	177.16	1.53486	3.11e-14	9.35e-13	-	-	-	gi|357136108|ref|XP_003569648.1|/0/PREDICTED: uncharacterized protein LOC100838789 [Brachypodium distachyon]
gnl|UG|Ta#S37895532	2.64	26.63	3.33444	8.12e-08	9.13e-07	-	-	-	gi|357125410|ref|XP_003564387.1|/2.96404e-30/PREDICTED: uncharacterized protein LOC100831522 [Brachypodium distachyon]
gnl|UG|Ta#S50379897	0.01	4.26	8.73471	5.23e-08	6.02e-07	GO:0031224//intrinsic to membrane;GO:0043231//intracellular membrane-bounded organelle	GO:0005515//protein binding	GO:0006950//response to stress;GO:0016265//death	gi|326505770|dbj|BAJ91124.1|/2.19127e-103/predicted protein [Hordeum vulgare subsp. vulgare]
gnl|UG|Ta#S17986407	15.64	31.78	1.02288	1.87e-08	2.28e-07	-	-	-	gi|357143211|ref|XP_003572842.1|/7.8231e-27/PREDICTED: putative F-box/LRR-repeat protein At5g41840-like [Brachypodium distachyon]
gnl|UG|Ta#S17890596	24.42	248.88	3.34932	1.96e-13	4.67e-12	GO:0009526//plastid envelope	GO:0016705//oxidoreductase activity, acting on paired donors, with incorporation or reduction of molecular oxygen	GO:0006633//fatty acid biosynthetic process;GO:0009628//response to abiotic stimulus;GO:0006950//response to stress	gi|326498669|dbj|BAK02320.1|/9.70671e-62/predicted protein [Hordeum vulgare subsp. vulgare]
gnl|UG|Ta#S13040567	13.88	33.37	1.26554	7.98e-12	1.38e-10	GO:0043231//intracellular membrane-bounded organelle	GO:0016772//transferase activity, transferring phosphorus-containing groups	-	gi|326517932|dbj|BAK07218.1|/1.69421e-29/predicted protein [Hordeum vulgare subsp. vulgare]
gnl|UG|Ta#S32539897	2.81	26.98	3.26325	4.36e-08	5.08e-07	GO:0043231//intracellular membrane-bounded organelle	GO:0036094//small molecule binding;GO:0043167//ion binding;GO:0004672//protein kinase activity;GO:1901363;GO:0097159//organic cyclic compound binding	GO:0044237//cellular metabolic process	gi|326501010|dbj|BAJ98736.1|/5.58329e-50/predicted protein [Hordeum vulgare subsp. vulgare]
gnl|UG|Ta#S32654208	0.01	3.2	8.32193	3.46e-06	3e-05	-	-	-	gi|326487235|dbj|BAJ89602.1|/1.7164e-08/predicted protein [Hordeum vulgare subsp. vulgare]
gnl|UG|Ta#S22382919	18.27	67.28	1.8807	0	0	-	-	-	gi|63087730|emb|CAI93180.1|/1.51795e-10/glycosyltransferase [Triticum aestivum]
gnl|UG|Ta#S52544656	10.01	145.56	3.8621	6.53e-14	1.8e-12	GO:0009536//plastid	GO:0043169//cation binding;GO:0032550;GO:0016301//kinase activity	GO:0032787//monocarboxylic acid metabolic process;GO:0008652//cellular amino acid biosynthetic process;GO:0006796//phosphate-containing compound metabolic process;GO:0043650	gi|357124743|ref|XP_003564057.1|/8.85532e-134/PREDICTED: shikimate kinase, chloroplastic-like [Brachypodium distachyon]
gnl|UG|Ta#S26025157	9.49	51.66	2.44457	5.2e-14	1.49e-12	GO:0043231//intracellular membrane-bounded organelle	GO:0046914//transition metal ion binding	-	gi|224551500|gb|ACN54192.1|/1.40741e-55/blue copper protein [Triticum aestivum]
gnl|UG|Ta#S52542336	43.39	136.69	1.65547	0	0	GO:0043231//intracellular membrane-bounded organelle	GO:0004672//protein kinase activity;GO:0097159//organic cyclic compound binding;GO:1901363;GO:0036094//small molecule binding	GO:0006796//phosphate-containing compound metabolic process	gi|357116685|ref|XP_003560109.1|/0/PREDICTED: G-type lectin S-receptor-like serine/threonine-protein kinase B120-like [Brachypodium distachyon]
gnl|UG|Ta#S26025131	1.41	9.05	2.68222	5.46e-06	4.57e-05	-	-	-	gi|357135701|ref|XP_003569447.1|/1.72705e-32/PREDICTED: uncharacterized protein LOC100828693 [Brachypodium distachyon]
gnl|UG|Ta#S13043442	28.11	233.79	3.05606	9.33e-14	2.5e-12	GO:0043231//intracellular membrane-bounded organelle	GO:0046914//transition metal ion binding	-	gi|326519658|dbj|BAK00202.1|/6.037e-61/predicted protein [Hordeum vulgare subsp. vulgare]
gnl|UG|Ta#S22385157	4.39	55.74	3.66642	1.48e-10	2.27e-09	-	-	-	gi|326503138|dbj|BAJ99194.1|/2.2516e-16/predicted protein [Hordeum vulgare subsp. vulgare]
gnl|UG|Ta#S52542591	12.47	44.91	1.84858	0	0	-	-	-	gi|326489107|dbj|BAK01537.1|/1.26557e-160/predicted protein [Hordeum vulgare subsp. vulgare]
gnl|UG|Ta#S52542712	1.41	6.21	2.1389	2.74e-05	0.000199268	-	GO:0004672//protein kinase activity;GO:0032550	GO:0009605//response to external stimulus;GO:0006796//phosphate-containing compound metabolic process;GO:0009607//response to biotic stimulus;GO:0010243//response to organic nitrogen;GO:0006464//cellular protein modification process	gi|357112997|ref|XP_003558291.1|/0/PREDICTED: probable leucine-rich repeat receptor-like serine/threonine-protein kinase At3g14840-like [Brachypodium distachyon]
gnl|UG|Ta#S16201956	0.01	6.04	9.2384	4.85e-11	7.75e-10	GO:0044439	-	GO:0009628//response to abiotic stimulus;GO:0044267//cellular protein metabolic process;GO:0000302//response to reactive oxygen species	gi|326519294|dbj|BAJ96646.1|/5.7832e-50/predicted protein [Hordeum vulgare subsp. vulgare]
gnl|UG|Ta#S52542720	7.03	19.35	1.46074	6.6e-09	8.4e-08	GO:0043231//intracellular membrane-bounded organelle	GO:0003824//catalytic activity	-	gi|326496653|dbj|BAJ98353.1|/0/predicted protein [Hordeum vulgare subsp. vulgare]
gnl|UG|Ta#S25791162	29.51	238.93	3.01731	1.68e-13	4.1e-12	-	GO:0016620//oxidoreductase activity, acting on the aldehyde or oxo group of donors, NAD or NADP as acceptor;GO:0036094//small molecule binding;GO:0048037//cofactor binding	GO:0044237//cellular metabolic process;GO:0044710	gi|59805044|gb|AAX08107.1|/0/cinnamoyl-CoA reductase [Triticum aestivum]
gnl|UG|Ta#S13127316	156.01	712.54	2.19133	0	0	-	-	-	gi|326516888|dbj|BAJ96436.1|/1.38743e-15/predicted protein [Hordeum vulgare subsp. vulgare]
gnl|UG|Ta#S13128528	4.39	18.28	2.05797	1.48e-10	2.27e-09	-	-	-	gi|326497135|dbj|BAK02152.1|/1.13919e-08/predicted protein [Hordeum vulgare subsp. vulgare]
gnl|UG|Ta#S52545593	80.11	331.06	2.04704	1.98e-12	3.67e-11	-	GO:0003824//catalytic activity	-	gi|326531606|dbj|BAJ97807.1|/3.32606e-117/predicted protein [Hordeum vulgare subsp. vulgare]
gnl|UG|Ta#S22366004	35.49	164.56	2.21313	0	0	GO:0043231//intracellular membrane-bounded organelle	GO:0046914//transition metal ion binding	-	gi|156193305|gb|ABU56004.1|/3.03515e-59/blue copper-binding protein [Dasypyrum villosum]
gnl|UG|Ta#S52546004	61.31	380.24	2.63272	1.83e-13	4.4e-12	GO:0043231//intracellular membrane-bounded organelle	-	-	gi|326498563|dbj|BAJ98709.1|/0/predicted protein [Hordeum vulgare subsp. vulgare]
gnl|UG|Ta#S17982739	4.57	17.75	1.95755	8.68e-11	1.35e-09	-	-	-	gi|63087730|emb|CAI93180.1|/1.52174e-07/glycosyltransferase [Triticum aestivum]
gnl|UG|Ta#S17989003	78.53	210.18	1.42031	8.19e-13	1.6e-11	-	GO:0046872//metal ion binding	-	gi|326506350|dbj|BAJ86493.1|/4.30199e-68/predicted protein [Hordeum vulgare subsp. vulgare]
gnl|UG|Ta#S16239815	0.01	2.31	7.85175	0.000113502	0.00072621	-	GO:0016746//transferase activity, transferring acyl groups	-	gi|115466380|ref|NP_001056789.1|/6.76717e-20/Os06g0145600 [Oryza sativa Japonica Group]
gnl|UG|Ta#S26028893	22.14	54.14	1.29004	1.24e-13	3.18e-12	GO:0043231//intracellular membrane-bounded organelle;GO:0044444//cytoplasmic part	GO:0046872//metal ion binding;GO:0016491//oxidoreductase activity	GO:0009725//response to hormone stimulus;GO:0006928//cellular component movement;GO:0006970//response to osmotic stress;GO:0019932//second-messenger-mediated signaling;GO:0051640//organelle localization	gi|115489456|ref|NP_001067215.1|/4.62545e-51/Os12g0603800 [Oryza sativa Japonica Group]
gnl|UG|Ta#S17986098	0.7	12.25	4.12928	4.69e-05	0.000325078	GO:0043231//intracellular membrane-bounded organelle	-	-	gi|326528903|dbj|BAJ97473.1|/8.31032e-112/predicted protein [Hordeum vulgare subsp. vulgare]
gnl|UG|Ta#S52546637	0.01	6.92	9.43463	1.48e-12	2.79e-11	GO:0016020//membrane	GO:0046914//transition metal ion binding;GO:0016491//oxidoreductase activity;GO:0046906//tetrapyrrole binding	GO:0044710	gi|326504640|dbj|BAK06611.1|/0/predicted protein [Hordeum vulgare subsp. vulgare]
gnl|UG|Ta#S13178916	2.11	13.49	2.67658	5.12e-07	5.14e-06	-	-	-	gi|326529417|dbj|BAK04655.1|/4.73432e-16/predicted protein [Hordeum vulgare subsp. vulgare]
gnl|UG|Ta#S52546867	18.8	110.77	2.55876	0	0	GO:0043231//intracellular membrane-bounded organelle	-	GO:0050832//defense response to fungus;GO:0042742//defense response to bacterium	gi|326492832|dbj|BAJ90272.1|/0/predicted protein [Hordeum vulgare subsp. vulgare]
gnl|UG|Ta#S52545549	5.62	47.75	3.08686	2.01e-12	3.71e-11	GO:0031224//intrinsic to membrane	GO:0043169//cation binding;GO:0032550;GO:0019829//cation-transporting ATPase activity;GO:0005515//protein binding	GO:0006816//calcium ion transport	gi|326494802|dbj|BAJ94520.1|/0/predicted protein [Hordeum vulgare subsp. vulgare]
gnl|UG|Ta#S18010727	0.7	5.68	3.02046	4.78e-05	0.000329963	-	GO:0008081//phosphoric diester hydrolase activity	GO:0019400	gi|326522576|dbj|BAK07750.1|/4.04251e-73/predicted protein [Hordeum vulgare subsp. vulgare]
gnl|UG|Ta#S13020137	25.3	139.7	2.46512	1.24e-13	3.19e-12	-	-	-	gi|326516888|dbj|BAJ96436.1|/3.04455e-13/predicted protein [Hordeum vulgare subsp. vulgare]
gnl|UG|Ta#S52547026	2.46	13.85	2.49316	1.51e-07	1.64e-06	-	GO:0036094//small molecule binding;GO:0016620//oxidoreductase activity, acting on the aldehyde or oxo group of donors, NAD or NADP as acceptor;GO:0048037//cofactor binding	GO:0044710	gi|326490654|dbj|BAJ89994.1|/0/predicted protein [Hordeum vulgare subsp. vulgare]
gnl|UG|Ta#S12970107	13.35	26.8	1.00539	3.59e-07	3.7e-06	GO:0043231//intracellular membrane-bounded organelle	GO:0046914//transition metal ion binding;GO:0016491//oxidoreductase activity;GO:0046906//tetrapyrrole binding	GO:0044710	gi|357130563|ref|XP_003566917.1|/2.05521e-58/PREDICTED: secologanin synthase-like [Brachypodium distachyon]
gnl|UG|Ta#S52541417	10.19	34.97	1.77896	2.22e-14	6.94e-13	GO:0043231//intracellular membrane-bounded organelle	-	-	gi|326505238|dbj|BAK03006.1|/8.03675e-70/predicted protein [Hordeum vulgare subsp. vulgare]
gnl|UG|Ta#S22390142	4.74	40.83	3.10667	4.17e-11	6.68e-10	GO:0009536//plastid	GO:0008378//galactosyltransferase activity	GO:0009725//response to hormone stimulus;GO:0019318//hexose metabolic process;GO:0009312//oligosaccharide biosynthetic process;GO:0005985//sucrose metabolic process;GO:0019406;GO:0006950//response to stress	gi|328671410|gb|AEB26577.1|/1.50341e-49/raffinose synthase 1 [Hordeum vulgare subsp. vulgare]
gnl|UG|Ta#S17888987	52.35	117.87	1.17094	5.82e-13	1.19e-11	GO:0016020//membrane	GO:0043169//cation binding	GO:0006812//cation transport;GO:0009408//response to heat	gi|23304411|emb|CAD48128.1|/5.98758e-84/farnesylated protein 1 [Hordeum vulgare subsp. vulgare]
gnl|UG|Ta#S17989178	0.01	7.46	9.54303	1.83e-13	4.4e-12	-	-	-	gi|414590087|tpg|DAA40658.1|/2.08198e-38/TPA: hypothetical protein ZEAMMB73_763693 [Zea mays]
gnl|UG|Ta#S52545288	65.35	364.79	2.48081	4.51e-13	9.47e-12	-	-	-	gi|326488022|dbj|BAJ89850.1|/2.7272e-111/predicted protein [Hordeum vulgare subsp. vulgare]
gnl|UG|Ta#S13045308	1.41	5.68	2.0102	0.000103701	0.000669149	-	-	-	gi|326487484|dbj|BAJ89726.1|/1.29905e-57/predicted protein [Hordeum vulgare subsp. vulgare]
gnl|UG|Ta#S50388902	15.81	42.07	1.41195	0	0	GO:0043231//intracellular membrane-bounded organelle	GO:0046872//metal ion binding	-	gi|357133908|ref|XP_003568563.1|/4.20864e-71/PREDICTED: probable calcium-binding protein CML10-like [Brachypodium distachyon]
gnl|UG|Ta#S52542981	14.23	114.5	3.00834	5.75e-14	1.62e-12	GO:0043231//intracellular membrane-bounded organelle	GO:0046872//metal ion binding;GO:0004497//monooxygenase activity	GO:0006952//defense response;GO:0051707//response to other organism;GO:0009694//jasmonic acid metabolic process;GO:0009725//response to hormone stimulus;GO:0010243//response to organic nitrogen;GO:0048229//gametophyte development;GO:0048608//reproductive structure development	gi|326528785|dbj|BAJ97414.1|/0/predicted protein [Hordeum vulgare subsp. vulgare]
gnl|UG|Ta#S22371704	37.07	89.47	1.27115	3.04e-13	6.74e-12	-	GO:0004175//endopeptidase activity	GO:0019538//protein metabolic process	gi|326504502|dbj|BAJ91083.1|/1.15231e-18/predicted protein [Hordeum vulgare subsp. vulgare]
gnl|UG|Ta#S17989498	3.16	8.88	1.49064	7.35e-05	0.000489888	-	-	-	gi|293631971|gb|ADE59447.1|/1.19229e-57/NAC transcription factor 2D [Triticum aestivum]
gnl|UG|Ta#S52546764	7.73	28.22	1.86818	8.48e-14	2.31e-12	-	GO:0016765//transferase activity, transferring alkyl or aryl (other than methyl) groups	-	gi|326528529|dbj|BAJ93446.1|/1.12213e-52/predicted protein [Hordeum vulgare subsp. vulgare]
gnl|UG|Ta#S52545631	108.92	378.99	1.79889	9.6e-13	1.85e-11	-	-	-	gi|357135143|ref|XP_003569171.1|/0/PREDICTED: uncharacterized protein LOC100821711 [Brachypodium distachyon]
gnl|UG|Ta#S52542636	10.89	142.19	3.70674	0	0	GO:0016020//membrane	GO:0046872//metal ion binding;GO:0004672//protein kinase activity;GO:0032550	GO:0006796//phosphate-containing compound metabolic process;GO:0006464//cellular protein modification process	gi|356502120|ref|XP_003519869.1|/0/PREDICTED: calcium-dependent protein kinase 28-like [Glycine max]
gnl|UG|Ta#S26027760	2.99	17.93	2.58416	2.33e-08	2.8e-07	GO:0043231//intracellular membrane-bounded organelle	GO:0004672//protein kinase activity;GO:0032550	GO:0006464//cellular protein modification process	gi|326524107|dbj|BAJ97064.1|/3.13848e-141/predicted protein [Hordeum vulgare subsp. vulgare]
gnl|UG|Ta#S16058007	10.54	73.14	2.79479	0	0	GO:0043231//intracellular membrane-bounded organelle	GO:0032550;GO:0004674//protein serine/threonine kinase activity	GO:0044699;GO:0006464//cellular protein modification process;GO:0006796//phosphate-containing compound metabolic process	gi|326515042|dbj|BAJ99882.1|/0/predicted protein [Hordeum vulgare subsp. vulgare]
gnl|UG|Ta#S52543524	28.81	80.77	1.48725	1.54e-13	3.83e-12	-	-	GO:0006351//transcription, DNA-dependent	gi|292659260|gb|ADE34585.1|/8.3094e-167/NAC transcription factor 4 [Triticum aestivum]
gnl|UG|Ta#S19225104	4.39	20.59	2.22965	1.48e-10	2.26e-09	GO:0043231//intracellular membrane-bounded organelle	GO:0016836//hydro-lyase activity	GO:0006558//L-phenylalanine metabolic process	gi|326505060|dbj|BAK02917.1|/3.58304e-27/predicted protein [Hordeum vulgare subsp. vulgare]
gnl|UG|Ta#S52541696	8.78	34.44	1.97179	4.53e-14	1.33e-12	-	GO:0008168//methyltransferase activity	-	gi|326502920|dbj|BAJ99088.1|/2.38853e-170/predicted protein [Hordeum vulgare subsp. vulgare]
gnl|UG|Ta#S30056001	2.64	9.59	1.86099	1.42e-06	1.32e-05	-	-	-	gi|84039885|gb|ABC49855.1|/0/cadmium tolerance factor [Triticum aestivum]
gnl|UG|Ta#S12995411	4.92	30	2.60823	2.22e-11	3.68e-10	GO:0009536//plastid	-	GO:0019684//photosynthesis, light reaction	gi|326489713|dbj|BAK01837.1|/1.89577e-56/predicted protein [Hordeum vulgare subsp. vulgare]
gnl|UG|Ta#S52542872	13.35	33.55	1.32947	1.08e-12	2.06e-11	-	GO:0097159//organic cyclic compound binding	GO:0016458//gene silencing	gi|326505610|dbj|BAJ95476.1|/0/predicted protein [Hordeum vulgare subsp. vulgare]
gnl|UG|Ta#S22388414	117	631.95	2.4333	1.07e-13	2.83e-12	-	-	-	gi|63087730|emb|CAI93180.1|/7.00708e-08/glycosyltransferase [Triticum aestivum]
gnl|UG|Ta#S52541188	12.82	66.57	2.37648	0	0	-	GO:0008168//methyltransferase activity	-	gi|115478675|ref|NP_001062931.1|/1.26098e-107/Os09g0344500 [Oryza sativa Japonica Group]
gnl|UG|Ta#S17984619	3.16	25.21	2.996	1.25e-08	1.54e-07	GO:0043231//intracellular membrane-bounded organelle	GO:0046906//tetrapyrrole binding;GO:0046914//transition metal ion binding;GO:0016491//oxidoreductase activity	GO:0044710	gi|326528801|dbj|BAJ97422.1|/1.46391e-110/predicted protein [Hordeum vulgare subsp. vulgare]
gnl|UG|Ta#S37755020	0.88	4.79	2.44445	8.7e-05	0.000568883	GO:0043231//intracellular membrane-bounded organelle	GO:0032550	GO:0006950//response to stress	gi|357151523|ref|XP_003575817.1|/3.33378e-28/PREDICTED: disease resistance protein RPM1-like [Brachypodium distachyon]
gnl|UG|Ta#S12923209	0.35	9.05	4.69249	0.00011652	0.000741986	GO:0071944//cell periphery	GO:0016798//hydrolase activity, acting on glycosyl bonds	GO:0009628//response to abiotic stimulus;GO:0006950//response to stress;GO:0051707//response to other organism;GO:0008152//metabolic process	gi|4741850|gb|AAD28734.1|AF112967_1/3.10738e-154/beta-1,3-glucanase precursor [Triticum aestivum]
gnl|UG|Ta#S52544474	47.79	135.44	1.50287	7.49e-13	1.47e-11	-	-	-	gi|399658441|gb|AFP49826.1|/1.14486e-15/ethylene responsive transcription factor 4 [Hordeum vulgare subsp. vulgare]
gnl|UG|Ta#S13043422	1.58	15.44	3.28868	3.06e-06	2.7e-05	-	GO:0046872//metal ion binding	-	gi|357118364|ref|XP_003560925.1|/9.93325e-41/PREDICTED: uncharacterized protein LOC100825166 [Brachypodium distachyon]
gnl|UG|Ta#S52544386	28.81	71.18	1.3049	1.54e-13	3.84e-12	GO:0016021//integral to membrane	GO:0015144//carbohydrate transmembrane transporter activity	GO:0044765	gi|326491651|dbj|BAJ94303.1|/1.20744e-116/predicted protein [Hordeum vulgare subsp. vulgare]
gnl|UG|Ta#S52541338	16.51	93.91	2.50794	0	0	-	GO:0016772//transferase activity, transferring phosphorus-containing groups;GO:0003676//nucleic acid binding;GO:0001071//nucleic acid binding transcription factor activity	GO:0006650//glycerophospholipid metabolic process;GO:0006351//transcription, DNA-dependent	gi|326528423|dbj|BAJ93400.1|/0/predicted protein [Hordeum vulgare subsp. vulgare]
gnl|UG|Ta#S52541200	2.11	8.34	1.9828	3.14e-06	2.76e-05	GO:0043231//intracellular membrane-bounded organelle	-	-	gi|461682281|gb|AGH18695.1|/9.98779e-81/putative ATPase XB24-like protein [Triticum monococcum]
gnl|UG|Ta#S52546999	64.83	150.71	1.21704	0	0	-	-	-	gi|326515128|dbj|BAK03477.1|/1.87871e-47/predicted protein [Hordeum vulgare subsp. vulgare]
gnl|UG|Ta#S52544638	56.39	242.48	2.10435	0	0	-	GO:0003676//nucleic acid binding	GO:0006351//transcription, DNA-dependent	gi|289551912|gb|ADD10614.1|/0/NAC-domain transcription factor [Triticum aestivum]
gnl|UG|Ta#S16058156	6.68	61.24	3.19655	1.66e-13	4.08e-12	GO:0043231//intracellular membrane-bounded organelle	-	-	gi|357167327|ref|XP_003581109.1|/0/PREDICTED: disease resistance protein RPM1-like [Brachypodium distachyon]
gnl|UG|Ta#S32733761	21.43	91.6	2.09572	6.06e-14	1.7e-12	-	GO:0004672//protein kinase activity;GO:0032550	GO:0006464//cellular protein modification process	gi|357137503|ref|XP_003570340.1|/1.20933e-31/PREDICTED: casein kinase I isoform delta-like [Brachypodium distachyon]
gnl|UG|Ta#S22380967	26.53	76.86	1.53461	8.88e-16	3.16e-14	GO:0043231//intracellular membrane-bounded organelle;GO:0016020//membrane	-	GO:0009628//response to abiotic stimulus;GO:0006950//response to stress	gi|63087730|emb|CAI93180.1|/1.52744e-10/glycosyltransferase [Triticum aestivum]
gnl|UG|Ta#S37852922	1.76	7.46	2.0836	6.36e-06	5.28e-05	-	GO:0032550	GO:0006950//response to stress	gi|115445561|ref|NP_001046560.1|/2.47981e-13/Os02g0281200 [Oryza sativa Japonica Group]
gnl|UG|Ta#S13121771	15.99	50.95	1.67191	0	0	-	-	-	gi|413926814|gb|AFW66746.1|/4.1743e-08/hypothetical protein ZEAMMB73_704027 [Zea mays]
gnl|UG|Ta#S52543540	37.07	127.63	1.78364	3.04e-13	6.73e-12	-	-	GO:0006950//response to stress;GO:0009628//response to abiotic stimulus	gi|357117128|ref|XP_003560326.1|/2.18214e-127/PREDICTED: uncharacterized protein LOC100826709 [Brachypodium distachyon]
gnl|UG|Ta#S52545580	26.7	73.85	1.46776	1.19e-13	3.07e-12	GO:0016020//membrane	GO:0052689	GO:0006629//lipid metabolic process	gi|357124607|ref|XP_003563989.1|/0/PREDICTED: uncharacterized protein LOC100841206 [Brachypodium distachyon]
gnl|UG|Ta#S12970030	0.01	4.26	8.73471	5.23e-08	6.02e-07	-	-	-	gi|357135701|ref|XP_003569447.1|/4.34702e-38/PREDICTED: uncharacterized protein LOC100828693 [Brachypodium distachyon]
gnl|UG|Ta#S52544145	0.01	2.84	8.14975	1.4e-05	0.000107887	GO:0043231//intracellular membrane-bounded organelle;GO:0044444//cytoplasmic part	GO:0043169//cation binding;GO:0046906//tetrapyrrole binding;GO:0016209//antioxidant activity;GO:0003824//catalytic activity	GO:0044710;GO:0009933//meristem structural organization;GO:0009943//adaxial/abaxial axis specification;GO:0009799//specification of symmetry;GO:0010073//meristem maintenance;GO:0006950//response to stress	gi|57635159|gb|AAW52721.1|/0/peroxidase 7 [Triticum monococcum]
gnl|UG|Ta#S52543083	35.31	131.01	1.89153	4.71e-14	1.37e-12	-	GO:0016874//ligase activity	-	gi|326488755|dbj|BAJ97989.1|/4.20111e-163/predicted protein [Hordeum vulgare subsp. vulgare]
gnl|UG|Ta#S52543206	0.01	11.18	10.1267	6.66e-16	2.4e-14	-	-	-	gi|357117042|ref|XP_003560285.1|/5.10857e-82/PREDICTED: uncharacterized protein LOC100836712 [Brachypodium distachyon]
gnl|UG|Ta#S17987458	33.73	118.05	1.80729	0	0	GO:0043231//intracellular membrane-bounded organelle;GO:0044444//cytoplasmic part	GO:0017111//nucleoside-triphosphatase activity	GO:0044763;GO:0051707//response to other organism;GO:0051179//localization;GO:0006952//defense response	gi|326497143|dbj|BAK02156.1|/1.95929e-44/predicted protein [Hordeum vulgare subsp. vulgare]
gnl|UG|Ta#S16058196	31.27	268.05	3.09965	1.16e-13	3.03e-12	GO:0009536//plastid	GO:0016301//kinase activity;GO:0016774//phosphotransferase activity, carboxyl group as acceptor	GO:0006525//arginine metabolic process;GO:0006560//proline metabolic process;GO:0006796//phosphate-containing compound metabolic process	gi|326502624|dbj|BAJ98940.1|/3.13336e-160/predicted protein [Hordeum vulgare subsp. vulgare]
gnl|UG|Ta#S50378148	0.88	6.04	2.77897	2.95e-05	0.000211861	-	-	-	gi|90399175|emb|CAH68357.1|/3.78547e-29/H0723C07.7 [Oryza sativa Indica Group]
gnl|UG|Ta#S24130388	114.02	228.11	1.00044	2.16e-12	3.96e-11	GO:0043231//intracellular membrane-bounded organelle;GO:0044444//cytoplasmic part;GO:0016020//membrane	GO:0032550;GO:0004702//receptor signaling protein serine/threonine kinase activity	GO:0007243//intracellular protein kinase cascade;GO:0006464//cellular protein modification process;GO:0009755//hormone-mediated signaling pathway;GO:0006796//phosphate-containing compound metabolic process;GO:0006950//response to stress	gi|84795226|gb|ABC65849.1|/0/mitogen-activated protein kinase MAPK1e [Triticum aestivum]
gnl|UG|Ta#S52547103	13.88	78.99	2.50866	0	0	GO:0044424//intracellular part	GO:0016841//ammonia-lyase activity	GO:0009699//phenylpropanoid biosynthetic process;GO:0006558//L-phenylalanine metabolic process	gi|326493134|dbj|BAJ85028.1|/0/predicted protein [Hordeum vulgare subsp. vulgare]
gnl|UG|Ta#S37919161	0.35	5.68	4.02046	0.000116551	0.000739486	-	GO:0046914//transition metal ion binding	-	gi|357123560|ref|XP_003563478.1|/1.48008e-75/PREDICTED: uncharacterized protein LOC100835307 [Brachypodium distachyon]
gnl|UG|Ta#S13256879	1.41	6.04	2.09885	4.18e-05	0.000292757	GO:0043231//intracellular membrane-bounded organelle	GO:0043169//cation binding	GO:0000041//transition metal ion transport	gi|357165432|ref|XP_003580381.1|/4.63706e-51/PREDICTED: uncharacterized protein LOC100839776 [Brachypodium distachyon]
gnl|UG|Ta#S52544649	13.7	40.47	1.56268	0	0	GO:0016604//nuclear body	GO:0036094//small molecule binding;GO:0097159//organic cyclic compound binding	-	gi|326495758|dbj|BAJ85975.1|/2.72461e-90/predicted protein [Hordeum vulgare subsp. vulgare]
gnl|UG|Ta#S17984558	0.01	5.68	9.14975	1.96e-10	2.96e-09	GO:0031090//organelle membrane;GO:0043231//intracellular membrane-bounded organelle	GO:0046914//transition metal ion binding;GO:0032553;GO:0016653//oxidoreductase activity, acting on NAD(P)H, heme protein as acceptor	GO:0006725//cellular aromatic compound metabolic process;GO:0044710	gi|326528849|dbj|BAJ97446.1|/6.61714e-100/predicted protein [Hordeum vulgare subsp. vulgare]
gnl|UG|Ta#S12965252	4.74	35.33	2.89793	4.17e-11	6.69e-10	-	-	-	gi|326497913|dbj|BAJ94819.1|/3.99127e-34/predicted protein [Hordeum vulgare subsp. vulgare]
gnl|UG|Ta#S52544407	1.05	4.97	2.24286	0.000120098	0.000757854	GO:0043231//intracellular membrane-bounded organelle	GO:0016787//hydrolase activity	GO:0002831	gi|218198798|gb|EEC81225.1|/0/hypothetical protein OsI_24268 [Oryza sativa Indica Group]
gnl|UG|Ta#S50381052	10.19	27.34	1.42386	1.29e-11	2.18e-10	GO:0043231//intracellular membrane-bounded organelle;GO:0044444//cytoplasmic part	GO:0016628//oxidoreductase activity, acting on the CH-CH group of donors, NAD or NADP as acceptor;GO:0046872//metal ion binding	GO:0044710;GO:0009725//response to hormone stimulus;GO:0019932//second-messenger-mediated signaling;GO:0006970//response to osmotic stress;GO:0044707	gi|357116063|ref|XP_003559804.1|/1.34188e-75/PREDICTED: calmodulin-like protein 4-like [Brachypodium distachyon]
gnl|UG|Ta#S52545981	30.39	424.79	3.80508	3.77e-13	8.08e-12	GO:0043231//intracellular membrane-bounded organelle	GO:0016645//oxidoreductase activity, acting on the CH-NH group of donors	GO:0006560//proline metabolic process;GO:0006536//glutamate metabolic process;GO:0006950//response to stress	gi|326505010|dbj|BAK02892.1|/0/predicted protein [Hordeum vulgare subsp. vulgare]
gnl|UG|Ta#S26027702	31.1	154.97	2.317	0	0	GO:0005576//extracellular region;GO:0043231//intracellular membrane-bounded organelle	GO:0046914//transition metal ion binding	-	gi|49615735|gb|AAT67049.1|/7.50618e-105/germin-like protein 4 [Triticum monococcum]
gnl|UG|Ta#S52545723	19.5	127.81	2.71245	0	0	GO:0042579//microbody	GO:0016616//oxidoreductase activity, acting on the CH-OH group of donors, NAD or NADP as acceptor;GO:0000166//nucleotide binding;GO:0048037//cofactor binding	GO:0006007//glucose catabolic process;GO:0009725//response to hormone stimulus;GO:0019520;GO:0006970//response to osmotic stress	gi|357110692|ref|XP_003557150.1|/0/PREDICTED: 6-phosphogluconate dehydrogenase, decarboxylating-like isoform 1 [Brachypodium distachyon]
gnl|UG|Ta#S17892702	19.5	100.47	2.36522	0	0	GO:0043231//intracellular membrane-bounded organelle	GO:0003677//DNA binding;GO:0001071//nucleic acid binding transcription factor activity	GO:0006351//transcription, DNA-dependent	gi|357132476|ref|XP_003567856.1|/1.21612e-43/PREDICTED: common plant regulatory factor 1-like [Brachypodium distachyon]
gnl|UG|Ta#S19221475	6.32	19.17	1.60085	6.74e-10	9.6e-09	-	-	-	gi|326515710|dbj|BAK07101.1|/8.82573e-46/predicted protein [Hordeum vulgare subsp. vulgare]
gnl|UG|Ta#S13008532	4.04	11.54	1.51422	4.53e-06	3.85e-05	-	-	-	gi|326488857|dbj|BAJ98040.1|/4.63748e-40/predicted protein [Hordeum vulgare subsp. vulgare]
gnl|UG|Ta#S17984935	18.8	69.59	1.88815	0	0	-	-	-	gi|326523461|dbj|BAJ92901.1|/1.13389e-76/predicted protein [Hordeum vulgare subsp. vulgare]
gnl|UG|Ta#S12923179	94.17	362.13	1.94317	0	0	-	-	GO:0006950//response to stress	gi|4138871|gb|AAD03605.1|/1.80836e-101/small heat shock protein Hsp23.6 [Triticum aestivum]
gnl|UG|Ta#S18006187	2.46	10.47	2.08953	1.99e-07	2.12e-06	-	GO:0003824//catalytic activity;GO:0046914//transition metal ion binding	-	gi|326492115|dbj|BAJ98282.1|/5.28109e-93/predicted protein [Hordeum vulgare subsp. vulgare]
gnl|UG|Ta#S52546561	20.91	71.18	1.76728	0	0	GO:0043231//intracellular membrane-bounded organelle;GO:0016020//membrane	GO:0032550;GO:0004674//protein serine/threonine kinase activity	GO:0007167//enzyme linked receptor protein signaling pathway;GO:0006464//cellular protein modification process;GO:0014070//response to organic cyclic compound;GO:0006796//phosphate-containing compound metabolic process	gi|326525831|dbj|BAJ93092.1|/0/predicted protein [Hordeum vulgare subsp. vulgare]
gnl|UG|Ta#S52546371	73.96	284.73	1.94478	4.91e-13	1.02e-11	GO:0044424//intracellular part	-	GO:0044267//cellular protein metabolic process;GO:0006950//response to stress;GO:0009790//embryo development	gi|326507522|dbj|BAK03154.1|/4.58796e-111/predicted protein [Hordeum vulgare subsp. vulgare]
gnl|UG|Ta#S17879515	0.88	5.5	2.64386	3.48e-05	0.000246271	GO:0044464//cell part	GO:0036094//small molecule binding;GO:1901363;GO:0097159//organic cyclic compound binding	-	gi|326512022|dbj|BAJ95992.1|/2.837e-52/predicted protein [Hordeum vulgare subsp. vulgare]
gnl|UG|Ta#S16226725	25.83	77.4	1.58329	1.15e-13	3.02e-12	-	-	-	gi|326520593|dbj|BAK07555.1|/1.12166e-39/predicted protein [Hordeum vulgare subsp. vulgare]
gnl|UG|Ta#S52545410	106.29	584.02	2.45801	7.01e-13	1.39e-11	-	GO:0016405//CoA-ligase activity;GO:0032550	GO:0006725//cellular aromatic compound metabolic process	gi|326510013|dbj|BAJ87223.1|/0/predicted protein [Hordeum vulgare subsp. vulgare]
gnl|UG|Ta#S17890752	0.01	6.21	9.27845	2.41e-11	3.96e-10	GO:0043231//intracellular membrane-bounded organelle;GO:0031224//intrinsic to membrane	GO:0005351//sugar:hydrogen symporter activity	GO:0044763;GO:0008643//carbohydrate transport;GO:0051707//response to other organism	gi|326494518|dbj|BAJ94378.1|/5.18904e-73/predicted protein [Hordeum vulgare subsp. vulgare]
gnl|UG|Ta#S17890690	1.23	15.8	3.68319	9.62e-06	7.64e-05	GO:0043231//intracellular membrane-bounded organelle;GO:0044444//cytoplasmic part	GO:0046872//metal ion binding;GO:0004470//malic enzyme activity	-	gi|255549832|ref|XP_002515967.1|/5.95278e-45/malic enzyme, putative [Ricinus communis]
gnl|UG|Ta#S18012618	1.05	8.17	2.95995	1.67e-05	0.000126464	-	-	-	gi|326498083|dbj|BAJ94904.1|/3.16432e-22/predicted protein [Hordeum vulgare subsp. vulgare]
gnl|UG|Ta#S52541326	9.66	24.5	1.34269	9.07e-10	1.27e-08	GO:0009536//plastid	GO:0005515//protein binding;GO:0032550	-	gi|326526483|dbj|BAJ97258.1|/0/predicted protein [Hordeum vulgare subsp. vulgare]
gnl|UG|Ta#S17979432	20.03	42.6	1.08869	7.18e-12	1.25e-10	-	-	-	gi|63087730|emb|CAI93180.1|/1.60028e-07/glycosyltransferase [Triticum aestivum]
gnl|UG|Ta#S52542069	10.37	33.73	1.70162	2.91e-14	8.83e-13	-	-	-	gi|326525929|dbj|BAJ93141.1|/1.49924e-23/predicted protein [Hordeum vulgare subsp. vulgare]
gnl|UG|Ta#S52545697	13.88	60.53	2.12464	0	0	GO:0044424//intracellular part	GO:0032550;GO:0004672//protein kinase activity	GO:0009267//cellular response to starvation;GO:0055065//metal ion homeostasis;GO:0009743//response to carbohydrate stimulus;GO:0006813//potassium ion transport;GO:0006464//cellular protein modification process;GO:0006970//response to osmotic stress;GO:0006796//phosphate-containing compound metabolic process	gi|374430469|gb|AEZ51503.1|/0/CBL-interacting protein kinase 9 [Hordeum vulgare subsp. spontaneum]
gnl|UG|Ta#S37766027	0.01	3.37	8.3966	1.72e-06	1.57e-05	GO:0043231//intracellular membrane-bounded organelle;GO:0016020//membrane	GO:0032550;GO:0004396//hexokinase activity;GO:0046914//transition metal ion binding	GO:0006007//glucose catabolic process;GO:0008219//cell death;GO:0009757//hexose mediated signaling;GO:0006796//phosphate-containing compound metabolic process	gi|327555163|gb|AEB00837.1|/2.2017e-61/hexokinase 1 [Hordeum vulgare subsp. vulgare]
gnl|UG|Ta#S52544024	8.61	19.53	1.18161	7.56e-07	7.36e-06	GO:0043231//intracellular membrane-bounded organelle;GO:0016020//membrane	GO:0032550;GO:0004674//protein serine/threonine kinase activity	GO:0007167//enzyme linked receptor protein signaling pathway;GO:0006464//cellular protein modification process;GO:0014070//response to organic cyclic compound;GO:0006796//phosphate-containing compound metabolic process	gi|357111624|ref|XP_003557612.1|/0/PREDICTED: L-type lectin-domain containing receptor kinase IV.1-like [Brachypodium distachyon]
gnl|UG|Ta#S52542993	0.53	8.34	3.97598	7.47e-05	0.000496432	GO:0043231//intracellular membrane-bounded organelle	GO:0016868//intramolecular transferase activity, phosphotransferases	GO:0046488//phosphatidylinositol metabolic process;GO:0010035//response to inorganic substance;GO:0006007//glucose catabolic process	gi|326503106|dbj|BAJ99178.1|/0/predicted protein [Hordeum vulgare subsp. vulgare]
gnl|UG|Ta#S52540987	0.35	18.28	5.70677	0.00011652	0.000740904	-	-	-	gi|326521672|dbj|BAK00412.1|/0/predicted protein [Hordeum vulgare subsp. vulgare]
gnl|UG|Ta#S24638289	23.19	50.24	1.11533	1.64e-13	4.03e-12	GO:0012505//endomembrane system;GO:0031224//intrinsic to membrane;GO:0043231//intracellular membrane-bounded organelle	GO:0015020//glucuronosyltransferase activity	-	gi|63087730|emb|CAI93180.1|/0/glycosyltransferase [Triticum aestivum]
gnl|UG|Ta#S52546158	5.8	43.49	2.90656	1.16e-12	2.21e-11	-	-	-	gi|326529439|dbj|BAK04666.1|/0/predicted protein [Hordeum vulgare subsp. vulgare]
gnl|UG|Ta#S52541293	4.04	22.37	2.46914	5.26e-10	7.59e-09	-	GO:0016810//hydrolase activity, acting on carbon-nitrogen (but not peptide) bonds	-	gi|326531914|dbj|BAK01333.1|/2.67459e-62/predicted protein [Hordeum vulgare subsp. vulgare]
gnl|UG|Ta#S52542983	10.72	22.72	1.08366	6.29e-07	6.19e-06	-	GO:0046873//metal ion transmembrane transporter activity	GO:0070838//divalent metal ion transport	gi|357133008|ref|XP_003568120.1|/2.90705e-148/PREDICTED: magnesium transporter NIPA2-like [Brachypodium distachyon]
gnl|UG|Ta#S26027055	10.19	44.73	2.13409	2.22e-14	6.93e-13	GO:0043231//intracellular membrane-bounded organelle;GO:0044444//cytoplasmic part	GO:0043168;GO:0005515//protein binding;GO:0016831//carboxy-lyase activity	GO:0010038//response to metal ion;GO:0009064//glutamine family amino acid metabolic process;GO:0032412//regulation of ion transmembrane transporter activity;GO:0048588//developmental cell growth;GO:0015698//inorganic anion transport;GO:0030001//metal ion transport	gi|357117563|ref|XP_003560535.1|/1.03568e-69/PREDICTED: glutamate decarboxylase 1-like [Brachypodium distachyon]
gnl|UG|Ta#S52544118	4.57	20.95	2.19668	7.84e-11	1.23e-09	GO:0031224//intrinsic to membrane	GO:0005215//transporter activity	GO:0051234//establishment of localization;GO:0044763	gi|326509965|dbj|BAJ87199.1|/0/predicted protein [Hordeum vulgare subsp. vulgare]
gnl|UG|Ta#S17888204	5.09	17.22	1.75835	4.27e-10	6.2e-09	GO:0009534//chloroplast thylakoid	-	GO:0048869//cellular developmental process;GO:0009668;GO:0009887//organ morphogenesis;GO:0009658//chloroplast organization;GO:0006351//transcription, DNA-dependent;GO:0016109	gi|326488057|dbj|BAJ89867.1|/8.87951e-74/predicted protein [Hordeum vulgare subsp. vulgare]
gnl|UG|Ta#S17987880	27.41	131.18	2.25877	1.72e-13	4.17e-12	GO:0043231//intracellular membrane-bounded organelle;GO:0005576//extracellular region;GO:0030312//external encapsulating structure	GO:0046914//transition metal ion binding	GO:0006970//response to osmotic stress	gi|1070358|emb|CAA63659.1|/1.63178e-102/oxalate oxidase-like protein or germin-like protein [Hordeum vulgare subsp. vulgare]
gnl|UG|Ta#S12923226	94.52	249.41	1.39983	0	0	-	GO:0004702//receptor signaling protein serine/threonine kinase activity;GO:0032550	GO:0010243//response to organic nitrogen;GO:0003006//developmental process involved in reproduction;GO:0051707//response to other organism;GO:0048580;GO:0009700//indole phytoalexin biosynthetic process;GO:0080135//regulation of cellular response to stress;GO:0000187//activation of MAPK activity	gi|3396052|gb|AAC28850.1|/0/MAP kinase homolog [Triticum aestivum]
gnl|UG|Ta#S52544667	37.95	77.4	1.02823	2.84e-13	6.34e-12	GO:0043231//intracellular membrane-bounded organelle	-	GO:0006950//response to stress	gi|326508648|dbj|BAJ95846.1|/5.29329e-159/predicted protein [Hordeum vulgare subsp. vulgare]
gnl|UG|Ta#S52546892	42.34	110.95	1.38982	2.74e-13	6.16e-12	GO:0043231//intracellular membrane-bounded organelle	GO:0016791//phosphatase activity;GO:0043169//cation binding	-	gi|326498065|dbj|BAJ94895.1|/0/predicted protein [Hordeum vulgare subsp. vulgare]
gnl|UG|Ta#S52542787	8.08	32.13	1.99149	8.37e-14	2.28e-12	GO:0009941//chloroplast envelope;GO:0009532//plastid stroma	GO:0015036//disulfide oxidoreductase activity	GO:0019725//cellular homeostasis;GO:0018904;GO:0006091//generation of precursor metabolites and energy	gi|326525176|dbj|BAK07858.1|/4.06876e-122/predicted protein [Hordeum vulgare subsp. vulgare]
gnl|UG|Ta#S52541022	2.28	7.63	1.74265	4.02e-05	0.000282297	-	-	-	gi|326487546|dbj|BAK05445.1|/0/predicted protein [Hordeum vulgare subsp. vulgare]
gnl|UG|Ta#S52545612	109.63	410.95	1.90632	4.15e-13	8.78e-12	GO:0043231//intracellular membrane-bounded organelle	GO:0019201//nucleotide kinase activity;GO:0032550;GO:0019206//nucleoside kinase activity;GO:0016776//phosphotransferase activity, phosphate group as acceptor	GO:0009117//nucleotide metabolic process;GO:0009174	gi|326528033|dbj|BAJ89068.1|/1.5945e-105/predicted protein [Hordeum vulgare subsp. vulgare]
gnl|UG|Ta#S19220545	0.88	7.99	3.18262	2.84e-05	0.000204833	-	-	-	gi|326522921|dbj|BAJ88506.1|/1.93308e-27/predicted protein [Hordeum vulgare subsp. vulgare]
gnl|UG|Ta#S43837853	40.93	86.8	1.08454	0	0	GO:0043231//intracellular membrane-bounded organelle;GO:0016020//membrane	GO:0032550;GO:0046872//metal ion binding;GO:0004697//protein kinase C activity	GO:0006464//cellular protein modification process;GO:0006970//response to osmotic stress;GO:0009755//hormone-mediated signaling pathway;GO:0006796//phosphate-containing compound metabolic process	gi|164472660|gb|ABY59012.1|/0/calcium-dependent protein kinase [Triticum aestivum]
gnl|UG|Ta#S50371846	5.62	43.14	2.94038	2.01e-12	3.71e-11	-	GO:0017111//nucleoside-triphosphatase activity;GO:0032550	GO:0009154//purine ribonucleotide catabolic process	gi|220683795|gb|ACL80650.1|/0/PDR-type ABC transporter [Triticum aestivum]
gnl|UG|Ta#S37806058	1.76	9.59	2.44596	1.71e-06	1.57e-05	-	-	-	gi|326501700|dbj|BAK02639.1|/1.53951e-23/predicted protein [Hordeum vulgare subsp. vulgare]
gnl|UG|Ta#S16058421	47.08	99.23	1.07566	1.76e-13	4.25e-12	GO:0043231//intracellular membrane-bounded organelle;GO:0005911//cell-cell junction;GO:0016020//membrane	GO:0000166//nucleotide binding;GO:0003824//catalytic activity	GO:0010243//response to organic nitrogen;GO:0014070//response to organic cyclic compound;GO:0009404//toxin metabolic process;GO:0042743//hydrogen peroxide metabolic process;GO:0009072//aromatic amino acid family metabolic process	gi|326513068|dbj|BAK03441.1|/1.45955e-174/predicted protein [Hordeum vulgare subsp. vulgare]
gnl|UG|Ta#S41658089	72.73	350.59	2.26916	5.66e-13	1.16e-11	GO:0030312//external encapsulating structure;GO:0009536//plastid;GO:0005576//extracellular region;GO:0016020//membrane	GO:0046914//transition metal ion binding;GO:0042802//identical protein binding;GO:0004470//malic enzyme activity;GO:0000166//nucleotide binding	GO:0010038//response to metal ion;GO:0043648//dicarboxylic acid metabolic process;GO:0051260//protein homooligomerization	gi|158701881|gb|ABW77317.1|/0/NADP-dependent malic enzyme [Triticum aestivum]
gnl|UG|Ta#S22373515	98.56	240.18	1.28504	0	0	GO:0043231//intracellular membrane-bounded organelle	GO:0046872//metal ion binding	-	gi|357135002|ref|XP_003569102.1|/4.52632e-25/PREDICTED: E3 ubiquitin-protein ligase RING1-like [Brachypodium distachyon]
gnl|UG|Ta#S52545438	74.31	149.29	1.00649	2.04e-13	4.84e-12	GO:0043231//intracellular membrane-bounded organelle	GO:0015020//glucuronosyltransferase activity	GO:0009832//plant-type cell wall biogenesis;GO:0010413//glucuronoxylan metabolic process	gi|472232596|emb|CCV01573.1|/0/GT47_2D [Triticum aestivum]
gnl|UG|Ta#S52545532	13.88	32.13	1.21091	9.2e-11	1.43e-09	GO:0009532//plastid stroma	GO:0016836//hydro-lyase activity	GO:0052482;GO:0006568//tryptophan metabolic process	gi|408689025|gb|AFU81119.1|/4.38677e-123/tryptophan synthase alpha subunit, partial [Secale cereale]
gnl|UG|Ta#S12985419	2.99	8.88	1.57041	3.72e-05	0.000262473	GO:0031224//intrinsic to membrane	GO:0017111//nucleoside-triphosphatase activity;GO:0032550	GO:0009154//purine ribonucleotide catabolic process;GO:0051234//establishment of localization	gi|357135472|ref|XP_003569333.1|/2.00324e-24/PREDICTED: pleiotropic drug resistance protein 4-like isoform 3 [Brachypodium distachyon]
gnl|UG|Ta#S52543918	39.88	110.24	1.46691	6.24e-14	1.74e-12	GO:0043231//intracellular membrane-bounded organelle;GO:0016020//membrane	GO:0036094//small molecule binding;GO:0004672//protein kinase activity;GO:1901363;GO:0097159//organic cyclic compound binding	-	gi|326533380|dbj|BAJ93662.1|/0/predicted protein [Hordeum vulgare subsp. vulgare]
gnl|UG|Ta#S17971979	0.01	3.55	8.47168	8.55e-07	8.27e-06	-	GO:0003824//catalytic activity	-	gi|326488491|dbj|BAJ93914.1|/1.28867e-77/predicted protein [Hordeum vulgare subsp. vulgare]
gnl|UG|Ta#S52545916	176.39	374.38	1.08573	0	0	-	-	-	gi|357158322|ref|XP_003578090.1|/5.29267e-133/PREDICTED: protein TIFY 6B-like [Brachypodium distachyon]
gnl|UG|Ta#S17985108	10.72	35.86	1.74207	4.02e-14	1.19e-12	-	-	-	gi|421932452|gb|AFX69604.1|/3.98919e-32/alpha-gliadin [Triticum aestivum]
gnl|UG|Ta#S22366150	19.68	45.8	1.21862	0	0	-	-	-	gi|326533930|dbj|BAJ93738.1|/5.33129e-82/predicted protein [Hordeum vulgare subsp. vulgare]
gnl|UG|Ta#S37929168	0.35	3.91	3.48174	0.000133926	0.000829217	GO:0043231//intracellular membrane-bounded organelle	GO:0003676//nucleic acid binding;GO:0001071//nucleic acid binding transcription factor activity	GO:0006351//transcription, DNA-dependent	gi|357138129|ref|XP_003570650.1|/2.09523e-84/PREDICTED: AP2-like ethylene-responsive transcription factor PLT2-like [Brachypodium distachyon]
gnl|UG|Ta#S52542105	55.87	198.11	1.82616	2.07e-13	4.88e-12	-	-	-	gi|357145780|ref|XP_003573763.1|/1.08309e-151/PREDICTED: uncharacterized protein LOC100824820 [Brachypodium distachyon]
gnl|UG|Ta#S52542302	3.69	9.76	1.40326	6.81e-05	0.000456897	GO:0009536//plastid	GO:0032550;GO:0016776//phosphotransferase activity, phosphate group as acceptor;GO:0019205//nucleobase-containing compound kinase activity	GO:0048731;GO:0009117//nucleotide metabolic process;GO:0044767	gi|326503950|dbj|BAK02761.1|/1.50226e-95/predicted protein [Hordeum vulgare subsp. vulgare]
gnl|UG|Ta#S13043080	3.87	51.3	3.72855	9.93e-10	1.38e-08	-	-	-	gi|326488975|dbj|BAJ98099.1|/3.21187e-35/predicted protein [Hordeum vulgare subsp. vulgare]
gnl|UG|Ta#S12930925	3.16	12.96	2.03607	1.48e-08	1.81e-07	-	GO:0004518//nuclease activity	-	gi|470147459|ref|XP_004309320.1|/1.21649e-10/PREDICTED: uncharacterized protein LOC101299916, partial [Fragaria vesca subsp. vesca]
gnl|UG|Ta#S13158756	5.09	12.78	1.32815	1.22e-05	9.54e-05	GO:0009536//plastid	GO:0043167//ion binding;GO:0008483//transaminase activity	-	gi|326525415|dbj|BAJ97123.1|/9.05931e-42/predicted protein [Hordeum vulgare subsp. vulgare]
gnl|UG|Ta#S52541445	24.42	58.58	1.26234	1.96e-13	4.68e-12	-	-	-	gi|326493870|dbj|BAJ85397.1|/0/predicted protein [Hordeum vulgare subsp. vulgare]
gnl|UG|Ta#S13021879	65.35	358.22	2.45459	4.51e-13	9.48e-12	GO:0009523//photosystem II;GO:0031224//intrinsic to membrane;GO:0009534//chloroplast thylakoid	GO:0046906//tetrapyrrole binding;GO:0046914//transition metal ion binding	GO:0022900//electron transport chain	gi|42795499|gb|AAS46066.1|/1.25065e-16/cytochrome b559 alpha chain [Oryza sativa Indica Group]
gnl|UG|Ta#S52545812	2.11	17.4	3.04377	5.12e-07	5.14e-06	GO:0016020//membrane	-	-	gi|326528067|dbj|BAJ89085.1|/5.51511e-135/predicted protein [Hordeum vulgare subsp. vulgare]
gnl|UG|Ta#S52546113	10.01	35.86	1.84093	6.53e-14	1.8e-12	GO:0043231//intracellular membrane-bounded organelle	-	-	gi|238014202|gb|ACR38136.1|/1.93365e-105/unknown [Zea mays]
gnl|UG|Ta#S18012512	156.36	423.19	1.43643	9.08e-14	2.45e-12	GO:0044464//cell part	-	GO:0009628//response to abiotic stimulus;GO:0006950//response to stress	gi|115461983|ref|NP_001054591.1|/4.83325e-11/Os05g0138300 [Oryza sativa Japonica Group]
gnl|UG|Ta#S52541093	2.11	29.47	3.80393	5.12e-07	5.13e-06	-	GO:0003824//catalytic activity	-	gi|326510091|dbj|BAJ87262.1|/0/predicted protein [Hordeum vulgare subsp. vulgare]
gnl|UG|Ta#S52545663	42.34	163.85	1.95228	2.74e-13	6.17e-12	GO:0043231//intracellular membrane-bounded organelle;GO:0016020//membrane	GO:0032550;GO:0046872//metal ion binding;GO:0004697//protein kinase C activity	GO:0006464//cellular protein modification process;GO:0006970//response to osmotic stress;GO:0009755//hormone-mediated signaling pathway;GO:0006796//phosphate-containing compound metabolic process	gi|164472672|gb|ABY59017.1|/0/calcium-dependent protein kinase [Triticum aestivum]
gnl|UG|Ta#S37847692	4.22	22.37	2.40625	2.79e-10	4.13e-09	-	-	-	gi|326509321|dbj|BAJ91577.1|/3.35156e-10/predicted protein [Hordeum vulgare subsp. vulgare]
gnl|UG|Ta#S52546852	1.93	7.63	1.98308	8.24e-06	6.65e-05	-	-	-	gi|326489935|dbj|BAJ94041.1|/0/predicted protein [Hordeum vulgare subsp. vulgare]
gnl|UG|Ta#S16058014	20.91	82.9	1.98718	0	0	GO:0009532//plastid stroma	GO:0046914//transition metal ion binding;GO:0008483//transaminase activity;GO:0043168	GO:0009064//glutamine family amino acid metabolic process;GO:0006952//defense response	gi|326525415|dbj|BAJ97123.1|/0/predicted protein [Hordeum vulgare subsp. vulgare]
gnl|UG|Ta#S17890826	9.49	44.56	2.23127	5.2e-14	1.5e-12	-	-	GO:0008152//metabolic process	gi|326499632|dbj|BAJ86127.1|/2.36091e-116/predicted protein [Hordeum vulgare subsp. vulgare]
gnl|UG|Ta#S52544631	7.38	40.83	2.46794	1.14e-13	3e-12	-	GO:0003676//nucleic acid binding;GO:0004518//nuclease activity	-	gi|326525341|dbj|BAK07940.1|/0/predicted protein [Hordeum vulgare subsp. vulgare]
gnl|UG|Ta#S52542178	50.42	128.17	1.34599	4.65e-13	9.72e-12	GO:0043231//intracellular membrane-bounded organelle	GO:0015020//glucuronosyltransferase activity	GO:0006073//cellular glucan metabolic process;GO:0010413//glucuronoxylan metabolic process	gi|326511327|dbj|BAJ87677.1|/0/predicted protein [Hordeum vulgare subsp. vulgare]
gnl|UG|Ta#S52543394	21.26	54.5	1.35811	2.4e-14	7.38e-13	GO:0043231//intracellular membrane-bounded organelle;GO:0031224//intrinsic to membrane	GO:0046873//metal ion transmembrane transporter activity	GO:0034220//ion transmembrane transport;GO:0030001//metal ion transport	gi|326520798|dbj|BAJ92762.1|/0/predicted protein [Hordeum vulgare subsp. vulgare]
gnl|UG|Ta#S52546839	15.11	35.68	1.23961	3.32e-12	6e-11	GO:0043231//intracellular membrane-bounded organelle;GO:0044444//cytoplasmic part;GO:0016020//membrane	GO:0004672//protein kinase activity	GO:0044237//cellular metabolic process	gi|326496619|dbj|BAJ98336.1|/0/predicted protein [Hordeum vulgare subsp. vulgare]
gnl|UG|Ta#S52543365	23.01	62.13	1.43303	9.5e-14	2.54e-12	-	-	-	gi|297605396|ref|NP_001057134.2|/4.28978e-88/Os06g0215100 [Oryza sativa Japonica Group]
gnl|UG|Ta#S16057820	28.11	83.79	1.57569	9.33e-14	2.5e-12	GO:0031224//intrinsic to membrane;GO:0043231//intracellular membrane-bounded organelle	GO:0046914//transition metal ion binding;GO:0016709//oxidoreductase activity, acting on paired donors, with incorporation or reduction of molecular oxygen, NAD(P)H as one donor, and incorporation of one atom of oxygen	GO:0006631//fatty acid metabolic process;GO:0030148//sphingolipid biosynthetic process;GO:0006694//steroid biosynthetic process;GO:0009639//response to red or far red light	gi|326487480|dbj|BAJ89724.1|/2.77558e-121/predicted protein [Hordeum vulgare subsp. vulgare]
gnl|UG|Ta#S52541904	5.62	33.02	2.5547	2.01e-12	3.71e-11	GO:0031224//intrinsic to membrane	-	-	gi|326489483|dbj|BAK01722.1|/0/predicted protein [Hordeum vulgare subsp. vulgare]
gnl|UG|Ta#S26024995	0.88	6.92	2.9752	2.84e-05	0.000204616	-	-	-	gi|357124201|ref|XP_003563792.1|/1.22844e-91/PREDICTED: protein LURP-one-related 15-like [Brachypodium distachyon]
gnl|UG|Ta#S17986155	26.35	67.28	1.35237	1.98e-14	6.27e-13	-	-	-	gi|326531328|dbj|BAK05015.1|/5.7863e-41/predicted protein [Hordeum vulgare subsp. vulgare]
gnl|UG|Ta#S52542748	16.34	43.49	1.41228	4.29e-14	1.26e-12	GO:0043231//intracellular membrane-bounded organelle	GO:0005099//Ras GTPase activator activity	GO:0032313//regulation of Rab GTPase activity	gi|326509895|dbj|BAJ87163.1|/0/predicted protein [Hordeum vulgare subsp. vulgare]
gnl|UG|Ta#S17980893	4.39	12.96	1.56177	6.56e-07	6.44e-06	-	-	-	gi|357118356|ref|XP_003560921.1|/5.86372e-13/PREDICTED: uncharacterized protein LOC100823331 [Brachypodium distachyon]
gnl|UG|Ta#S37756739	13	47.04	1.85538	1.42e-14	4.61e-13	GO:0019866//organelle inner membrane;GO:0043231//intracellular membrane-bounded organelle;GO:0031224//intrinsic to membrane	GO:0043169//cation binding;GO:0016682//oxidoreductase activity, acting on diphenols and related substances as donors, oxygen as acceptor	GO:0044707;GO:0044710;GO:0006091//generation of precursor metabolites and energy	gi|326521476|dbj|BAK00314.1|/5.71289e-31/predicted protein [Hordeum vulgare subsp. vulgare]
gnl|UG|Ta#S52542938	15.11	41.72	1.46524	0	0	GO:0005773//vacuole;GO:0031224//intrinsic to membrane;GO:0031090//organelle membrane	-	GO:0044763	gi|326529277|dbj|BAK01032.1|/0/predicted protein [Hordeum vulgare subsp. vulgare]
gnl|UG|Ta#S50383673	0.35	3.91	3.48174	0.000133926	0.000829806	GO:0043231//intracellular membrane-bounded organelle	-	GO:0006351//transcription, DNA-dependent	gi|326500150|dbj|BAJ90910.1|/9.96427e-95/predicted protein [Hordeum vulgare subsp. vulgare]
gnl|UG|Ta#S16226500	0.35	4.97	3.82782	0.000116922	0.000740223	-	-	-	gi|326499327|dbj|BAK06154.1|/2.15151e-19/predicted protein [Hordeum vulgare subsp. vulgare]
gnl|UG|Ta#S17980054	1.76	8.88	2.33498	1.78e-06	1.62e-05	-	-	-	gi|297605079|ref|NP_001056639.2|/1.01943e-13/Os06g0121800 [Oryza sativa Japonica Group]
gnl|UG|Ta#S32593327	2.99	11.36	1.92575	9.28e-08	1.04e-06	-	GO:0004312//fatty acid synthase activity	GO:0006631//fatty acid metabolic process	gi|326495396|dbj|BAJ85794.1|/1.23214e-124/predicted protein [Hordeum vulgare subsp. vulgare]
gnl|UG|Ta#S17989227	0.01	2.49	7.96	5.65e-05	0.000384637	-	GO:0016491//oxidoreductase activity;GO:0016405//CoA-ligase activity;GO:0032550	GO:0006725//cellular aromatic compound metabolic process;GO:0044710	gi|326495332|dbj|BAJ85762.1|/2.60747e-147/predicted protein [Hordeum vulgare subsp. vulgare]
gnl|UG|Ta#S52542625	36.89	99.94	1.43783	5.31e-14	1.52e-12	GO:0043231//intracellular membrane-bounded organelle	GO:0003824//catalytic activity	-	gi|357114372|ref|XP_003558974.1|/0/PREDICTED: uncharacterized protein LOC100824638 isoform 2 [Brachypodium distachyon]
gnl|UG|Ta#S52541130	21.61	56.8	1.39419	0	0	GO:0043231//intracellular membrane-bounded organelle	GO:0016740//transferase activity	-	gi|326508758|dbj|BAJ95901.1|/0/predicted protein [Hordeum vulgare subsp. vulgare]
gnl|UG|Ta#S24513637	1.58	8.7	2.46109	3.1e-06	2.73e-05	GO:0043231//intracellular membrane-bounded organelle	GO:0016787//hydrolase activity	-	gi|357136132|ref|XP_003569660.1|/1.07641e-101/PREDICTED: 5'-nucleotidase surE-like [Brachypodium distachyon]
gnl|UG|Ta#S32645425	1.93	6.92	1.84217	4.98e-05	0.000342021	GO:0042579//microbody	-	GO:0010260//organ senescence	gi|326489372|dbj|BAK01669.1|/2.74529e-46/predicted protein [Hordeum vulgare subsp. vulgare]
gnl|UG|Ta#S37771501	2.46	11.89	2.27302	1.51e-07	1.64e-06	GO:0031224//intrinsic to membrane;GO:0009536//plastid	-	-	gi|326518276|dbj|BAJ88167.1|/1.10126e-120/predicted protein [Hordeum vulgare subsp. vulgare]
gnl|UG|Ta#S17974855	0.7	4.26	2.60543	0.000139699	0.000862819	-	-	-	gi|326488409|dbj|BAJ93873.1|/1.19646e-47/predicted protein [Hordeum vulgare subsp. vulgare]
gnl|UG|Ta#S32610352	0.53	6.21	3.55053	7.47e-05	0.000495502	-	-	-	gi|357167048|ref|XP_003580978.1|/7.00621e-78/PREDICTED: putative disease resistance protein RGA3-like [Brachypodium distachyon]
gnl|UG|Ta#S18010260	5.27	15.44	1.5508	6.29e-08	7.16e-07	GO:0043231//intracellular membrane-bounded organelle	-	-	gi|326523453|dbj|BAJ92897.1|/1.95316e-22/predicted protein [Hordeum vulgare subsp. vulgare]
gnl|UG|Ta#S20755391	105.94	249.94	1.23833	8.15e-13	1.59e-11	GO:0043232	GO:0032550	-	gi|48927618|dbj|BAD23897.1|/9.40579e-172/actin [Triticum aestivum]
gnl|UG|Ta#S52542911	87.67	213.37	1.2832	0	0	GO:0031224//intrinsic to membrane	-	-	gi|326505788|dbj|BAJ91133.1|/6.36405e-166/predicted protein [Hordeum vulgare subsp. vulgare]
gnl|UG|Ta#S52541072	132.82	485.32	1.86946	7.51e-13	1.47e-11	GO:0043231//intracellular membrane-bounded organelle	GO:0016859//cis-trans isomerase activity;GO:0005527//macrolide binding;GO:0005515//protein binding	GO:0050896//response to stimulus;GO:0018208//peptidyl-proline modification	gi|3023751|sp|Q43207.1|FKB70_WHEAT/0/RecName: Full=70 kDa peptidyl-prolyl isomerase; AltName: Full=Peptidyl-prolyl cis-trans isomerase; Short=PPIase; AltName: Full=Rotamase
gnl|UG|Ta#S52544224	2.99	25.74	3.10579	2.33e-08	2.8e-07	-	-	-	gi|157676883|emb|CAP07571.1|/6.50903e-152/putative polygalacturonase-inhibiting protein 1 precursor [Triticum durum]
gnl|UG|Ta#S16058504	1.58	6.39	2.01589	3.8e-05	0.000267896	GO:0043231//intracellular membrane-bounded organelle	GO:0036094//small molecule binding;GO:0004672//protein kinase activity;GO:1901363;GO:0097159//organic cyclic compound binding	-	gi|326496639|dbj|BAJ98346.1|/0/predicted protein [Hordeum vulgare subsp. vulgare]
gnl|UG|Ta#S30065905	17.74	37.1	1.06441	3.44e-10	5.05e-09	GO:0016604//nuclear body	GO:0036094//small molecule binding;GO:0097159//organic cyclic compound binding	-	gi|68035998|gb|AAY84875.1|/2.42255e-107/alternative splicing regulator [Triticum aestivum]
gnl|UG|Ta#S18010328	1.76	7.81	2.14975	3.41e-06	2.97e-05	GO:0032991//macromolecular complex;GO:0044452;GO:0009534//chloroplast thylakoid	GO:0003723//RNA binding;GO:0016866//intramolecular transferase activity	GO:0009908//flower development;GO:0016571//histone methylation;GO:0001522//pseudouridine synthesis;GO:0006606//protein import into nucleus;GO:0042254//ribosome biogenesis	gi|326493042|dbj|BAJ84982.1|/8.86275e-45/predicted protein [Hordeum vulgare subsp. vulgare]
gnl|UG|Ta#S26029057	12.82	29.11	1.18312	1.43e-09	1.95e-08	-	GO:0046872//metal ion binding	-	gi|326518692|dbj|BAJ92507.1|/9.38002e-49/predicted protein [Hordeum vulgare subsp. vulgare]
gnl|UG|Ta#S52546098	21.26	69.23	1.70326	2.4e-14	7.42e-13	-	-	-	gi|334353283|emb|CBZ39283.1|/9.40771e-153/NAC transcription factor [Hordeum vulgare subsp. vulgare]
gnl|UG|Ta#S52543508	5.62	15.62	1.47475	1.59e-07	1.71e-06	GO:0016020//membrane	-	GO:0051707//response to other organism;GO:0051234//establishment of localization	gi|326506074|dbj|BAJ91276.1|/0/predicted protein [Hordeum vulgare subsp. vulgare]
gnl|UG|Ta#S52541993	7.91	38.17	2.27069	3e-14	9.06e-13	GO:0044424//intracellular part	-	GO:0009987//cellular process;GO:0044699	gi|326492317|dbj|BAK01942.1|/0/predicted protein [Hordeum vulgare subsp. vulgare]
gnl|UG|Ta#S52541395	21.96	70.47	1.68213	1.78e-14	5.68e-13	-	-	-	gi|357155108|ref|XP_003577010.1|/0/PREDICTED: uncharacterized protein LOC100845837 [Brachypodium distachyon]
gnl|UG|Ta#S37751076	6.85	26.45	1.94909	1.34e-13	3.41e-12	-	GO:0003824//catalytic activity	GO:0009725//response to hormone stimulus	gi|357125014|ref|XP_003564191.1|/3.84431e-54/PREDICTED: dihydrosphingosine 1-phosphate phosphatase C823.11-like [Brachypodium distachyon]
gnl|UG|Ta#S12923491	43.22	162.78	1.91315	3.23e-13	7.08e-12	GO:0043231//intracellular membrane-bounded organelle	GO:0097367//carbohydrate derivative binding;GO:0004568//chitinase activity	GO:0006952//defense response;GO:0051707//response to other organism;GO:0006026;GO:0005975//carbohydrate metabolic process;GO:0042221//response to chemical stimulus;GO:0044036//cell wall macromolecule metabolic process	gi|18146827|dbj|BAB82472.1|/1.55397e-166/chitinase 2 [Triticum aestivum]
gnl|UG|Ta#S22368814	7.38	18.28	1.30857	2.15e-07	2.27e-06	-	-	-	gi|326520870|dbj|BAJ92798.1|/7.84702e-14/predicted protein [Hordeum vulgare subsp. vulgare]
gnl|UG|Ta#S12964055	128.42	300	1.22409	0	0	-	-	-	gi|326492441|dbj|BAK02004.1|/1.59861e-13/predicted protein [Hordeum vulgare subsp. vulgare]
gnl|UG|Ta#S26027614	3.34	12.43	1.89591	3.04e-08	3.6e-07	-	-	-	gi|326487790|dbj|BAK05567.1|/2.13644e-29/predicted protein [Hordeum vulgare subsp. vulgare]
gnl|UG|Ta#S52543491	21.26	63.2	1.57178	2.4e-14	7.39e-13	GO:0016020//membrane	GO:0036094//small molecule binding;GO:1901363;GO:0097159//organic cyclic compound binding;GO:0004674//protein serine/threonine kinase activity	GO:0044237//cellular metabolic process	gi|357128211|ref|XP_003565768.1|/0/PREDICTED: probable LRR receptor-like serine/threonine-protein kinase RKF3-like [Brachypodium distachyon]
gnl|UG|Ta#S52543575	36.89	83.61	1.18045	5.31e-14	1.51e-12	-	-	-	gi|326508056|dbj|BAJ86771.1|/0/predicted protein [Hordeum vulgare subsp. vulgare]
gnl|UG|Ta#S13215474	4.39	20.06	2.19203	1.48e-10	2.26e-09	-	-	-	gi|357165536|ref|XP_003580417.1|/6.25622e-10/PREDICTED: peptide transporter PTR2-like [Brachypodium distachyon]
gnl|UG|Ta#S13050694	15.81	33.91	1.10087	6.99e-10	9.91e-09	-	-	-	gi|326517792|dbj|BAK03814.1|/3.58907e-20/predicted protein [Hordeum vulgare subsp. vulgare]
gnl|UG|Ta#S13043947	83.8	168.82	1.01046	0	0	-	-	-	gi|326531762|dbj|BAJ97885.1|/6.61852e-22/predicted protein [Hordeum vulgare subsp. vulgare]
gnl|UG|Ta#S50382809	0.35	4.08	3.54314	0.000125869	0.000790553	-	-	-	gi|326503808|dbj|BAK02690.1|/6.85525e-23/predicted protein [Hordeum vulgare subsp. vulgare]
gnl|UG|Ta#S26028789	1.41	9.05	2.68222	5.46e-06	4.58e-05	-	-	-	gi|189172037|gb|ACD80374.1|/2.49043e-96/WRKY15 transcription factor, partial [Triticum aestivum]
gnl|UG|Ta#S52546376	97.15	403.31	2.0536	7.24e-13	1.43e-11	GO:0043231//intracellular membrane-bounded organelle	GO:0003824//catalytic activity;GO:0005488//binding	GO:0005996//monosaccharide metabolic process	gi|326319831|emb|CBW45775.1|/1.12291e-168/ORW1943Ba0077G13.3 [Oryza rufipogon]
gnl|UG|Ta#S52545066	0.7	4.97	2.82782	5.65e-05	0.000384196	GO:0043231//intracellular membrane-bounded organelle	GO:0008233//peptidase activity	-	gi|226530755|ref|NP_001150335.1|/4.30294e-155/aspartic proteinase nepenthesin-2 precursor [Zea mays]
gnl|UG|Ta#S52546230	55.69	165.62	1.57239	2.76e-13	6.2e-12	-	-	-	gi|326532982|dbj|BAJ89336.1|/1.24203e-49/predicted protein [Hordeum vulgare subsp. vulgare]
gnl|UG|Ta#S16058337	1.23	12.6	3.35669	9.62e-06	7.64e-05	GO:0031224//intrinsic to membrane	GO:0046914//transition metal ion binding;GO:0003824//catalytic activity	GO:0016117//carotenoid biosynthetic process;GO:0006631//fatty acid metabolic process;GO:0042214//terpene metabolic process	gi|422096233|gb|AFX79621.1|/1.39565e-73/beta-carotene hydroxylase A2 [Triticum aestivum]
gnl|UG|Ta#S12952545	0.35	5.68	4.02046	0.000116551	0.000738948	-	-	-	gi|326520149|dbj|BAK03999.1|/5.35609e-16/predicted protein [Hordeum vulgare subsp. vulgare]
gnl|UG|Ta#S13254407	13.88	79.88	2.52483	0	0	-	-	-	gi|357125412|ref|XP_003564388.1|/8.42671e-21/PREDICTED: uncharacterized protein LOC100831821 [Brachypodium distachyon]
gnl|UG|Ta#S13212964	0.35	17.04	5.60543	0.00011652	0.000744158	GO:0043231//intracellular membrane-bounded organelle	-	-	gi|326517068|dbj|BAJ99900.1|/5.93191e-19/predicted protein [Hordeum vulgare subsp. vulgare]
gnl|UG|Ta#S52541784	22.84	46.33	1.02038	1.18e-11	2e-10	GO:0031090//organelle membrane;GO:0043231//intracellular membrane-bounded organelle;GO:0031224//intrinsic to membrane	GO:0043168;GO:0016454	GO:0006643//membrane lipid metabolic process;GO:0040007//growth	gi|326502566|dbj|BAJ95346.1|/0/predicted protein [Hordeum vulgare subsp. vulgare]
gnl|UG|Ta#S17896943	7.03	45.27	2.68696	1.18e-13	3.06e-12	GO:0005856//cytoskeleton;GO:0009536//plastid;GO:0005911//cell-cell junction;GO:0016020//membrane	GO:0008092//cytoskeletal protein binding	GO:0006007//glucose catabolic process;GO:0010038//response to metal ion;GO:0008154//actin polymerization or depolymerization;GO:0006970//response to osmotic stress	gi|1381154|gb|AAC49404.1|/5.57753e-58/WCOR719 [Triticum aestivum]
gnl|UG|Ta#S17989575	5.45	33.02	2.59901	3.57e-12	6.4e-11	-	-	-	gi|357132468|ref|XP_003567852.1|/1.11079e-71/PREDICTED: CTP synthase-like isoform 2 [Brachypodium distachyon]
gnl|UG|Ta#S52542919	4.22	15.8	1.90461	5.32e-10	7.65e-09	-	GO:0003824//catalytic activity	-	gi|357156959|ref|XP_003577634.1|/1.45947e-176/PREDICTED: uncharacterized protein At1g18480-like [Brachypodium distachyon]
gnl|UG|Ta#S52547029	12.65	37.28	1.55926	0	0	GO:0044424//intracellular part	GO:0060089	GO:0010243//response to organic nitrogen;GO:0006351//transcription, DNA-dependent;GO:0007154//cell communication;GO:0009639//response to red or far red light	gi|115451289|ref|NP_001049245.1|/0/Os03g0193000 [Oryza sativa Japonica Group]
gnl|UG|Ta#S52546533	68.34	200.95	1.55603	0	0	-	GO:0046906//tetrapyrrole binding;GO:0016702//oxidoreductase activity, acting on single donors with incorporation of molecular oxygen, incorporation of two atoms of oxygen;GO:0016209//antioxidant activity	GO:0016265//death;GO:0009062//fatty acid catabolic process;GO:0014070//response to organic cyclic compound;GO:0010260//organ senescence;GO:0006950//response to stress	gi|326494468|dbj|BAJ90503.1|/0/predicted protein [Hordeum vulgare subsp. vulgare]
gnl|UG|Ta#S32433221	5.8	20.06	1.7902	9.14e-12	1.57e-10	-	-	-	gi|357159134|ref|XP_003578350.1|/4.39291e-79/PREDICTED: chaperone protein dnaJ 10-like [Brachypodium distachyon]
gnl|UG|Ta#S50382404	3.34	9.94	1.5734	1.21e-05	9.45e-05	-	-	-	gi|326501986|dbj|BAK06485.1|/5.15253e-08/predicted protein [Hordeum vulgare subsp. vulgare]
gnl|UG|Ta#S50084339	22.14	63.73	1.52532	1.24e-13	3.18e-12	GO:0043231//intracellular membrane-bounded organelle	GO:0019840//isoprenoid binding;GO:0003824//catalytic activity	GO:0010476//gibberellin mediated signaling pathway	gi|182628155|gb|ACB89252.1|/0/putative GA receptor GID1 [Triticum aestivum]
gnl|UG|Ta#S16058000	49.19	188.52	1.93828	0	0	GO:0031224//intrinsic to membrane;GO:0043231//intracellular membrane-bounded organelle	GO:0005515//protein binding	GO:0006950//response to stress;GO:0016265//death	gi|310942472|dbj|BAJ24153.1|/0/seven trans-membrane protein [Triticum aestivum]
gnl|UG|Ta#S22371701	1.93	8.17	2.08174	2.62e-06	2.34e-05	-	-	GO:0033554//cellular response to stress;GO:0009642//response to light intensity;GO:0044267//cellular protein metabolic process;GO:0000302//response to reactive oxygen species	gi|326497101|dbj|BAK02135.1|/9.78106e-38/predicted protein [Hordeum vulgare subsp. vulgare]
gnl|UG|Ta#S12966618	2.11	11.72	2.47366	5.12e-07	5.13e-06	-	-	-	gi|326527003|dbj|BAK00890.1|/6.84448e-39/predicted protein [Hordeum vulgare subsp. vulgare]
gnl|UG|Ta#S32633553	0.53	6.04	3.51048	7.47e-05	0.000495486	-	-	GO:0051259//protein oligomerization;GO:0050896//response to stimulus	gi|388429141|gb|AFK30379.1|/3.52396e-47/small heat shock protein [Triticum aestivum]
gnl|UG|Ta#S52542097	27.58	64.62	1.22836	4.44e-16	1.63e-14	-	-	GO:0009725//response to hormone stimulus	gi|326525881|dbj|BAJ93117.1|/1.23241e-135/predicted protein [Hordeum vulgare subsp. vulgare]
gnl|UG|Ta#S52545471	139.49	313.49	1.16826	2.55e-12	4.65e-11	-	-	-	gi|326528143|dbj|BAJ89123.1|/1.93224e-67/predicted protein [Hordeum vulgare subsp. vulgare]
gnl|UG|Ta#S17978506	26	78.46	1.59345	0	0	-	-	-	gi|326499111|dbj|BAK06046.1|/2.08539e-49/predicted protein [Hordeum vulgare subsp. vulgare]
gnl|UG|Ta#S18007433	0.35	3.91	3.48174	0.000133926	0.000830101	GO:0030312//external encapsulating structure;GO:0043231//intracellular membrane-bounded organelle	-	-	gi|326487386|dbj|BAJ89677.1|/1.4968e-77/predicted protein [Hordeum vulgare subsp. vulgare]
gnl|UG|Ta#S52544325	13.88	37.99	1.45261	0	0	-	-	-	gi|326533392|dbj|BAJ93668.1|/0/predicted protein [Hordeum vulgare subsp. vulgare]
gnl|UG|Ta#S17977075	3.16	8.88	1.49064	7.35e-05	0.000489701	GO:0016020//membrane;GO:0043231//intracellular membrane-bounded organelle	-	-	gi|326532488|dbj|BAK05173.1|/5.87246e-61/predicted protein [Hordeum vulgare subsp. vulgare]
gnl|UG|Ta#S52544861	2.28	12.25	2.42568	2.78e-07	2.9e-06	-	GO:0046872//metal ion binding	-	gi|357136383|ref|XP_003569784.1|/0/PREDICTED: E3 ubiquitin-protein ligase At4g11680-like [Brachypodium distachyon]
gnl|UG|Ta#S52546983	33.73	116.09	1.78314	0	0	-	-	-	gi|326524315|dbj|BAK00541.1|/0/predicted protein [Hordeum vulgare subsp. vulgare]
gnl|UG|Ta#S23201679	196.41	459.05	1.22478	2.33e-12	4.27e-11	GO:0005618//cell wall;GO:0043231//intracellular membrane-bounded organelle	GO:0005488//binding;GO:0003824//catalytic activity	-	gi|58334052|emb|CAI47635.1|/0/peroxidase precursor [Triticum aestivum]
gnl|UG|Ta#S52543145	1.05	9.94	3.24286	1.67e-05	0.000126815	-	GO:0016831//carboxy-lyase activity	GO:0009725//response to hormone stimulus;GO:0006970//response to osmotic stress;GO:0009791//post-embryonic development;GO:0006596//polyamine biosynthetic process;GO:0006525//arginine metabolic process	gi|326491615|dbj|BAJ94285.1|/0/predicted protein [Hordeum vulgare subsp. vulgare]
gnl|UG|Ta#S37851808	4.04	21.48	2.41057	5.26e-10	7.57e-09	GO:0043231//intracellular membrane-bounded organelle	GO:0016746//transferase activity, transferring acyl groups	-	gi|326501416|dbj|BAK02497.1|/9.28068e-33/predicted protein [Hordeum vulgare subsp. vulgare]
gnl|UG|Ta#S52545507	1.76	7.81	2.14975	3.41e-06	2.97e-05	-	-	-	gi|315064602|gb|ADT78385.1|/4.69056e-131/BCL-2-associated athanogene 3 [Triticum aestivum]
gnl|UG|Ta#S52541759	72.91	316.15	2.11642	0	0	GO:0031224//intrinsic to membrane	GO:0008509//anion transmembrane transporter activity	GO:0015696//ammonium transport	gi|326514332|dbj|BAJ96153.1|/0/predicted protein [Hordeum vulgare subsp. vulgare]
gnl|UG|Ta#S18006257	2.11	7.1	1.75058	7.05e-05	0.000471156	-	-	-	gi|326531328|dbj|BAK05015.1|/1.60403e-30/predicted protein [Hordeum vulgare subsp. vulgare]
gnl|UG|Ta#S13021666	4.74	17.57	1.89016	7.39e-11	1.16e-09	-	-	GO:0009628//response to abiotic stimulus	gi|326523293|dbj|BAJ88687.1|/6.4346e-107/predicted protein [Hordeum vulgare subsp. vulgare]
gnl|UG|Ta#S37761438	13.18	40.65	1.6249	0	0	-	-	GO:0009409//response to cold	gi|326523883|dbj|BAJ96952.1|/4.70383e-43/predicted protein [Hordeum vulgare subsp. vulgare]
gnl|UG|Ta#S22366146	2.64	9.59	1.86099	1.42e-06	1.32e-05	-	-	-	gi|326530936|dbj|BAK01266.1|/1.56241e-102/predicted protein [Hordeum vulgare subsp. vulgare]
gnl|UG|Ta#S52545299	11.42	26.09	1.19193	8.19e-09	1.03e-07	GO:0009941//chloroplast envelope;GO:0009534//chloroplast thylakoid	GO:0016709//oxidoreductase activity, acting on paired donors, with incorporation or reduction of molecular oxygen, NAD(P)H as one donor, and incorporation of one atom of oxygen	GO:0009687//abscisic acid metabolic process;GO:0009725//response to hormone stimulus;GO:0006091//generation of precursor metabolites and energy;GO:0016117//carotenoid biosynthetic process;GO:0009639//response to red or far red light;GO:0030104//water homeostasis;GO:0006950//response to stress	gi|326527621|dbj|BAK08085.1|/0/predicted protein [Hordeum vulgare subsp. vulgare]
gnl|UG|Ta#S16058198	106.82	301.24	1.49573	1.78e-12	3.32e-11	GO:0043231//intracellular membrane-bounded organelle	GO:0016757//transferase activity, transferring glycosyl groups;GO:0016787//hydrolase activity	GO:0005991//trehalose metabolic process	gi|357137377|ref|XP_003570277.1|/0/PREDICTED: probable alpha,alpha-trehalose-phosphate synthase [UDP-forming] 11-like [Brachypodium distachyon]
gnl|UG|Ta#S52545524	106.11	218.7	1.04339	7.99e-13	1.56e-11	GO:0043231//intracellular membrane-bounded organelle	GO:0015020//glucuronosyltransferase activity;GO:0016763//transferase activity, transferring pentosyl groups	GO:0010413//glucuronoxylan metabolic process;GO:0003002//regionalization;GO:0044767;GO:0048608//reproductive structure development	gi|63087754|emb|CAI93192.1|/0/glycosyltransferase [Triticum aestivum]
gnl|UG|Ta#S52544942	12.47	39.94	1.67937	0	0	GO:0043231//intracellular membrane-bounded organelle	GO:0016757//transferase activity, transferring glycosyl groups	-	gi|472232588|emb|CCV01569.1|/1.4648e-161/GT43_2D [Triticum aestivum]
gnl|UG|Ta#S52542619	7.03	15.09	1.102	3.98e-05	0.000279799	-	-	-	gi|326522444|dbj|BAK07684.1|/0/predicted protein [Hordeum vulgare subsp. vulgare]
gnl|UG|Ta#S37864886	4.92	19.53	1.98896	2.27e-11	3.74e-10	GO:0043231//intracellular membrane-bounded organelle	-	-	gi|357126027|ref|XP_003564690.1|/1.31785e-52/PREDICTED: thiosulfate sulfurtransferase, chloroplastic-like [Brachypodium distachyon]
gnl|UG|Ta#S37907651	6.15	14.2	1.20723	1.82e-05	0.00013589	-	-	GO:0032958//inositol phosphate biosynthetic process	gi|326513486|dbj|BAJ96128.1|/4.9978e-63/predicted protein [Hordeum vulgare subsp. vulgare]
gnl|UG|Ta#S37865671	14.93	92.84	2.63653	0	0	-	-	-	gi|326496553|dbj|BAJ94738.1|/1.10177e-14/predicted protein [Hordeum vulgare subsp. vulgare]
gnl|UG|Ta#S32534392	0.01	2.31	7.85175	0.000113502	0.000725944	-	-	-	gi|255573123|ref|XP_002527491.1|/1.6197e-08/conserved hypothetical protein [Ricinus communis]
gnl|UG|Ta#S35138731	9.31	26.45	1.50641	3.85e-12	6.9e-11	GO:0043231//intracellular membrane-bounded organelle	-	-	gi|115349934|gb|ABI95415.1|/0/fasciclin-like protein FLA25 [Triticum aestivum]
gnl|UG|Ta#S52547015	9.49	25.74	1.43953	3.5e-11	5.66e-10	GO:0031224//intrinsic to membrane	-	-	gi|326506796|dbj|BAJ91439.1|/0/predicted protein [Hordeum vulgare subsp. vulgare]
gnl|UG|Ta#S52542922	23.37	51.48	1.13935	1.39e-13	3.51e-12	-	-	-	gi|357114368|ref|XP_003558972.1|/2.73454e-123/PREDICTED: inactive rhomboid protein 1-like [Brachypodium distachyon]
gnl|UG|Ta#S17888728	28.46	79.53	1.48256	0	0	GO:0005576//extracellular region	GO:0046914//transition metal ion binding;GO:0016491//oxidoreductase activity	-	gi|326498515|dbj|BAJ98685.1|/3.62713e-107/predicted protein [Hordeum vulgare subsp. vulgare]
gnl|UG|Ta#S52544964	21.61	67.1	1.63461	0	0	GO:0043231//intracellular membrane-bounded organelle;GO:0044444//cytoplasmic part;GO:0016020//membrane	GO:0004558//alpha-glucosidase activity	GO:0019752//carboxylic acid metabolic process;GO:0044238//primary metabolic process;GO:0022622//root system development	gi|152955872|emb|CAL26914.1|/0/alkaline invertase [Triticum aestivum]
gnl|UG|Ta#S52544873	17.74	38.7	1.12533	1.98e-11	3.3e-10	GO:0043231//intracellular membrane-bounded organelle	-	-	gi|326493776|dbj|BAJ85350.1|/2.24038e-163/predicted protein [Hordeum vulgare subsp. vulgare]
gnl|UG|Ta#S52546768	3.16	10.47	1.72826	1.59e-06	1.47e-05	-	-	-	gi|357167048|ref|XP_003580978.1|/0/PREDICTED: putative disease resistance protein RGA3-like [Brachypodium distachyon]
gnl|UG|Ta#S38990007	1.58	9.59	2.60161	3.06e-06	2.7e-05	-	GO:0016746//transferase activity, transferring acyl groups	-	gi|150246875|emb|CAM96512.1|/0/putative PF02458-family acyl transferase 2 [Triticum aestivum]
gnl|UG|Ta#S17894729	6.85	16.51	1.26916	1.53e-06	1.42e-05	GO:0043231//intracellular membrane-bounded organelle;GO:0030312//external encapsulating structure;GO:0005576//extracellular region	GO:0004558//alpha-glucosidase activity	GO:0006073//cellular glucan metabolic process;GO:0046903//secretion;GO:0009628//response to abiotic stimulus;GO:0006950//response to stress	gi|433359118|dbj|BAM74038.1|/8.95453e-112/cell wall invertase [Triticum aestivum]
gnl|UG|Ta#S16058022	4.39	10.47	1.25397	0.000154626	0.000948303	-	GO:0046872//metal ion binding;GO:0016831//carboxy-lyase activity;GO:0019842//vitamin binding	GO:0006950//response to stress	gi|326504024|dbj|BAK02798.1|/0/predicted protein [Hordeum vulgare subsp. vulgare]
gnl|UG|Ta#S16057942	181.83	1286.45	2.82273	1.88e-12	3.5e-11	-	GO:0017111//nucleoside-triphosphatase activity;GO:0032550	GO:0009154//purine ribonucleotide catabolic process	gi|357135470|ref|XP_003569332.1|/0/PREDICTED: pleiotropic drug resistance protein 4-like isoform 2 [Brachypodium distachyon]
gnl|UG|Ta#S52546339	18.8	37.63	1.00115	1.8e-09	2.41e-08	GO:0016020//membrane;GO:0043231//intracellular membrane-bounded organelle	GO:0005515//protein binding	-	gi|326519899|dbj|BAK03874.1|/0/predicted protein [Hordeum vulgare subsp. vulgare]
gnl|UG|Ta#S52544318	94.17	194.56	1.04688	0	0	-	GO:0035251//UDP-glucosyltransferase activity;GO:0019203//carbohydrate phosphatase activity	GO:0005991//trehalose metabolic process	gi|326491689|dbj|BAJ94322.1|/0/predicted protein [Hordeum vulgare subsp. vulgare]
gnl|UG|Ta#S35138726	8.61	37.1	2.10733	4.62e-14	1.35e-12	GO:0031225//anchored to membrane;GO:0043231//intracellular membrane-bounded organelle	-	-	gi|115349940|gb|ABI95418.1|/2.12492e-164/fasciclin-like protein FLA28 [Triticum aestivum]
gnl|UG|Ta#S52543374	56.39	128.52	1.18848	0	0	-	GO:0036094//small molecule binding;GO:0004672//protein kinase activity;GO:1901363;GO:0097159//organic cyclic compound binding	GO:0044237//cellular metabolic process	gi|242089167|ref|XP_002440416.1|/1.86244e-137/hypothetical protein SORBIDRAFT_09g000636 [Sorghum bicolor]
gnl|UG|Ta#S52546504	32.68	74.73	1.19328	6.15e-13	1.24e-11	GO:0043231//intracellular membrane-bounded organelle;GO:0031090//organelle membrane	GO:0032550;GO:0046914//transition metal ion binding;GO:0016639//oxidoreductase activity, acting on the CH-NH2 group of donors, NAD or NADP as acceptor	GO:0016192//vesicle-mediated transport;GO:0006575//cellular modified amino acid metabolic process;GO:0010038//response to metal ion;GO:0016044//cellular membrane organization;GO:0006970//response to osmotic stress;GO:0006595//polyamine metabolic process;GO:0009072//aromatic amino acid family metabolic process	gi|326516846|dbj|BAJ96415.1|/0/predicted protein [Hordeum vulgare subsp. vulgare]
gnl|UG|Ta#S12923185	37.95	80.41	1.08328	2.84e-13	6.35e-12	GO:0005618//cell wall;GO:0009536//plastid;GO:0005576//extracellular region;GO:0031225//anchored to membrane	GO:0008081//phosphoric diester hydrolase activity	GO:0048764;GO:0019400;GO:0009826//unidimensional cell growth;GO:0009664//plant-type cell wall organization;GO:0000904//cell morphogenesis involved in differentiation	gi|4104060|gb|AAD10252.1|/0/S222 [Triticum aestivum]
gnl|UG|Ta#S52546352	10.72	29.11	1.44121	1.78e-12	3.32e-11	-	GO:0004702//receptor signaling protein serine/threonine kinase activity;GO:0032550	GO:0006796//phosphate-containing compound metabolic process;GO:0006464//cellular protein modification process;GO:0007243//intracellular protein kinase cascade	gi|326516420|dbj|BAJ92365.1|/0/predicted protein [Hordeum vulgare subsp. vulgare]
gnl|UG|Ta#S22391326	42.69	138.46	1.6975	5.35e-14	1.52e-12	GO:0043231//intracellular membrane-bounded organelle	-	-	gi|326489334|dbj|BAK01650.1|/1.1804e-33/predicted protein [Hordeum vulgare subsp. vulgare]
gnl|UG|Ta#S13043520	3.69	18.82	2.35057	1.87e-09	2.5e-08	-	GO:0005488//binding;GO:0016301//kinase activity	-	gi|326502768|dbj|BAJ99012.1|/2.71901e-34/predicted protein [Hordeum vulgare subsp. vulgare]
gnl|UG|Ta#S18006081	4.92	11.36	1.20723	0.000129021	0.000807154	-	-	-	gi|326509157|dbj|BAJ86971.1|/9.95237e-58/predicted protein [Hordeum vulgare subsp. vulgare]
gnl|UG|Ta#S32434666	0.7	4.44	2.66513	9.98e-05	0.000645382	GO:0043231//intracellular membrane-bounded organelle	GO:0016647//oxidoreductase activity, acting on the CH-NH group of donors, oxygen as acceptor;GO:0000166//nucleotide binding	GO:0044710	gi|326498221|dbj|BAJ98538.1|/3.06271e-106/predicted protein [Hordeum vulgare subsp. vulgare]
gnl|UG|Ta#S52547057	12.3	38.7	1.65368	0	0	-	GO:0016740//transferase activity	-	gi|357126762|ref|XP_003565056.1|/7.14488e-166/PREDICTED: putative cis-zeatin O-glucosyltransferase-like [Brachypodium distachyon]
gnl|UG|Ta#S32699324	9.49	22.54	1.24801	2.78e-08	3.31e-07	GO:0043231//intracellular membrane-bounded organelle	-	GO:0009409//response to cold	gi|357125708|ref|XP_003564532.1|/1.17719e-86/PREDICTED: uncharacterized protein LOC100825801 [Brachypodium distachyon]
gnl|UG|Ta#S52545999	36.54	73.85	1.01512	3.45e-13	7.51e-12	-	-	GO:0045184//establishment of protein localization	gi|326511685|dbj|BAJ91987.1|/1.41097e-127/predicted protein [Hordeum vulgare subsp. vulgare]
gnl|UG|Ta#S32420366	8.43	22.19	1.39631	1.92e-09	2.56e-08	GO:0043231//intracellular membrane-bounded organelle	GO:0036094//small molecule binding;GO:0004672//protein kinase activity;GO:1901363;GO:0097159//organic cyclic compound binding	GO:0006796//phosphate-containing compound metabolic process	gi|357122542|ref|XP_003562974.1|/8.24001e-43/PREDICTED: cysteine-rich receptor-like protein kinase 10-like [Brachypodium distachyon]
gnl|UG|Ta#S16215154	11.24	35.33	1.65225	0	0	-	GO:0005488//binding	-	gi|326497871|dbj|BAJ94798.1|/4.31606e-37/predicted protein [Hordeum vulgare subsp. vulgare]
gnl|UG|Ta#S32522340	0.7	4.26	2.60543	0.000139699	0.000863125	-	-	-	gi|326518698|dbj|BAJ92510.1|/1.2131e-47/predicted protein [Hordeum vulgare subsp. vulgare]
gnl|UG|Ta#S17888210	12.12	31.07	1.35813	3.29e-12	5.95e-11	-	GO:0016740//transferase activity	-	gi|232200|sp|P30111.1|GSTF2_WHEAT/5.10229e-126/RecName: Full=Glutathione S-transferase 2; AltName: Full=GST class-phi
gnl|UG|Ta#S17976043	6.32	16.33	1.36953	4.01e-07	4.09e-06	GO:0044424//intracellular part	GO:0004672//protein kinase activity	GO:0051716//cellular response to stimulus;GO:0007275//multicellular organismal development;GO:0044237//cellular metabolic process;GO:0048856//anatomical structure development;GO:0009628//response to abiotic stimulus;GO:0050794//regulation of cellular process;GO:1901700;GO:0009725//response to hormone stimulus;GO:0006979//response to oxidative stress	gi|3396052|gb|AAC28850.1|/8.79107e-35/MAP kinase homolog [Triticum aestivum]
gnl|UG|Ta#S17975824	27.06	54.32	1.00532	6.19e-13	1.25e-11	-	-	-	gi|63087730|emb|CAI93180.1|/1.79758e-08/glycosyltransferase [Triticum aestivum]
gnl|UG|Ta#S13151667	4.39	34.44	2.97179	1.48e-10	2.26e-09	GO:0030312//external encapsulating structure;GO:0043231//intracellular membrane-bounded organelle	-	-	gi|326489274|dbj|BAK01620.1|/1.90508e-17/predicted protein [Hordeum vulgare subsp. vulgare]
gnl|UG|Ta#S52544534	10.19	20.41	1.00212	9.55e-06	7.63e-05	-	-	-	gi|326511128|dbj|BAJ87578.1|/0/predicted protein [Hordeum vulgare subsp. vulgare]
gnl|UG|Ta#S18012387	36.37	87.34	1.26389	1.65e-13	4.05e-12	-	-	-	gi|326515560|dbj|BAK07026.1|/1.18338e-22/predicted protein [Hordeum vulgare subsp. vulgare]
gnl|UG|Ta#S17884940	0.35	6.57	4.23047	0.000116521	0.000740103	-	-	-	gi|357148250|ref|XP_003574689.1|/5.08066e-15/PREDICTED: C2 and GRAM domain-containing protein At1g03370-like [Brachypodium distachyon]
gnl|UG|Ta#S52542904	1.76	6.57	1.90032	5.49e-05	0.000374438	-	-	-	gi|326525765|dbj|BAJ88929.1|/0/predicted protein [Hordeum vulgare subsp. vulgare]
gnl|UG|Ta#S52543219	7.91	22.01	1.47641	4.35e-10	6.32e-09	GO:0005789//endoplasmic reticulum membrane	GO:0016758//transferase activity, transferring hexosyl groups	-	gi|326493376|dbj|BAJ85149.1|/0/predicted protein [Hordeum vulgare subsp. vulgare]
gnl|UG|Ta#S37867351	9.14	18.28	1	2.88e-05	0.000206874	-	-	-	gi|326510609|dbj|BAJ87521.1|/6.13822e-20/predicted protein [Hordeum vulgare subsp. vulgare]
gnl|UG|Ta#S13128336	4.22	10.65	1.33554	6.06e-05	0.000411246	GO:0043231//intracellular membrane-bounded organelle	GO:0008194//UDP-glycosyltransferase activity	GO:0048511//rhythmic process	gi|357129698|ref|XP_003566498.1|/1.58147e-22/PREDICTED: uncharacterized protein LOC100833990 [Brachypodium distachyon]
gnl|UG|Ta#S52544137	1.58	12.07	2.93343	3.06e-06	2.7e-05	-	GO:0036094//small molecule binding;GO:0004672//protein kinase activity;GO:1901363;GO:0097159//organic cyclic compound binding	GO:0006796//phosphate-containing compound metabolic process	gi|326503552|dbj|BAJ86282.1|/2.72644e-122/predicted protein [Hordeum vulgare subsp. vulgare]
gnl|UG|Ta#S18012759	15.64	36.04	1.20436	8.21e-12	1.42e-10	GO:0016020//membrane;GO:0043231//intracellular membrane-bounded organelle	GO:0044389;GO:0019787//small conjugating protein ligase activity	GO:0006261//DNA-dependent DNA replication;GO:0016044//cellular membrane organization;GO:0003006//developmental process involved in reproduction;GO:0001558//regulation of cell growth;GO:0009062//fatty acid catabolic process;GO:0035966//response to topologically incorrect protein;GO:0006511//ubiquitin-dependent protein catabolic process;GO:0016192//vesicle-mediated transport;GO:0043623//cellular pr…	gi|21554343|gb|AAM63450.1|/1.62213e-33/E2, ubiquitin-conjugating enzyme 10 (UBC10) [Arabidopsis thaliana]
gnl|UG|Ta#S16198509	11.95	34.79	1.54166	0	0	-	-	-	gi|413949612|gb|AFW82261.1|/4.85458e-08/hypothetical protein ZEAMMB73_684145 [Zea mays]
gnl|UG|Ta#S26021526	1.05	11.72	3.48051	1.67e-05	0.000126981	GO:0009941//chloroplast envelope;GO:0031224//intrinsic to membrane	GO:0015291//secondary active transmembrane transporter activity	GO:0044765;GO:0044763	gi|326534142|dbj|BAJ89421.1|/1.38658e-83/predicted protein [Hordeum vulgare subsp. vulgare]
gnl|UG|Ta#S52541128	17.22	39.76	1.20723	6.29e-13	1.27e-11	-	GO:0005515//protein binding	-	gi|357127781|ref|XP_003565556.1|/3.04037e-131/PREDICTED: dnaJ homolog subfamily B member 4-like [Brachypodium distachyon]
gnl|UG|Ta#S18010854	0.01	2.49	7.96	5.65e-05	0.000385088	GO:0005576//extracellular region;GO:0043231//intracellular membrane-bounded organelle	GO:0046914//transition metal ion binding	-	gi|326524572|dbj|BAK00669.1|/5.74827e-92/predicted protein [Hordeum vulgare subsp. vulgare]
gnl|UG|Ta#S12923150	0.7	4.97	2.82782	5.65e-05	0.000384346	GO:0005773//vacuole;GO:0005618//cell wall	GO:0004558//alpha-glucosidase activity;GO:0050738	GO:0044238//primary metabolic process	gi|3219509|gb|AAC23502.1|/0/vacuolar invertase [Triticum aestivum]
gnl|UG|Ta#S52545693	7.38	15.09	1.0319	9.88e-05	0.00063891	GO:0044444//cytoplasmic part;GO:0016020//membrane	-	-	gi|326515176|dbj|BAK03501.1|/0/predicted protein [Hordeum vulgare subsp. vulgare]
gnl|UG|Ta#S52542241	29.69	96.21	1.69621	7.77e-15	2.59e-13	-	GO:0004672//protein kinase activity	-	gi|326498899|dbj|BAK02435.1|/0/predicted protein [Hordeum vulgare subsp. vulgare]
gnl|UG|Ta#S52542002	10.01	23.43	1.22691	2.35e-08	2.81e-07	GO:0043231//intracellular membrane-bounded organelle	GO:0032550;GO:0003676//nucleic acid binding;GO:0019899//enzyme binding;GO:0004702//receptor signaling protein serine/threonine kinase activity	GO:0006468//protein phosphorylation;GO:0010038//response to metal ion;GO:0007243//intracellular protein kinase cascade;GO:0006970//response to osmotic stress	gi|326491499|dbj|BAJ94227.1|/0/predicted protein [Hordeum vulgare subsp. vulgare]
gnl|UG|Ta#S15903499	1.05	6.57	2.6455	1.75e-05	0.000131272	GO:0012505//endomembrane system;GO:0031224//intrinsic to membrane;GO:0043231//intracellular membrane-bounded organelle	GO:0016740//transferase activity	-	gi|242072854|ref|XP_002446363.1|/9.39574e-104/hypothetical protein SORBIDRAFT_06g014730 [Sorghum bicolor]
gnl|UG|Ta#S52545539	7.03	17.75	1.33622	2.08e-07	2.2e-06	GO:0043231//intracellular membrane-bounded organelle	-	-	gi|326492069|dbj|BAJ98259.1|/3.40985e-120/predicted protein [Hordeum vulgare subsp. vulgare]
gnl|UG|Ta#S18010370	1.76	8.34	2.24447	2.07e-06	1.88e-05	GO:0043231//intracellular membrane-bounded organelle;GO:0044444//cytoplasmic part	GO:0046872//metal ion binding;GO:0016462//pyrophosphatase activity	GO:0000097//sulfur amino acid biosynthetic process;GO:0008380//RNA splicing;GO:0006793//phosphorus metabolic process;GO:0010876//lipid localization	gi|357133515|ref|XP_003568370.1|/7.28076e-68/PREDICTED: soluble inorganic pyrophosphatase-like [Brachypodium distachyon]
gnl|UG|Ta#S52541368	7.2	27.34	1.92494	1.51e-13	3.79e-12	-	GO:0048037//cofactor binding;GO:0036094//small molecule binding	GO:0008152//metabolic process	gi|326502600|dbj|BAJ98928.1|/2.11644e-143/predicted protein [Hordeum vulgare subsp. vulgare]
gnl|UG|Ta#S17889235	3.16	12.43	1.97583	2.23e-08	2.69e-07	GO:0044424//intracellular part	GO:0016765//transferase activity, transferring alkyl or aryl (other than methyl) groups	GO:0050896//response to stimulus	gi|326505726|dbj|BAJ95534.1|/3.84218e-97/predicted protein [Hordeum vulgare subsp. vulgare]
gnl|UG|Ta#S16057986	11.42	41.36	1.85667	0	0	GO:0016020//membrane;GO:0009536//plastid	GO:0015291//secondary active transmembrane transporter activity	GO:0015893//drug transport;GO:0044763;GO:0006950//response to stress;GO:0000041//transition metal ion transport;GO:0051235	gi|326518786|dbj|BAJ92554.1|/0/predicted protein [Hordeum vulgare subsp. vulgare]
gnl|UG|Ta#S17985920	78.88	162.43	1.04209	1.6e-12	3e-11	-	-	-	gi|326490149|dbj|BAJ94148.1|/9.33309e-36/predicted protein [Hordeum vulgare subsp. vulgare]
gnl|UG|Ta#S13137094	15.28	33.02	1.1117	8.67e-10	1.21e-08	-	-	-	gi|357132586|ref|XP_003567910.1|/7.70888e-19/PREDICTED: uncharacterized protein LOC100826225 [Brachypodium distachyon]
gnl|UG|Ta#S52543393	7.2	15.98	1.1502	1.23e-05	9.55e-05	GO:0012505//endomembrane system;GO:0031224//intrinsic to membrane	GO:0015215//nucleotide transmembrane transporter activity;GO:0005402//cation:sugar symporter activity	GO:0006862//nucleotide transport	gi|326502712|dbj|BAJ98984.1|/0/predicted protein [Hordeum vulgare subsp. vulgare]
gnl|UG|Ta#S52544023	3.51	9.41	1.42272	8.01e-05	0.000527124	GO:0043231//intracellular membrane-bounded organelle	GO:0046914//transition metal ion binding;GO:0003824//catalytic activity	-	gi|166798219|gb|ABY89661.1|/3.1285e-142/RING-finger domain containing protein [Triticum aestivum]
gnl|UG|Ta#S52545719	18.97	44.56	1.23203	0	0	-	GO:0016773//phosphotransferase activity, alcohol group as acceptor;GO:0032550	GO:0006796//phosphate-containing compound metabolic process;GO:0006007//glucose catabolic process	gi|326495672|dbj|BAJ85932.1|/0/predicted protein [Hordeum vulgare subsp. vulgare]
gnl|UG|Ta#S12923205	2.28	27.87	3.61161	2.78e-07	2.91e-06	GO:0005618//cell wall;GO:0043231//intracellular membrane-bounded organelle	GO:0016798//hydrolase activity, acting on glycosyl bonds	GO:0006026;GO:0005975//carbohydrate metabolic process;GO:0044036//cell wall macromolecule metabolic process;GO:0009607//response to biotic stimulus	gi|4741842|gb|AAD28730.1|AF112963_1/2.00695e-126/chitinase II precursor [Triticum aestivum]
gnl|UG|Ta#S50388947	25.65	74.02	1.52896	5.04e-14	1.46e-12	GO:0043231//intracellular membrane-bounded organelle	GO:0004175//endopeptidase activity	GO:0019538//protein metabolic process;GO:0006952//defense response;GO:0010243//response to organic nitrogen	gi|326532056|dbj|BAK01404.1|/1.86615e-117/predicted protein [Hordeum vulgare subsp. vulgare]
gnl|UG|Ta#S17984476	0.35	4.26	3.60543	0.000121527	0.00076604	GO:0031224//intrinsic to membrane;GO:0043231//intracellular membrane-bounded organelle	-	-	gi|326508967|dbj|BAJ86876.1|/4.83432e-87/predicted protein [Hordeum vulgare subsp. vulgare]
gnl|UG|Ta#S52543885	11.95	48.64	2.02513	0	0	GO:0044424//intracellular part	GO:0008757//S-adenosylmethionine-dependent methyltransferase activity;GO:0043168	GO:0006790//sulfur compound metabolic process	gi|50401177|sp|Q9MBC2.1|MMT1_HORVU/0/RecName: Full=Methionine S-methyltransferase; AltName: Full=AdoMet:Met S-methyltransferase; AltName: Full=Hv-MMT1
gnl|UG|Ta#S52542407	72.91	185.5	1.34723	0	0	GO:0009536//plastid;GO:0016020//membrane	GO:0032550;GO:0005515//protein binding	GO:0010038//response to metal ion;GO:0044267//cellular protein metabolic process;GO:0009933//meristem structural organization;GO:0010073//meristem maintenance;GO:0006970//response to osmotic stress;GO:0015031//protein transport	gi|544242|sp|P36183.1|ENPL_HORVU/0/RecName: Full=Endoplasmin homolog; AltName: Full=Glucose-regulated protein 94 homolog; Short=GRP-94 homolog; Flags: Precursor
gnl|UG|Ta#S52545758	38.47	78.82	1.03483	3.99e-13	8.45e-12	GO:0043231//intracellular membrane-bounded organelle;GO:0030312//external encapsulating structure;GO:0044444//cytoplasmic part	GO:0016616//oxidoreductase activity, acting on the CH-OH group of donors, NAD or NADP as acceptor;GO:0000166//nucleotide binding	GO:0009226//nucleotide-sugar biosynthetic process	gi|357157440|ref|XP_003577799.1|/0/PREDICTED: UDP-glucose 6-dehydrogenase-like [Brachypodium distachyon]
gnl|UG|Ta#S35138758	24.77	66.57	1.42628	1.51e-14	4.87e-13	-	-	-	gi|115349902|gb|ABI95399.1|/1.17238e-98/fasciclin-like protein FLA9 [Triticum aestivum]
gnl|UG|Ta#S37869206	0.53	7.1	3.74375	7.47e-05	0.000495497	-	-	-	gi|326517068|dbj|BAJ99900.1|/3.64563e-26/predicted protein [Hordeum vulgare subsp. vulgare]
gnl|UG|Ta#S52544111	4.22	16.15	1.93622	3.78e-10	5.51e-09	GO:0031224//intrinsic to membrane;GO:0043231//intracellular membrane-bounded organelle	GO:0032550;GO:0004672//protein kinase activity	GO:0008037//cell recognition;GO:0006464//cellular protein modification process;GO:0006796//phosphate-containing compound metabolic process	gi|326508608|dbj|BAJ95826.1|/2.53253e-177/predicted protein [Hordeum vulgare subsp. vulgare]
gnl|UG|Ta#S22391000	2.99	10.83	1.85682	3.06e-07	3.18e-06	-	-	-	gi|357116724|ref|XP_003560128.1|/4.73406e-26/PREDICTED: uncharacterized protein LOC100826499 [Brachypodium distachyon]
gnl|UG|Ta#S24512880	23.54	55.38	1.23425	0	0	GO:0043231//intracellular membrane-bounded organelle	GO:0005515//protein binding	-	gi|326489649|dbj|BAK01805.1|/8.9214e-62/predicted protein [Hordeum vulgare subsp. vulgare]
gnl|UG|Ta#S52541041	20.03	50.77	1.34181	1.02e-13	2.71e-12	GO:0031974//membrane-enclosed lumen;GO:0044439	GO:0032550;GO:0004175//endopeptidase activity;GO:0042623//ATPase activity, coupled	GO:0016558//protein import into peroxisome matrix;GO:0051603//proteolysis involved in cellular protein catabolic process;GO:0048528//post-embryonic root development	gi|42541823|gb|AAS19619.1|/0/LON1 protease [Triticum aestivum]
gnl|UG|Ta#S52546736	26.7	90	1.75309	1.19e-13	3.07e-12	GO:0031224//intrinsic to membrane;GO:0043231//intracellular membrane-bounded organelle;GO:0031090//organelle membrane	GO:0043168;GO:0016769//transferase activity, transferring nitrogenous groups;GO:0016454	GO:0048229//gametophyte development;GO:0006670//sphingosine metabolic process;GO:0009639//response to red or far red light	gi|357126628|ref|XP_003564989.1|/0/PREDICTED: serine palmitoyltransferase 2-like [Brachypodium distachyon]
gnl|UG|Ta#S52541485	13.35	28.4	1.08905	2.23e-08	2.69e-07	-	-	-	gi|357129973|ref|XP_003566633.1|/5.10769e-49/PREDICTED: uncharacterized protein LOC100839806 [Brachypodium distachyon]
gnl|UG|Ta#S52541176	20.91	55.03	1.39603	0	0	GO:0044444//cytoplasmic part	GO:0003824//catalytic activity	GO:0010038//response to metal ion	gi|326524486|dbj|BAK00626.1|/0/predicted protein [Hordeum vulgare subsp. vulgare]
gnl|UG|Ta#S17986512	10.37	20.95	1.01453	5.87e-06	4.91e-05	GO:0043231//intracellular membrane-bounded organelle	GO:0043169//cation binding;GO:0032550;GO:0005515//protein binding	GO:0051084//'de novo' posttranslational protein folding;GO:0007349//cellularization;GO:0048229//gametophyte development;GO:0000741//karyogamy;GO:0003006//developmental process involved in reproduction;GO:0006950//response to stress;GO:0090174	gi|357114705|ref|XP_003559136.1|/3.47533e-91/PREDICTED: chaperone protein DnaJ-like [Brachypodium distachyon]
gnl|UG|Ta#S22366677	2.81	9.94	1.82268	1.27e-06	1.19e-05	-	-	-	gi|357150197|ref|XP_003575375.1|/3.16956e-53/PREDICTED: uncharacterized protein LOC100832985 [Brachypodium distachyon]
gnl|UG|Ta#S52540992	4.39	17.22	1.97179	1.62e-10	2.47e-09	GO:0009536//plastid	GO:0016833//oxo-acid-lyase activity	GO:0009725//response to hormone stimulus;GO:0006970//response to osmotic stress;GO:0051707//response to other organism;GO:0009850//auxin metabolic process	gi|326495862|dbj|BAJ90553.1|/1.8117e-125/predicted protein [Hordeum vulgare subsp. vulgare]
gnl|UG|Ta#S52545493	4.39	12.07	1.45913	5.01e-06	4.23e-05	-	-	-	gi|326530562|dbj|BAJ97707.1|/7.75534e-86/predicted protein [Hordeum vulgare subsp. vulgare]
gnl|UG|Ta#S16205859	53.06	115.03	1.11631	5.95e-13	1.21e-11	-	-	-	gi|213138577|gb|ACJ44983.1|/3.35644e-06/BLN1-1 [Hordeum vulgare subsp. vulgare]
gnl|UG|Ta#S52545904	10.37	27.16	1.38907	3.47e-11	5.62e-10	-	-	-	gi|326526897|dbj|BAK00837.1|/0/predicted protein [Hordeum vulgare subsp. vulgare]
gnl|UG|Ta#S17990017	3.87	17.22	2.15368	9.93e-10	1.38e-08	GO:0016020//membrane	GO:0060089;GO:0046872//metal ion binding;GO:0004629//phospholipase C activity	GO:0007165//signal transduction;GO:0044238//primary metabolic process	gi|326509271|dbj|BAJ91552.1|/1.08405e-52/predicted protein [Hordeum vulgare subsp. vulgare]
gnl|UG|Ta#S52542967	4.39	15.44	1.81438	1.63e-09	2.2e-08	GO:0009526//plastid envelope;GO:0009532//plastid stroma	GO:0016301//kinase activity;GO:0032550	GO:0006796//phosphate-containing compound metabolic process;GO:0043094	gi|326500082|dbj|BAJ90876.1|/0/predicted protein [Hordeum vulgare subsp. vulgare]
gnl|UG|Ta#S13257785	18.62	50.41	1.43686	0	0	GO:0043231//intracellular membrane-bounded organelle	-	-	gi|326527075|dbj|BAK04479.1|/3.58433e-28/predicted protein [Hordeum vulgare subsp. vulgare]
gnl|UG|Ta#S26022647	1.76	7.63	2.11611	4.53e-06	3.85e-05	GO:0043231//intracellular membrane-bounded organelle	GO:0046914//transition metal ion binding	GO:0006091//generation of precursor metabolites and energy	gi|326490740|dbj|BAJ90037.1|/9.93852e-51/predicted protein [Hordeum vulgare subsp. vulgare]
gnl|UG|Ta#S52543889	6.85	39.41	2.52439	1.34e-13	3.41e-12	GO:0031224//intrinsic to membrane	GO:0015603	GO:0044765;GO:0044763;GO:0022414//reproductive process;GO:0055080//cation homeostasis;GO:0009791//post-embryonic development;GO:0051707//response to other organism;GO:0010038//response to metal ion	gi|348598366|dbj|BAL02122.1|/0/putative iron-phytosiderophore transporter [Hordeum vulgare subsp. vulgare]
gnl|UG|Ta#S50384417	4.92	16.86	1.77687	4.79e-10	6.95e-09	GO:0044424//intracellular part	-	-	gi|326489789|dbj|BAK01875.1|/8.5044e-94/predicted protein [Hordeum vulgare subsp. vulgare]
gnl|UG|Ta#S32518615	21.08	49.35	1.22718	0	0	GO:0044464//cell part	GO:0005099//Ras GTPase activator activity	GO:0032313//regulation of Rab GTPase activity	gi|326516554|dbj|BAJ92432.1|/7.75276e-76/predicted protein [Hordeum vulgare subsp. vulgare]
gnl|UG|Ta#S22368129	0.53	4.08	2.9445	0.000118769	0.00075028	-	GO:0046914//transition metal ion binding;GO:0016861//intramolecular oxidoreductase activity, interconverting aldoses and ketoses	GO:0019852//L-ascorbic acid metabolic process;GO:0009226//nucleotide-sugar biosynthetic process;GO:0003006//developmental process involved in reproduction	gi|326530328|dbj|BAJ97590.1|/1.33613e-88/predicted protein [Hordeum vulgare subsp. vulgare]
gnl|UG|Ta#S52541794	0.01	2.31	7.85175	0.000113502	0.000727277	-	GO:0016705//oxidoreductase activity, acting on paired donors, with incorporation or reduction of molecular oxygen	GO:0044710	gi|357163933|ref|XP_003579895.1|/7.66028e-140/PREDICTED: 1-aminocyclopropane-1-carboxylate oxidase homolog 2-like [Brachypodium distachyon]
gnl|UG|Ta#S22378275	1.41	6.57	2.2202	1.33e-05	0.000103662	-	-	-	gi|357110639|ref|XP_003557124.1|/1.50428e-30/PREDICTED: uncharacterized protein LOC100827912 [Brachypodium distachyon]
gnl|UG|Ta#S52546485	18.97	54.67	1.52703	0	0	GO:0016020//membrane;GO:0044432//endoplasmic reticulum part	-	-	gi|326494956|dbj|BAJ85573.1|/9.49013e-160/predicted protein [Hordeum vulgare subsp. vulgare]
gnl|UG|Ta#S52545445	231.73	540.71	1.22241	3.2e-12	5.81e-11	GO:0043231//intracellular membrane-bounded organelle;GO:0031090//organelle membrane	GO:0046872//metal ion binding;GO:0005515//protein binding	GO:0044267//cellular protein metabolic process;GO:0055065//metal ion homeostasis;GO:0033554//cellular response to stress;GO:0009812//flavonoid metabolic process;GO:0002218//activation of innate immune response	gi|296044570|gb|ADG85705.1|/0/putative calreticulin [Triticum aestivum]
gnl|UG|Ta#S52541879	10.54	22.9	1.11947	2.87e-07	2.98e-06	GO:0043231//intracellular membrane-bounded organelle;GO:0031090//organelle membrane	GO:0032550;GO:0004396//hexokinase activity;GO:0046914//transition metal ion binding	GO:0006007//glucose catabolic process;GO:0010118//stomatal movement;GO:0008219//cell death;GO:0009757//hexose mediated signaling;GO:0006833//water transport;GO:0006796//phosphate-containing compound metabolic process	gi|326487217|dbj|BAJ89593.1|/0/predicted protein [Hordeum vulgare subsp. vulgare]
gnl|UG|Ta#S52543497	9.49	33.55	1.82183	5.2e-14	1.5e-12	GO:0016021//integral to membrane;GO:0009536//plastid	GO:0015144//carbohydrate transmembrane transporter activity	GO:0044765	gi|357142197|ref|XP_003572491.1|/3.3615e-102/PREDICTED: bidirectional sugar transporter SWEET4-like [Brachypodium distachyon]
gnl|UG|Ta#S17897581	137.74	346.86	1.33241	2.72e-13	6.14e-12	GO:0005576//extracellular region;GO:0016020//membrane;GO:0009536//plastid	GO:0016859//cis-trans isomerase activity	GO:0018208//peptidyl-proline modification;GO:0010038//response to metal ion	gi|13925734|gb|AAK49427.1|AF262983_1/3.08397e-80/cyclophilin A-2 [Triticum aestivum]
gnl|UG|Ta#S32601377	0.35	5.68	4.02046	0.000116551	0.000738412	GO:0005911//cell-cell junction;GO:0043231//intracellular membrane-bounded organelle;GO:0044444//cytoplasmic part;GO:0016020//membrane	GO:0005515//protein binding	GO:0009725//response to hormone stimulus;GO:0016044//cellular membrane organization;GO:0015031//protein transport	gi|115466652|ref|NP_001056925.1|/5.88253e-90/Os06g0168500 [Oryza sativa Japonica Group]
gnl|UG|Ta#S52545253	20.2	56.09	1.47339	0	0	GO:0043231//intracellular membrane-bounded organelle	GO:0003676//nucleic acid binding;GO:0008757//S-adenosylmethionine-dependent methyltransferase activity	GO:0006351//transcription, DNA-dependent;GO:0016458//gene silencing;GO:0009793//embryo development ending in seed dormancy;GO:0009292//genetic transfer;GO:0032776//DNA methylation on cytosine;GO:0034968//histone lysine methylation	gi|68655470|emb|CAJ01708.1|/0/chromomethylase 1 [Hordeum vulgare subsp. vulgare]
gnl|UG|Ta#S52541896	242.79	526.15	1.11577	5.75e-12	1.01e-10	-	-	-	gi|326521498|dbj|BAK00325.1|/7.71317e-31/predicted protein [Hordeum vulgare subsp. vulgare]
gnl|UG|Ta#S52543650	9.14	18.82	1.042	1.14e-05	8.96e-05	GO:0005618//cell wall;GO:0043231//intracellular membrane-bounded organelle;GO:0016020//membrane	GO:0016862//intramolecular oxidoreductase activity, interconverting keto- and enol-groups;GO:0015036//disulfide oxidoreductase activity	GO:0033554//cellular response to stress;GO:0044267//cellular protein metabolic process;GO:0019725//cellular homeostasis;GO:0018904	gi|326490389|dbj|BAJ84858.1|/0/predicted protein [Hordeum vulgare subsp. vulgare]
gnl|UG|Ta#S26027267	0.01	4.79	8.90388	6.44e-09	8.21e-08	GO:0005618//cell wall;GO:0043231//intracellular membrane-bounded organelle	GO:0016798//hydrolase activity, acting on glycosyl bonds	GO:0044238//primary metabolic process;GO:0044699;GO:0009057//macromolecule catabolic process	gi|4741848|gb|AAD28733.1|AF112966_1/3.93423e-146/chitinase IV precursor [Triticum aestivum]
gnl|UG|Ta#S52546154	1.93	7.99	2.04959	3.69e-06	3.18e-05	-	-	-	gi|326502150|dbj|BAK06567.1|/1.74781e-156/predicted protein [Hordeum vulgare subsp. vulgare]
gnl|UG|Ta#S52542718	25.3	58.4	1.20683	1.24e-13	3.18e-12	GO:0005840//ribosome;GO:0043231//intracellular membrane-bounded organelle;GO:0016021//integral to membrane	GO:0046872//metal ion binding;GO:0016209//antioxidant activity;GO:0050664//oxidoreductase activity, acting on NAD(P)H, oxygen as acceptor	GO:0012501//programmed cell death;GO:0006952//defense response;GO:0046683//response to organophosphorus;GO:0009913//epidermal cell differentiation;GO:0045333//cellular respiration	gi|326528857|dbj|BAJ97450.1|/0/predicted protein [Hordeum vulgare subsp. vulgare]
gnl|UG|Ta#S17893200	1.41	6.39	2.18012	1.86e-05	0.000138848	GO:0009532//plastid stroma	GO:0016830//carbon-carbon lyase activity;GO:0003933//GTP cyclohydrolase activity	GO:0006771//riboflavin metabolic process;GO:0048588//developmental cell growth	gi|357149696|ref|XP_003575201.1|/8.44659e-105/PREDICTED: riboflavin biosynthesis protein ribBA, chloroplastic-like [Brachypodium distachyon]
gnl|UG|Ta#S52541119	20.91	43.31	1.05051	1.86e-11	3.12e-10	-	GO:0003677//DNA binding	-	gi|326501102|dbj|BAJ98782.1|/0/predicted protein [Hordeum vulgare subsp. vulgare]
gnl|UG|Ta#S37854959	1.05	6.75	2.6845	1.71e-05	0.000129488	-	GO:0046872//metal ion binding;GO:0004620//phospholipase activity	GO:0006650//glycerophospholipid metabolic process	gi|357123932|ref|XP_003563661.1|/3.28432e-95/PREDICTED: phospholipase D alpha 2-like [Brachypodium distachyon]
gnl|UG|Ta#S17865479	4.57	15.62	1.77313	2.2e-09	2.92e-08	GO:0005773//vacuole;GO:0016020//membrane	GO:0042626//ATPase activity, coupled to transmembrane movement of substances;GO:0097159//organic cyclic compound binding;GO:1901363;GO:0036094//small molecule binding	GO:0009987//cellular process;GO:0051234//establishment of localization	gi|33329359|gb|AAQ10074.1|/0/multidrug resistance associated protein MRP2 [Triticum aestivum]
gnl|UG|Ta#S52545136	76.07	157.99	1.05443	1.13e-12	2.16e-11	GO:0044424//intracellular part	GO:0016841//ammonia-lyase activity	GO:0009699//phenylpropanoid biosynthetic process;GO:0006558//L-phenylalanine metabolic process	gi|326511497|dbj|BAJ87762.1|/0/predicted protein [Hordeum vulgare subsp. vulgare]
gnl|UG|Ta#S52541031	54.46	116.8	1.10077	2.56e-13	5.84e-12	GO:0005770//late endosome;GO:0010008//endosome membrane	GO:0005488//binding	GO:0016044//cellular membrane organization;GO:0045184//establishment of protein localization;GO:0010243//response to organic nitrogen;GO:0009642//response to light intensity;GO:0016192//vesicle-mediated transport;GO:0000302//response to reactive oxygen species	gi|357155706|ref|XP_003577210.1|/2.03984e-88/PREDICTED: vacuolar protein sorting-associated protein 2 homolog 1-like [Brachypodium distachyon]
gnl|UG|Ta#S52542725	4.22	11.18	1.40561	1.92e-05	0.000142335	-	GO:0016772//transferase activity, transferring phosphorus-containing groups	-	gi|326524175|dbj|BAJ97098.1|/0/predicted protein [Hordeum vulgare subsp. vulgare]
gnl|UG|Ta#S52543151	4.74	14.38	1.6011	9.43e-08	1.05e-06	-	-	GO:0006950//response to stress	gi|357137008|ref|XP_003570094.1|/9.42221e-132/PREDICTED: F-box protein PP2-A13-like [Brachypodium distachyon]
gnl|UG|Ta#S17974765	1.23	8.17	2.73168	9.64e-06	7.64e-05	GO:0043231//intracellular membrane-bounded organelle	GO:0005488//binding;GO:0016491//oxidoreductase activity	GO:0050896//response to stimulus;GO:0044710	gi|10442761|gb|AAG17469.1|AF123610_8/8.1871e-30/cytochrome P450 [Triticum aestivum]
gnl|UG|Ta#S52543842	7.38	20.24	1.45552	3.3e-09	4.32e-08	GO:0043231//intracellular membrane-bounded organelle	GO:0003676//nucleic acid binding;GO:0005515//protein binding	GO:0009755//hormone-mediated signaling pathway;GO:0009791//post-embryonic development;GO:0006351//transcription, DNA-dependent	gi|357150158|ref|XP_003575362.1|/0/PREDICTED: auxin response factor 6-like [Brachypodium distachyon]
gnl|UG|Ta#S50387817	6.15	16.15	1.39288	3.22e-07	3.34e-06	-	-	-	gi|326529727|dbj|BAK04810.1|/2.03328e-23/predicted protein [Hordeum vulgare subsp. vulgare]
gnl|UG|Ta#S33939850	229.62	475.56	1.05038	2.93e-12	5.32e-11	GO:0030312//external encapsulating structure;GO:0031981//nuclear lumen;GO:0044444//cytoplasmic part;GO:0005576//extracellular region;GO:0016020//membrane	GO:0032550;GO:0005515//protein binding	GO:0048827//phyllome development;GO:0044267//cellular protein metabolic process;GO:0009408//response to heat;GO:0031647//regulation of protein stability;GO:0006970//response to osmotic stress;GO:0009791//post-embryonic development;GO:0051592//response to calcium ion	gi|110270498|gb|ABG57075.1|/0/heat shock protein 90 [Triticum aestivum]
gnl|UG|Ta#S15880652	0.01	2.84	8.14975	1.4e-05	0.000107982	-	-	-	gi|55295846|dbj|BAD67714.1|/8.00189e-11/hypothetical protein [Oryza sativa Japonica Group]
gnl|UG|Ta#S16057913	44.62	90.35	1.01783	3.52e-13	7.6e-12	GO:0009536//plastid	GO:0043169//cation binding;GO:0032550;GO:0016301//kinase activity	GO:0032787//monocarboxylic acid metabolic process;GO:0008652//cellular amino acid biosynthetic process;GO:0006796//phosphate-containing compound metabolic process;GO:0043650	gi|326533332|dbj|BAJ93638.1|/6.37241e-140/predicted protein [Hordeum vulgare subsp. vulgare]
gnl|UG|Ta#S17986452	9.14	19.17	1.06858	6.1e-06	5.08e-05	-	GO:0032550	GO:0006950//response to stress	gi|357161583|ref|XP_003579137.1|/4.01078e-17/PREDICTED: disease resistance protein RPP13-like [Brachypodium distachyon]
gnl|UG|Ta#S15183773	3.51	12.07	1.78188	1.41e-07	1.53e-06	-	-	-	gi|30025137|gb|AAO73072.1|/0/putative agmatine coumaroyltransferase [Triticum aestivum]
gnl|UG|Ta#S17890646	8.08	21.83	1.43388	1.21e-09	1.67e-08	-	-	-	gi|242093374|ref|XP_002437177.1|/2.16769e-48/hypothetical protein SORBIDRAFT_10g022400 [Sorghum bicolor]
gnl|UG|Ta#S26026774	14.58	32.31	1.14799	4.8e-10	6.95e-09	GO:0043231//intracellular membrane-bounded organelle	-	-	gi|357126155|ref|XP_003564754.1|/1.73212e-128/PREDICTED: uncharacterized protein LOC100840902 [Brachypodium distachyon]
gnl|UG|Ta#S17987037	9.49	30.53	1.68575	5.24e-14	1.5e-12	-	-	-	gi|326515628|dbj|BAK07060.1|/1.65694e-40/predicted protein [Hordeum vulgare subsp. vulgare]
gnl|UG|Ta#S37771774	1.05	5.15	2.29418	7.8e-05	0.000514927	GO:0044424//intracellular part	GO:0001071//nucleic acid binding transcription factor activity;GO:0003677//DNA binding	GO:0006351//transcription, DNA-dependent;GO:0006950//response to stress	gi|326492968|dbj|BAJ90340.1|/1.08453e-142/predicted protein [Hordeum vulgare subsp. vulgare]
gnl|UG|Ta#S52544750	39.53	104.56	1.40331	0	0	GO:0031224//intrinsic to membrane	-	-	gi|326487772|dbj|BAK05558.1|/3.54566e-157/predicted protein [Hordeum vulgare subsp. vulgare]
gnl|UG|Ta#S13021120	8.78	22.9	1.38305	1.4e-09	1.91e-08	-	-	-	gi|326496439|dbj|BAJ94681.1|/9.18188e-28/predicted protein [Hordeum vulgare subsp. vulgare]
gnl|UG|Ta#S52543465	19.85	48.99	1.30335	2.61e-13	5.94e-12	GO:0031227//intrinsic to endoplasmic reticulum membrane;GO:0031228//intrinsic to Golgi membrane	GO:0015165//pyrimidine nucleotide-sugar transmembrane transporter activity;GO:0008514//organic anion transmembrane transporter activity	GO:0009642//response to light intensity;GO:0044267//cellular protein metabolic process;GO:0000302//response to reactive oxygen species;GO:0048229//gametophyte development;GO:0033554//cellular response to stress;GO:0015785//UDP-galactose transport;GO:0009814//defense response, incompatible interaction;GO:0006984//ER-nucleus signaling pathway	gi|326490055|dbj|BAJ94101.1|/0/predicted protein [Hordeum vulgare subsp. vulgare]
gnl|UG|Ta#S13194607	1.93	7.63	1.98308	8.24e-06	6.66e-05	-	-	-	gi|357110639|ref|XP_003557124.1|/4.9931e-30/PREDICTED: uncharacterized protein LOC100827912 [Brachypodium distachyon]
gnl|UG|Ta#S22386837	9.49	41.18	2.11746	5.2e-14	1.5e-12	-	-	-	gi|326492125|dbj|BAJ98287.1|/3.27443e-48/predicted protein [Hordeum vulgare subsp. vulgare]
gnl|UG|Ta#S32518673	8.08	16.69	1.04656	3.45e-05	0.000244532	-	-	GO:0006950//response to stress	gi|162414848|gb|ABX89061.1|/3.30475e-62/pathogenesis-related protein [Triticum aestivum]
gnl|UG|Ta#S37760886	5.27	13.85	1.39401	2.28e-06	2.05e-05	-	-	-	gi|326516676|dbj|BAJ96330.1|/1.11886e-91/predicted protein [Hordeum vulgare subsp. vulgare]
gnl|UG|Ta#S17888871	15.11	35.15	1.21802	9.65e-12	1.65e-10	-	GO:0046872//metal ion binding;GO:0016628//oxidoreductase activity, acting on the CH-CH group of donors, NAD or NADP as acceptor	GO:0044710	gi|21616057|emb|CAC84562.1|/3.04186e-72/putative calmodulin [Solanum commersonii]
gnl|UG|Ta#S22383013	4.22	11.18	1.40561	1.92e-05	0.000142274	-	GO:0004672//protein kinase activity;GO:0043168	GO:0006796//phosphate-containing compound metabolic process	gi|326522684|dbj|BAJ88388.1|/4.37867e-23/predicted protein [Hordeum vulgare subsp. vulgare]
gnl|UG|Ta#S52547082	7.38	16.51	1.16165	7.32e-06	5.95e-05	GO:0043231//intracellular membrane-bounded organelle	-	-	gi|326520449|dbj|BAK07483.1|/2.60592e-135/predicted protein [Hordeum vulgare subsp. vulgare]
gnl|UG|Ta#S52546885	6.68	20.77	1.63658	6.41e-11	1.01e-09	GO:0043231//intracellular membrane-bounded organelle	-	-	gi|326489827|dbj|BAJ93987.1|/0/predicted protein [Hordeum vulgare subsp. vulgare]
gnl|UG|Ta#S43896572	3.16	19.7	2.6402	1.25e-08	1.55e-07	-	-	-	gi|156254816|gb|ABU62817.1|/1.17934e-121/pathogen-inducible ethylene-responsive element-binding protein [Triticum aestivum]
gnl|UG|Ta#S18011256	3.34	12.6	1.9155	2.15e-08	2.6e-07	GO:0043231//intracellular membrane-bounded organelle	-	-	gi|326525865|dbj|BAJ93109.1|/1.21544e-32/predicted protein [Hordeum vulgare subsp. vulgare]
gnl|UG|Ta#S16057835	16.51	56.27	1.76903	0	0	GO:0009536//plastid;GO:0031981//nuclear lumen	GO:0016838//carbon-oxygen lyase activity, acting on phosphates	GO:0008652//cellular amino acid biosynthetic process;GO:0043650;GO:0019632//shikimate metabolic process	gi|326508210|dbj|BAJ99372.1|/2.25648e-137/predicted protein [Hordeum vulgare subsp. vulgare]
gnl|UG|Ta#S52545801	9.14	18.46	1.01414	2.12e-05	0.000156611	GO:0016020//membrane	-	GO:0006810//transport	gi|326498283|dbj|BAJ98569.1|/0/predicted protein [Hordeum vulgare subsp. vulgare]
gnl|UG|Ta#S17989485	31.62	94.97	1.58663	3.18e-13	7e-12	GO:0043231//intracellular membrane-bounded organelle	-	-	gi|326501614|dbj|BAK02596.1|/2.08027e-26/predicted protein [Hordeum vulgare subsp. vulgare]
gnl|UG|Ta#S52545009	4.57	11.36	1.3137	4.31e-05	0.000300886	-	GO:0004721//phosphoprotein phosphatase activity	GO:0006470//protein dephosphorylation	gi|326529139|dbj|BAK00963.1|/9.42996e-170/predicted protein [Hordeum vulgare subsp. vulgare]
gnl|UG|Ta#S32600473	0.01	4.97	8.9571	3.2e-09	4.2e-08	-	GO:0004558//alpha-glucosidase activity;GO:0050738	GO:0044238//primary metabolic process	gi|46358940|gb|AAS88729.1|/8.64688e-82/vacuolar invertase1 [Triticum monococcum]
gnl|UG|Ta#S15902668	0.35	3.73	3.41375	0.000148828	0.000914671	-	GO:0016746//transferase activity, transferring acyl groups	-	gi|242097006|ref|XP_002438993.1|/1.24536e-14/hypothetical protein SORBIDRAFT_10g029610 [Sorghum bicolor]
gnl|UG|Ta#S37776515	2.81	13.85	2.30124	4.36e-08	5.06e-07	-	-	-	gi|310877436|gb|ADP37001.1|/4.89701e-13/jacalin-related lectin 1 [Triticum aestivum]
gnl|UG|Ta#S32500477	0.01	2.66	8.05528	2.81e-05	0.000203478	GO:0043231//intracellular membrane-bounded organelle;GO:0016020//membrane	GO:0017111//nucleoside-triphosphatase activity;GO:0032550	GO:0009154//purine ribonucleotide catabolic process	gi|357167127|ref|XP_003581016.1|/5.66323e-133/PREDICTED: ABC transporter G family member 24-like [Brachypodium distachyon]
gnl|UG|Ta#S33259669	1.76	7.1	2.01224	1.42e-05	0.000109652	-	-	GO:0050896//response to stimulus;GO:0044767;GO:0009791//post-embryonic development;GO:0048608//reproductive structure development;GO:0006351//transcription, DNA-dependent	gi|242056491|ref|XP_002457391.1|/4.67766e-102/hypothetical protein SORBIDRAFT_03g006590 [Sorghum bicolor]
gnl|UG|Ta#S26022654	344.16	954.85	1.47219	5.11e-12	9.06e-11	GO:0043231//intracellular membrane-bounded organelle	-	GO:0014070//response to organic cyclic compound;GO:0044767	gi|356545971|ref|XP_003541406.1|/1.46578e-124/PREDICTED: polyubiquitin-like [Glycine max]
gnl|UG|Ta#S52541827	7.2	18.46	1.35833	8.35e-08	9.37e-07	GO:0043231//intracellular membrane-bounded organelle;GO:0005576//extracellular region;GO:0030312//external encapsulating structure	GO:0015926//glucosidase activity	GO:0000272//polysaccharide catabolic process	gi|326494302|dbj|BAJ90420.1|/0/predicted protein [Hordeum vulgare subsp. vulgare]
gnl|UG|Ta#S17890523	0.35	3.73	3.41375	0.000148828	0.000914993	-	-	-	gi|326532572|dbj|BAK05215.1|/2.21109e-161/predicted protein [Hordeum vulgare subsp. vulgare]
gnl|UG|Ta#S13144641	1.23	6.21	2.33593	1.73e-05	0.000130385	GO:0005576//extracellular region	GO:0046914//transition metal ion binding;GO:0016682//oxidoreductase activity, acting on diphenols and related substances as donors, oxygen as acceptor	GO:0006950//response to stress;GO:0009808//lignin metabolic process	gi|326510831|dbj|BAJ91763.1|/1.26717e-23/predicted protein [Hordeum vulgare subsp. vulgare]
gnl|UG|Ta#S50384540	0.01	3.02	8.2384	6.95e-06	5.7e-05	-	-	-	gi|326505054|dbj|BAK02914.1|/1.61624e-63/predicted protein [Hordeum vulgare subsp. vulgare]
gnl|UG|Ta#S13048931	2.64	9.05	1.77738	5.39e-06	4.52e-05	-	-	-	gi|326503128|dbj|BAJ99189.1|/8.18366e-52/predicted protein [Hordeum vulgare subsp. vulgare]
gnl|UG|Ta#S26026700	15.81	38.52	1.28477	0	0	GO:0005576//extracellular region;GO:0043231//intracellular membrane-bounded organelle	GO:0046872//metal ion binding	-	gi|109729545|gb|ABG46237.1|/2.84915e-44/germin-like protein 5a [Hordeum vulgare subsp. vulgare]
gnl|UG|Ta#S52544151	21.96	48.28	1.13655	5.84e-14	1.64e-12	GO:0030312//external encapsulating structure	GO:0003824//catalytic activity;GO:0016209//antioxidant activity;GO:0043169//cation binding;GO:0046906//tetrapyrrole binding	GO:0044710;GO:0006950//response to stress;GO:0009607//response to biotic stimulus	gi|326497981|dbj|BAJ94853.1|/1.41848e-173/predicted protein [Hordeum vulgare subsp. vulgare]
gnl|UG|Ta#S17879265	5.45	14.91	1.45195	4.09e-07	4.16e-06	GO:0031224//intrinsic to membrane;GO:0043231//intracellular membrane-bounded organelle	GO:0022857//transmembrane transporter activity	GO:0044765;GO:0044763	gi|326502210|dbj|BAJ95168.1|/1.87123e-59/predicted protein [Hordeum vulgare subsp. vulgare]
gnl|UG|Ta#S16058044	18.8	43.67	1.21591	0	0	-	-	-	gi|326513812|dbj|BAJ87924.1|/1.16691e-78/predicted protein [Hordeum vulgare subsp. vulgare]
gnl|UG|Ta#S16058193	1.93	7.28	1.91534	2e-05	0.000148357	GO:0031224//intrinsic to membrane	GO:0015291//secondary active transmembrane transporter activity;GO:0015103//inorganic anion transmembrane transporter activity	GO:0015698//inorganic anion transport;GO:0015833//peptide transport;GO:0010035//response to inorganic substance;GO:0030001//metal ion transport;GO:0009267//cellular response to starvation	gi|326526681|dbj|BAK00729.1|/0/predicted protein [Hordeum vulgare subsp. vulgare]
gnl|UG|Ta#S18006972	4.39	10.83	1.30274	7.42e-05	0.000494082	GO:0043231//intracellular membrane-bounded organelle	-	-	gi|157093712|gb|ABV22582.1|/2.49534e-120/PR17c precursor [Hordeum vulgare subsp. vulgare]
gnl|UG|Ta#S18012678	7.38	16.33	1.14583	1.02e-05	8.09e-05	GO:0043231//intracellular membrane-bounded organelle	GO:0046914//transition metal ion binding	GO:0006091//generation of precursor metabolites and energy	gi|326514364|dbj|BAJ96169.1|/3.95827e-60/predicted protein [Hordeum vulgare subsp. vulgare]
gnl|UG|Ta#S52546617	4.92	14.2	1.52916	2.85e-07	2.97e-06	GO:0043231//intracellular membrane-bounded organelle	-	-	gi|326529655|dbj|BAK04774.1|/8.07236e-161/predicted protein [Hordeum vulgare subsp. vulgare]
gnl|UG|Ta#S22386471	5.97	15.62	1.38759	5.55e-07	5.5e-06	GO:0043231//intracellular membrane-bounded organelle	GO:0004180//carboxypeptidase activity	GO:0019538//protein metabolic process	gi|32350993|gb|AAP76507.1|/2.0377e-36/carboxypeptidase D, partial [Triticum aestivum]
gnl|UG|Ta#S37831337	1.58	11.89	2.91175	3.06e-06	2.7e-05	-	-	-	gi|326502622|dbj|BAJ98939.1|/4.77233e-08/predicted protein [Hordeum vulgare subsp. vulgare]
gnl|UG|Ta#S12906622	31.62	106.15	1.7472	3.18e-13	7e-12	GO:0005618//cell wall	GO:0016787//hydrolase activity	-	gi|326531760|dbj|BAJ97884.1|/3.31331e-44/predicted protein [Hordeum vulgare subsp. vulgare]
gnl|UG|Ta#S52546518	53.23	107.04	1.00784	2.82e-13	6.32e-12	GO:0044444//cytoplasmic part;GO:0043231//intracellular membrane-bounded organelle	-	GO:0050896//response to stimulus	gi|326498675|dbj|BAK02323.1|/6.32102e-99/predicted protein [Hordeum vulgare subsp. vulgare]
gnl|UG|Ta#S52543881	17.57	58.05	1.72418	2.8e-14	8.5e-13	-	GO:0036094//small molecule binding;GO:0016301//kinase activity;GO:1901363;GO:0097159//organic cyclic compound binding	-	gi|357157121|ref|XP_003577692.1|/1.26855e-104/PREDICTED: cysteine-rich receptor-like protein kinase 25-like [Brachypodium distachyon]
gnl|UG|Ta#S17980547	15.46	32.49	1.07146	3.54e-09	4.61e-08	GO:0044424//intracellular part	GO:0016841//ammonia-lyase activity	GO:0009699//phenylpropanoid biosynthetic process;GO:0006558//L-phenylalanine metabolic process	gi|9965440|gb|AAG02280.1|/3.27998e-50/inducible phenylalanine ammonia-lyase, partial [Triticum aestivum]
gnl|UG|Ta#S52542577	15.28	31.42	1.04004	1.46e-08	1.8e-07	GO:0043234//protein complex;GO:0031981//nuclear lumen	GO:0003676//nucleic acid binding;GO:0030234//enzyme regulator activity	GO:0006260//DNA replication;GO:0019985//translesion synthesis	gi|326512374|dbj|BAJ99542.1|/7.08615e-144/predicted protein [Hordeum vulgare subsp. vulgare]
gnl|UG|Ta#S24623090	0.01	3.02	8.2384	6.95e-06	5.69e-05	GO:0044435;GO:0009507//chloroplast	-	GO:0050896//response to stimulus	gi|326511635|dbj|BAJ91962.1|/1.75623e-41/predicted protein [Hordeum vulgare subsp. vulgare]
gnl|UG|Ta#S52545134	10.89	22.72	1.06096	9.87e-07	9.4e-06	-	GO:0032550;GO:0016462//pyrophosphatase activity	-	gi|326526277|dbj|BAJ97155.1|/0/predicted protein [Hordeum vulgare subsp. vulgare]
gnl|UG|Ta#S13138760	9.66	28.05	1.53791	3.78e-13	8.06e-12	-	-	-	gi|326494768|dbj|BAJ94503.1|/1.89277e-06/predicted protein [Hordeum vulgare subsp. vulgare]
gnl|UG|Ta#S26026563	3.34	11.18	1.743	5.89e-07	5.81e-06	GO:0043231//intracellular membrane-bounded organelle	GO:0046914//transition metal ion binding	-	gi|326526351|dbj|BAJ97192.1|/3.31617e-38/predicted protein [Hordeum vulgare subsp. vulgare]
gnl|UG|Ta#S52543195	14.76	35.15	1.25183	3.43e-12	6.19e-11	GO:0031090//organelle membrane;GO:0043231//intracellular membrane-bounded organelle;GO:0031224//intrinsic to membrane	GO:0015368//calcium:cation antiporter activity	GO:0044763;GO:0070838//divalent metal ion transport	gi|131054210|gb|ABO32802.1|/0/Ca2+/H+-exchanging protein [Hordeum vulgare subsp. vulgare]
gnl|UG|Ta#S37750367	2.64	7.99	1.59766	7.49e-05	0.000496261	GO:0043231//intracellular membrane-bounded organelle	-	GO:0048731;GO:0006351//transcription, DNA-dependent	gi|326526131|dbj|BAJ93242.1|/8.46002e-33/predicted protein [Hordeum vulgare subsp. vulgare]
gnl|UG|Ta#S16058056	17.57	49.7	1.50013	2.8e-14	8.53e-13	GO:0043231//intracellular membrane-bounded organelle	-	-	gi|326492632|dbj|BAJ90172.1|/1.24684e-100/predicted protein [Hordeum vulgare subsp. vulgare]
gnl|UG|Ta#S52544189	5.09	12.96	1.34833	8.42e-06	6.77e-05	-	-	GO:0008152//metabolic process	gi|326501454|dbj|BAK02516.1|/6.46115e-139/predicted protein [Hordeum vulgare subsp. vulgare]
gnl|UG|Ta#S52544763	5.45	13.14	1.26964	1.81e-05	0.000135345	-	GO:0016740//transferase activity	-	gi|326506774|dbj|BAJ91428.1|/3.82611e-99/predicted protein [Hordeum vulgare subsp. vulgare]
gnl|UG|Ta#S17883702	1.58	13.85	3.13189	3.06e-06	2.7e-05	-	-	-	gi|184991891|emb|CAQ43070.2|/1.63713e-19/putative puroindoline b protein [Triticum macha]
gnl|UG|Ta#S32501689	6.32	19.17	1.60085	6.74e-10	9.6e-09	-	GO:0004721//phosphoprotein phosphatase activity	GO:0006470//protein dephosphorylation	gi|326529139|dbj|BAK00963.1|/8.39974e-77/predicted protein [Hordeum vulgare subsp. vulgare]
gnl|UG|Ta#S52545509	36.89	74.2	1.00819	5.31e-14	1.52e-12	-	GO:0003913//DNA photolyase activity	GO:0006259//DNA metabolic process	gi|326493834|dbj|BAJ85379.1|/0/predicted protein [Hordeum vulgare subsp. vulgare]
gnl|UG|Ta#S52544634	42.16	110.24	1.3867	0	0	GO:0009536//plastid	GO:0016765//transferase activity, transferring alkyl or aryl (other than methyl) groups	GO:0008652//cellular amino acid biosynthetic process;GO:0043650;GO:0006575//cellular modified amino acid metabolic process;GO:0019632//shikimate metabolic process	gi|197709166|gb|ACH72672.1|/0/5-enolpyruvylshikimate 3-phosphate synthase [Triticum aestivum]
gnl|UG|Ta#S17972668	8.61	17.22	1	5e-05	0.000343022	-	-	-	gi|63087730|emb|CAI93180.1|/1.8586e-10/glycosyltransferase [Triticum aestivum]
gnl|UG|Ta#S16190090	6.32	15.8	1.32193	1.23e-06	1.16e-05	-	-	-	gi|326494358|dbj|BAJ90448.1|/1.14336e-17/predicted protein [Hordeum vulgare subsp. vulgare]
gnl|UG|Ta#S17988020	37.6	76.86	1.0315	0	0	GO:0031224//intrinsic to membrane;GO:0000139//Golgi membrane	GO:0016857//racemase and epimerase activity, acting on carbohydrates and derivatives;GO:0036094//small molecule binding;GO:0048037//cofactor binding	GO:0045226//extracellular polysaccharide biosynthetic process;GO:0019318//hexose metabolic process;GO:0009226//nucleotide-sugar biosynthetic process	gi|84873494|gb|ABC67798.1|/1.13392e-90/UDP-D-xylose epimerase 2 [Hordeum vulgare]
gnl|UG|Ta#S17987756	4.04	13.49	1.73946	4.2e-08	4.92e-07	GO:0044424//intracellular part	GO:0003824//catalytic activity	GO:0006812//cation transport	gi|326532126|dbj|BAK01439.1|/1.26602e-39/predicted protein [Hordeum vulgare subsp. vulgare]
gnl|UG|Ta#S52547101	29.51	61.6	1.06173	1.69e-13	4.11e-12	-	-	-	gi|326511255|dbj|BAJ87641.1|/6.10074e-140/predicted protein [Hordeum vulgare subsp. vulgare]
gnl|UG|Ta#S13116116	94.52	215.86	1.1914	0	0	-	-	-	gi|326516980|dbj|BAJ96482.1|/3.49359e-07/predicted protein [Hordeum vulgare subsp. vulgare]
gnl|UG|Ta#S13216687	69.22	144.85	1.0653	3.77e-15	1.31e-13	-	-	GO:0009628//response to abiotic stimulus;GO:0006950//response to stress;GO:0009987//cellular process	gi|125526461|gb|EAY74575.1|/3.91755e-13/hypothetical protein OsI_02463 [Oryza sativa Indica Group]
gnl|UG|Ta#S22367780	6.15	15.8	1.36127	6.89e-07	6.75e-06	GO:0031976;GO:0009532//plastid stroma	GO:0046914//transition metal ion binding;GO:0016831//carboxy-lyase activity	GO:0006586	gi|326499980|dbj|BAJ90825.1|/3.34035e-60/predicted protein [Hordeum vulgare subsp. vulgare]
gnl|UG|Ta#S52545514	0.35	3.73	3.41375	0.000148828	0.000914349	-	GO:0003677//DNA binding	-	gi|266265608|dbj|BAI49293.1|/1.49371e-83/homeodomain leucine zipper protein class 1 [Hordeum vulgare subsp. vulgare]
gnl|UG|Ta#S12990455	4.39	14.91	1.76399	5.85e-09	7.5e-08	GO:0043231//intracellular membrane-bounded organelle;GO:0016020//membrane	GO:0004175//endopeptidase activity;GO:0046914//transition metal ion binding	GO:0019538//protein metabolic process	gi|326488589|dbj|BAJ93963.1|/6.52255e-55/predicted protein [Hordeum vulgare subsp. vulgare]
gnl|UG|Ta#S52544450	4.04	11.01	1.44639	1.52e-05	0.000116405	GO:0043231//intracellular membrane-bounded organelle	GO:0036094//small molecule binding;GO:0004672//protein kinase activity;GO:1901363;GO:0097159//organic cyclic compound binding	GO:0006796//phosphate-containing compound metabolic process	gi|357116708|ref|XP_003560120.1|/0/PREDICTED: cysteine-rich receptor-like protein kinase 8-like [Brachypodium distachyon]
gnl|UG|Ta#S18012341	1.58	10.3	2.70465	3.06e-06	2.7e-05	-	-	-	gi|326512060|dbj|BAJ96011.1|/2.84109e-53/predicted protein [Hordeum vulgare subsp. vulgare]
gnl|UG|Ta#S52543903	23.72	68.7	1.53421	2.28e-13	5.27e-12	-	GO:0003676//nucleic acid binding	GO:0009411//response to UV;GO:0009725//response to hormone stimulus;GO:0014070//response to organic cyclic compound	gi|326487268|dbj|BAJ89618.1|/2.007e-129/predicted protein [Hordeum vulgare subsp. vulgare]
gnl|UG|Ta#S52543662	1.05	6.21	2.5642	1.91e-05	0.000141962	GO:0016020//membrane	-	-	gi|326526869|dbj|BAK00823.1|/0/predicted protein [Hordeum vulgare subsp. vulgare]
gnl|UG|Ta#S37805694	5.8	14.2	1.29177	6.19e-06	5.15e-05	GO:0043231//intracellular membrane-bounded organelle	-	GO:0000084//S phase of mitotic cell cycle;GO:0006259//DNA metabolic process;GO:0033554//cellular response to stress;GO:2000602;GO:0035266//meristem growth;GO:0006351//transcription, DNA-dependent;GO:0006325//chromatin organization	gi|326502136|dbj|BAK06560.1|/3.03107e-58/predicted protein [Hordeum vulgare subsp. vulgare]
gnl|UG|Ta#S52541369	19.85	46.33	1.22281	2.65e-13	6.01e-12	GO:0044464//cell part;GO:0016020//membrane	-	GO:0051234//establishment of localization	gi|357146862|ref|XP_003574138.1|/0/PREDICTED: uncharacterized protein LOC100838403 [Brachypodium distachyon]
gnl|UG|Ta#S17896966	188.68	392.66	1.05734	2.11e-12	3.89e-11	GO:0044444//cytoplasmic part	GO:0046872//metal ion binding	GO:0006637//acyl-CoA metabolic process;GO:0009605//response to external stimulus;GO:0019932//second-messenger-mediated signaling;GO:0009640//photomorphogenesis;GO:0009593//detection of chemical stimulus	gi|212722842|ref|NP_001131288.1|/2.02595e-57/uncharacterized protein LOC100192601 [Zea mays]
gnl|UG|Ta#S52542003	5.27	19.53	1.88982	9.06e-12	1.56e-10	-	-	GO:0051234//establishment of localization	gi|393793778|emb|CCI55656.1|/0/putative NRT1/PTR-like transporter [Hordeum vulgare subsp. vulgare]
gnl|UG|Ta#S52545602	9.84	28.58	1.53828	2.46e-13	5.64e-12	-	GO:0016746//transferase activity, transferring acyl groups	-	gi|326487508|dbj|BAJ89738.1|/0/predicted protein [Hordeum vulgare subsp. vulgare]
gnl|UG|Ta#S50382349	0.53	4.62	3.12383	8.21e-05	0.00053845	GO:0016020//membrane	-	-	gi|413957108|gb|AFW89757.1|/2.37635e-23/hypothetical protein ZEAMMB73_871308 [Zea mays]
gnl|UG|Ta#S22390793	0.01	2.84	8.14975	1.4e-05	0.00010803	-	-	-	gi|326521672|dbj|BAK00412.1|/1.77992e-21/predicted protein [Hordeum vulgare subsp. vulgare]
gnl|UG|Ta#S12969658	3.34	10.3	1.62472	5.19e-06	4.37e-05	GO:0043231//intracellular membrane-bounded organelle	-	GO:0014070//response to organic cyclic compound;GO:0044767	gi|357123434|ref|XP_003563415.1|/5.47707e-71/PREDICTED: polyubiquitin-A-like [Brachypodium distachyon]
gnl|UG|Ta#S52543955	9.31	20.95	1.1701	3.71e-07	3.81e-06	GO:0043231//intracellular membrane-bounded organelle;GO:0016020//membrane	GO:0060089;GO:0004629//phospholipase C activity	GO:0007165//signal transduction;GO:0044238//primary metabolic process	gi|326489117|dbj|BAK01542.1|/0/predicted protein [Hordeum vulgare subsp. vulgare]
gnl|UG|Ta#S52543731	0.01	3.55	8.47168	8.55e-07	8.27e-06	-	-	-	gi|218199522|gb|EEC81949.1|/2.68251e-134/hypothetical protein OsI_25826 [Oryza sativa Indica Group]
gnl|UG|Ta#S52542587	15.28	31.07	1.02388	2.69e-08	3.2e-07	-	-	-	gi|357133292|ref|XP_003568260.1|/0/PREDICTED: uncharacterized protein LOC100827774 [Brachypodium distachyon]
gnl|UG|Ta#S52544284	13.88	30.71	1.1457	1.35e-09	1.85e-08	-	-	-	gi|357122171|ref|XP_003562789.1|/1.7619e-151/PREDICTED: U-box domain-containing protein 4-like [Brachypodium distachyon]
gnl|UG|Ta#S16057931	10.54	48.64	2.20627	0	0	GO:0043231//intracellular membrane-bounded organelle	GO:0003676//nucleic acid binding;GO:0001071//nucleic acid binding transcription factor activity	GO:0048731;GO:0009791//post-embryonic development;GO:0006351//transcription, DNA-dependent	gi|326526131|dbj|BAJ93242.1|/6.87507e-91/predicted protein [Hordeum vulgare subsp. vulgare]
gnl|UG|Ta#S37850818	4.22	28.58	2.75969	2.79e-10	4.14e-09	GO:0043231//intracellular membrane-bounded organelle	GO:0046914//transition metal ion binding	-	gi|326519658|dbj|BAK00202.1|/4.2768e-48/predicted protein [Hordeum vulgare subsp. vulgare]
gnl|UG|Ta#S13049530	3.16	16.15	2.35354	1.25e-08	1.54e-07	-	-	-	gi|226501558|ref|NP_001150521.1|/2.80315e-36/jasmonate-induced protein precursor [Zea mays]
gnl|UG|Ta#S12923225	8.08	33.55	2.05389	8.37e-14	2.28e-12	-	-	-	gi|2460044|gb|AAB71851.1|/0/low-affinity cation transporter [Triticum aestivum]

## Sheet: SR 0.5h down
Sequence ID	TPM-SRCK	TPM-SR0.5	Log2 Ratio(SR0.5/SRCK)	P-Value	FDR	GO component	GO function	GO process	blast nr
gnl|UG|Ta#S52544920	8.96	1.95	-2.20002	2.07e-07	2.2e-06	-	GO:0016301//kinase activity	GO:0009451//RNA modification;GO:0006396//RNA processing	gi|357140541|ref|XP_003571824.1|/0/PREDICTED: phosphoglycerate kinase-like [Brachypodium distachyon]
gnl|UG|Ta#S16206298	10.19	3.73	-1.44991	3.09e-05	0.000221225	-	-	-	gi|115460808|ref|NP_001054004.1|/8.88035e-12/Os04g0635000 [Oryza sativa Japonica Group]
gnl|UG|Ta#S52541718	3.34	0.36	-3.21378	0.00013305	0.000826436	-	GO:0036094//small molecule binding;GO:0048037//cofactor binding	GO:0008152//metabolic process;GO:0006950//response to stress;GO:0003002//regionalization	gi|357121337|ref|XP_003562377.1|/0/PREDICTED: uncharacterized protein C757.02c-like [Brachypodium distachyon]
gnl|UG|Ta#S32611397	7.73	1.42	-2.44458	2.87e-07	2.99e-06	-	-	-	gi|357149528|ref|XP_003575143.1|/1.64741e-11/PREDICTED: ran-binding protein 10-like [Brachypodium distachyon]
gnl|UG|Ta#S52544782	16.87	6.92	-1.28562	9.52e-07	9.07e-06	-	-	-	gi|326491683|dbj|BAJ94319.1|/1.172e-132/predicted protein [Hordeum vulgare subsp. vulgare]
gnl|UG|Ta#S52545643	15.64	6.04	-1.37262	6.83e-07	6.7e-06	-	GO:0046914//transition metal ion binding;GO:0003779//actin binding	GO:0007015//actin filament organization	gi|326522158|dbj|BAK04207.1|/1.13532e-104/predicted protein [Hordeum vulgare subsp. vulgare]
gnl|UG|Ta#S52544014	149.68	71.54	-1.06506	1.48e-36	9.1e-35	GO:0031224//intrinsic to membrane;GO:0009536//plastid;GO:0031090//organelle membrane	GO:0015291//secondary active transmembrane transporter activity;GO:0015119;GO:0005342//organic acid transmembrane transporter activity	GO:0009642//response to light intensity;GO:0051707//response to other organism;GO:0006996//organelle organization;GO:0009746;GO:0015712//hexose phosphate transport;GO:0015717//triose phosphate transport;GO:0019953//sexual reproduction;GO:0009555//pollen development;GO:0034285;GO:0015979//photosynthesis;GO:0015718//monocarboxylic acid transport	gi|357116748|ref|XP_003560140.1|/1.63974e-164/PREDICTED: glucose-6-phosphate/phosphate translocator 2, chloroplastic-like [Brachypodium distachyon]
gnl|UG|Ta#S52545070	176.91	45.62	-1.95528	1.15e-103	1.05e-101	GO:0005618//cell wall;GO:0043231//intracellular membrane-bounded organelle;GO:0005576//extracellular region;GO:0016020//membrane	GO:0016798//hydrolase activity, acting on glycosyl bonds;GO:0046527//glucosyltransferase activity	GO:0006073//cellular glucan metabolic process;GO:0009725//response to hormone stimulus;GO:0048364//root development;GO:0071555//cell wall organization;GO:0006950//response to stress;GO:0009605//response to external stimulus	gi|51039064|gb|AAT94297.1|/3.4453e-146/endotransglucosylase/hydrolase XTH5 [Triticum aestivum]
gnl|UG|Ta#S37820917	27.93	13.14	-1.08785	3.02e-08	3.58e-07	-	-	-	gi|357139336|ref|XP_003571238.1|/1.11544e-26/PREDICTED: uncharacterized protein LOC100836964 [Brachypodium distachyon]
gnl|UG|Ta#S16058105	63.25	22.54	-1.48858	1.7e-26	8.71e-25	GO:0044429//mitochondrial part	GO:0016627//oxidoreductase activity, acting on the CH-CH group of donors;GO:0032550;GO:0000166//nucleotide binding;GO:0016301//kinase activity	GO:0044710	gi|326529849|dbj|BAK08204.1|/3.79689e-88/predicted protein [Hordeum vulgare subsp. vulgare]
gnl|UG|Ta#S32604747	4.57	0.71	-2.6863	3.83e-05	0.000269338	-	-	-	gi|326506688|dbj|BAJ91385.1|/1.59851e-16/predicted protein [Hordeum vulgare subsp. vulgare]
gnl|UG|Ta#S52545097	13.18	6.04	-1.12573	9.62e-05	0.000623645	-	-	-	gi|326502866|dbj|BAJ99061.1|/6.14905e-118/predicted protein [Hordeum vulgare subsp. vulgare]
gnl|UG|Ta#S26026330	105.23	32.13	-1.71155	2.83e-52	2.06e-50	-	GO:0015036//disulfide oxidoreductase activity	GO:0018904;GO:0019725//cellular homeostasis	gi|413924217|gb|AFW64149.1|/5.63262e-65/thioredoxin H-type 5 [Zea mays]
gnl|UG|Ta#S17987674	76.07	19.88	-1.93601	5.51e-45	3.78e-43	GO:0043231//intracellular membrane-bounded organelle	-	-	gi|326511277|dbj|BAJ87652.1|/2.18529e-149/predicted protein [Hordeum vulgare subsp. vulgare]
gnl|UG|Ta#S52545597	21.96	3.02	-2.86226	1.66e-21	7.47e-20	-	GO:0016879//ligase activity, forming carbon-nitrogen bonds	GO:0006625//protein targeting to peroxisome;GO:0009062//fatty acid catabolic process;GO:0010876//lipid localization;GO:0006486//protein glycosylation;GO:0048193//Golgi vesicle transport;GO:0030001//metal ion transport	gi|357152085|ref|XP_003576005.1|/0/PREDICTED: glutamyl-tRNA(Gln) amidotransferase subunit A-like [Brachypodium distachyon]
gnl|UG|Ta#S52544150	54.64	21.66	-1.33492	7.62e-20	3.24e-18	-	GO:0016881//acid-amino acid ligase activity	GO:0009314//response to radiation;GO:0009725//response to hormone stimulus	gi|326500950|dbj|BAJ95141.1|/0/predicted protein [Hordeum vulgare subsp. vulgare]
gnl|UG|Ta#S52546404	16.51	7.99	-1.04707	3.75e-05	0.000264944	-	GO:0016787//hydrolase activity;GO:0097159//organic cyclic compound binding;GO:1901363	-	gi|143456452|sp|Q0DB53.2|RH52A_ORYSJ/2.01057e-111/RecName: Full=DEAD-box ATP-dependent RNA helicase 52A
gnl|UG|Ta#S12927355	126.49	52.19	-1.27718	4.77e-41	3.1e-39	-	GO:0031420;GO:0016301//kinase activity	GO:0006796//phosphate-containing compound metabolic process;GO:0006007//glucose catabolic process	gi|326513168|dbj|BAK06824.1|/1.88055e-57/predicted protein [Hordeum vulgare subsp. vulgare]
gnl|UG|Ta#S52545547	16.69	5.33	-1.64678	4.3e-09	5.55e-08	GO:0043231//intracellular membrane-bounded organelle	GO:0043169//cation binding	GO:0009877//nodulation	gi|326491669|dbj|BAJ94312.1|/0/predicted protein [Hordeum vulgare subsp. vulgare]
gnl|UG|Ta#S32655416	149.68	58.58	-1.3534	1.29e-52	9.45e-51	-	GO:0004672//protein kinase activity;GO:0032550	GO:0006796//phosphate-containing compound metabolic process;GO:0006464//cellular protein modification process;GO:0009267//cellular response to starvation	gi|326501612|dbj|BAK02595.1|/1.6965e-26/predicted protein [Hordeum vulgare subsp. vulgare]
gnl|UG|Ta#S52543692	6.5	1.78	-1.86856	7.15e-05	0.000477405	GO:0009526//plastid envelope;GO:0016020//membrane	GO:0016491//oxidoreductase activity;GO:0005402//cation:sugar symporter activity	GO:0044765;GO:0006091//generation of precursor metabolites and energy	gi|326500740|dbj|BAJ95036.1|/0/predicted protein [Hordeum vulgare subsp. vulgare]
gnl|UG|Ta#S52543721	44.1	20.06	-1.13646	5.41e-13	1.12e-11	GO:0016020//membrane	GO:0035251//UDP-glucosyltransferase activity	GO:0030258//lipid modification	gi|326534054|dbj|BAJ89377.1|/0/predicted protein [Hordeum vulgare subsp. vulgare]
gnl|UG|Ta#S16202734	133.34	32.13	-2.05312	1.14e-83	9.9e-82	-	-	GO:0045333//cellular respiration	gi|357168266|ref|XP_003581565.1|/3.48357e-12/PREDICTED: uncharacterized protein LOC100845464 [Brachypodium distachyon]
gnl|UG|Ta#S52541627	143.53	59.82	-1.26265	1.48e-45	1.03e-43	GO:0043231//intracellular membrane-bounded organelle	GO:0016833//oxo-acid-lyase activity	GO:0009081//branched-chain amino acid metabolic process	gi|357130472|ref|XP_003566872.1|/7.74774e-175/PREDICTED: hydroxymethylglutaryl-CoA lyase, mitochondrial-like [Brachypodium distachyon]
gnl|UG|Ta#S17888570	14.41	4.26	-1.75815	1.17e-08	1.45e-07	GO:0009536//plastid	GO:0003676//nucleic acid binding	-	gi|357164448|ref|XP_003580056.1|/2.93949e-61/PREDICTED: uncharacterized protein LOC100843315 [Brachypodium distachyon]
gnl|UG|Ta#S17888601	14.58	6.75	-1.11103	4.84e-05	0.000333432	GO:0009536//plastid	-	-	gi|326534220|dbj|BAJ89460.1|/3.62992e-91/predicted protein [Hordeum vulgare subsp. vulgare]
gnl|UG|Ta#S52544774	10.19	1.42	-2.84319	1.33e-10	2.04e-09	-	-	-	gi|242045226|ref|XP_002460484.1|/8.43037e-87/hypothetical protein SORBIDRAFT_02g029100 [Sorghum bicolor]
gnl|UG|Ta#S52543956	4.39	0.71	-2.62833	6.67e-05	0.000448775	-	GO:0016740//transferase activity	GO:0006139//nucleobase-containing compound metabolic process	gi|357113571|ref|XP_003558576.1|/3.98958e-179/PREDICTED: methyltransferase-like protein 2-like [Brachypodium distachyon]
gnl|UG|Ta#S16233687	6.68	1.24	-2.42951	2.17e-06	1.96e-05	-	-	-	gi|115439593|ref|NP_001044076.1|/5.86841e-34/Os01g0718000 [Oryza sativa Japonica Group]
gnl|UG|Ta#S52541390	22.84	11.18	-1.03064	1.7e-06	1.56e-05	GO:0009536//plastid	GO:0016838//carbon-oxygen lyase activity, acting on phosphates;GO:0043168	GO:0006566//threonine metabolic process	gi|326511188|dbj|BAJ87608.1|/0/predicted protein [Hordeum vulgare subsp. vulgare]
gnl|UG|Ta#S17890338	20.2	6.39	-1.66047	7.93e-11	1.24e-09	GO:0043231//intracellular membrane-bounded organelle	GO:0004518//nuclease activity	GO:0006399//tRNA metabolic process;GO:0009108//coenzyme biosynthetic process	gi|326522278|dbj|BAK07601.1|/3.21508e-67/predicted protein [Hordeum vulgare subsp. vulgare]
gnl|UG|Ta#S52544741	17.74	7.46	-1.24976	8.41e-07	8.16e-06	-	-	-	gi|326523019|dbj|BAJ88555.1|/5.07293e-69/predicted protein [Hordeum vulgare subsp. vulgare]
gnl|UG|Ta#S22365190	6.85	1.42	-2.27021	3.91e-06	3.36e-05	-	-	-	gi|326532488|dbj|BAK05173.1|/3.14101e-42/predicted protein [Hordeum vulgare subsp. vulgare]
gnl|UG|Ta#S26027965	26.53	1.78	-3.89768	1.97e-33	1.17e-31	GO:0031224//intrinsic to membrane;GO:0043231//intracellular membrane-bounded organelle	-	GO:0051234//establishment of localization	gi|326513759|dbj|BAJ87898.1|/1.36901e-95/predicted protein [Hordeum vulgare subsp. vulgare]
gnl|UG|Ta#S52542494	37.95	16.69	-1.18512	4.52e-12	8.05e-11	-	GO:0003677//DNA binding	GO:0050794//regulation of cellular process;GO:0010043//response to zinc ion;GO:0051716//cellular response to stimulus	gi|326490279|dbj|BAJ84803.1|/1.9597e-121/predicted protein [Hordeum vulgare subsp. vulgare]
gnl|UG|Ta#S17888221	34.43	4.44	-2.95503	5.97e-34	3.54e-32	GO:0043231//intracellular membrane-bounded organelle	GO:0016798//hydrolase activity, acting on glycosyl bonds	GO:0005975//carbohydrate metabolic process	gi|153918942|dbj|BAF74363.1|/2.27278e-136/xylanase inhibitor [Triticum aestivum]
gnl|UG|Ta#S17890362	4.57	0.89	-2.36032	0.000126941	0.000796717	-	-	-	gi|326497933|dbj|BAJ94829.1|/2.68184e-108/predicted protein [Hordeum vulgare subsp. vulgare]
gnl|UG|Ta#S17988948	79.06	29.64	-1.4154	1.83e-30	1.02e-28	GO:0043231//intracellular membrane-bounded organelle	GO:0003676//nucleic acid binding;GO:0036094//small molecule binding	GO:0006952//defense response;GO:0006396//RNA processing	gi|357156009|ref|XP_003577312.1|/3.32878e-65/PREDICTED: splicing factor U2af large subunit B-like [Brachypodium distachyon]
gnl|UG|Ta#S26026336	22.14	7.46	-1.56941	6.21e-11	9.83e-10	-	-	-	gi|357122095|ref|XP_003562751.1|/1.27535e-08/PREDICTED: uncharacterized protein LOC100844344 [Brachypodium distachyon]
gnl|UG|Ta#S52544139	49.02	22.37	-1.13181	3.37e-14	1.01e-12	-	-	GO:0006605//protein targeting	gi|326499576|dbj|BAJ86099.1|/2.80422e-141/predicted protein [Hordeum vulgare subsp. vulgare]
gnl|UG|Ta#S52547008	38.47	11.18	-1.78281	3.37e-21	1.5e-19	GO:0016020//membrane;GO:0043231//intracellular membrane-bounded organelle	-	GO:0006869//lipid transport;GO:0044763	gi|326490013|dbj|BAJ94080.1|/2.02787e-27/predicted protein [Hordeum vulgare subsp. vulgare]
gnl|UG|Ta#S13133855	73.79	10.47	-2.81716	1.32e-67	1.06e-65	-	-	-	gi|357161517|ref|XP_003579115.1|/8.029e-18/PREDICTED: 2-aminoethanethiol dioxygenase-like [Brachypodium distachyon]
gnl|UG|Ta#S52543238	20.73	6.21	-1.73905	1.02e-11	1.75e-10	GO:0031224//intrinsic to membrane	GO:0015075//ion transmembrane transporter activity	GO:0044765;GO:0044763	gi|326505318|dbj|BAK03046.1|/0/predicted protein [Hordeum vulgare subsp. vulgare]
gnl|UG|Ta#S13048873	20.2	8.17	-1.30595	5.3e-08	6.09e-07	GO:0044424//intracellular part	GO:0016620//oxidoreductase activity, acting on the aldehyde or oxo group of donors, NAD or NADP as acceptor	GO:0044710	gi|21780314|gb|AAM77678.1|AF521190_1/0/nonphosphorylating glyceraldehyde-3-phosphate dehydrogenase [Triticum aestivum]
gnl|UG|Ta#S52542775	24.42	7.46	-1.71082	2.69e-13	6.1e-12	-	-	-	gi|115475968|ref|NP_001061580.1|/3.60823e-50/Os08g0337300 [Oryza sativa Japonica Group]
gnl|UG|Ta#S52541373	41.29	20.59	-1.00385	2.83e-10	4.19e-09	-	-	-	gi|326495664|dbj|BAJ85928.1|/0/predicted protein [Hordeum vulgare subsp. vulgare]
gnl|UG|Ta#S26026058	15.81	6.39	-1.30695	1.52e-06	1.41e-05	GO:0009536//plastid	GO:0051536//iron-sulfur cluster binding;GO:0043169//cation binding	GO:0006091//generation of precursor metabolites and energy	gi|326533082|dbj|BAJ93513.1|/5.97949e-70/predicted protein [Hordeum vulgare subsp. vulgare]
gnl|UG|Ta#S17890065	34.96	12.43	-1.49188	2.23e-15	7.85e-14	-	GO:0016740//transferase activity	GO:0009150//purine ribonucleotide metabolic process	gi|326495622|dbj|BAJ85907.1|/4.72245e-91/predicted protein [Hordeum vulgare subsp. vulgare]
gnl|UG|Ta#S52543604	25.47	9.76	-1.38385	1.68e-10	2.56e-09	GO:0043231//intracellular membrane-bounded organelle	GO:0046914//transition metal ion binding;GO:0008238//exopeptidase activity;GO:0008237//metallopeptidase activity	GO:0019538//protein metabolic process	gi|357161689|ref|XP_003579173.1|/0/PREDICTED: probable Xaa-Pro aminopeptidase 3-like [Brachypodium distachyon]
gnl|UG|Ta#S52546566	7.03	1.78	-1.98165	1.73e-05	0.000130578	-	-	GO:0071704	gi|326512708|dbj|BAK03261.1|/0/predicted protein [Hordeum vulgare subsp. vulgare]
gnl|UG|Ta#S52541509	11.6	4.08	-1.50748	4.79e-06	4.05e-05	-	-	-	gi|326493488|dbj|BAJ85205.1|/6.34722e-44/predicted protein [Hordeum vulgare subsp. vulgare]
gnl|UG|Ta#S26029058	2.64	0.01	-8.04439	3.32e-05	0.000236276	GO:0043231//intracellular membrane-bounded organelle	GO:0004672//protein kinase activity;GO:0032550	GO:0006796//phosphate-containing compound metabolic process;GO:0006464//cellular protein modification process	gi|357116889|ref|XP_003560209.1|/1.40457e-65/PREDICTED: putative cyclin-dependent kinase F-2-like [Brachypodium distachyon]
gnl|UG|Ta#S52546780	18.62	6.21	-1.58419	1.63e-09	2.2e-08	GO:0043231//intracellular membrane-bounded organelle	-	-	gi|326511789|dbj|BAJ92039.1|/0/predicted protein [Hordeum vulgare subsp. vulgare]
gnl|UG|Ta#S52545018	40.41	17.75	-1.18689	8.82e-13	1.72e-11	GO:0043231//intracellular membrane-bounded organelle;GO:0044444//cytoplasmic part	GO:0016703	GO:0009072//aromatic amino acid family metabolic process;GO:0009608//response to symbiont;GO:0010038//response to metal ion	gi|357148197|ref|XP_003574667.1|/7.73651e-147/PREDICTED: probable nitronate monooxygenase-like [Brachypodium distachyon]
gnl|UG|Ta#S52543244	18.27	8.17	-1.16107	2.41e-06	2.16e-05	GO:0043231//intracellular membrane-bounded organelle	GO:0003676//nucleic acid binding;GO:0034062//RNA polymerase activity;GO:0000996;GO:0001071//nucleic acid binding transcription factor activity	GO:0006351//transcription, DNA-dependent	gi|357113236|ref|XP_003558410.1|/0/PREDICTED: RNA polymerase sigma factor rpoD-like [Brachypodium distachyon]
gnl|UG|Ta#S52543724	8.26	2.13	-1.95529	3.85e-06	3.32e-05	GO:0043231//intracellular membrane-bounded organelle	-	-	gi|326516488|dbj|BAJ92399.1|/0/predicted protein [Hordeum vulgare subsp. vulgare]
gnl|UG|Ta#S13045827	2.28	0.01	-7.83289	0.000131236	0.000819253	-	-	GO:0051234//establishment of localization	gi|357133693|ref|XP_003568458.1|/2.00053e-79/PREDICTED: probable nitrite transporter At1g68570-like [Brachypodium distachyon]
gnl|UG|Ta#S52540994	51.65	24.67	-1.06601	1.22e-13	3.14e-12	GO:0043231//intracellular membrane-bounded organelle	-	GO:0006952//defense response;GO:0006351//transcription, DNA-dependent	gi|357154346|ref|XP_003576752.1|/2.62239e-100/PREDICTED: transcription factor PCF2-like [Brachypodium distachyon]
gnl|UG|Ta#S17882989	41.64	18.11	-1.20118	2.35e-13	5.41e-12	-	-	-	gi|184991891|emb|CAQ43070.2|/7.68097e-08/putative puroindoline b protein [Triticum macha]
gnl|UG|Ta#S52545255	199.4	90.89	-1.13347	4.77e-53	3.54e-51	GO:0022624//proteasome accessory complex;GO:0009526//plastid envelope	-	GO:0009793//embryo development ending in seed dormancy;GO:0009718//anthocyanin-containing compound biosynthetic process;GO:0048827//phyllome development;GO:0035966//response to topologically incorrect protein;GO:0006511//ubiquitin-dependent protein catabolic process;GO:0043623//cellular protein complex assembly;GO:0009646//response to absence of light;GO:0009725//response to hormone stimulus	gi|357145177|ref|XP_003573552.1|/2.44778e-133/PREDICTED: 26S proteasome non-ATPase regulatory subunit RPN12A-like [Brachypodium distachyon]
gnl|UG|Ta#S17897563	11.77	4.26	-1.46619	6.22e-06	5.18e-05	GO:0009526//plastid envelope;GO:0031224//intrinsic to membrane	GO:0015297//antiporter activity;GO:0032550	GO:0051234//establishment of localization	gi|326490632|dbj|BAJ89983.1|/4.61908e-68/predicted protein [Hordeum vulgare subsp. vulgare]
gnl|UG|Ta#S17986292	115.78	55.92	-1.04995	5.02e-28	2.68e-26	GO:0005739//mitochondrion	GO:0004175//endopeptidase activity;GO:0042623//ATPase activity, coupled;GO:0097159//organic cyclic compound binding;GO:1901363;GO:0036094//small molecule binding	GO:0051603//proteolysis involved in cellular protein catabolic process	gi|357121414|ref|XP_003562415.1|/1.19107e-113/PREDICTED: lon protease homolog, mitochondrial-like isoform 2 [Brachypodium distachyon]
gnl|UG|Ta#S52546554	15.64	6.39	-1.29135	2.19e-06	1.98e-05	GO:0043231//intracellular membrane-bounded organelle;GO:0044444//cytoplasmic part;GO:0016020//membrane	GO:0032550;GO:0004672//protein kinase activity	GO:0031667//response to nutrient levels;GO:0006464//cellular protein modification process;GO:0071805//potassium ion transmembrane transport;GO:0006796//phosphate-containing compound metabolic process;GO:0007154//cell communication;GO:0006950//response to stress	gi|115470605|ref|NP_001058901.1|/6.77572e-07/Os07g0150700 [Oryza sativa Japonica Group]
gnl|UG|Ta#S52546049	2.46	0.01	-7.94251	6.6e-05	0.000444512	GO:0009536//plastid	-	GO:0006007//glucose catabolic process;GO:0016070//RNA metabolic process;GO:0005982//starch metabolic process;GO:0006090//pyruvate metabolic process;GO:0009668;GO:0009658//chloroplast organization;GO:0019758;GO:0016109	gi|300681438|emb|CBH32530.1|/5.90224e-149/conserved hypothetical protein, expressed [Triticum aestivum]
gnl|UG|Ta#S12965080	9.66	2.66	-1.8606	1.29e-06	1.21e-05	-	GO:0004518//nuclease activity	-	gi|242070913|ref|XP_002450733.1|/1.33552e-34/hypothetical protein SORBIDRAFT_05g016477 [Sorghum bicolor]
gnl|UG|Ta#S26027943	38.65	18.82	-1.0382	3.46e-10	5.08e-09	GO:0044451//nucleoplasm part;GO:0032991//macromolecular complex	GO:0097159//organic cyclic compound binding	-	gi|357145745|ref|XP_003573751.1|/3.07672e-49/PREDICTED: small nuclear ribonucleoprotein Sm D3-like [Brachypodium distachyon]
gnl|UG|Ta#S52542868	67.64	23.79	-1.50752	9.65e-29	5.2e-27	-	-	-	gi|242034171|ref|XP_002464480.1|/5.26045e-73/hypothetical protein SORBIDRAFT_01g019210 [Sorghum bicolor]
gnl|UG|Ta#S32514773	9.66	2.84	-1.76613	2.96e-06	2.62e-05	-	-	-	gi|125583297|gb|EAZ24228.1|/1.68551e-14/hypothetical protein OsJ_07976 [Oryza sativa Japonica Group]
gnl|UG|Ta#S52545698	18.8	7.46	-1.33349	9.78e-08	1.09e-06	GO:0009536//plastid	GO:0043169//cation binding;GO:0051536//iron-sulfur cluster binding;GO:0016783//sulfurtransferase activity	GO:0006633//fatty acid biosynthetic process	gi|326516716|dbj|BAJ96350.1|/0/predicted protein [Hordeum vulgare subsp. vulgare]
gnl|UG|Ta#S52545527	19.85	5.68	-1.80518	8.31e-12	1.43e-10	GO:0009532//plastid stroma;GO:0009526//plastid envelope;GO:0009534//chloroplast thylakoid	-	GO:0006950//response to stress;GO:0032958//inositol phosphate biosynthetic process;GO:0016109	gi|461682256|gb|AGH18694.1|/1.31986e-179/tetratricopeptide repeat containing protein [Triticum monococcum]
gnl|UG|Ta#S37917261	21.08	8.88	-1.24724	8.18e-08	9.19e-07	-	GO:0036094//small molecule binding;GO:0016854//racemase and epimerase activity;GO:0048037//cofactor binding	GO:0044238//primary metabolic process	gi|326503380|dbj|BAJ99315.1|/9.13608e-66/predicted protein [Hordeum vulgare subsp. vulgare]
gnl|UG|Ta#S22387594	32.85	15.98	-1.03963	6.95e-09	8.8e-08	-	-	-	gi|63087730|emb|CAI93180.1|/8.39849e-11/glycosyltransferase [Triticum aestivum]
gnl|UG|Ta#S22372629	44.1	15.98	-1.46451	1.57e-18	6.34e-17	GO:0043231//intracellular membrane-bounded organelle	GO:0003676//nucleic acid binding;GO:0008168//methyltransferase activity	GO:0009451//RNA modification;GO:0006625//protein targeting to peroxisome;GO:0009062//fatty acid catabolic process;GO:0010467//gene expression	gi|242089459|ref|XP_002440562.1|/8.17272e-59/hypothetical protein SORBIDRAFT_09g003210 [Sorghum bicolor]
gnl|UG|Ta#S52544748	62.19	29.64	-1.06914	3.4e-16	1.26e-14	-	GO:0003676//nucleic acid binding;GO:0046914//transition metal ion binding	-	gi|326488841|dbj|BAJ98032.1|/1.87374e-140/predicted protein [Hordeum vulgare subsp. vulgare]
gnl|UG|Ta#S52541850	15.46	7.46	-1.05129	6.31e-05	0.000426764	-	GO:0016769//transferase activity, transferring nitrogenous groups	-	gi|326519646|dbj|BAK00196.1|/0/predicted protein [Hordeum vulgare subsp. vulgare]
gnl|UG|Ta#S17889031	12.82	2.84	-2.17443	5.93e-10	8.49e-09	-	GO:0043169//cation binding	GO:0006812//cation transport	gi|326506038|dbj|BAJ91258.1|/2.79856e-39/predicted protein [Hordeum vulgare subsp. vulgare]
gnl|UG|Ta#S17989730	17.92	7.81	-1.19818	1.71e-06	1.57e-05	GO:0043231//intracellular membrane-bounded organelle	GO:0016772//transferase activity, transferring phosphorus-containing groups	GO:0006796//phosphate-containing compound metabolic process	gi|326527849|dbj|BAK08166.1|/2.92207e-118/predicted protein [Hordeum vulgare subsp. vulgare]
gnl|UG|Ta#S52543507	37.24	16.33	-1.18933	6.25e-12	1.1e-10	GO:0044464//cell part	GO:0046914//transition metal ion binding	GO:0050789//regulation of biological process	gi|62275661|gb|AAX78232.1|/0/embryonic flower 2 [Triticum aestivum]
gnl|UG|Ta#S52541852	17.22	8.17	-1.07568	1.69e-05	0.000127781	GO:0043231//intracellular membrane-bounded organelle	GO:0042623//ATPase activity, coupled;GO:0008187//poly-pyrimidine tract binding;GO:0032550	-	gi|326487426|dbj|BAJ89697.1|/0/predicted protein [Hordeum vulgare subsp. vulgare]
gnl|UG|Ta#S16057815	23.54	11.18	-1.07419	4.96e-07	5e-06	-	GO:0016298//lipase activity	GO:0044238//primary metabolic process	gi|357158280|ref|XP_003578076.1|/0/PREDICTED: uncharacterized protein LOC100824641 [Brachypodium distachyon]
gnl|UG|Ta#S17895380	134.4	64.26	-1.06454	5.76e-33	3.39e-31	GO:0044444//cytoplasmic part	GO:0003676//nucleic acid binding;GO:0005515//protein binding;GO:0016840	GO:0006970//response to osmotic stress;GO:0009439//cyanate metabolic process	gi|357146576|ref|XP_003574041.1|/4.1474e-82/PREDICTED: cyanate hydratase-like [Brachypodium distachyon]
gnl|UG|Ta#S52541168	250.52	91.6	-1.45151	2.29e-96	2.07e-94	-	-	-	gi|413937763|gb|AFW72314.1|/3.17072e-07/hypothetical protein ZEAMMB73_397324 [Zea mays]
gnl|UG|Ta#S52546460	66.58	26.45	-1.33182	9.15e-24	4.37e-22	-	GO:0005488//binding	-	gi|357144602|ref|XP_003573350.1|/0/PREDICTED: zinc finger CCCH domain-containing protein 55-like [Brachypodium distachyon]
gnl|UG|Ta#S52546825	106.82	52.9	-1.01384	1.28e-24	6.23e-23	-	-	-	gi|326495214|dbj|BAJ85703.1|/0/predicted protein [Hordeum vulgare subsp. vulgare]
gnl|UG|Ta#S52542850	55.52	26.27	-1.07959	7.99e-15	2.65e-13	-	-	-	gi|326497233|dbj|BAK02201.1|/0/predicted protein [Hordeum vulgare subsp. vulgare]
gnl|UG|Ta#S52542639	23.37	7.28	-1.68265	1.63e-12	3.05e-11	-	-	-	gi|357119285|ref|XP_003561373.1|/0/PREDICTED: uncharacterized protein LOC100845556 [Brachypodium distachyon]
gnl|UG|Ta#S16191566	7.03	1.95	-1.85005	4.2e-05	0.000293995	-	-	-	gi|326528821|dbj|BAJ97432.1|/4.78666e-48/predicted protein [Hordeum vulgare subsp. vulgare]
gnl|UG|Ta#S52546616	26.53	12.43	-1.0938	5.92e-08	6.76e-07	GO:0035770//ribonucleoprotein granule	GO:0042802//identical protein binding;GO:0046914//transition metal ion binding;GO:0003723//RNA binding;GO:0016462//pyrophosphatase activity	GO:0031086//nuclear-transcribed mRNA catabolic process, deadenylation-independent decay	gi|218191770|gb|EEC74197.1|/1.52688e-155/hypothetical protein OsI_09350 [Oryza sativa Indica Group]
[truncated: 686 more rows]

## Sheet: SR 0.5h specifficlly down
Sequence ID	TPM-SRCK	TPM-SR0.5	Log2 Ratio(SR0.5R/SRCK)	P-Value	FDR	GO component	GO function	GO process	blast nr
[truncated: 484 more rows]

## Sheet: SR 24h up
Sequence ID	TPM-SRCK	TPM-SR24	log2 Ratio(SR24/SRCK)	P-Value	FDR	GO Component	GO Function	GO Process	blast nr
[truncated: 856 more rows]

## Sheet: SR 24h specifficlly up
Sequence ID	TPM-SRCK	TPM-SR24	Log2 Ratio(SR24/SRCK)	P-Value	FDR	GO component	GO function	GO process	blast nr
[truncated: 592 more rows]

[truncated: 6 more sheets: SR 24h down, SR 24h specifficlly down, 0.5h+24h up, 0.5h+24h down, 0.5h up 24h down, 0.5h down 24h up]
