# Supplementary material for: Transcriptome profiling reveals the genetic basis of alkalinity tolerance in wheat
Source: BMC Genomics. 2017 Jan 5;18:24. doi: 10.1186/s12864-016-3421-8 (PMC5217398; doi:10.1186/s12864-016-3421-8)
Supplement: Additional file 5: Table S5. — Differentially expressed genes at different time point of alkalinity treatment in JN177. (XLS 1417 kb) [file 12864_2016_3421_MOESM5_ESM.xls]

## Sheet: 177 0.5h specificlly up
			TPM-177CK	TPM-177-0.5	Log2 Ratio(177-0.5/177-CK)	P-Value	FDR	TPM-177-24	Log2 Ratio(177-24/177CK)	P-Value	FDR	GO component	GO function	GO process	blast nr
1	0	gnl|UG|Ta#S32510024	0.01	18.03	10.8162	0	0					-	-	-	gi|326515298|dbj|BAK03562.1|/1.39178e-09/predicted protein [Hordeum vulgare subsp. vulgare]
1	0	gnl|UG|Ta#S17888451	0.01	17.33	10.7591	0	0					-	-	-	gi|357162720|ref|XP_003579501.1|/2.12402e-74/PREDICTED: transcription factor bHLH35-like [Brachypodium distachyon]
1	0	gnl|UG|Ta#S17888531	0.01	9.98	9.9629	0	0	0.36	5.16993	0.22131	0.381163	-	-	-	gi|326518048|dbj|BAK07276.1|/5.43987e-28/predicted protein [Hordeum vulgare subsp. vulgare]
1	0	gnl|UG|Ta#S52545364	0.01	8.05	9.65284	5.55e-15	1.5e-13	0.36	5.16993	0.22131	0.379919	-	-	-	gi|326523805|dbj|BAJ93073.1|/0/predicted protein [Hordeum vulgare subsp. vulgare]
1	0	gnl|UG|Ta#S17978812	0.01	7.88	9.62205	1.13e-14	2.96e-13	0.36	5.16993	0.22131	0.379813	-	-	-	gi|63087730|emb|CAI93180.1|/4.16937e-11/glycosyltransferase [Triticum aestivum]
1	0	gnl|UG|Ta#S52541978	0.01	7.88	9.62205	1.13e-14	2.95e-13	1.46	7.18982	0.00270982	0.0115549	-	-	-	gi|326493030|dbj|BAJ84976.1|/7.23703e-162/predicted protein [Hordeum vulgare subsp. vulgare]
1	0	gnl|UG|Ta#S26029106	0.01	6.3	9.29921	6.95e-12	1.09e-10	0.91	6.50779	0.024489	0.0741193	GO:0043231//intracellular membrane-bounded organelle	GO:0046872//metal ion binding;GO:0001871;GO:0004672//protein kinase activity;GO:0032550	GO:0006796//phosphate-containing compound metabolic process;GO:0006464//cellular protein modification process	gi|63175650|gb|AAY34783.1|/2.10483e-122/wall-associated kinase 3 [Triticum aestivum]
1	0	gnl|UG|Ta#S26024266	0.01	6.13	9.25974	1.42e-11	2.16e-10					-	-	-	gi|326490752|dbj|BAJ90043.1|/8.86858e-28/predicted protein [Hordeum vulgare subsp. vulgare]
1	0	gnl|UG|Ta#S18006012	0.01	5.6	9.12928	1.2e-10	1.68e-09	0.36	5.16993	0.22131	0.363706	-	-	-	gi|326487484|dbj|BAJ89726.1|/8.65988e-50/predicted protein [Hordeum vulgare subsp. vulgare]
1	0	gnl|UG|Ta#S22370773	0.01	4.9	8.93664	2.09e-09	2.57e-08	1.28	7	0.00564438	0.0215564	-	-	-	gi|242072718|ref|XP_002446295.1|/4.09262e-64/hypothetical protein SORBIDRAFT_06g013760 [Sorghum bicolor]
1	0	gnl|UG|Ta#S17978474	0.01	4.73	8.8857	4.26e-09	5.09e-08	0.55	5.78136	0.106249	0.224395	GO:0043234//protein complex	GO:0003723//RNA binding	GO:0031124//mRNA 3'-end processing;GO:0007568//aging	gi|326505750|dbj|BAJ95546.1|/6.1536e-60/predicted protein [Hordeum vulgare subsp. vulgare]
1	0	gnl|UG|Ta#S13147167	0.01	4.55	8.82972	8.69e-09	1.01e-07	1.09	6.76818	0.0117569	0.0404904	-	-	GO:0044036//cell wall macromolecule metabolic process	gi|326514030|dbj|BAJ92165.1|/9.09964e-37/predicted protein [Hordeum vulgare subsp. vulgare]
1	0	gnl|UG|Ta#S18008438	0.01	4.55	8.82972	8.69e-09	1.01e-07	0.73	6.18982	0.051009	0.130504	-	-	-	gi|326490752|dbj|BAJ90043.1|/4.77284e-55/predicted protein [Hordeum vulgare subsp. vulgare]
1	0	gnl|UG|Ta#S32602761	0.01	4.38	8.77479	1.77e-08	1.99e-07	1.82	7.50779	0.000624578	0.00315598	GO:0043231//intracellular membrane-bounded organelle	GO:0046914//transition metal ion binding	-	gi|326519658|dbj|BAK00202.1|/1.19785e-54/predicted protein [Hordeum vulgare subsp. vulgare]
1	0	gnl|UG|Ta#S22364747	0.01	4.38	8.77479	1.77e-08	1.99e-07					-	-	-	gi|63087730|emb|CAI93180.1|/8.39849e-11/glycosyltransferase [Triticum aestivum]
1	0	gnl|UG|Ta#S52544348	0.01	4.2	8.71425	3.62e-08	3.91e-07					-	GO:0016740//transferase activity	-	gi|357145647|ref|XP_003573716.1|/3.19667e-111/PREDICTED: sulfotransferase 17-like [Brachypodium distachyon]
1	0	gnl|UG|Ta#S52541324	0.01	4.03	8.65464	7.38e-08	7.63e-07	1.09	6.76818	0.0117569	0.0402869	GO:0009523//photosystem II;GO:0009536//plastid	GO:0046872//metal ion binding	GO:0044237//cellular metabolic process	gi|357131632|ref|XP_003567440.1|/5.764e-121/PREDICTED: uncharacterized protein LOC100832328, partial [Brachypodium distachyon]
1	0	gnl|UG|Ta#S12871127	0.01	3.85	8.58871	1.51e-07	1.5e-06					-	-	-	gi|357155019|ref|XP_003576981.1|/4.17523e-31/PREDICTED: probable cysteine desulfurase-like [Brachypodium distachyon]
1	0	gnl|UG|Ta#S17883312	0.01	3.5	8.45121	6.27e-07	5.68e-06					GO:0043231//intracellular membrane-bounded organelle	GO:0005488//binding	GO:0006984//ER-nucleus signaling pathway;GO:0007243//intracellular protein kinase cascade;GO:0010243//response to organic nitrogen;GO:0009755//hormone-mediated signaling pathway;GO:0006605//protein targeting;GO:0009791//post-embryonic development;GO:0006972//hyperosmotic response;GO:0009626//plant-type hypersensitive response;GO:0048229//gametophyte development;GO:0009694//jasmonic acid metabolic…	gi|357158589|ref|XP_003578176.1|/2.0684e-18/PREDICTED: protein TIFY 10A-like [Brachypodium distachyon]
1	0	gnl|UG|Ta#S13050974	0.01	3.33	8.37938	1.28e-06	1.11e-05	1.82	7.50779	0.000624578	0.00314648	-	-	-	gi|425856144|gb|AFX97578.1|/1.54838e-08/R, partial [Hordeum vulgare subsp. vulgare]
1	0	gnl|UG|Ta#S19225752	0.01	3.15	8.29921	2.61e-06	2.14e-05	0.73	6.18982	0.051009	0.131656	GO:0043231//intracellular membrane-bounded organelle	GO:0016757//transferase activity, transferring glycosyl groups	-	gi|326512272|dbj|BAJ96117.1|/3.98318e-78/predicted protein [Hordeum vulgare subsp. vulgare]
1	0	gnl|UG|Ta#S26024910	0.01	3.15	8.29921	2.61e-06	2.14e-05	0.55	5.78136	0.106249	0.228084	GO:0016020//membrane	-	GO:0006952//defense response;GO:0009414//response to water deprivation;GO:0009642//response to light intensity	gi|326489615|dbj|BAK01788.1|/6.2078e-77/predicted protein [Hordeum vulgare subsp. vulgare]
1	0	gnl|UG|Ta#S37756441	0.01	3.15	8.29921	2.61e-06	2.14e-05					GO:0009536//plastid	GO:0046914//transition metal ion binding;GO:0016702//oxidoreductase activity, acting on single donors with incorporation of molecular oxygen, incorporation of two atoms of oxygen	GO:0006633//fatty acid biosynthetic process;GO:0009725//response to hormone stimulus;GO:0042742//defense response to bacterium;GO:0006091//generation of precursor metabolites and energy;GO:0022622//root system development	gi|326509431|dbj|BAJ91632.1|/1.50987e-98/predicted protein [Hordeum vulgare subsp. vulgare]
1	0	gnl|UG|Ta#S13022838	0.01	3.15	8.29921	2.61e-06	2.14e-05	1.28	7	0.00564438	0.0215877	-	-	-	gi|326515360|dbj|BAK03593.1|/1.3412e-62/predicted protein [Hordeum vulgare subsp. vulgare]
1	0	gnl|UG|Ta#S37960442	0.01	3.15	8.29921	2.61e-06	2.14e-05	2	7.64386	0.000299854	0.00161963	GO:0044424//intracellular part	GO:0043169//cation binding;GO:0035250//UDP-galactosyltransferase activity	GO:0009725//response to hormone stimulus;GO:0009642//response to light intensity;GO:0006970//response to osmotic stress;GO:0000302//response to reactive oxygen species;GO:0019318//hexose metabolic process	gi|139001818|dbj|BAF51566.1|/9.64575e-179/galactinol synthase [Triticum aestivum]
1	0	gnl|UG|Ta#S32583818	0.01	2.98	8.21917	5.33e-06	4.16e-05	0.91	6.50779	0.024489	0.0753583	GO:0000314//organellar small ribosomal subunit;GO:0009536//plastid	GO:0003723//RNA binding;GO:0050136//NADH dehydrogenase (quinone) activity;GO:0005198//structural molecule activity	GO:0010467//gene expression;GO:0044710	gi|357435975|ref|XP_003588263.1|/6.12248e-107/NADH-ubiquinone oxidoreductase chain [Medicago truncatula]
1	0	gnl|UG|Ta#S52545742	0.01	2.98	8.21917	5.33e-06	4.16e-05	0.55	5.78136	0.106249	0.229557	GO:0043231//intracellular membrane-bounded organelle	-	-	gi|326522032|dbj|BAK04144.1|/1.53701e-130/predicted protein [Hordeum vulgare subsp. vulgare]
1	0	gnl|UG|Ta#S17984039	0.01	2.98	8.21917	5.33e-06	4.16e-05	0.36	5.16993	0.22131	0.375057	-	-	GO:0009725//response to hormone stimulus;GO:0007165//signal transduction;GO:0006950//response to stress	gi|357163188|ref|XP_003579652.1|/1.70436e-41/PREDICTED: protein TIFY 9-like [Brachypodium distachyon]
1	0	gnl|UG|Ta#S13129108	0.01	2.98	8.21917	5.33e-06	4.15e-05					GO:0043231//intracellular membrane-bounded organelle	GO:0016298//lipase activity	GO:0044238//primary metabolic process	gi|357118384|ref|XP_003560935.1|/2.55879e-25/PREDICTED: uncharacterized protein LOC100828252 [Brachypodium distachyon]
1	0	gnl|UG|Ta#S17894067	0.01	2.8	8.12928	1.09e-05	7.95e-05					GO:0042579//microbody	GO:0016647//oxidoreductase activity, acting on the CH-NH group of donors, oxygen as acceptor	GO:0006595//polyamine metabolic process;GO:0044710	gi|326489843|dbj|BAJ93995.1|/2.0729e-141/predicted protein [Hordeum vulgare subsp. vulgare]
1	0	gnl|UG|Ta#S22390829	0.01	2.63	8.03892	2.22e-05	0.000153121	0.36	5.16993	0.22131	0.377036	GO:0042579//microbody	GO:0004779//sulfate adenylyltransferase activity;GO:0016819	GO:0006163//purine nucleotide metabolic process	gi|449469392|ref|XP_004152404.1|/6.93956e-12/PREDICTED: histidine triad nucleotide-binding protein 3-like [Cucumis sativus]
1	0	gnl|UG|Ta#S12923073	0.01	2.63	8.03892	2.22e-05	0.000153063	1.09	6.76818	0.0117569	0.040445	GO:0030312//external encapsulating structure;GO:0043231//intracellular membrane-bounded organelle	GO:0008422//beta-glucosidase activity	GO:0044238//primary metabolic process;GO:0006950//response to stress	gi|1706551|sp|P52409.1|E13B_WHEAT/0/RecName: Full=Glucan endo-1,3-beta-glucosidase; AltName: Full=(1->3)-beta-glucan endohydrolase; Short=(1->3)-beta-glucanase; AltName: Full=Beta-1,3-endoglucanase; Flags: Precursor
1	0	gnl|UG|Ta#S22388739	0.01	2.63	8.03892	2.22e-05	0.000153005					-	-	-	gi|326501576|dbj|BAK02577.1|/1.92891e-08/predicted protein [Hordeum vulgare subsp. vulgare]
1	0	gnl|UG|Ta#S52543772	0.01	2.63	8.03892	2.22e-05	0.000152947					-	-	-	gi|242048128|ref|XP_002461810.1|/2.07022e-118/hypothetical protein SORBIDRAFT_02g008430 [Sorghum bicolor]
1	0	gnl|UG|Ta#S22390006	0.01	2.45	7.93664	4.52e-05	0.000291355	0.73	6.18982	0.051009	0.132008	-	-	-	gi|326487790|dbj|BAK05567.1|/1.51443e-18/predicted protein [Hordeum vulgare subsp. vulgare]
1	0	gnl|UG|Ta#S12923156	0.01	2.45	7.93664	4.52e-05	0.000291252					-	-	-	gi|1323746|gb|AAC49286.1|/4.59372e-43/sulfur-rich/thionin-like protein [Triticum aestivum]
1	0	gnl|UG|Ta#S19223851	0.01	2.45	7.93664	4.52e-05	0.000291045	1.82	7.50779	0.000624578	0.00315252	-	-	-	gi|326504622|dbj|BAK06602.1|/1.76812e-22/predicted protein [Hordeum vulgare subsp. vulgare]
1	0	gnl|UG|Ta#S17878901	0.01	2.45	7.93664	4.52e-05	0.000290942	0.73	6.18982	0.051009	0.131252	GO:0043231//intracellular membrane-bounded organelle	-	-	gi|326490027|dbj|BAJ94087.1|/6.00063e-95/predicted protein [Hordeum vulgare subsp. vulgare]
1	0	gnl|UG|Ta#S50383584	0.01	2.45	7.93664	4.52e-05	0.000290839	0.55	5.78136	0.106249	0.223855	-	GO:0070567	GO:0006656//phosphatidylcholine biosynthetic process	gi|357147572|ref|XP_003574398.1|/1.04548e-97/PREDICTED: choline-phosphate cytidylyltransferase B-like [Brachypodium distachyon]
1	0	gnl|UG|Ta#S32541566	0.01	2.28	7.83289	9.23e-05	0.000560453	0.55	5.78136	0.106249	0.228671	-	-	-	gi|326517782|dbj|BAK03809.1|/1.48314e-50/predicted protein [Hordeum vulgare subsp. vulgare]
1	0	gnl|UG|Ta#S17979747	0.01	2.28	7.83289	9.23e-05	0.000560265					-	-	-	gi|326517904|dbj|BAK07204.1|/2.99426e-19/predicted protein [Hordeum vulgare subsp. vulgare]
1	0	gnl|UG|Ta#S32584467	0.01	2.28	7.83289	9.23e-05	0.000560078					GO:0016020//membrane	GO:0022857//transmembrane transporter activity	GO:0044765;GO:0050896//response to stimulus;GO:0044763	gi|218193183|gb|EEC75610.1|/1.05734e-76/hypothetical protein OsI_12322 [Oryza sativa Indica Group]
1	0	gnl|UG|Ta#S26024497	0.01	2.28	7.83289	9.23e-05	0.000559891					-	-	-	gi|63087730|emb|CAI93180.1|/1.34062e-10/glycosyltransferase [Triticum aestivum]
1	0	gnl|UG|Ta#S22365647	2.86	266.6	6.54252	2.97e-08	3.25e-07	2.19	-0.385084	0.488344	0.606493	-	-	-	gi|357162720|ref|XP_003579501.1|/4.99003e-06/PREDICTED: transcription factor bHLH35-like [Brachypodium distachyon]
1	0	gnl|UG|Ta#S17889320	0.34	27.83	6.35496	0.000119641	0.000705904	1.64	2.27009	0.0275296	0.0813296	-	-	-	gi|121489505|emb|CAJ56055.1|/4.29682e-24/dehydrin 1 [Aegilops umbellulata]
1	0	gnl|UG|Ta#S26025155	0.34	23.63	6.11894	0.000119641	0.000707053	2	2.55639	0.00861658	0.0313281	-	-	-	gi|357134325|ref|XP_003568768.1|/4.27135e-52/PREDICTED: 18 kDa seed maturation protein-like [Brachypodium distachyon]
1	0	gnl|UG|Ta#S13043420	1.01	55.14	5.77067	1.82e-05	0.000127725	3.46	1.77642	0.005135	0.0202106	-	GO:0046914//transition metal ion binding;GO:0016705//oxidoreductase activity, acting on paired donors, with incorporation or reduction of molecular oxygen;GO:0016701//oxidoreductase activity, acting on single donors with incorporation of molecular oxygen	GO:0044710;GO:0009628//response to abiotic stimulus	gi|326489605|dbj|BAK01783.1|/1.93846e-91/predicted protein [Hordeum vulgare subsp. vulgare]
1	0	gnl|UG|Ta#S37887923	0.67	31.33	5.54724	4.96e-05	0.000317199	2.37	1.82265	0.0200446	0.0646428	-	-	-	gi|326503456|dbj|BAJ86234.1|/1.03046e-50/predicted protein [Hordeum vulgare subsp. vulgare]
1	0	gnl|UG|Ta#S12958918	0.34	12.08	5.15094	0.000119641	0.000706593	1.46	2.10236	0.0484748	0.127366	-	-	-	gi|357163866|ref|XP_003579872.1|/1.74256e-16/PREDICTED: uncharacterized protein LOC100838435 [Brachypodium distachyon]
1	0	gnl|UG|Ta#S13116049	0.67	23.28	5.11879	4.96e-05	0.000316976	2.19	1.7087	0.0330598	0.0944976	-	-	-	gi|357120015|ref|XP_003561727.1|/7.0162e-11/PREDICTED: uncharacterized protein LOC100836834 [Brachypodium distachyon]
1	0	gnl|UG|Ta#S17889107	0.67	21.01	4.97077	4.96e-05	0.000317087	3.1	2.21004	0.00245506	0.0106261	-	-	-	gi|326519735|dbj|BAK00240.1|/7.26293e-08/predicted protein [Hordeum vulgare subsp. vulgare]
1	0	gnl|UG|Ta#S22391681	1.18	35.01	4.89091	1.06e-05	7.82e-05	2.55	1.11171	0.0916422	0.202564	-	-	-	gi|63087730|emb|CAI93180.1|/1.44205e-10/glycosyltransferase [Triticum aestivum]
1	0	gnl|UG|Ta#S25791159	0.34	8.93	4.71505	0.000119641	0.000706363	0.55	0.693897	0.614524	0.719466	-	-	-	gi|57233444|gb|AAW48295.1|/0/pore-forming toxin-like protein Hfr-2 [Triticum aestivum]
1	0	gnl|UG|Ta#S17890420	1.51	35.36	4.5495	3.48e-06	2.81e-05	5.47	1.85699	0.000271074	0.00147938	GO:0031224//intrinsic to membrane	GO:0008324//cation transmembrane transporter activity;GO:0022804	GO:0003333//amino acid transmembrane transport;GO:0006812//cation transport	gi|16215723|dbj|BAB69951.1|/7.81751e-88/proline transporter [Hordeum vulgare subsp. vulgare]
1	0	gnl|UG|Ta#S22371422	3.87	79.12	4.35364	7.29e-10	9.49e-09	5.1	0.398164	0.326458	0.443796	-	-	-	gi|326490752|dbj|BAJ90043.1|/5.73576e-60/predicted protein [Hordeum vulgare subsp. vulgare]
1	0	gnl|UG|Ta#S26025514	2.86	55.32	4.27371	2.97e-08	3.25e-07	1.09	-1.39169	0.0369902	0.104387	-	-	-	gi|326490752|dbj|BAJ90043.1|/1.94312e-60/predicted protein [Hordeum vulgare subsp. vulgare]
1	0	gnl|UG|Ta#S15824247	1.18	21.01	4.15422	1.06e-05	7.82e-05	3.46	1.55199	0.0108427	0.0378158	-	-	-	gi|326514030|dbj|BAJ92165.1|/9.04205e-49/predicted protein [Hordeum vulgare subsp. vulgare]
1	0	gnl|UG|Ta#S13043369	4.88	82.45	4.07857	1.78e-11	2.68e-10	8.38	0.780069	0.021261	0.0664695	GO:0043231//intracellular membrane-bounded organelle;GO:0030312//external encapsulating structure	GO:0004175//endopeptidase activity;GO:0005515//protein binding	GO:0019538//protein metabolic process;GO:0044092//negative regulation of molecular function	gi|326528621|dbj|BAJ97332.1|/6.20971e-124/predicted protein [Hordeum vulgare subsp. vulgare]
1	0	gnl|UG|Ta#S13044720	0.84	13.65	4.02237	3.04e-05	0.000203951	1.82	1.11548	0.157406	0.291502	-	-	-	gi|357165799|ref|XP_003580497.1|/7.26069e-25/PREDICTED: uncharacterized protein LOC100823946 [Brachypodium distachyon]
1	0	gnl|UG|Ta#S22371799	0.34	5.43	3.99735	0.000119679	0.000705668	0.01	-5.08746	0.281068	0.413086	-	GO:0004497//monooxygenase activity;GO:0000166//nucleotide binding	-	gi|255091050|gb|ACU00679.1|/4.16828e-79/putative protein [Triticum aestivum]
1	0	gnl|UG|Ta#S12991571	1.01	16.1	3.99463	1.82e-05	0.000127774	1.46	0.531613	0.502412	0.620906	-	-	GO:0007275//multicellular organismal development;GO:0010033//response to organic substance	gi|357143190|ref|XP_003572834.1|/4.75006e-17/PREDICTED: RING-H2 finger protein ATL80-like [Brachypodium distachyon]
1	0	gnl|UG|Ta#S16211567	3.03	47.96	3.98444	1.61e-08	1.82e-07	2.73	-0.150417	0.779674	0.85131	GO:0043231//intracellular membrane-bounded organelle	GO:0003676//nucleic acid binding;GO:0016491//oxidoreductase activity;GO:0005515//protein binding	-	gi|326501126|dbj|BAJ98794.1|/2.55563e-19/predicted protein [Hordeum vulgare subsp. vulgare]
1	0	gnl|UG|Ta#S52541836	0.5	7.88	3.9782	7.79e-05	0.000481309	2.73	2.4489	0.00264322	0.0113683	-	-	-	gi|357166985|ref|XP_003580948.1|/4.23558e-49/PREDICTED: putative disease resistance RPP13-like protein 1-like [Brachypodium distachyon]
1	0	gnl|UG|Ta#S52546598	2.69	39.91	3.89107	5.48e-08	5.77e-07	4.19	0.639344	0.173746	0.316572	GO:0043231//intracellular membrane-bounded organelle	GO:0016740//transferase activity	-	gi|326494006|dbj|BAJ85465.1|/2.69143e-174/predicted protein [Hordeum vulgare subsp. vulgare]
1	0	gnl|UG|Ta#S17886406	0.34	4.9	3.84918	0.00011991	0.000706802	2.19	2.68732	0.00478186	0.0189667	-	-	-	gi|184991891|emb|CAQ43070.2|/7.72486e-08/putative puroindoline b protein [Triticum macha]
1	0	gnl|UG|Ta#S37960443	1.18	16.63	3.81693	1.06e-05	7.82e-05	2.92	1.30718	0.040585	0.109351	GO:0044424//intracellular part	GO:0043169//cation binding;GO:0035250//UDP-galactosyltransferase activity	GO:0009725//response to hormone stimulus;GO:0009642//response to light intensity;GO:0006970//response to osmotic stress;GO:0000302//response to reactive oxygen species;GO:0019318//hexose metabolic process	gi|139001750|dbj|BAF51565.1|/0/galactinol synthase [Triticum aestivum]
1	0	gnl|UG|Ta#S32606679	0.34	4.55	3.74226	0.000120623	0.000710084	0.01	-5.08746	0.281068	0.427666	-	-	GO:0009642//response to light intensity;GO:0044267//cellular protein metabolic process;GO:0009845//seed germination;GO:0000302//response to reactive oxygen species;GO:0006970//response to osmotic stress;GO:0009755//hormone-mediated signaling pathway;GO:0003006//developmental process involved in reproduction	gi|326491857|dbj|BAJ98153.1|/2.14002e-16/predicted protein [Hordeum vulgare subsp. vulgare]
1	0	gnl|UG|Ta#S18006215	0.5	6.48	3.69599	7.79e-05	0.000481178	0.91	0.863938	0.432698	0.551218	-	-	GO:0006984//ER-nucleus signaling pathway;GO:0010243//response to organic nitrogen;GO:0006950//response to stress;GO:0009755//hormone-mediated signaling pathway;GO:0009694//jasmonic acid metabolic process;GO:0051707//response to other organism	gi|326515406|dbj|BAK03616.1|/1.64174e-17/predicted protein [Hordeum vulgare subsp. vulgare]
1	0	gnl|UG|Ta#S24513503	2.52	31.68	3.65208	1.01e-07	1.02e-06	4.01	0.670179	0.166718	0.304883	GO:0005743//mitochondrial inner membrane	GO:0046872//metal ion binding;GO:0050136//NADH dehydrogenase (quinone) activity;GO:0000166//nucleotide binding	GO:0044710	gi|326493954|dbj|BAJ85439.1|/1.68025e-90/predicted protein [Hordeum vulgare subsp. vulgare]
1	0	gnl|UG|Ta#S52545668	6.23	77.9	3.64432	2.68e-13	5.23e-12	6.56	0.0744637	0.819886	0.884255	GO:0043231//intracellular membrane-bounded organelle;GO:0044444//cytoplasmic part	GO:0016160//amylase activity	GO:0005982//starch metabolic process;GO:0006950//response to stress	gi|326512280|dbj|BAJ96121.1|/0/predicted protein [Hordeum vulgare subsp. vulgare]
1	0	gnl|UG|Ta#S37808479	1.51	17.86	3.56411	3.48e-06	2.8e-05	3.1	1.03772	0.079487	0.181381	-	-	-	gi|326498907|dbj|BAK02439.1|/1.43313e-18/predicted protein [Hordeum vulgare subsp. vulgare]
1	0	gnl|UG|Ta#S22385021	1.51	16.98	3.49122	3.48e-06	2.81e-05	4.56	1.59449	0.00286942	0.012165	-	-	-	gi|63087730|emb|CAI93180.1|/6.43049e-11/glycosyltransferase [Triticum aestivum]
1	0	gnl|UG|Ta#S52542561	0.5	5.6	3.48543	7.8e-05	0.000481585	3.46	2.79077	0.000323274	0.00173595	GO:0043231//intracellular membrane-bounded organelle	GO:0005319//lipid transporter activity;GO:0008289//lipid binding	GO:0009696//salicylic acid metabolic process;GO:0006984//ER-nucleus signaling pathway;GO:0010243//response to organic nitrogen;GO:0006869//lipid transport;GO:0009755//hormone-mediated signaling pathway;GO:0006605//protein targeting;GO:0002252;GO:0009408//response to heat;GO:0009626//plant-type hypersensitive response	gi|310656734|gb|ADP02173.1|/2.52827e-110/GLTP domain-containing protein [Triticum aestivum]
1	0	gnl|UG|Ta#S26025071	3.53	39.39	3.48009	2.52e-09	3.08e-08	5.1	0.530829	0.20315	0.358885	GO:0043231//intracellular membrane-bounded organelle	GO:0001071//nucleic acid binding transcription factor activity;GO:0003677//DNA binding	GO:0016101//diterpenoid metabolic process;GO:0006950//response to stress	gi|394997085|gb|AFN44008.1|/1.91732e-52/WRKY79 transcription factor [Triticum aestivum]
1	0	gnl|UG|Ta#S38990008	1.01	11.03	3.44901	1.82e-05	0.000127824	3.83	1.92299	0.00189958	0.00843811	-	GO:0016746//transferase activity, transferring acyl groups	-	gi|150246873|emb|CAM96511.1|/0/putative PF02458-family acyl transferase 1 [Triticum aestivum]
1	0	gnl|UG|Ta#S16232456	0.5	5.43	3.44095	7.81e-05	0.000482092	0.73	0.545968	0.64141	0.742583	GO:0043231//intracellular membrane-bounded organelle	-	GO:0006950//response to stress	gi|4138869|gb|AAD03604.1|/3.63818e-40/small heat shock protein Hsp23.5 [Triticum aestivum]
1	0	gnl|UG|Ta#S52541449	17.33	179.43	3.37208	0	0	18.22	0.0722513	0.71911	0.80441	-	GO:0016705//oxidoreductase activity, acting on paired donors, with incorporation or reduction of molecular oxygen	GO:0044710	gi|397740902|gb|AFO63020.1|/2.48027e-178/ACC oxidase [Hordeum vulgare]
1	0	gnl|UG|Ta#S26028736	0.34	3.5	3.36375	0.00016464	0.000936105	3.1	3.18866	0.000331656	0.00177526	-	GO:0046872//metal ion binding	-	gi|357126852|ref|XP_003565101.1|/9.11829e-60/PREDICTED: probable calcium-binding protein CML31-like [Brachypodium distachyon]
1	0	gnl|UG|Ta#S52543857	2.86	28.88	3.33598	2.97e-08	3.25e-07	1.82	-0.652077	0.265142	0.411529	-	-	GO:0006796//phosphate-containing compound metabolic process;GO:0019637//organophosphate metabolic process;GO:0044710;GO:0044238//primary metabolic process	gi|326523509|dbj|BAJ92925.1|/0/predicted protein [Hordeum vulgare subsp. vulgare]
1	0	gnl|UG|Ta#S52547079	3.7	36.06	3.2848	1.36e-09	1.7e-08	3.64	-0.0235868	0.966664	0.971626	GO:0043231//intracellular membrane-bounded organelle	GO:0004175//endopeptidase activity	GO:0019538//protein metabolic process	gi|313660970|emb|CBX26640.1|/0/vacuolar processing enzyme 2d [Hordeum vulgare subsp. vulgare]
1	0	gnl|UG|Ta#S52541948	5.38	51.99	3.27256	3.02e-12	4.91e-11	7.65	0.507854	0.133387	0.268731	GO:0009532//plastid stroma	GO:0016160//amylase activity	GO:0006950//response to stress;GO:0005976//polysaccharide metabolic process;GO:0000023//maltose metabolic process	gi|326492732|dbj|BAJ90222.1|/0/predicted protein [Hordeum vulgare subsp. vulgare]
1	0	gnl|UG|Ta#S52544199	1.18	11.38	3.26964	1.06e-05	7.81e-05	1.09	-0.114459	0.909232	0.945655	-	-	-	gi|357167377|ref|XP_003581133.1|/2.02028e-48/PREDICTED: uncharacterized protein LOC100844951 [Brachypodium distachyon]
1	0	gnl|UG|Ta#S52546325	30.29	288.13	3.24981	3e-13	5.73e-12	43.91	0.535708	0.000149559	0.000860606	-	-	-	gi|357136108|ref|XP_003569648.1|/0/PREDICTED: uncharacterized protein LOC100838789 [Brachypodium distachyon]
1	0	gnl|UG|Ta#S37774532	0.67	6.3	3.23312	4.97e-05	0.000316978	1.28	0.933911	0.315382	0.430679	-	-	-	gi|357157960|ref|XP_003577971.1|/8.47935e-13/PREDICTED: uncharacterized protein LOC100842595 [Brachypodium distachyon]
1	0	gnl|UG|Ta#S37942652	0.5	4.38	3.13093	8.75e-05	0.000533539	1.28	1.35614	0.179316	0.32444	-	GO:0036094//small molecule binding;GO:0004672//protein kinase activity;GO:1901363;GO:0097159//organic cyclic compound binding	GO:0044237//cellular metabolic process	gi|242089167|ref|XP_002440416.1|/1.21514e-92/hypothetical protein SORBIDRAFT_09g000636 [Sorghum bicolor]
1	0	gnl|UG|Ta#S17982869	0.67	5.78	3.10884	4.99e-05	0.000318522	1.09	0.702095	0.462764	0.582665	-	-	-	gi|63087730|emb|CAI93180.1|/8.4541e-11/glycosyltransferase [Triticum aestivum]
1	0	gnl|UG|Ta#S32654208	0.67	5.78	3.10884	4.99e-05	0.00031841	0.36	-0.896164	0.520962	0.635849	-	-	-	gi|326487235|dbj|BAJ89602.1|/1.7164e-08/predicted protein [Hordeum vulgare subsp. vulgare]
1	0	gnl|UG|Ta#S22382919	14.98	124.11	3.05051	0	0	20.41	0.446239	0.0288294	0.0846398	-	-	-	gi|63087730|emb|CAI93180.1|/1.51795e-10/glycosyltransferase [Triticum aestivum]
1	0	gnl|UG|Ta#S52544656	15.31	126.21	3.04328	0	0	14.76	-0.0527816	0.813682	0.882684	GO:0009536//plastid	GO:0043169//cation binding;GO:0032550;GO:0016301//kinase activity	GO:0032787//monocarboxylic acid metabolic process;GO:0008652//cellular amino acid biosynthetic process;GO:0006796//phosphate-containing compound metabolic process;GO:0043650	gi|357124743|ref|XP_003564057.1|/8.85532e-134/PREDICTED: shikimate kinase, chloroplastic-like [Brachypodium distachyon]
1	0	gnl|UG|Ta#S32606677	2.86	23.46	3.03612	2.97e-08	3.25e-07	6.56	1.19768	0.00372456	0.0152699	-	GO:0046872//metal ion binding	-	gi|326488675|dbj|BAJ97949.1|/2.99646e-34/predicted protein [Hordeum vulgare subsp. vulgare]
1	0	gnl|UG|Ta#S52541421	0.5	4.03	3.01078	0.000110094	0.00065792	2	2	0.023914	0.0737739	-	-	-	gi|357111345|ref|XP_003557474.1|/1.68209e-11/PREDICTED: auxin-responsive protein IAA24-like [Brachypodium distachyon]
1	0	gnl|UG|Ta#S26025131	1.18	9.45	3.00153	1.06e-05	7.81e-05	1.64	0.474909	0.515962	0.635689	-	-	-	gi|357135701|ref|XP_003569447.1|/1.72705e-32/PREDICTED: uncharacterized protein LOC100828693 [Brachypodium distachyon]
1	0	gnl|UG|Ta#S52542591	7.07	54.97	2.95886	1.16e-13	2.53e-12	5.65	-0.323459	0.348968	0.465324	-	-	-	gi|326489107|dbj|BAK01537.1|/1.26557e-160/predicted protein [Hordeum vulgare subsp. vulgare]
1	0	gnl|UG|Ta#S32534404	6.9	52.34	2.92325	1.57e-13	3.29e-12	10.02	0.538214	0.069437	0.167852	-	-	-	gi|328671426|gb|AEB26585.1|/2.29051e-14/heat shock factor A2c [Hordeum vulgare subsp. vulgare]
1	0	gnl|UG|Ta#S16201956	0.84	6.13	2.86743	3.09e-05	0.000206226	1.46	0.797507	0.341708	0.461088	GO:0044439	-	GO:0009628//response to abiotic stimulus;GO:0044267//cellular protein metabolic process;GO:0000302//response to reactive oxygen species	gi|326519294|dbj|BAJ96646.1|/5.7832e-50/predicted protein [Hordeum vulgare subsp. vulgare]
1	0	gnl|UG|Ta#S25791162	38.53	278.68	2.85456	2.74e-13	5.32e-12	37.9	-0.0237843	0.865352	0.919021	-	GO:0016620//oxidoreductase activity, acting on the aldehyde or oxo group of donors, NAD or NADP as acceptor;GO:0036094//small molecule binding;GO:0048037//cofactor binding	GO:0044237//cellular metabolic process;GO:0044710	gi|59805044|gb|AAX08107.1|/0/cinnamoyl-CoA reductase [Triticum aestivum]
1	0	gnl|UG|Ta#S13127316	98.94	714.56	2.85243	1.01e-12	1.73e-11	145.59	0.557285	1.63e-12	2.53e-11	-	-	-	gi|326516888|dbj|BAJ96436.1|/1.38743e-15/predicted protein [Hordeum vulgare subsp. vulgare]
1	0	gnl|UG|Ta#S50389222	32.64	234.39	2.8442	5.3e-13	9.51e-12	52.48	0.685127	2.42e-07	2.26e-06	GO:0043231//intracellular membrane-bounded organelle	GO:0016491//oxidoreductase activity	GO:0044710;GO:0007275//multicellular organismal development;GO:0003006//developmental process involved in reproduction	gi|326513032|dbj|BAK03423.1|/2.48667e-36/predicted protein [Hordeum vulgare subsp. vulgare]
1	0	gnl|UG|Ta#S13128528	2.36	16.8	2.8316	1.84e-07	1.8e-06	3.28	0.474909	0.354596	0.472111	-	-	-	gi|326497135|dbj|BAK02152.1|/1.13919e-08/predicted protein [Hordeum vulgare subsp. vulgare]
1	0	gnl|UG|Ta#S52546004	69.66	483.14	2.79404	3.82e-13	7.05e-12	119.17	0.774619	2.51e-13	4.56e-12	GO:0043231//intracellular membrane-bounded organelle	-	-	gi|326498563|dbj|BAJ98709.1|/0/predicted protein [Hordeum vulgare subsp. vulgare]
1	0	gnl|UG|Ta#S17982739	4.54	31.33	2.78678	6.08e-11	8.68e-10	6.92	0.60808	0.0930184	0.204696	-	-	-	gi|63087730|emb|CAI93180.1|/1.52174e-07/glycosyltransferase [Triticum aestivum]
1	0	gnl|UG|Ta#S17989003	66.63	458.98	2.78419	0	0	105.5	0.662999	8.93e-13	1.44e-11	-	GO:0046872//metal ion binding	-	gi|326506350|dbj|BAJ86493.1|/4.30199e-68/predicted protein [Hordeum vulgare subsp. vulgare]
1	0	gnl|UG|Ta#S26023852	8.41	56.37	2.74475	4.64e-14	1.11e-12	14.58	0.793813	0.00202726	0.00895771	GO:0030312//external encapsulating structure;GO:0031981//nuclear lumen;GO:0044444//cytoplasmic part;GO:0005576//extracellular region;GO:0016020//membrane	GO:0032550;GO:0005515//protein binding	GO:0048827//phyllome development;GO:0044267//cellular protein metabolic process;GO:0009408//response to heat;GO:0031647//regulation of protein stability;GO:0006970//response to osmotic stress;GO:0009791//post-embryonic development;GO:0051592//response to calcium ion	gi|294717814|gb|ADF31759.1|/9.27514e-122/heat shock protein 90 [Triticum aestivum]
1	0	gnl|UG|Ta#S18012805	0.84	5.6	2.73697	3.29e-05	0.000218269	2.73	1.70044	0.0164873	0.0545859	GO:0016020//membrane;GO:0005618//cell wall;GO:0043231//intracellular membrane-bounded organelle	-	GO:0006950//response to stress	gi|22324363|dbj|BAC10287.1|/4.0578e-31/defensin [Triticum aestivum]
1	0	gnl|UG|Ta#S26028893	16.49	109.76	2.73469	0	0	27.7	0.748295	5.11e-05	0.000325249	GO:0043231//intracellular membrane-bounded organelle;GO:0044444//cytoplasmic part	GO:0046872//metal ion binding;GO:0016491//oxidoreductase activity	GO:0009725//response to hormone stimulus;GO:0006928//cellular component movement;GO:0006970//response to osmotic stress;GO:0019932//second-messenger-mediated signaling;GO:0051640//organelle localization	gi|115489456|ref|NP_001067215.1|/4.62545e-51/Os12g0603800 [Oryza sativa Japonica Group]
1	0	gnl|UG|Ta#S17986098	1.68	11.03	2.7149	1.96e-06	1.65e-05	0.73	-1.20249	0.159527	0.293892	GO:0043231//intracellular membrane-bounded organelle	-	-	gi|326528903|dbj|BAJ97473.1|/8.31032e-112/predicted protein [Hordeum vulgare subsp. vulgare]
1	0	gnl|UG|Ta#S37801064	1.18	7.7	2.70607	1.07e-05	7.83e-05	4.01	1.76482	0.00263754	0.0113492	-	-	-	gi|357110639|ref|XP_003557124.1|/1.4711e-15/PREDICTED: uncharacterized protein LOC100827912 [Brachypodium distachyon]
1	0	gnl|UG|Ta#S52544655	4.54	29.58	2.70386	6.08e-11	8.67e-10	9.29	1.03299	0.00212996	0.00937998	GO:0031090//organelle membrane;GO:0043231//intracellular membrane-bounded organelle	GO:0046914//transition metal ion binding;GO:0032553;GO:0016653//oxidoreductase activity, acting on NAD(P)H, heme protein as acceptor	GO:0006725//cellular aromatic compound metabolic process;GO:0044710	gi|18103933|emb|CAC83301.1|/0/cytochrome P450 reductase [Triticum aestivum]
1	0	gnl|UG|Ta#S52544572	8.24	53.57	2.70071	4.26e-14	1.03e-12	16.4	0.99298	7.57e-05	0.000462538	GO:0043231//intracellular membrane-bounded organelle	-	GO:0050896//response to stimulus;GO:0044699;GO:0006351//transcription, DNA-dependent	gi|326505422|dbj|BAJ95382.1|/0/predicted protein [Hordeum vulgare subsp. vulgare]
1	0	gnl|UG|Ta#S52543578	22.38	145.47	2.70044	9.3e-14	2.09e-12	27.15	0.278742	0.104861	0.226986	-	-	-	gi|326488609|dbj|BAJ93973.1|/3.62846e-99/predicted protein [Hordeum vulgare subsp. vulgare]
1	0	gnl|UG|Ta#S17985642	3.37	21.88	2.69879	4.69e-09	5.57e-08	7.11	1.0771	0.00546748	0.0214367	GO:0071944//cell periphery;GO:0044444//cytoplasmic part;GO:0016020//membrane;GO:0005634//nucleus	GO:0005488//binding	GO:0009987//cellular process;GO:0010035//response to inorganic substance;GO:0048731;GO:0043170;GO:0009408//response to heat	gi|294717814|gb|ADF31759.1|/2.99489e-98/heat shock protein 90 [Triticum aestivum]
1	0	gnl|UG|Ta#S52546637	1.51	9.8	2.69823	3.48e-06	2.8e-05	2.37	0.650339	0.305034	0.418972	GO:0016020//membrane	GO:0046914//transition metal ion binding;GO:0016491//oxidoreductase activity;GO:0046906//tetrapyrrole binding	GO:0044710	gi|326504640|dbj|BAK06611.1|/0/predicted protein [Hordeum vulgare subsp. vulgare]
1	0	gnl|UG|Ta#S13178916	3.03	19.61	2.6942	1.61e-08	1.82e-07	1.46	-1.05335	0.0827534	0.186888	-	-	-	gi|326529417|dbj|BAK04655.1|/4.73432e-16/predicted protein [Hordeum vulgare subsp. vulgare]
1	0	gnl|UG|Ta#S43837847	0.84	5.43	2.69249	3.47e-05	0.000230019	1.64	0.965235	0.234564	0.372775	-	GO:0036094//small molecule binding;GO:0043167//ion binding;GO:1901363;GO:0097159//organic cyclic compound binding;GO:0004674//protein serine/threonine kinase activity	GO:0006796//phosphate-containing compound metabolic process	gi|164472670|gb|ABY59016.1|/0/calcium-dependent protein kinase [Triticum aestivum]
1	0	gnl|UG|Ta#S32699951	1.01	6.48	2.68164	1.87e-05	0.000130889	1.64	0.699341	0.363148	0.482067	GO:0044444//cytoplasmic part	GO:0016740//transferase activity	GO:0006952//defense response;GO:0010243//response to organic nitrogen;GO:0050794//regulation of cellular process;GO:0006351//transcription, DNA-dependent	gi|326498987|dbj|BAK05984.1|/2.29389e-88/predicted protein [Hordeum vulgare subsp. vulgare]
1	0	gnl|UG|Ta#S52546867	22.55	143.02	2.66502	0	0	29.52	0.388565	0.020764	0.0650372	GO:0043231//intracellular membrane-bounded organelle	-	GO:0050832//defense response to fungus;GO:0042742//defense response to bacterium	gi|326492832|dbj|BAJ90272.1|/0/predicted protein [Hordeum vulgare subsp. vulgare]
1	0	gnl|UG|Ta#S52545549	9.42	59.69	2.66369	2.82e-14	6.93e-13	4.37	-1.10809	0.00116852	0.00551399	GO:0031224//intrinsic to membrane	GO:0043169//cation binding;GO:0032550;GO:0019829//cation-transporting ATPase activity;GO:0005515//protein binding	GO:0006816//calcium ion transport	gi|326494802|dbj|BAJ94520.1|/0/predicted protein [Hordeum vulgare subsp. vulgare]
1	0	gnl|UG|Ta#S16240439	2.02	12.78	2.66146	6.08e-07	5.52e-06	5.47	1.43719	0.00235728	0.0102366	GO:0043231//intracellular membrane-bounded organelle	GO:0000989//transcription factor binding transcription factor activity;GO:0046914//transition metal ion binding;GO:0008080//N-acetyltransferase activity	GO:0016570//histone modification;GO:0006351//transcription, DNA-dependent	gi|326534354|dbj|BAJ89527.1|/4.38582e-24/predicted protein [Hordeum vulgare subsp. vulgare]
1	0	gnl|UG|Ta#S33259667	0.67	4.2	2.64816	0.000117276	0.000693982	1.09	0.702095	0.462764	0.582068	-	-	GO:0009987//cellular process	gi|148009102|gb|ABQ52687.1|/4.72097e-90/pathogen-inducible transcription factor ERF3 [Triticum aestivum]
1	0	gnl|UG|Ta#S52543158	9.25	57.94	2.64703	0	0	12.76	0.464103	0.0743146	0.178378	GO:0009941//chloroplast envelope;GO:0009534//chloroplast thylakoid;GO:0009570//chloroplast stroma	GO:0046906//tetrapyrrole binding;GO:0046914//transition metal ion binding;GO:0016491//oxidoreductase activity;GO:0016836//hydro-lyase activity	GO:0051707//response to other organism;GO:0006633//fatty acid biosynthetic process;GO:0009725//response to hormone stimulus;GO:0006950//response to stress	gi|326528937|dbj|BAJ97490.1|/0/predicted protein [Hordeum vulgare subsp. vulgare]
1	0	gnl|UG|Ta#S18010727	0.84	5.25	2.64386	3.81e-05	0.00024974	4.01	2.25514	0.00046142	0.00238523	-	GO:0008081//phosphoric diester hydrolase activity	GO:0019400	gi|326522576|dbj|BAK07750.1|/4.04251e-73/predicted protein [Hordeum vulgare subsp. vulgare]
1	0	gnl|UG|Ta#S52542627	0.84	5.25	2.64386	3.81e-05	0.000249649	2	1.25154	0.103525	0.224542	-	-	-	gi|326531212|dbj|BAK04957.1|/1.4428e-83/predicted protein [Hordeum vulgare subsp. vulgare]
1	0	gnl|UG|Ta#S12923198	66.8	417.32	2.64323	6.39e-13	1.13e-11	129.56	0.9557	6.05e-13	1.01e-11	GO:0030312//external encapsulating structure;GO:0031981//nuclear lumen;GO:0044444//cytoplasmic part;GO:0005576//extracellular region;GO:0016020//membrane	GO:0032550;GO:0005515//protein binding	GO:0048827//phyllome development;GO:0044267//cellular protein metabolic process;GO:0009408//response to heat;GO:0031647//regulation of protein stability;GO:0006970//response to osmotic stress;GO:0009791//post-embryonic development;GO:0051592//response to calcium ion	gi|4204859|gb|AAD11549.1|/0/heat shock protein 80 [Triticum aestivum]
1	0	gnl|UG|Ta#S17977254	10.77	67.22	2.64187	0	0	15.85	0.557465	0.0183083	0.0599786	-	-	-	gi|63087730|emb|CAI93180.1|/1.39412e-08/glycosyltransferase [Triticum aestivum]
1	0	gnl|UG|Ta#S52547026	6.56	40.26	2.61758	1.59e-13	3.29e-12	2.73	-1.26479	0.00274718	0.0116871	-	GO:0036094//small molecule binding;GO:0016620//oxidoreductase activity, acting on the aldehyde or oxo group of donors, NAD or NADP as acceptor;GO:0048037//cofactor binding	GO:0044710	gi|326490654|dbj|BAJ89994.1|/0/predicted protein [Hordeum vulgare subsp. vulgare]
1	0	gnl|UG|Ta#S12970107	8.08	49.54	2.61617	1.07e-13	2.36e-12	10.75	0.411909	0.140676	0.278568	GO:0043231//intracellular membrane-bounded organelle	GO:0046914//transition metal ion binding;GO:0016491//oxidoreductase activity;GO:0046906//tetrapyrrole binding	GO:0044710	gi|357130563|ref|XP_003566917.1|/2.05521e-58/PREDICTED: secologanin synthase-like [Brachypodium distachyon]
1	0	gnl|UG|Ta#S52541417	6.56	39.91	2.60498	1.59e-13	3.3e-12	9.11	0.473755	0.123928	0.251545	GO:0043231//intracellular membrane-bounded organelle	-	-	gi|326505238|dbj|BAK03006.1|/8.03675e-70/predicted protein [Hordeum vulgare subsp. vulgare]
1	0	gnl|UG|Ta#S22390142	3.87	23.46	2.5998	7.29e-10	9.46e-09	5.83	0.591162	0.132998	0.268005	GO:0009536//plastid	GO:0008378//galactosyltransferase activity	GO:0009725//response to hormone stimulus;GO:0019318//hexose metabolic process;GO:0009312//oligosaccharide biosynthetic process;GO:0005985//sucrose metabolic process;GO:0019406;GO:0006950//response to stress	gi|328671410|gb|AEB26577.1|/1.50341e-49/raffinose synthase 1 [Hordeum vulgare subsp. vulgare]
1	0	gnl|UG|Ta#S52543754	2.69	16.28	2.59742	5.48e-08	5.76e-07	5.65	1.07064	0.0140972	0.0472938	GO:0043231//intracellular membrane-bounded organelle;GO:0030312//external encapsulating structure	GO:0004175//endopeptidase activity	GO:0019538//protein metabolic process	gi|326528621|dbj|BAJ97332.1|/0/predicted protein [Hordeum vulgare subsp. vulgare]
1	0	gnl|UG|Ta#S17989178	0.67	4.03	2.58855	0.000169369	0.000959988	1.82	1.44171	0.0861766	0.192985	-	-	-	gi|414590087|tpg|DAA40658.1|/2.08198e-38/TPA: hypothetical protein ZEAMMB73_763693 [Zea mays]
1	0	gnl|UG|Ta#S52545288	77.06	461.08	2.58096	1.65e-12	2.76e-11	127.92	0.731188	1.5e-12	2.33e-11	-	-	-	gi|326488022|dbj|BAJ89850.1|/2.7272e-111/predicted protein [Hordeum vulgare subsp. vulgare]
1	0	gnl|UG|Ta#S13045308	1.35	8.05	2.57603	6.16e-06	4.73e-05	0.55	-1.29546	0.188457	0.337955	-	-	-	gi|326487484|dbj|BAJ89726.1|/1.29905e-57/predicted protein [Hordeum vulgare subsp. vulgare]
1	0	gnl|UG|Ta#S22372428	1.01	5.95	2.55853	2.09e-05	0.000145391	1.09	0.109973	0.883618	0.933037	-	-	-	gi|326487790|dbj|BAK05567.1|/1.1692e-20/predicted protein [Hordeum vulgare subsp. vulgare]
1	0	gnl|UG|Ta#S52542981	16.66	98.03	2.55683	7.99e-15	2.11e-13	23.14	0.474	0.0138777	0.0466508	GO:0043231//intracellular membrane-bounded organelle	GO:0046872//metal ion binding;GO:0004497//monooxygenase activity	GO:0006952//defense response;GO:0051707//response to other organism;GO:0009694//jasmonic acid metabolic process;GO:0009725//response to hormone stimulus;GO:0010243//response to organic nitrogen;GO:0048229//gametophyte development;GO:0048608//reproductive structure development	gi|326528785|dbj|BAJ97414.1|/0/predicted protein [Hordeum vulgare subsp. vulgare]
1	0	gnl|UG|Ta#S17989498	1.18	6.83	2.5331	1.12e-05	8.14e-05	3.46	1.55199	0.0108427	0.0378229	-	-	-	gi|293631971|gb|ADE59447.1|/1.19229e-57/NAC transcription factor 2D [Triticum aestivum]
1	0	gnl|UG|Ta#S52545631	76.22	437.63	2.52147	1.43e-12	2.41e-11	86.19	0.177351	0.0614778	0.151436	-	-	-	gi|357135143|ref|XP_003569171.1|/0/PREDICTED: uncharacterized protein LOC100821711 [Brachypodium distachyon]
1	0	gnl|UG|Ta#S52542636	16.49	93.65	2.50569	0	0	16.22	-0.0238176	0.9128	0.948027	GO:0016020//membrane	GO:0046872//metal ion binding;GO:0004672//protein kinase activity;GO:0032550	GO:0006796//phosphate-containing compound metabolic process;GO:0006464//cellular protein modification process	gi|356502120|ref|XP_003519869.1|/0/PREDICTED: calcium-dependent protein kinase 28-like [Glycine max]
1	0	gnl|UG|Ta#S52546029	3.87	21.88	2.49921	7.29e-10	9.46e-09	2.19	-0.821403	0.108486	0.225933	GO:0043231//intracellular membrane-bounded organelle;GO:0016020//membrane	GO:0015171//amino acid transmembrane transporter activity	GO:0006810//transport;GO:0051707//response to other organism	gi|357155167|ref|XP_003577030.1|/0/PREDICTED: high affinity cationic amino acid transporter 1-like [Brachypodium distachyon]
1	0	gnl|UG|Ta#S32545006	1.68	9.45	2.49185	1.96e-06	1.65e-05	2	0.251539	0.688166	0.773982	GO:0016020//membrane	-	GO:0044763	gi|326505388|dbj|BAJ95365.1|/2.3534e-43/predicted protein [Hordeum vulgare subsp. vulgare]
1	0	gnl|UG|Ta#S26027760	1.85	10.33	2.48124	1.1e-06	9.58e-06	2.73	0.561376	0.328402	0.44601	GO:0043231//intracellular membrane-bounded organelle	GO:0004672//protein kinase activity;GO:0032550	GO:0006464//cellular protein modification process	gi|326524107|dbj|BAJ97064.1|/3.13848e-141/predicted protein [Hordeum vulgare subsp. vulgare]
1	0	gnl|UG|Ta#S16058007	9.76	52.87	2.4375	2.09e-14	5.22e-13	12.57	0.365032	0.154552	0.286822	GO:0043231//intracellular membrane-bounded organelle	GO:0032550;GO:0004674//protein serine/threonine kinase activity	GO:0044699;GO:0006464//cellular protein modification process;GO:0006796//phosphate-containing compound metabolic process	gi|326515042|dbj|BAJ99882.1|/0/predicted protein [Hordeum vulgare subsp. vulgare]
1	0	gnl|UG|Ta#S52542201	4.04	21.88	2.43719	3.91e-10	5.22e-09	6.56	0.699341	0.0641858	0.157244	-	-	-	gi|326505450|dbj|BAJ95396.1|/0/predicted protein [Hordeum vulgare subsp. vulgare]
1	0	gnl|UG|Ta#S19225104	6.9	37.11	2.42714	1.57e-13	3.28e-12	3.1	-1.15433	0.0041934	0.0170102	GO:0043231//intracellular membrane-bounded organelle	GO:0016836//hydro-lyase activity	GO:0006558//L-phenylalanine metabolic process	gi|326505060|dbj|BAK02917.1|/3.58304e-27/predicted protein [Hordeum vulgare subsp. vulgare]
1	0	gnl|UG|Ta#S52541644	1.01	5.43	2.4266	3.25e-05	0.00021604	3.83	1.92299	0.00189958	0.00843404	-	-	-	gi|326487536|dbj|BAK05440.1|/1.8302e-155/predicted protein [Hordeum vulgare subsp. vulgare]
1	0	gnl|UG|Ta#S17981568	1.51	8.05	2.41444	3.6e-06	2.89e-05	4.19	1.4724	0.00700498	0.0261398	-	-	-	gi|63087730|emb|CAI93180.1|/2.34771e-08/glycosyltransferase [Triticum aestivum]
1	0	gnl|UG|Ta#S30056001	2.36	12.43	2.39697	1.84e-07	1.8e-06	2.37	0.0061002	0.98068	0.984209	-	-	-	gi|84039885|gb|ABC49855.1|/0/cadmium tolerance factor [Triticum aestivum]
1	0	gnl|UG|Ta#S12995411	6.39	33.61	2.395	2.08e-13	4.19e-12	8.38	0.391134	0.216578	0.379078	GO:0009536//plastid	-	GO:0019684//photosynthesis, light reaction	gi|326489713|dbj|BAK01837.1|/1.89577e-56/predicted protein [Hordeum vulgare subsp. vulgare]
1	0	gnl|UG|Ta#S52542872	6.9	35.89	2.37891	1.57e-13	3.28e-12	13.3	0.946758	0.00060964	0.00308813	-	GO:0097159//organic cyclic compound binding	GO:0016458//gene silencing	gi|326505610|dbj|BAJ95476.1|/0/predicted protein [Hordeum vulgare subsp. vulgare]
1	0	gnl|UG|Ta#S22388414	117.78	610.93	2.37491	0	0	184.59	0.64823	0	0	-	-	-	gi|63087730|emb|CAI93180.1|/7.00708e-08/glycosyltransferase [Triticum aestivum]
1	0	gnl|UG|Ta#S13144992	1.35	7	2.3744	7.12e-06	5.42e-05	2.55	0.917538	0.148279	0.276491	GO:0043231//intracellular membrane-bounded organelle	-	-	gi|195658469|gb|ACG48702.1|/2.96408e-27/hypothetical protein [Zea mays]
1	0	gnl|UG|Ta#S17984619	5.05	26.08	2.36859	9.72e-12	1.51e-10	2.92	-0.790315	0.074803	0.17948	GO:0043231//intracellular membrane-bounded organelle	GO:0046906//tetrapyrrole binding;GO:0046914//transition metal ion binding;GO:0016491//oxidoreductase activity	GO:0044710	gi|326528801|dbj|BAJ97422.1|/1.46391e-110/predicted protein [Hordeum vulgare subsp. vulgare]
1	0	gnl|UG|Ta#S12923209	3.87	19.78	2.35364	7.29e-10	9.45e-09	5.1	0.398164	0.326458	0.44373	GO:0071944//cell periphery	GO:0016798//hydrolase activity, acting on glycosyl bonds	GO:0009628//response to abiotic stimulus;GO:0006950//response to stress;GO:0051707//response to other organism;GO:0008152//metabolic process	gi|4741850|gb|AAD28734.1|AF112967_1/3.10738e-154/beta-1,3-glucanase precursor [Triticum aestivum]
1	0	gnl|UG|Ta#S13043422	3.03	15.4	2.34554	1.61e-08	1.81e-07	2	-0.599318	0.288548	0.398918	-	GO:0046872//metal ion binding	-	gi|357118364|ref|XP_003560925.1|/9.93325e-41/PREDICTED: uncharacterized protein LOC100825166 [Brachypodium distachyon]
1	0	gnl|UG|Ta#S52541338	25.41	125.69	2.3064	0	0	22.23	-0.192888	0.273986	0.423613	-	GO:0016772//transferase activity, transferring phosphorus-containing groups;GO:0003676//nucleic acid binding;GO:0001071//nucleic acid binding transcription factor activity	GO:0006650//glycerophospholipid metabolic process;GO:0006351//transcription, DNA-dependent	gi|326528423|dbj|BAJ93400.1|/0/predicted protein [Hordeum vulgare subsp. vulgare]
1	0	gnl|UG|Ta#S52543296	1.35	6.65	2.30039	9.07e-06	6.78e-05	3.46	1.35781	0.0208672	0.0652938	-	GO:0003676//nucleic acid binding	-	gi|326527003|dbj|BAK00890.1|/4.71003e-111/predicted protein [Hordeum vulgare subsp. vulgare]
1	0	gnl|UG|Ta#S16058156	7.91	38.34	2.2771	0	0	5.47	-0.532137	0.114284	0.23566	GO:0043231//intracellular membrane-bounded organelle	-	-	gi|357167327|ref|XP_003581109.1|/0/PREDICTED: disease resistance protein RPM1-like [Brachypodium distachyon]
1	0	gnl|UG|Ta#S32733761	21.87	105.56	2.27104	0	0	16.22	-0.431179	0.0291214	0.0853202	-	GO:0004672//protein kinase activity;GO:0032550	GO:0006464//cellular protein modification process	gi|357137503|ref|XP_003570340.1|/1.20933e-31/PREDICTED: casein kinase I isoform delta-like [Brachypodium distachyon]
1	0	gnl|UG|Ta#S22380967	26.08	124.29	2.25269	3.53e-13	6.61e-12	41.18	0.659	9.88e-06	7.2e-05	GO:0043231//intracellular membrane-bounded organelle;GO:0016020//membrane	-	GO:0009628//response to abiotic stimulus;GO:0006950//response to stress	gi|63087730|emb|CAI93180.1|/1.52744e-10/glycosyltransferase [Triticum aestivum]
1	0	gnl|UG|Ta#S37852922	2.52	11.9	2.23947	1.01e-07	1.03e-06	3.28	0.380272	0.45481	0.574615	-	GO:0032550	GO:0006950//response to stress	gi|115445561|ref|NP_001046560.1|/2.47981e-13/Os02g0281200 [Oryza sativa Japonica Group]
1	0	gnl|UG|Ta#S13121771	9.59	45.16	2.23544	6.44e-14	1.5e-12	17.31	0.852003	0.000346334	0.00184953	-	-	-	gi|413926814|gb|AFW66746.1|/4.1743e-08/hypothetical protein ZEAMMB73_704027 [Zea mays]
1	0	gnl|UG|Ta#S52543540	33.99	158.95	2.22539	0	0	66.33	0.964551	0	0	-	-	GO:0006950//response to stress;GO:0009628//response to abiotic stimulus	gi|357117128|ref|XP_003560326.1|/2.18214e-127/PREDICTED: uncharacterized protein LOC100826709 [Brachypodium distachyon]
1	0	gnl|UG|Ta#S52543083	28.44	129.54	2.1874	0	0	47.74	0.747277	1.06e-07	1.03e-06	-	GO:0016874//ligase activity	-	gi|326488755|dbj|BAJ97989.1|/4.20111e-163/predicted protein [Hordeum vulgare subsp. vulgare]
1	0	gnl|UG|Ta#S52543206	1.85	8.4	2.18286	1.44e-06	1.24e-05	1.09	-0.763197	0.312416	0.427771	-	-	-	gi|357117042|ref|XP_003560285.1|/5.10857e-82/PREDICTED: uncharacterized protein LOC100836712 [Brachypodium distachyon]
1	0	gnl|UG|Ta#S32623768	39.71	178.73	2.17021	4.26e-13	7.77e-12	57.4	0.531548	1.69e-05	0.000118129	-	GO:0046872//metal ion binding	-	gi|326488675|dbj|BAJ97949.1|/5.99858e-39/predicted protein [Hordeum vulgare subsp. vulgare]
1	0	gnl|UG|Ta#S52546509	3.7	16.63	2.16819	1.36e-09	1.7e-08	2.19	-0.756594	0.14364	0.283796	-	GO:0016765//transferase activity, transferring alkyl or aryl (other than methyl) groups	-	gi|357133683|ref|XP_003568453.1|/1.33489e-110/PREDICTED: glutathione transferase GST 23-like [Brachypodium distachyon]
1	0	gnl|UG|Ta#S17987458	32.81	147.22	2.16577	1.69e-13	3.49e-12	48.83	0.573632	2.11e-05	0.000145428	GO:0043231//intracellular membrane-bounded organelle;GO:0044444//cytoplasmic part	GO:0017111//nucleoside-triphosphatase activity	GO:0044763;GO:0051707//response to other organism;GO:0051179//localization;GO:0006952//defense response	gi|326497143|dbj|BAK02156.1|/1.95929e-44/predicted protein [Hordeum vulgare subsp. vulgare]
1	0	gnl|UG|Ta#S37847222	36.68	160.7	2.1313	2.07e-14	5.19e-13	30.43	-0.269499	0.069152	0.167317	GO:0043231//intracellular membrane-bounded organelle;GO:0005576//extracellular region;GO:0030312//external encapsulating structure	GO:0004558//alpha-glucosidase activity	GO:0046903//secretion;GO:0009628//response to abiotic stimulus;GO:0006950//response to stress;GO:0006073//cellular glucan metabolic process	gi|326528803|dbj|BAJ97423.1|/1.4427e-53/predicted protein [Hordeum vulgare subsp. vulgare]
1	0	gnl|UG|Ta#S50378148	2.69	11.73	2.12452	5.77e-08	6.02e-07	3.28	0.28609	0.565528	0.676473	-	-	-	gi|90399175|emb|CAH68357.1|/3.78547e-29/H0723C07.7 [Oryza sativa Indica Group]
1	0	gnl|UG|Ta#S24130388	86.82	377.76	2.12137	1.47e-13	3.11e-12	77.99	-0.154738	0.100826	0.219698	GO:0043231//intracellular membrane-bounded organelle;GO:0044444//cytoplasmic part;GO:0016020//membrane	GO:0032550;GO:0004702//receptor signaling protein serine/threonine kinase activity	GO:0007243//intracellular protein kinase cascade;GO:0006464//cellular protein modification process;GO:0009755//hormone-mediated signaling pathway;GO:0006796//phosphate-containing compound metabolic process;GO:0006950//response to stress	gi|84795226|gb|ABC65849.1|/0/mitogen-activated protein kinase MAPK1e [Triticum aestivum]
1	0	gnl|UG|Ta#S25791173	7.57	32.91	2.12016	3.51e-14	8.52e-13	13.85	0.871521	0.00111823	0.00530523	GO:0043231//intracellular membrane-bounded organelle	GO:0046914//transition metal ion binding	-	gi|62861391|gb|AAY16797.1|/1.26251e-60/cold acclimation induced protein 2-1 [Triticum aestivum]
1	0	gnl|UG|Ta#S13043087	2.86	12.43	2.11974	3.08e-08	3.35e-07	4.19	0.550935	0.232854	0.371051	-	-	-	gi|297604244|ref|NP_001055165.2|/3.48142e-12/Os05g0312600 [Oryza sativa Japonica Group]
1	0	gnl|UG|Ta#S52547103	19.69	85.42	2.11711	1.49e-13	3.13e-12	19.86	0.0124025	0.944308	0.953842	GO:0044424//intracellular part	GO:0016841//ammonia-lyase activity	GO:0009699//phenylpropanoid biosynthetic process;GO:0006558//L-phenylalanine metabolic process	gi|326493134|dbj|BAJ85028.1|/0/predicted protein [Hordeum vulgare subsp. vulgare]
1	0	gnl|UG|Ta#S13033642	3.03	13.13	2.11548	1.65e-08	1.85e-07	4.19	0.467632	0.30285	0.416252	-	-	GO:0050896//response to stimulus	gi|20067423|emb|CAC94005.1|/6.97465e-24/glutathione transferase [Triticum aestivum]
1	0	gnl|UG|Ta#S17986425	6.39	27.31	2.09554	2.08e-13	4.19e-12	5.83	-0.13232	0.707588	0.79234	GO:0043231//intracellular membrane-bounded organelle;GO:0031224//intrinsic to membrane	GO:0043169//cation binding;GO:0016682//oxidoreductase activity, acting on diphenols and related substances as donors, oxygen as acceptor	GO:0044707;GO:0044710;GO:0006091//generation of precursor metabolites and energy	gi|326521476|dbj|BAK00314.1|/1.39365e-125/predicted protein [Hordeum vulgare subsp. vulgare]
1	0	gnl|UG|Ta#S52542390	24.23	102.23	2.07695	9.5e-14	2.12e-12	45.37	0.904944	1.01e-09	1.21e-08	GO:0043231//intracellular membrane-bounded organelle	GO:0004672//protein kinase activity;GO:0032550	GO:0006464//cellular protein modification process	gi|326493726|dbj|BAJ85324.1|/0/predicted protein [Hordeum vulgare subsp. vulgare]
1	0	gnl|UG|Ta#S12978166	4.54	19.08	2.0713	6.09e-11	8.67e-10	4.56	0.00634153	0.986446	0.98854	-	-	-	gi|326520593|dbj|BAK07555.1|/1.47825e-38/predicted protein [Hordeum vulgare subsp. vulgare]
1	0	gnl|UG|Ta#S52546875	9.09	37.99	2.06327	5.71e-14	1.34e-12	18.04	0.988847	3.43e-05	0.000226415	GO:0043231//intracellular membrane-bounded organelle	GO:0005488//binding;GO:0016301//kinase activity	-	gi|326515280|dbj|BAK03553.1|/0/predicted protein [Hordeum vulgare subsp. vulgare]
1	0	gnl|UG|Ta#S52546882	1.51	6.3	2.0608	2.63e-05	0.000179305	1.09	-0.47022	0.557436	0.669753	-	GO:0016298//lipase activity	GO:0044238//primary metabolic process	gi|326511248|dbj|BAJ87638.1|/0/predicted protein [Hordeum vulgare subsp. vulgare]
1	0	gnl|UG|Ta#S12965252	9.09	37.29	2.03644	5.71e-14	1.35e-12	12.94	0.509485	0.0496086	0.129697	-	-	-	gi|326497913|dbj|BAJ94819.1|/3.99127e-34/predicted protein [Hordeum vulgare subsp. vulgare]
1	0	gnl|UG|Ta#S52544407	2.52	10.33	2.03534	1.64e-07	1.62e-06	2	-0.333424	0.575294	0.684861	GO:0043231//intracellular membrane-bounded organelle	GO:0016787//hydrolase activity	GO:0002831	gi|218198798|gb|EEC81225.1|/0/hypothetical protein OsI_24268 [Oryza sativa Indica Group]
1	0	gnl|UG|Ta#S50381052	7.74	31.68	2.03317	7.9e-14	1.8e-12	14.58	0.913585	0.00049965	0.00256843	GO:0043231//intracellular membrane-bounded organelle;GO:0044444//cytoplasmic part	GO:0016628//oxidoreductase activity, acting on the CH-CH group of donors, NAD or NADP as acceptor;GO:0046872//metal ion binding	GO:0044710;GO:0009725//response to hormone stimulus;GO:0019932//second-messenger-mediated signaling;GO:0006970//response to osmotic stress;GO:0044707	gi|357116063|ref|XP_003559804.1|/1.34188e-75/PREDICTED: calmodulin-like protein 4-like [Brachypodium distachyon]
1	0	gnl|UG|Ta#S52545981	87.16	355.88	2.02965	0	0	63.41	-0.458956	3.78e-06	2.97e-05	GO:0043231//intracellular membrane-bounded organelle	GO:0016645//oxidoreductase activity, acting on the CH-NH group of donors	GO:0006560//proline metabolic process;GO:0006536//glutamate metabolic process;GO:0006950//response to stress	gi|326505010|dbj|BAK02892.1|/0/predicted protein [Hordeum vulgare subsp. vulgare]
1	0	gnl|UG|Ta#S52546486	103.48	420.82	2.02385	3.77e-13	6.97e-12	185.68	0.843466	2.82e-13	5.03e-12	GO:0043231//intracellular membrane-bounded organelle	GO:0003677//DNA binding;GO:0001071//nucleic acid binding transcription factor activity	GO:0006351//transcription, DNA-dependent	gi|62898531|dbj|BAD97365.1|/2.18622e-55/bZIP transcription factor [Triticum aestivum]
1	0	gnl|UG|Ta#S16198050	1.68	6.83	2.02342	1.49e-05	0.00010646	2.55	0.602036	0.317438	0.432812	-	-	-	gi|357124770|ref|XP_003564070.1|/6.97634e-15/PREDICTED: uncharacterized protein LOC100840802 [Brachypodium distachyon]
1	0	gnl|UG|Ta#S13126705	3.03	12.25	2.01539	2.05e-08	2.28e-07	7.11	1.23053	0.00202528	0.00895111	-	-	-	gi|357159322|ref|XP_003578410.1|/3.35163e-14/PREDICTED: uncharacterized protein LOC100823110 [Brachypodium distachyon]
1	0	gnl|UG|Ta#S52545723	22.21	89.45	2.00987	6.44e-14	1.5e-12	34.62	0.640396	7.81e-05	0.00047539	GO:0042579//microbody	GO:0016616//oxidoreductase activity, acting on the CH-OH group of donors, NAD or NADP as acceptor;GO:0000166//nucleotide binding;GO:0048037//cofactor binding	GO:0006007//glucose catabolic process;GO:0009725//response to hormone stimulus;GO:0019520;GO:0006970//response to osmotic stress	gi|357110692|ref|XP_003557150.1|/0/PREDICTED: 6-phosphogluconate dehydrogenase, decarboxylating-like isoform 1 [Brachypodium distachyon]
1	0	gnl|UG|Ta#S17892702	27.09	108.88	2.00691	0	0	30.43	0.167734	0.291966	0.402374	GO:0043231//intracellular membrane-bounded organelle	GO:0003677//DNA binding;GO:0001071//nucleic acid binding transcription factor activity	GO:0006351//transcription, DNA-dependent	gi|357132476|ref|XP_003567856.1|/1.21612e-43/PREDICTED: common plant regulatory factor 1-like [Brachypodium distachyon]
1	0	gnl|UG|Ta#S19221475	8.58	34.48	2.00671	2e-14	5.07e-13	11.84	0.46462	0.084281	0.188993	-	-	-	gi|326515710|dbj|BAK07101.1|/8.82573e-46/predicted protein [Hordeum vulgare subsp. vulgare]
1	0	gnl|UG|Ta#S17984935	21.03	84.2	2.00137	0	0	30.43	0.533045	0.00169651	0.00762436	-	-	-	gi|326523461|dbj|BAJ92901.1|/1.13389e-76/predicted protein [Hordeum vulgare subsp. vulgare]
1	0	gnl|UG|Ta#S52544229	24.9	99.08	1.99245	0	0	26.06	0.0656913	0.697504	0.782429	-	-	-	gi|326501210|dbj|BAJ98836.1|/3.02428e-161/predicted protein [Hordeum vulgare subsp. vulgare]
1	0	gnl|UG|Ta#S18006187	2.86	11.38	1.99241	5.04e-08	5.34e-07	4.74	0.728872	0.104394	0.226108	-	GO:0003824//catalytic activity;GO:0046914//transition metal ion binding	-	gi|326492115|dbj|BAJ98282.1|/5.28109e-93/predicted protein [Hordeum vulgare subsp. vulgare]
1	0	gnl|UG|Ta#S52541691	59.06	232.82	1.97896	2.66e-14	6.57e-13	104.23	0.819517	0	0	GO:0043231//intracellular membrane-bounded organelle	-	GO:0000041//transition metal ion transport	gi|326526457|dbj|BAJ97245.1|/0/predicted protein [Hordeum vulgare subsp. vulgare]
1	0	gnl|UG|Ta#S52541353	14.13	54.79	1.95515	0	0	15.49	0.132576	0.550636	0.663314	GO:0009536//plastid	GO:0016791//phosphatase activity	-	gi|326488753|dbj|BAJ97988.1|/1.51662e-79/predicted protein [Hordeum vulgare subsp. vulgare]
1	0	gnl|UG|Ta#S16058169	3.03	11.73	1.95281	3.52e-08	3.81e-07	7.47	1.30179	0.000934134	0.00451445	GO:0031224//intrinsic to membrane	GO:0008509//anion transmembrane transporter activity	GO:0015696//ammonium transport	gi|40548580|gb|AAR87397.1|/0/ammonium transporter AMT2.1 [Triticum aestivum]
1	0	gnl|UG|Ta#S52546048	39.37	151.94	1.94833	4.47e-13	8.14e-12	48.11	0.28924	0.0255258	0.0765524	GO:0043231//intracellular membrane-bounded organelle	GO:0008375//acetylglucosaminyltransferase activity	GO:0006486//protein glycosylation	gi|326522985|dbj|BAJ88538.1|/0/predicted protein [Hordeum vulgare subsp. vulgare]
1	0	gnl|UG|Ta#S32559519	1.68	6.48	1.94753	3.67e-05	0.000241697	2.37	0.496426	0.41913	0.53728	GO:0043231//intracellular membrane-bounded organelle	GO:0004672//protein kinase activity;GO:0032550	GO:0006796//phosphate-containing compound metabolic process;GO:0006464//cellular protein modification process	gi|326505736|dbj|BAJ95539.1|/1.40881e-102/predicted protein [Hordeum vulgare subsp. vulgare]
1	0	gnl|UG|Ta#S32584429	1.68	6.48	1.94753	3.67e-05	0.000241609	3.83	1.18888	0.028951	0.0849426	GO:0005911//cell-cell junction;GO:0031225//anchored to membrane;GO:0043231//intracellular membrane-bounded organelle	-	GO:0009826//unidimensional cell growth;GO:0048764	gi|326498187|dbj|BAJ94956.1|/2.92199e-93/predicted protein [Hordeum vulgare subsp. vulgare]
1	0	gnl|UG|Ta#S52542973	1.51	5.78	1.93652	0.000105182	0.000630224	0.55	-1.45705	0.123582	0.251927	-	-	-	gi|326502078|dbj|BAK06531.1|/4.3654e-53/predicted protein [Hordeum vulgare subsp. vulgare]
1	0	gnl|UG|Ta#S52545410	108.87	416.09	1.93429	0	0	155.62	0.515421	5.39e-12	7.86e-11	-	GO:0016405//CoA-ligase activity;GO:0032550	GO:0006725//cellular aromatic compound metabolic process	gi|326510013|dbj|BAJ87223.1|/0/predicted protein [Hordeum vulgare subsp. vulgare]
1	0	gnl|UG|Ta#S52542010	13.46	50.76	1.91501	0	0	6.56	-1.03691	0.000224828	0.0012462	-	GO:0022857//transmembrane transporter activity	GO:0044765;GO:0044763	gi|357165354|ref|XP_003580355.1|/0/PREDICTED: MATE efflux family protein 9-like [Brachypodium distachyon]
1	0	gnl|UG|Ta#S17890690	3.53	13.3	1.91369	6.01e-09	7.06e-08	2.19	-0.688737	0.188072	0.338024	GO:0043231//intracellular membrane-bounded organelle;GO:0044444//cytoplasmic part	GO:0046872//metal ion binding;GO:0004470//malic enzyme activity	-	gi|255549832|ref|XP_002515967.1|/5.95278e-45/malic enzyme, putative [Ricinus communis]
1	0	gnl|UG|Ta#S46888121	11.11	41.49	1.9009	0	0	13.3	0.259567	0.287544	0.398248	GO:0031224//intrinsic to membrane;GO:0009536//plastid	GO:0016798//hydrolase activity, acting on glycosyl bonds	GO:0044238//primary metabolic process	gi|194045616|gb|ACF33176.1|/0/beta-1,3-glucanase [Triticum aestivum]
1	0	gnl|UG|Ta#S52541718	2.86	10.68	1.90082	1.73e-07	1.7e-06	4.56	0.673019	0.138014	0.275518	-	GO:0036094//small molecule binding;GO:0048037//cofactor binding	GO:0008152//metabolic process;GO:0006950//response to stress;GO:0003002//regionalization	gi|357121337|ref|XP_003562377.1|/0/PREDICTED: uncharacterized protein C757.02c-like [Brachypodium distachyon]
1	0	gnl|UG|Ta#S52544464	7.74	28.88	1.89967	7.9e-14	1.8e-12	11.3	0.545917	0.0511292	0.129551	GO:0031224//intrinsic to membrane	-	GO:0006865//amino acid transport;GO:0009628//response to abiotic stimulus	gi|357144536|ref|XP_003573327.1|/0/PREDICTED: lysine histidine transporter 1-like [Brachypodium distachyon]
1	0	gnl|UG|Ta#S52546817	6.39	23.81	1.89768	2.11e-13	4.23e-12	4.19	-0.608866	0.109885	0.228354	-	GO:0003676//nucleic acid binding	-	gi|326489033|dbj|BAK01500.1|/1.03546e-102/predicted protein [Hordeum vulgare subsp. vulgare]
1	0	gnl|UG|Ta#S24662599	61.92	230.37	1.89548	6.53e-14	1.51e-12	68.7	0.149905	0.156228	0.289467	-	GO:0036094//small molecule binding;GO:0016301//kinase activity;GO:1901363;GO:0097159//organic cyclic compound binding	GO:0044237//cellular metabolic process	gi|63175644|gb|AAY34781.1|/0/wall-associated kinase 2 [Triticum aestivum]
1	0	gnl|UG|Ta#S52542069	7.74	28.71	1.89115	7.9e-14	1.8e-12	12.94	0.741432	0.00612852	0.0232271	-	-	-	gi|326525929|dbj|BAJ93141.1|/1.49924e-23/predicted protein [Hordeum vulgare subsp. vulgare]
1	0	gnl|UG|Ta#S52545697	11.27	41.66	1.88618	0	0	18.95	0.74971	0.0008011	0.00392825	GO:0044424//intracellular part	GO:0032550;GO:0004672//protein kinase activity	GO:0009267//cellular response to starvation;GO:0055065//metal ion homeostasis;GO:0009743//response to carbohydrate stimulus;GO:0006813//potassium ion transport;GO:0006464//cellular protein modification process;GO:0006970//response to osmotic stress;GO:0006796//phosphate-containing compound metabolic process	gi|374430469|gb|AEZ51503.1|/0/CBL-interacting protein kinase 9 [Hordeum vulgare subsp. spontaneum]
1	0	gnl|UG|Ta#S52546347	33.82	123.94	1.87369	7.11e-15	1.89e-13	62.87	0.894495	1.04e-12	1.67e-11	GO:0043231//intracellular membrane-bounded organelle	GO:0001071//nucleic acid binding transcription factor activity;GO:0003677//DNA binding	GO:0016101//diterpenoid metabolic process;GO:0006950//response to stress	gi|414081448|gb|AFW98256.1|/1.98448e-160/WRKY80 transcription factor [Triticum aestivum]
1	0	gnl|UG|Ta#S52542114	23.22	84.2	1.85845	1.67e-13	3.45e-12	38.81	0.74106	1.96e-06	1.62e-05	GO:0043231//intracellular membrane-bounded organelle	-	-	gi|326522098|dbj|BAK04177.1|/0/predicted protein [Hordeum vulgare subsp. vulgare]
1	0	gnl|UG|Ta#S52544024	6.73	24.33	1.85406	1.32e-13	2.84e-12	13.3	0.982748	0.000408878	0.00214068	GO:0043231//intracellular membrane-bounded organelle;GO:0016020//membrane	GO:0032550;GO:0004674//protein serine/threonine kinase activity	GO:0007167//enzyme linked receptor protein signaling pathway;GO:0006464//cellular protein modification process;GO:0014070//response to organic cyclic compound;GO:0006796//phosphate-containing compound metabolic process	gi|357111624|ref|XP_003557612.1|/0/PREDICTED: L-type lectin-domain containing receptor kinase IV.1-like [Brachypodium distachyon]
1	0	gnl|UG|Ta#S52542993	2.86	10.33	1.85275	4e-07	3.73e-06	2	-0.516015	0.368466	0.488352	GO:0043231//intracellular membrane-bounded organelle	GO:0016868//intramolecular transferase activity, phosphotransferases	GO:0046488//phosphatidylinositol metabolic process;GO:0010035//response to inorganic substance;GO:0006007//glucose catabolic process	gi|326503106|dbj|BAJ99178.1|/0/predicted protein [Hordeum vulgare subsp. vulgare]
1	0	gnl|UG|Ta#S52540987	2.19	7.88	1.84726	1.01e-05	7.46e-05	2	-0.130931	0.843212	0.903799	-	-	-	gi|326521672|dbj|BAK00412.1|/0/predicted protein [Hordeum vulgare subsp. vulgare]
1	0	gnl|UG|Ta#S24638289	15.82	56.89	1.84643	0	0	29.52	0.899943	9.5e-07	8.24e-06	GO:0012505//endomembrane system;GO:0031224//intrinsic to membrane;GO:0043231//intracellular membrane-bounded organelle	GO:0015020//glucuronosyltransferase activity	-	gi|63087730|emb|CAI93180.1|/0/glycosyltransferase [Triticum aestivum]
1	0	gnl|UG|Ta#S26025251	64.61	229.67	1.82973	4.62e-13	8.39e-12	113.89	0.817812	4.56e-13	7.76e-12	-	-	GO:0000302//response to reactive oxygen species;GO:0010038//response to metal ion;GO:0097305//response to alcohol	gi|326504766|dbj|BAK06674.1|/1.0672e-47/predicted protein [Hordeum vulgare subsp. vulgare]
1	0	gnl|UG|Ta#S52546158	6.23	22.06	1.82413	4.21e-13	7.69e-12	12.57	1.01268	0.000423196	0.00221061	-	-	-	gi|326529439|dbj|BAK04666.1|/0/predicted protein [Hordeum vulgare subsp. vulgare]
1	0	gnl|UG|Ta#S50388406	22.72	79.82	1.81279	1.91e-13	3.91e-12	18.59	-0.289436	0.126548	0.255932	GO:0043231//intracellular membrane-bounded organelle;GO:0044444//cytoplasmic part	-	GO:0034968//histone lysine methylation;GO:0019321//pentose metabolic process;GO:0048764;GO:0010481//epidermal cell division	gi|326492365|dbj|BAK01966.1|/1.05669e-26/predicted protein [Hordeum vulgare subsp. vulgare]
1	0	gnl|UG|Ta#S52542983	8.08	28.36	1.81143	1.07e-13	2.37e-12	16.04	0.989247	9.44e-05	0.000565943	-	GO:0046873//metal ion transmembrane transporter activity	GO:0070838//divalent metal ion transport	gi|357133008|ref|XP_003568120.1|/2.90705e-148/PREDICTED: magnesium transporter NIPA2-like [Brachypodium distachyon]
1	0	gnl|UG|Ta#S26027055	13.63	47.79	1.80992	4.24e-14	1.03e-12	8.93	-0.610053	0.018567	0.0607827	GO:0043231//intracellular membrane-bounded organelle;GO:0044444//cytoplasmic part	GO:0043168;GO:0005515//protein binding;GO:0016831//carboxy-lyase activity	GO:0010038//response to metal ion;GO:0009064//glutamine family amino acid metabolic process;GO:0032412//regulation of ion transmembrane transporter activity;GO:0048588//developmental cell growth;GO:0015698//inorganic anion transport;GO:0030001//metal ion transport	gi|357117563|ref|XP_003560535.1|/1.03568e-69/PREDICTED: glutamate decarboxylase 1-like [Brachypodium distachyon]
1	0	gnl|UG|Ta#S52542881	2.36	8.23	1.80211	8.85e-06	6.63e-05	1.09	-1.11446	0.114548	0.235966	-	-	-	gi|326514064|dbj|BAJ92182.1|/0/predicted protein [Hordeum vulgare subsp. vulgare]
1	0	gnl|UG|Ta#S52544118	5.55	19.08	1.7815	1.65e-11	2.5e-10	7.84	0.498366	0.136146	0.272411	GO:0031224//intrinsic to membrane	GO:0005215//transporter activity	GO:0051234//establishment of localization;GO:0044763	gi|326509965|dbj|BAJ87199.1|/0/predicted protein [Hordeum vulgare subsp. vulgare]
1	0	gnl|UG|Ta#S52544586	7.91	27.13	1.77814	0	0	7.47	-0.0825695	0.79563	0.86683	-	GO:0004672//protein kinase activity;GO:0032550	GO:0006464//cellular protein modification process	gi|357157121|ref|XP_003577692.1|/5.45906e-69/PREDICTED: cysteine-rich receptor-like protein kinase 25-like [Brachypodium distachyon]
1	0	gnl|UG|Ta#S17987880	4.04	13.83	1.77537	1.07e-08	1.22e-07	9.11	1.1731	0.00074318	0.00369942	GO:0043231//intracellular membrane-bounded organelle;GO:0005576//extracellular region;GO:0030312//external encapsulating structure	GO:0046914//transition metal ion binding	GO:0006970//response to osmotic stress	gi|1070358|emb|CAA63659.1|/1.63178e-102/oxalate oxidase-like protein or germin-like protein [Hordeum vulgare subsp. vulgare]
1	0	gnl|UG|Ta#S12923226	63.94	218.64	1.77377	0	0	118.81	0.893866	0	0	-	GO:0004702//receptor signaling protein serine/threonine kinase activity;GO:0032550	GO:0010243//response to organic nitrogen;GO:0003006//developmental process involved in reproduction;GO:0051707//response to other organism;GO:0048580;GO:0009700//indole phytoalexin biosynthetic process;GO:0080135//regulation of cellular response to stress;GO:0000187//activation of MAPK activity	gi|3396052|gb|AAC28850.1|/0/MAP kinase homolog [Triticum aestivum]
1	0	gnl|UG|Ta#S52543555	32.98	112.38	1.76872	1.29e-13	2.78e-12	51.39	0.639896	1.51e-06	1.26e-05	GO:0043231//intracellular membrane-bounded organelle	GO:0016859//cis-trans isomerase activity;GO:0005527//macrolide binding	GO:0018208//peptidyl-proline modification	gi|326505564|dbj|BAJ95453.1|/0/predicted protein [Hordeum vulgare subsp. vulgare]
1	0	gnl|UG|Ta#S52545671	51.83	176.45	1.7674	0	0	60.31	0.21861	0.0552026	0.13745	-	GO:0003824//catalytic activity	-	gi|326488491|dbj|BAJ93914.1|/0/predicted protein [Hordeum vulgare subsp. vulgare]
1	0	gnl|UG|Ta#S52545761	3.2	10.85	1.76155	4.74e-07	4.38e-06	3.83	0.259272	0.569786	0.680152	GO:0071944//cell periphery	GO:0043169//cation binding;GO:0032550;GO:0005515//protein binding	GO:0044267//cellular protein metabolic process;GO:0009628//response to abiotic stimulus;GO:0006950//response to stress	gi|326511597|dbj|BAJ91943.1|/0/predicted protein [Hordeum vulgare subsp. vulgare]
1	0	gnl|UG|Ta#S22369175	8.08	27.13	1.74746	1.09e-13	2.38e-12	12.03	0.574209	0.0350154	0.0995004	GO:0043231//intracellular membrane-bounded organelle	GO:0004527//exonuclease activity;GO:0035251//UDP-glucosyltransferase activity;GO:0097159//organic cyclic compound binding	GO:0006725//cellular aromatic compound metabolic process	gi|115447391|ref|NP_001047475.1|/9.29733e-20/Os02g0624400 [Oryza sativa Japonica Group]
1	0	gnl|UG|Ta#S52545793	105.5	353.6	1.74488	7.8e-13	1.36e-11	106.6	0.0149644	0.856064	0.911524	GO:0043231//intracellular membrane-bounded organelle;GO:0005576//extracellular region	GO:0004553//hydrolase activity, hydrolyzing O-glycosyl compounds	GO:0005975//carbohydrate metabolic process;GO:0050896//response to stimulus	gi|433359120|dbj|BAM74039.1|/0/fructan 6-exohydrolase [Triticum aestivum]
1	0	gnl|UG|Ta#S52543109	74.2	248.57	1.74416	2.52e-13	4.96e-12	106.05	0.515254	1.3e-08	1.4e-07	GO:0031224//intrinsic to membrane;GO:0009536//plastid;GO:0005911//cell-cell junction;GO:0031090//organelle membrane;GO:0005773//vacuole	GO:0046872//metal ion binding	GO:0006996//organelle organization;GO:0042743//hydrogen peroxide metabolic process	gi|326533056|dbj|BAJ93500.1|/0/predicted protein [Hordeum vulgare subsp. vulgare]
1	0	gnl|UG|Ta#S52543667	3.87	12.95	1.74255	4.62e-08	4.92e-07	5.28	0.448204	0.2649	0.411257	GO:0031224//intrinsic to membrane	GO:0016780//phosphotransferase activity, for other substituted phosphate groups	GO:0005976//polysaccharide metabolic process	gi|326519026|dbj|BAJ92673.1|/0/predicted protein [Hordeum vulgare subsp. vulgare]
1	0	gnl|UG|Ta#S52545622	2.52	8.4	1.73697	1.22e-05	8.84e-05	5.83	1.21007	0.00594392	0.0225879	GO:0031224//intrinsic to membrane	-	-	gi|357147398|ref|XP_003574330.1|/3.43791e-110/PREDICTED: cell number regulator 6-like [Brachypodium distachyon]
1	0	gnl|UG|Ta#S52542787	15.99	53.22	1.7348	0	0	21.68	0.439195	0.026268	0.0785225	GO:0009941//chloroplast envelope;GO:0009532//plastid stroma	GO:0015036//disulfide oxidoreductase activity	GO:0019725//cellular homeostasis;GO:0018904;GO:0006091//generation of precursor metabolites and energy	gi|326525176|dbj|BAK07858.1|/4.06876e-122/predicted protein [Hordeum vulgare subsp. vulgare]
1	0	gnl|UG|Ta#S52544767	7.91	26.26	1.73112	0	0	14.76	0.899943	0.000539444	0.00275224	GO:0043231//intracellular membrane-bounded organelle	-	GO:0044238//primary metabolic process;GO:0009746;GO:0044260;GO:0009755//hormone-mediated signaling pathway;GO:0034285	gi|326494680|dbj|BAJ94459.1|/0/predicted protein [Hordeum vulgare subsp. vulgare]
1	0	gnl|UG|Ta#S52541022	7.91	26.26	1.73112	0	0	8.93	0.174982	0.55101	0.663678	-	-	-	gi|326487546|dbj|BAK05445.1|/0/predicted protein [Hordeum vulgare subsp. vulgare]
1	0	gnl|UG|Ta#S52545612	124.68	408.92	1.71359	0	0	155.25	0.316363	1.23e-05	8.87e-05	GO:0043231//intracellular membrane-bounded organelle	GO:0019201//nucleotide kinase activity;GO:0032550;GO:0019206//nucleoside kinase activity;GO:0016776//phosphotransferase activity, phosphate group as acceptor	GO:0009117//nucleotide metabolic process;GO:0009174	gi|326528033|dbj|BAJ89068.1|/1.5945e-105/predicted protein [Hordeum vulgare subsp. vulgare]
1	0	gnl|UG|Ta#S32660745	2.86	9.28	1.69811	5.88e-06	4.54e-05	0.55	-2.37851	0.00269934	0.0115584	GO:0005622//intracellular	GO:0005548//phospholipid transporter activity	GO:0048588//developmental cell growth;GO:0048764;GO:0009826//unidimensional cell growth;GO:0048528//post-embryonic root development;GO:0000904//cell morphogenesis involved in differentiation	gi|326514662|dbj|BAJ96318.1|/1.69096e-60/predicted protein [Hordeum vulgare subsp. vulgare]
1	0	gnl|UG|Ta#S12952854	27.26	88.4	1.69726	0	0	47.38	0.797493	2.11e-08	2.22e-07	-	GO:0004518//nuclease activity	-	gi|357488217|ref|XP_003614396.1|/2.49909e-17/hypothetical protein MTR_5g051150 [Medicago truncatula]
1	0	gnl|UG|Ta#S43837853	30.62	99.08	1.69412	0	0	48.83	0.673293	9.31e-07	8.08e-06	GO:0043231//intracellular membrane-bounded organelle;GO:0016020//membrane	GO:0032550;GO:0046872//metal ion binding;GO:0004697//protein kinase C activity	GO:0006464//cellular protein modification process;GO:0006970//response to osmotic stress;GO:0009755//hormone-mediated signaling pathway;GO:0006796//phosphate-containing compound metabolic process	gi|164472660|gb|ABY59012.1|/0/calcium-dependent protein kinase [Triticum aestivum]
1	0	gnl|UG|Ta#S52545832	3.53	11.38	1.68876	5.63e-07	5.14e-06	4.37	0.307965	0.475684	0.593573	GO:0030312//external encapsulating structure;GO:0044424//intracellular part	GO:0035251//UDP-glucosyltransferase activity	GO:0052545;GO:0005984//disaccharide metabolic process	gi|336319004|gb|AEH16642.2|/0/sucrose synthase [Hordeum vulgare]
1	0	gnl|UG|Ta#S52545161	24.23	78.07	1.68797	9.5e-14	2.12e-12	28.61	0.239725	0.149645	0.278587	GO:0043231//intracellular membrane-bounded organelle	-	-	gi|326491829|dbj|BAJ98139.1|/0/predicted protein [Hordeum vulgare subsp. vulgare]
1	0	gnl|UG|Ta#S16058421	30.46	98.03	1.68631	1.28e-13	2.77e-12	52.66	0.789792	4.64e-09	5.25e-08	GO:0043231//intracellular membrane-bounded organelle;GO:0005911//cell-cell junction;GO:0016020//membrane	GO:0000166//nucleotide binding;GO:0003824//catalytic activity	GO:0010243//response to organic nitrogen;GO:0014070//response to organic cyclic compound;GO:0009404//toxin metabolic process;GO:0042743//hydrogen peroxide metabolic process;GO:0009072//aromatic amino acid family metabolic process	gi|326513068|dbj|BAK03441.1|/1.45955e-174/predicted protein [Hordeum vulgare subsp. vulgare]
1	0	gnl|UG|Ta#S41658089	60.41	194.31	1.6855	0	0	76.53	0.341238	0.00097507	0.00468645	GO:0030312//external encapsulating structure;GO:0009536//plastid;GO:0005576//extracellular region;GO:0016020//membrane	GO:0046914//transition metal ion binding;GO:0042802//identical protein binding;GO:0004470//malic enzyme activity;GO:0000166//nucleotide binding	GO:0010038//response to metal ion;GO:0043648//dicarboxylic acid metabolic process;GO:0051260//protein homooligomerization	gi|158701881|gb|ABW77317.1|/0/NADP-dependent malic enzyme [Triticum aestivum]
1	0	gnl|UG|Ta#S22373515	109.03	350.45	1.68448	0	0	146.14	0.422626	2.65e-08	2.76e-07	GO:0043231//intracellular membrane-bounded organelle	GO:0046872//metal ion binding	-	gi|357135002|ref|XP_003569102.1|/4.52632e-25/PREDICTED: E3 ubiquitin-protein ligase RING1-like [Brachypodium distachyon]
1	0	gnl|UG|Ta#S52545438	76.9	246.3	1.67936	1.62e-12	2.72e-11	74.89	-0.0382105	0.699104	0.784176	GO:0043231//intracellular membrane-bounded organelle	GO:0015020//glucuronosyltransferase activity	GO:0009832//plant-type cell wall biogenesis;GO:0010413//glucuronoxylan metabolic process	gi|472232596|emb|CCV01573.1|/0/GT47_2D [Triticum aestivum]
1	0	gnl|UG|Ta#S12985419	2.19	7	1.67642	9.84e-05	0.000593057	1.64	-0.417235	0.521906	0.63456	GO:0031224//intrinsic to membrane	GO:0017111//nucleoside-triphosphatase activity;GO:0032550	GO:0009154//purine ribonucleotide catabolic process;GO:0051234//establishment of localization	gi|357135472|ref|XP_003569333.1|/2.00324e-24/PREDICTED: pleiotropic drug resistance protein 4-like isoform 3 [Brachypodium distachyon]
1	0	gnl|UG|Ta#S16058224	2.36	7.53	1.67386	5.42e-05	0.000343933	5.83	1.30471	0.0034344	0.0141813	-	GO:0022857//transmembrane transporter activity	GO:0044765;GO:0044763	gi|326497917|dbj|BAJ94821.1|/0/predicted protein [Hordeum vulgare subsp. vulgare]
1	0	gnl|UG|Ta#S52544819	84.3	268.88	1.67336	1.4e-13	2.98e-12	137.39	0.704672	1.79e-13	3.35e-12	GO:0043231//intracellular membrane-bounded organelle;GO:0016020//membrane	GO:0046914//transition metal ion binding;GO:0019787//small conjugating protein ligase activity	GO:0042445//hormone metabolic process;GO:0032446//protein modification by small protein conjugation;GO:0048585//negative regulation of response to stimulus;GO:0006725//cellular aromatic compound metabolic process	gi|326514530|dbj|BAJ96252.1|/0/predicted protein [Hordeum vulgare subsp. vulgare]
1	0	gnl|UG|Ta#S52544441	5.55	17.68	1.67156	5.3e-10	6.98e-09	9.48	0.772399	0.0153294	0.0511387	-	GO:0003824//catalytic activity	GO:0009725//response to hormone stimulus;GO:0006972//hyperosmotic response	gi|326507190|dbj|BAJ95672.1|/1.26575e-144/predicted protein [Hordeum vulgare subsp. vulgare]
1	0	gnl|UG|Ta#S52545916	142.86	451.28	1.65942	0	0	248.36	0.797831	0	0	-	-	-	gi|357158322|ref|XP_003578090.1|/5.29267e-133/PREDICTED: protein TIFY 6B-like [Brachypodium distachyon]
1	0	gnl|UG|Ta#S16057998	190.14	597.27	1.65132	2.36e-12	3.87e-11	240.35	0.338075	6.98e-09	7.71e-08	GO:0043231//intracellular membrane-bounded organelle;GO:0044444//cytoplasmic part;GO:0030312//external encapsulating structure	GO:0016616//oxidoreductase activity, acting on the CH-OH group of donors, NAD or NADP as acceptor;GO:0000166//nucleotide binding	GO:0044710	gi|357114933|ref|XP_003559248.1|/0/PREDICTED: UDP-glucose 6-dehydrogenase-like [Brachypodium distachyon]
1	0	gnl|UG|Ta#S52542105	41.9	131.29	1.64773	0	0	81.09	0.952574	0	0	-	-	-	gi|357145780|ref|XP_003573763.1|/1.08309e-151/PREDICTED: uncharacterized protein LOC100824820 [Brachypodium distachyon]
1	0	gnl|UG|Ta#S52542302	12.11	37.81	1.64257	0	0	17.31	0.515407	0.021854	0.0681037	GO:0009536//plastid	GO:0032550;GO:0016776//phosphotransferase activity, phosphate group as acceptor;GO:0019205//nucleobase-containing compound kinase activity	GO:0048731;GO:0009117//nucleotide metabolic process;GO:0044767	gi|326503950|dbj|BAK02761.1|/1.50226e-95/predicted protein [Hordeum vulgare subsp. vulgare]
1	0	gnl|UG|Ta#S13043080	5.22	16.28	1.64098	4.02e-09	4.82e-08	11.48	1.137	0.000216922	0.0012071	-	-	-	gi|326488975|dbj|BAJ98099.1|/3.21187e-35/predicted protein [Hordeum vulgare subsp. vulgare]
1	0	gnl|UG|Ta#S12930925	3.2	9.98	1.64097	4.39e-06	3.48e-05	4.37	0.449561	0.30836	0.423067	-	GO:0004518//nuclease activity	-	gi|470147459|ref|XP_004309320.1|/1.21649e-10/PREDICTED: uncharacterized protein LOC101299916, partial [Fragaria vesca subsp. vesca]
1	0	gnl|UG|Ta#S13158756	2.19	6.83	1.64095	0.000153705	0.00088474	6.01	1.45643	0.00124049	0.00582374	GO:0009536//plastid	GO:0043167//ion binding;GO:0008483//transaminase activity	-	gi|326525415|dbj|BAJ97123.1|/9.05931e-42/predicted protein [Hordeum vulgare subsp. vulgare]
1	0	gnl|UG|Ta#S52541445	23.05	71.6	1.63519	2.56e-13	5.02e-12	33.16	0.524677	0.00123194	0.00578658	-	-	-	gi|326493870|dbj|BAJ85397.1|/0/predicted protein [Hordeum vulgare subsp. vulgare]
1	0	gnl|UG|Ta#S52545812	7.4	22.93	1.63164	3.52e-12	5.69e-11	5.28	-0.486987	0.159921	0.294324	GO:0016020//membrane	-	-	gi|326528067|dbj|BAJ89085.1|/5.51511e-135/predicted protein [Hordeum vulgare subsp. vulgare]
1	0	gnl|UG|Ta#S52546113	15.31	47.44	1.63163	0	0	8.75	-0.807119	0.00140499	0.00649825	GO:0043231//intracellular membrane-bounded organelle	-	-	gi|238014202|gb|ACR38136.1|/1.93365e-105/unknown [Zea mays]
1	0	gnl|UG|Ta#S52541093	5.89	18.21	1.62839	6.13e-10	8.02e-09	6.92	0.232504	0.4888	0.606568	-	GO:0003824//catalytic activity	-	gi|326510091|dbj|BAJ87262.1|/0/predicted protein [Hordeum vulgare subsp. vulgare]
1	0	gnl|UG|Ta#S52545663	46.61	143.72	1.62455	8.24e-14	1.87e-12	41	-0.185016	0.15343	0.284912	GO:0043231//intracellular membrane-bounded organelle;GO:0016020//membrane	GO:0032550;GO:0046872//metal ion binding;GO:0004697//protein kinase C activity	GO:0006464//cellular protein modification process;GO:0006970//response to osmotic stress;GO:0009755//hormone-mediated signaling pathway;GO:0006796//phosphate-containing compound metabolic process	gi|164472672|gb|ABY59017.1|/0/calcium-dependent protein kinase [Triticum aestivum]
1	0	gnl|UG|Ta#S52545433	27.93	85.95	1.62168	1.97e-13	4e-12	45.19	0.694188	1.25e-06	1.06e-05	GO:0043231//intracellular membrane-bounded organelle	GO:0032550;GO:0008905	GO:0006952//defense response;GO:0019852//L-ascorbic acid metabolic process;GO:0009725//response to hormone stimulus;GO:0000302//response to reactive oxygen species;GO:0030243//cellulose metabolic process;GO:0009226//nucleotide-sugar biosynthetic process;GO:0006970//response to osmotic stress;GO:1901698	gi|357112936|ref|XP_003558261.1|/0/PREDICTED: probable mannose-1-phosphate guanylyltransferase 1-like [Brachypodium distachyon]
1	0	gnl|UG|Ta#S37933827	9.25	28.36	1.61633	8.88e-15	2.34e-13	18.4	0.99218	2.75e-05	0.000185984	GO:0044464//cell part	GO:0016772//transferase activity, transferring phosphorus-containing groups	GO:0044237//cellular metabolic process	gi|357118589|ref|XP_003561034.1|/4.17832e-37/PREDICTED: probable LRR receptor-like serine/threonine-protein kinase At1g56130-like [Brachypodium distachyon]
1	0	gnl|UG|Ta#S52546852	5.55	16.98	1.61328	2.99e-09	3.63e-08	10.75	0.953777	0.00197052	0.00872375	-	-	-	gi|326489935|dbj|BAJ94041.1|/0/predicted protein [Hordeum vulgare subsp. vulgare]
1	0	gnl|UG|Ta#S12983278	2.86	8.75	1.61327	2.21e-05	0.000152725	5.28	0.884523	0.0423418	0.113338	-	-	-	gi|357147191|ref|XP_003574254.1|/3.31414e-17/PREDICTED: uncharacterized protein LOC100822351 [Brachypodium distachyon]
1	0	gnl|UG|Ta#S17890826	14.64	44.64	1.60842	0	0	13.3	-0.138489	0.550032	0.662717	-	-	GO:0008152//metabolic process	gi|326499632|dbj|BAJ86127.1|/2.36091e-116/predicted protein [Hordeum vulgare subsp. vulgare]
1	0	gnl|UG|Ta#S52544631	9.59	29.23	1.60785	7.13e-14	1.64e-12	14.76	0.62209	0.0121037	0.0412985	-	GO:0003676//nucleic acid binding;GO:0004518//nuclease activity	-	gi|326525341|dbj|BAK07940.1|/0/predicted protein [Hordeum vulgare subsp. vulgare]
1	0	gnl|UG|Ta#S52544876	2.36	7.18	1.6052	0.000131297	0.00076769	2.73	0.210114	0.687632	0.773759	GO:0043234//protein complex;GO:0043231//intracellular membrane-bounded organelle	GO:0003676//nucleic acid binding	GO:0009553//embryo sac development	gi|357124713|ref|XP_003564042.1|/1.6903e-148/PREDICTED: exosome complex component rrp4-like [Brachypodium distachyon]
1	0	gnl|UG|Ta#S52542178	31.63	96.1	1.60324	1.75e-13	3.59e-12	53.39	0.755276	1.4e-08	1.5e-07	GO:0043231//intracellular membrane-bounded organelle	GO:0015020//glucuronosyltransferase activity	GO:0006073//cellular glucan metabolic process;GO:0010413//glucuronoxylan metabolic process	gi|326511327|dbj|BAJ87677.1|/0/predicted protein [Hordeum vulgare subsp. vulgare]
1	0	gnl|UG|Ta#S52543394	28.27	85.77	1.6012	1.48e-13	3.12e-12	44.64	0.659065	4.15e-06	3.23e-05	GO:0043231//intracellular membrane-bounded organelle;GO:0031224//intrinsic to membrane	GO:0046873//metal ion transmembrane transporter activity	GO:0034220//ion transmembrane transport;GO:0030001//metal ion transport	gi|326520798|dbj|BAJ92762.1|/0/predicted protein [Hordeum vulgare subsp. vulgare]
1	0	gnl|UG|Ta#S52544969	15.48	46.74	1.59425	0	0	28.43	0.877009	2.56e-06	2.06e-05	GO:0016020//membrane	GO:0004672//protein kinase activity;GO:0032550	GO:0006796//phosphate-containing compound metabolic process;GO:0006464//cellular protein modification process	gi|357123318|ref|XP_003563358.1|/0/PREDICTED: serine/threonine-protein kinase At5g01020-like [Brachypodium distachyon]
1	0	gnl|UG|Ta#S52543365	18.34	55.32	1.59281	0	0	21.87	0.25396	0.183535	0.330741	-	-	-	gi|297605396|ref|NP_001057134.2|/4.28978e-88/Os06g0215100 [Oryza sativa Japonica Group]
1	0	gnl|UG|Ta#S32537672	2.86	8.58	1.58496	3.41e-05	0.000226043	3.64	0.347923	0.463606	0.582053	-	GO:0016740//transferase activity	-	gi|383100766|emb|CCG47997.1|/9.61046e-33/glycosyltransferase, HGA-like,putative,expressed [Triticum aestivum]
1	0	gnl|UG|Ta#S52541904	11.95	35.54	1.57243	0	0	14.4	0.269058	0.25383	0.396748	GO:0031224//intrinsic to membrane	-	-	gi|326489483|dbj|BAK01722.1|/0/predicted protein [Hordeum vulgare subsp. vulgare]
1	0	gnl|UG|Ta#S52546880	12.79	37.99	1.5706	0	0	11.12	-0.201859	0.4184	0.536606	GO:0043234//protein complex;GO:0043231//intracellular membrane-bounded organelle	-	GO:0016192//vesicle-mediated transport	gi|326519096|dbj|BAJ96547.1|/0/predicted protein [Hordeum vulgare subsp. vulgare]
1	0	gnl|UG|Ta#S17986155	27.93	82.62	1.56468	1.97e-13	4.01e-12	35.17	0.33253	0.0292928	0.0857541	-	-	-	gi|326531328|dbj|BAK05015.1|/5.7863e-41/predicted protein [Hordeum vulgare subsp. vulgare]
1	0	gnl|UG|Ta#S52542748	17.33	50.94	1.55553	0	0	19.68	0.183459	0.355496	0.473104	GO:0043231//intracellular membrane-bounded organelle	GO:0005099//Ras GTPase activator activity	GO:0032313//regulation of Rab GTPase activity	gi|326509895|dbj|BAJ87163.1|/0/predicted protein [Hordeum vulgare subsp. vulgare]
1	0	gnl|UG|Ta#S17980893	4.54	13.3	1.55066	3.47e-07	3.27e-06	4.37	-0.055059	0.898976	0.940942	-	-	-	gi|357118356|ref|XP_003560921.1|/5.86372e-13/PREDICTED: uncharacterized protein LOC100823331 [Brachypodium distachyon]
1	0	gnl|UG|Ta#S13181495	2.52	7.35	1.54432	0.0001715	0.000971157	1.64	-0.619728	0.316572	0.431919	-	-	-	gi|326529417|dbj|BAK04655.1|/5.57314e-22/predicted protein [Hordeum vulgare subsp. vulgare]
1	0	gnl|UG|Ta#S52545889	66.97	193.61	1.53157	6.12e-13	1.09e-11	107.69	0.685297	7.01e-13	1.15e-11	-	-	-	gi|326530185|dbj|BAJ97521.1|/1.66611e-67/predicted protein [Hordeum vulgare subsp. vulgare]
1	0	gnl|UG|Ta#S32593327	3.7	10.68	1.52931	6.42e-06	4.91e-05	2.19	-0.756594	0.14364	0.283674	-	GO:0004312//fatty acid synthase activity	GO:0006631//fatty acid metabolic process	gi|326495396|dbj|BAJ85794.1|/1.23214e-124/predicted protein [Hordeum vulgare subsp. vulgare]
1	0	gnl|UG|Ta#S22381625	16.83	48.49	1.52665	1.31e-14	3.4e-13	27.88	0.728195	7.18e-05	0.00044053	-	-	-	gi|63087730|emb|CAI93180.1|/3.20468e-08/glycosyltransferase [Triticum aestivum]
1	0	gnl|UG|Ta#S52542812	65.29	188	1.5258	7.09e-13	1.24e-11	112.06	0.779337	6.99e-13	1.15e-11	-	-	-	gi|326524732|dbj|BAK04302.1|/1.43815e-68/predicted protein [Hordeum vulgare subsp. vulgare]
1	0	gnl|UG|Ta#S52545880	27.6	79.47	1.52574	1.29e-13	2.78e-12	50.47	0.870758	4.44e-10	5.51e-09	-	-	-	gi|357132574|ref|XP_003567904.1|/2.5093e-105/PREDICTED: dnaJ homolog subfamily B member 4-like [Brachypodium distachyon]
1	0	gnl|UG|Ta#S52545754	76.06	218.64	1.52335	5.33e-13	9.54e-12	104.41	0.45705	4.26e-07	3.86e-06	-	-	-	gi|326514946|dbj|BAJ99834.1|/2.74536e-117/predicted protein [Hordeum vulgare subsp. vulgare]
1	0	gnl|UG|Ta#S52542625	27.93	80	1.51818	1.97e-13	4.01e-12	46.65	0.740062	1.9e-07	1.8e-06	GO:0043231//intracellular membrane-bounded organelle	GO:0003824//catalytic activity	-	gi|357114372|ref|XP_003558974.1|/0/PREDICTED: uncharacterized protein LOC100824638 isoform 2 [Brachypodium distachyon]
1	0	gnl|UG|Ta#S52541130	18.34	52.34	1.51292	0	0	20.59	0.16695	0.387968	0.508959	GO:0043231//intracellular membrane-bounded organelle	GO:0016740//transferase activity	-	gi|326508758|dbj|BAJ95901.1|/0/predicted protein [Hordeum vulgare subsp. vulgare]
1	0	gnl|UG|Ta#S26025117	62.26	176.8	1.50574	0	0	97.67	0.64961	1.72e-11	2.4e-10	GO:0009536//plastid	-	-	gi|326496895|dbj|BAJ98474.1|/2.26312e-109/predicted protein [Hordeum vulgare subsp. vulgare]
1	0	gnl|UG|Ta#S16058146	22.55	63.89	1.50246	0	0	30.8	0.449803	0.00685794	0.0256327	GO:0043231//intracellular membrane-bounded organelle	GO:0097159//organic cyclic compound binding	GO:0006091//generation of precursor metabolites and energy	gi|297726629|ref|NP_001175678.1|/0/Os08g0544300 [Oryza sativa Japonica Group]
1	0	gnl|UG|Ta#S52541701	4.21	11.9	1.49907	2.56e-06	2.11e-05	7.47	0.827288	0.022158	0.0688878	-	-	-	gi|357113465|ref|XP_003558523.1|/6.50374e-78/PREDICTED: uncharacterized protein At5g01610-like [Brachypodium distachyon]
1	0	gnl|UG|Ta#S52543221	12.79	36.06	1.49538	0	0	23.87	0.900182	1.05e-05	7.6e-05	GO:0043231//intracellular membrane-bounded organelle	GO:0016747//transferase activity, transferring acyl groups other than amino-acyl groups;GO:0046914//transition metal ion binding	GO:0016192//vesicle-mediated transport;GO:0006625//protein targeting to peroxisome;GO:0009062//fatty acid catabolic process;GO:0016044//cellular membrane organization;GO:0009826//unidimensional cell growth	gi|357138489|ref|XP_003570824.1|/0/PREDICTED: S-acyltransferase TIP1-like [Brachypodium distachyon]
1	0	gnl|UG|Ta#S52541679	5.22	14.7	1.49369	1.79e-07	1.76e-06	2.73	-0.935149	0.0373932	0.105234	GO:0009536//plastid	GO:0016814//hydrolase activity, acting on carbon-nitrogen (but not peptide) bonds, in cyclic amidines;GO:0046914//transition metal ion binding	-	gi|326522122|dbj|BAK04189.1|/1.49737e-108/predicted protein [Hordeum vulgare subsp. vulgare]
1	0	gnl|UG|Ta#S17890526	21.54	60.04	1.47891	1.6e-14	4.1e-13	27.88	0.372212	0.0308854	0.0896324	GO:0043231//intracellular membrane-bounded organelle	GO:0043169//cation binding;GO:0004721//phosphoprotein phosphatase activity;GO:0016772//transferase activity, transferring phosphorus-containing groups	GO:0006796//phosphate-containing compound metabolic process;GO:0006464//cellular protein modification process	gi|326523137|dbj|BAJ88609.1|/1.92431e-80/predicted protein [Hordeum vulgare subsp. vulgare]
1	0	gnl|UG|Ta#S52546094	47.11	130.94	1.4748	0	0	85.1	0.853126	0	0	-	-	-	gi|326526465|dbj|BAJ97249.1|/0/predicted protein [Hordeum vulgare subsp. vulgare]
1	0	gnl|UG|Ta#S37771501	4.04	11.2	1.47107	6.9e-06	5.25e-05	5.65	0.483896	0.217066	0.379644	GO:0031224//intrinsic to membrane;GO:0009536//plastid	-	-	gi|326518276|dbj|BAJ88167.1|/1.10126e-120/predicted protein [Hordeum vulgare subsp. vulgare]
1	0	gnl|UG|Ta#S18010260	9.93	27.48	1.46852	1.7e-12	2.84e-11	6.38	-0.638237	0.0369182	0.104408	GO:0043231//intracellular membrane-bounded organelle	-	-	gi|326523453|dbj|BAJ92897.1|/1.95316e-22/predicted protein [Hordeum vulgare subsp. vulgare]
1	0	gnl|UG|Ta#S52543183	26.75	73.87	1.46545	6.17e-14	1.45e-12	24.24	-0.142149	0.402192	0.521414	-	GO:0016791//phosphatase activity	-	gi|326491777|dbj|BAJ94366.1|/8.59562e-176/predicted protein [Hordeum vulgare subsp. vulgare]
1	0	gnl|UG|Ta#S16058504	4.71	12.78	1.44009	2.28e-06	1.9e-05	2.19	-1.1048	0.022969	0.0711448	GO:0043231//intracellular membrane-bounded organelle	GO:0036094//small molecule binding;GO:0004672//protein kinase activity;GO:1901363;GO:0097159//organic cyclic compound binding	-	gi|326496639|dbj|BAJ98346.1|/0/predicted protein [Hordeum vulgare subsp. vulgare]
1	0	gnl|UG|Ta#S18010328	4.21	11.38	1.43461	8.68e-06	6.51e-05	3.28	-0.360124	0.429284	0.547475	GO:0032991//macromolecular complex;GO:0044452;GO:0009534//chloroplast thylakoid	GO:0003723//RNA binding;GO:0016866//intramolecular transferase activity	GO:0009908//flower development;GO:0016571//histone methylation;GO:0001522//pseudouridine synthesis;GO:0006606//protein import into nucleus;GO:0042254//ribosome biogenesis	gi|326493042|dbj|BAJ84982.1|/8.86275e-45/predicted protein [Hordeum vulgare subsp. vulgare]
1	0	gnl|UG|Ta#S26029057	5.05	13.65	1.43455	1.08e-06	9.43e-06	7.29	0.529635	0.127567	0.25788	-	GO:0046872//metal ion binding	-	gi|326518692|dbj|BAJ92507.1|/9.38002e-49/predicted protein [Hordeum vulgare subsp. vulgare]
1	0	gnl|UG|Ta#S32632112	18.34	49.54	1.4336	0	0	24.05	0.391043	0.035804	0.101459	GO:0044429//mitochondrial part	GO:0015036//disulfide oxidoreductase activity	GO:0019725//cellular homeostasis;GO:0018904	gi|326489165|dbj|BAK01566.1|/3.99791e-51/predicted protein [Hordeum vulgare subsp. vulgare]
1	0	gnl|UG|Ta#S52543508	7.07	19.08	1.43228	8.11e-09	9.41e-08	9.29	0.393968	0.188437	0.338546	GO:0016020//membrane	-	GO:0051707//response to other organism;GO:0051234//establishment of localization	gi|326506074|dbj|BAJ91276.1|/0/predicted protein [Hordeum vulgare subsp. vulgare]
1	0	gnl|UG|Ta#S52541993	13.46	36.06	1.42172	0	0	11.66	-0.207111	0.395618	0.513687	GO:0044424//intracellular part	-	GO:0009987//cellular process;GO:0044699	gi|326492317|dbj|BAK01942.1|/0/predicted protein [Hordeum vulgare subsp. vulgare]
1	0	gnl|UG|Ta#S52541214	10.26	27.48	1.42135	5.84e-12	9.26e-11	8.93	-0.200299	0.472038	0.589463	GO:0043231//intracellular membrane-bounded organelle	-	-	gi|357134434|ref|XP_003568822.1|/6.94734e-31/PREDICTED: uncharacterized protein LOC100844174 [Brachypodium distachyon]
1	0	gnl|UG|Ta#S16265883	7.91	21.18	1.42095	1.54e-09	1.92e-08	9.48	0.261209	0.36865	0.488209	-	-	-	gi|382933108|gb|AFG30995.1|/4.89364e-10/BES1 [Triticum aestivum]
1	0	gnl|UG|Ta#S52541395	20.19	53.92	1.41718	0	0	36.08	0.837558	3.45e-07	3.16e-06	-	-	-	gi|357155108|ref|XP_003577010.1|/0/PREDICTED: uncharacterized protein LOC100845837 [Brachypodium distachyon]
1	0	gnl|UG|Ta#S37751076	8.92	23.81	1.41645	1.66e-10	2.29e-09	8.02	-0.153441	0.607222	0.716476	-	GO:0003824//catalytic activity	GO:0009725//response to hormone stimulus	gi|357125014|ref|XP_003564191.1|/3.84431e-54/PREDICTED: dihydrosphingosine 1-phosphate phosphatase C823.11-like [Brachypodium distachyon]
1	0	gnl|UG|Ta#S12923491	70.5	187.3	1.40966	0	0	115.53	0.712572	0	0	GO:0043231//intracellular membrane-bounded organelle	GO:0097367//carbohydrate derivative binding;GO:0004568//chitinase activity	GO:0006952//defense response;GO:0051707//response to other organism;GO:0006026;GO:0005975//carbohydrate metabolic process;GO:0042221//response to chemical stimulus;GO:0044036//cell wall macromolecule metabolic process	gi|18146827|dbj|BAB82472.1|/1.55397e-166/chitinase 2 [Triticum aestivum]
1	0	gnl|UG|Ta#S22368814	8.24	21.88	1.4089	1.08e-09	1.37e-08	6.74	-0.289896	0.359944	0.47847	-	-	-	gi|326520870|dbj|BAJ92798.1|/7.84702e-14/predicted protein [Hordeum vulgare subsp. vulgare]
1	0	gnl|UG|Ta#S12964055	72.19	191.33	1.40619	0	0	141.04	0.966233	0	0	-	-	-	gi|326492441|dbj|BAK02004.1|/1.59861e-13/predicted protein [Hordeum vulgare subsp. vulgare]
1	0	gnl|UG|Ta#S32507491	4.37	11.55	1.40219	1.08e-05	7.91e-05	5.65	0.370618	0.336778	0.45517	GO:0009536//plastid	-	GO:0050896//response to stimulus;GO:0000723//telomere maintenance;GO:0007059//chromosome segregation;GO:0007127//meiosis I	gi|357119391|ref|XP_003561425.1|/2.33054e-63/PREDICTED: Fanconi anemia group D2 protein homolog [Brachypodium distachyon]
1	0	gnl|UG|Ta#S12922917	174.83	461.61	1.40072	0	0	311.41	0.832863	0	0	-	-	-	gi|34925590|sp|Q42430.1|ZFP1_WHEAT/4.98764e-89/RecName: Full=Zinc finger protein 1; AltName: Full=WZF1
1	0	gnl|UG|Ta#S16199865	6.9	18.21	1.40006	3.14e-08	3.42e-07	9.29	0.429082	0.155038	0.287551	-	-	-	gi|326510639|dbj|BAJ87536.1|/1.44175e-29/predicted protein [Hordeum vulgare subsp. vulgare]
1	0	gnl|UG|Ta#S16057822	76.73	201.66	1.39406	1.85e-12	3.07e-11	125.55	0.710399	1.69e-12	2.6e-11	-	-	GO:0008219//cell death;GO:0050794//regulation of cellular process;GO:0051716//cellular response to stimulus;GO:0006950//response to stress;GO:0010033//response to organic substance	gi|170780162|gb|ACB37311.1|/2.44403e-64/LSD1-like protein [Hordeum vulgare subsp. vulgare]
1	0	gnl|UG|Ta#S52543491	23.89	62.67	1.39137	2.78e-13	5.38e-12	29.16	0.287584	0.0839902	0.189078	GO:0016020//membrane	GO:0036094//small molecule binding;GO:1901363;GO:0097159//organic cyclic compound binding;GO:0004674//protein serine/threonine kinase activity	GO:0044237//cellular metabolic process	gi|357128211|ref|XP_003565768.1|/0/PREDICTED: probable LRR receptor-like serine/threonine-protein kinase RKF3-like [Brachypodium distachyon]
1	0	gnl|UG|Ta#S12956981	3.87	10.15	1.39107	4.12e-05	0.000268557	5.83	0.591162	0.132998	0.267975	-	-	-	gi|42407943|dbj|BAD09082.1|/9.45063e-17/hypothetical protein [Oryza sativa Japonica Group]
1	0	gnl|UG|Ta#S52543575	30.46	79.3	1.3804	1.28e-13	2.77e-12	51.57	0.759616	2.08e-08	2.19e-07	-	-	-	gi|326508056|dbj|BAJ86771.1|/0/predicted protein [Hordeum vulgare subsp. vulgare]
1	0	gnl|UG|Ta#S13215474	6.39	16.63	1.3799	1.73e-07	1.7e-06	9.11	0.511635	0.099112	0.216398	-	-	-	gi|357165536|ref|XP_003580417.1|/6.25622e-10/PREDICTED: peptide transporter PTR2-like [Brachypodium distachyon]
1	0	gnl|UG|Ta#S52544578	6.73	17.51	1.3795	8.18e-08	8.4e-07	12.76	0.92295	0.00103264	0.00493862	-	-	GO:0032958//inositol phosphate biosynthetic process	gi|326528317|dbj|BAJ93340.1|/0/predicted protein [Hordeum vulgare subsp. vulgare]
1	0	gnl|UG|Ta#S13050694	13.8	35.89	1.37891	0	0	27.15	0.976284	4.85e-07	4.36e-06	-	-	-	gi|326517792|dbj|BAK03814.1|/3.58907e-20/predicted protein [Hordeum vulgare subsp. vulgare]
1	0	gnl|UG|Ta#S13043947	44.59	115.88	1.37784	6.44e-13	1.14e-11	78.54	0.816707	7.63e-13	1.24e-11	-	-	-	gi|326531762|dbj|BAJ97885.1|/6.61852e-22/predicted protein [Hordeum vulgare subsp. vulgare]
1	0	gnl|UG|Ta#S52542894	9.25	23.81	1.36404	5.43e-10	7.15e-09	10.2	0.141044	0.605198	0.714454	GO:0031224//intrinsic to membrane	-	GO:0044763	gi|326494360|dbj|BAJ90449.1|/0/predicted protein [Hordeum vulgare subsp. vulgare]
1	0	gnl|UG|Ta#S13128931	4.71	12.08	1.35882	1.1e-05	8.05e-05	2.19	-1.1048	0.022969	0.0711807	-	-	-	gi|357119596|ref|XP_003561522.1|/4.12786e-32/PREDICTED: peroxidase 1-like [Brachypodium distachyon]
1	0	gnl|UG|Ta#S17892910	11.11	28.36	1.352	1.61e-11	2.43e-10	19.86	0.838007	0.000154866	0.000888094	-	GO:0016616//oxidoreductase activity, acting on the CH-OH group of donors, NAD or NADP as acceptor;GO:0036094//small molecule binding;GO:0048037//cofactor binding;GO:0016836//hydro-lyase activity	GO:0010191;GO:0009226//nucleotide-sugar biosynthetic process;GO:0051553;GO:0003006//developmental process involved in reproduction;GO:0009734//auxin mediated signaling pathway;GO:0033692//cellular polysaccharide biosynthetic process	gi|326508884|dbj|BAJ86835.1|/5.04209e-69/predicted protein [Hordeum vulgare subsp. vulgare]
1	0	gnl|UG|Ta#S17984544	37.35	94.88	1.345	0	0	42.82	0.197177	0.144191	0.283696	-	-	-	gi|326495376|dbj|BAJ85784.1|/2.39111e-50/predicted protein [Hordeum vulgare subsp. vulgare]
1	0	gnl|UG|Ta#S52546230	48.96	124.11	1.34194	2.03e-13	4.11e-12	60.5	0.305332	0.00836418	0.0304465	-	-	-	gi|326532982|dbj|BAJ89336.1|/1.24203e-49/predicted protein [Hordeum vulgare subsp. vulgare]
1	0	gnl|UG|Ta#S32494287	7.74	19.61	1.34118	2.73e-08	3e-07	11.84	0.613264	0.0264154	0.078899	-	-	-	gi|357135907|ref|XP_003569549.1|/1.61933e-80/PREDICTED: tubby-like F-box protein 1-like [Brachypodium distachyon]
1	0	gnl|UG|Ta#S52544388	4.37	11.03	1.33573	3.47e-05	0.000229796	10.2	1.22286	0.000226504	0.00125398	-	GO:0016740//transferase activity	GO:0046471//phosphatidylglycerol metabolic process	gi|326528811|dbj|BAJ97427.1|/0/predicted protein [Hordeum vulgare subsp. vulgare]
1	0	gnl|UG|Ta#S16058337	8.08	20.31	1.32976	1.89e-08	2.11e-07	6.01	-0.42699	0.194001	0.345608	GO:0031224//intrinsic to membrane	GO:0046914//transition metal ion binding;GO:0003824//catalytic activity	GO:0016117//carotenoid biosynthetic process;GO:0006631//fatty acid metabolic process;GO:0042214//terpene metabolic process	gi|422096233|gb|AFX79621.1|/1.39565e-73/beta-carotene hydroxylase A2 [Triticum aestivum]
1	0	gnl|UG|Ta#S52541498	6.23	15.58	1.32239	9.59e-07	8.48e-06	9.66	0.632791	0.0393668	0.110265	GO:0031224//intrinsic to membrane;GO:0043231//intracellular membrane-bounded organelle	-	-	gi|357135004|ref|XP_003569103.1|/0/PREDICTED: transmembrane protein 63B-like [Brachypodium distachyon]
1	0	gnl|UG|Ta#S13254407	17.5	43.59	1.31664	0	0	24.05	0.458682	0.0149457	0.0500129	-	-	-	gi|357125412|ref|XP_003564388.1|/8.42671e-21/PREDICTED: uncharacterized protein LOC100831821 [Brachypodium distachyon]
1	0	gnl|UG|Ta#S52541784	15.65	38.69	1.3058	4.37e-14	1.05e-12	24.6	0.652496	0.000713298	0.00356127	GO:0031090//organelle membrane;GO:0043231//intracellular membrane-bounded organelle;GO:0031224//intrinsic to membrane	GO:0043168;GO:0016454	GO:0006643//membrane lipid metabolic process;GO:0040007//growth	gi|326502566|dbj|BAJ95346.1|/0/predicted protein [Hordeum vulgare subsp. vulgare]
1	0	gnl|UG|Ta#S32670690	5.38	13.3	1.30575	7.61e-06	5.75e-05	10.93	1.02262	0.000946224	0.0045621	-	-	-	gi|357161631|ref|XP_003579153.1|/3.04746e-30/PREDICTED: uncharacterized protein LOC100846158 [Brachypodium distachyon]
1	0	gnl|UG|Ta#S17989575	6.9	16.98	1.29917	4.52e-07	4.18e-06	13.85	1.00522	0.000237964	0.00131151	-	-	-	gi|357132468|ref|XP_003567852.1|/1.11079e-71/PREDICTED: CTP synthase-like isoform 2 [Brachypodium distachyon]
1	0	gnl|UG|Ta#S52545352	41.39	101	1.287	2.46e-13	4.85e-12	80.72	0.963644	2.07e-13	3.83e-12	GO:0009536//plastid	GO:0004672//protein kinase activity;GO:0016829//lyase activity;GO:0005488//binding	GO:0016109;GO:0006089//lactate metabolic process;GO:0006412//translation;GO:0006007//glucose catabolic process;GO:0006090//pyruvate metabolic process;GO:0005984//disaccharide metabolic process;GO:0005982//starch metabolic process;GO:0006396//RNA processing;GO:0006468//protein phosphorylation;GO:0044093;GO:0051186//cofactor metabolic process;GO:1901564;GO:0019757	gi|225456860|ref|XP_002279764.1|/3.4276e-170/PREDICTED: serine/threonine-protein kinase AFC2 [Vitis vinifera]
1	0	gnl|UG|Ta#S52546459	8.92	21.71	1.28324	1.56e-08	1.76e-07	6.2	-0.524775	0.097231	0.213176	GO:0031224//intrinsic to membrane;GO:0043231//intracellular membrane-bounded organelle	-	GO:0051234//establishment of localization	gi|326513702|dbj|BAJ87870.1|/0/predicted protein [Hordeum vulgare subsp. vulgare]
1	0	gnl|UG|Ta#S52547029	12.45	30.28	1.28222	2.38e-11	3.53e-10	17.31	0.47546	0.0330414	0.0945184	GO:0044424//intracellular part	GO:0060089	GO:0010243//response to organic nitrogen;GO:0006351//transcription, DNA-dependent;GO:0007154//cell communication;GO:0009639//response to red or far red light	gi|115451289|ref|NP_001049245.1|/0/Os03g0193000 [Oryza sativa Japonica Group]
1	0	gnl|UG|Ta#S13256283	11.95	29.06	1.28202	5.98e-11	8.55e-10	10.75	-0.152674	0.55374	0.666225	GO:0031224//intrinsic to membrane	GO:0046943//carboxylic acid transmembrane transporter activity	GO:0046942//carboxylic acid transport	gi|326507166|dbj|BAJ95660.1|/3.09376e-37/predicted protein [Hordeum vulgare subsp. vulgare]
1	0	gnl|UG|Ta#S12992558	7.24	17.51	1.27412	4.48e-07	4.15e-06	12.39	0.775115	0.00524614	0.0206304	-	-	-	gi|326509985|dbj|BAJ87209.1|/1.55117e-31/predicted protein [Hordeum vulgare subsp. vulgare]
1	0	gnl|UG|Ta#S15881095	14.64	35.36	1.2722	5.66e-13	1.01e-11	20.23	0.466581	0.023522	0.0727353	GO:0043231//intracellular membrane-bounded organelle;GO:0005576//extracellular region;GO:0030312//external encapsulating structure	GO:0004558//alpha-glucosidase activity	GO:0046903//secretion;GO:0009628//response to abiotic stimulus;GO:0006950//response to stress;GO:0006073//cellular glucan metabolic process	gi|326502450|dbj|BAJ95288.1|/8.7363e-60/predicted protein [Hordeum vulgare subsp. vulgare]
1	0	gnl|UG|Ta#S32433221	8.41	20.31	1.27201	5.71e-08	5.96e-07	7.47	-0.170998	0.578546	0.688466	-	-	-	gi|357159134|ref|XP_003578350.1|/4.39291e-79/PREDICTED: chaperone protein dnaJ 10-like [Brachypodium distachyon]
1	0	gnl|UG|Ta#S24513208	5.89	14.18	1.26752	6.21e-06	4.76e-05	12.03	1.0303	0.000479706	0.0024742	-	-	-	gi|326533466|dbj|BAK05264.1|/4.06643e-89/predicted protein [Hordeum vulgare subsp. vulgare]
1	0	gnl|UG|Ta#S32689902	5.38	12.95	1.26727	1.6e-05	0.00011353	9.84	0.871052	0.00614194	0.0232731	-	-	GO:0006950//response to stress	gi|162414848|gb|ABX89061.1|/5.34276e-73/pathogenesis-related protein [Triticum aestivum]
1	0	gnl|UG|Ta#S52543081	4.88	11.73	1.26525	4.13e-05	0.000269301	6.2	0.345387	0.345002	0.461172	GO:0043231//intracellular membrane-bounded organelle	GO:0016772//transferase activity, transferring phosphorus-containing groups	GO:0006796//phosphate-containing compound metabolic process	gi|218197977|gb|EEC80404.1|/0/hypothetical protein OsI_22556 [Oryza sativa Indica Group]
1	0	gnl|UG|Ta#S12966212	4.88	11.73	1.26525	4.13e-05	0.000269204	6.38	0.386675	0.286412	0.396829	GO:0043231//intracellular membrane-bounded organelle	GO:0016757//transferase activity, transferring glycosyl groups	-	gi|357139045|ref|XP_003571096.1|/6.22264e-64/PREDICTED: UDP-glycosyltransferase 73C3-like [Brachypodium distachyon]
1	0	gnl|UG|Ta#S50084339	23.05	55.32	1.26303	2.56e-13	5.01e-12	29.88	0.374413	0.0246498	0.0743371	GO:0043231//intracellular membrane-bounded organelle	GO:0019840//isoprenoid binding;GO:0003824//catalytic activity	GO:0010476//gibberellin mediated signaling pathway	gi|182628155|gb|ACB89252.1|/0/putative GA receptor GID1 [Triticum aestivum]
1	0	gnl|UG|Ta#S12958513	6.06	14.53	1.26165	5.12e-06	4.01e-05	9.66	0.672705	0.0297266	0.0867894	GO:0043231//intracellular membrane-bounded organelle;GO:0055028//cortical microtubule	GO:0015631//tubulin binding	GO:0000279//M phase;GO:0031112	gi|326532644|dbj|BAJ89167.1|/1.045e-23/predicted protein [Hordeum vulgare subsp. vulgare]
1	0	gnl|UG|Ta#S16058000	48.63	116.41	1.2593	0	0	58.49	0.266343	0.022626	0.070236	GO:0031224//intrinsic to membrane;GO:0043231//intracellular membrane-bounded organelle	GO:0005515//protein binding	GO:0006950//response to stress;GO:0016265//death	gi|310942472|dbj|BAJ24153.1|/0/seven trans-membrane protein [Triticum aestivum]
1	0	gnl|UG|Ta#S12918477	10.43	24.86	1.25309	2.85e-09	3.46e-08	13.85	0.409147	0.0973182	0.213012	GO:0043231//intracellular membrane-bounded organelle;GO:0030529//ribonucleoprotein complex	GO:0005198//structural molecule activity	GO:0010467//gene expression	gi|115464571|ref|NP_001055885.1|/1.92204e-15/Os05g0488500 [Oryza sativa Japonica Group]
1	0	gnl|UG|Ta#S12966618	5.38	12.78	1.24821	2.31e-05	0.000158384	6.2	0.204662	0.567774	0.678586	-	-	-	gi|326527003|dbj|BAK00890.1|/6.84448e-39/predicted protein [Hordeum vulgare subsp. vulgare]
1	0	gnl|UG|Ta#S16265721	30.12	71.42	1.24561	0	0	24.6	-0.292063	0.075659	0.181274	-	GO:0046914//transition metal ion binding;GO:0016705//oxidoreductase activity, acting on paired donors, with incorporation or reduction of molecular oxygen;GO:0019842//vitamin binding	GO:0044710	gi|326495334|dbj|BAJ85763.1|/1.53829e-89/predicted protein [Hordeum vulgare subsp. vulgare]
1	0	gnl|UG|Ta#S52545471	120.81	285.33	1.23989	5.03e-13	9.06e-12	122.63	0.0215721	0.779462	0.851129	-	-	-	gi|326528143|dbj|BAJ89123.1|/1.93224e-67/predicted protein [Hordeum vulgare subsp. vulgare]
1	0	gnl|UG|Ta#S52544164	26.59	62.67	1.23689	0	0	42.46	0.675221	4.51e-06	3.47e-05	-	GO:0042578//phosphoric ester hydrolase activity	GO:0006796//phosphate-containing compound metabolic process	gi|37538060|gb|AAQ92971.1|/0/CTD-phosphatase-like protein [Hordeum vulgare subsp. vulgare]
1	0	gnl|UG|Ta#S52544761	39.88	93.13	1.22358	3.19e-13	6.04e-12	41.73	0.0654195	0.62337	0.726587	GO:0044424//intracellular part	GO:1901363;GO:0097159//organic cyclic compound binding	-	gi|326525018|dbj|BAK07779.1|/0/predicted protein [Hordeum vulgare subsp. vulgare]
1	0	gnl|UG|Ta#S17978506	38.36	89.45	1.22148	3.23e-13	6.11e-12	41.73	0.121482	0.36829	0.488154	-	-	-	gi|326499111|dbj|BAK06046.1|/2.08539e-49/predicted protein [Hordeum vulgare subsp. vulgare]
1	0	gnl|UG|Ta#S52542688	66.63	155.09	1.21886	0	0	105.69	0.665595	6.77e-13	1.12e-11	GO:0043231//intracellular membrane-bounded organelle	-	-	gi|326490926|dbj|BAJ90130.1|/4.05763e-39/predicted protein [Hordeum vulgare subsp. vulgare]
1	0	gnl|UG|Ta#S52544851	25.58	59.52	1.21836	9.37e-14	2.1e-12	39.91	0.641734	2.14e-05	0.000147149	GO:0043231//intracellular membrane-bounded organelle	GO:0046914//transition metal ion binding	GO:0019941//modification-dependent protein catabolic process	gi|326519140|dbj|BAJ96569.1|/0/predicted protein [Hordeum vulgare subsp. vulgare]
1	0	gnl|UG|Ta#S52544325	16.66	38.34	1.20246	8.77e-13	1.52e-11	9.66	-0.786293	0.00112787	0.0053496	-	-	-	gi|326533392|dbj|BAJ93668.1|/0/predicted protein [Hordeum vulgare subsp. vulgare]
1	0	gnl|UG|Ta#S52544861	4.88	11.2	1.19855	0.000122753	0.00072122	2.92	-0.740913	0.0975876	0.213475	-	GO:0046872//metal ion binding	-	gi|357136383|ref|XP_003569784.1|/0/PREDICTED: E3 ubiquitin-protein ligase At4g11680-like [Brachypodium distachyon]
1	0	gnl|UG|Ta#S52543656	51.49	118.16	1.19838	0	0	73.43	0.512077	2.52e-06	2.03e-05	GO:0043231//intracellular membrane-bounded organelle;GO:0044444//cytoplasmic part;GO:0016020//membrane	GO:0032550;GO:0004674//protein serine/threonine kinase activity	GO:0031667//response to nutrient levels;GO:0006464//cellular protein modification process;GO:0071805//potassium ion transmembrane transport;GO:0006796//phosphate-containing compound metabolic process;GO:0007154//cell communication;GO:0006950//response to stress	gi|374430477|gb|AEZ51507.1|/0/CBL-interacting protein kinase 23 [Hordeum vulgare subsp. spontaneum]
1	0	gnl|UG|Ta#S52546983	57.38	131.46	1.196	3.04e-13	5.78e-12	41.55	-0.465699	0.000144463	0.000833626	-	-	-	gi|326524315|dbj|BAK00541.1|/0/predicted protein [Hordeum vulgare subsp. vulgare]
1	0	gnl|UG|Ta#S23201679	597.17	1361.72	1.18922	0	0	821.08	0.459381	0	0	GO:0005618//cell wall;GO:0043231//intracellular membrane-bounded organelle	GO:0005488//binding;GO:0003824//catalytic activity	-	gi|58334052|emb|CAI47635.1|/0/peroxidase precursor [Triticum aestivum]
1	0	gnl|UG|Ta#S52541215	45.09	102.75	1.18826	1.34e-13	2.87e-12	78.72	0.803923	4.34e-13	7.42e-12	-	-	-	gi|326493578|dbj|BAJ85250.1|/6.75901e-42/predicted protein [Hordeum vulgare subsp. vulgare]
1	0	gnl|UG|Ta#S52545200	41.56	94.53	1.18558	0	0	71.25	0.777694	1.75e-11	2.44e-10	GO:0005618//cell wall;GO:0043231//intracellular membrane-bounded organelle;GO:0031224//intrinsic to membrane	GO:0005515//protein binding	GO:0016044//cellular membrane organization	gi|326487312|dbj|BAJ89640.1|/0/predicted protein [Hordeum vulgare subsp. vulgare]
1	0	gnl|UG|Ta#S52897821	11.27	25.56	1.1814	8.98e-09	1.04e-07	16.04	0.509187	0.029199	0.0854931	-	GO:0003824//catalytic activity	-	gi|242051088|ref|XP_002463288.1|/1.32406e-06/hypothetical protein SORBIDRAFT_02g041250 [Sorghum bicolor]
1	0	gnl|UG|Ta#S37765359	8.58	19.43	1.17924	5.65e-07	5.16e-06	12.03	0.487587	0.0695286	0.16803	-	GO:0005488//binding	GO:0006351//transcription, DNA-dependent	gi|326514664|dbj|BAJ96319.1|/9.98319e-98/predicted protein [Hordeum vulgare subsp. vulgare]
1	0	gnl|UG|Ta#S52544501	8.24	18.56	1.17148	1.18e-06	1.03e-05	13.85	0.74917	0.0042404	0.0171705	GO:0043231//intracellular membrane-bounded organelle;GO:0016020//membrane	-	-	gi|357143820|ref|XP_003573066.1|/0/PREDICTED: uncharacterized protein LOC100836262 [Brachypodium distachyon]
1	0	gnl|UG|Ta#S52544293	6.23	14	1.16812	2.5e-05	0.000171012	9.11	0.548219	0.0781962	0.178701	GO:0043231//intracellular membrane-bounded organelle;GO:0031224//intrinsic to membrane	GO:0043169//cation binding;GO:0016682//oxidoreductase activity, acting on diphenols and related substances as donors, oxygen as acceptor	GO:0016109;GO:0044707;GO:0006996//organelle organization;GO:0006091//generation of precursor metabolites and energy	gi|9837152|gb|AAG00450.1|AF274001_1/1.08388e-120/oxidase [Triticum aestivum]
1	0	gnl|UG|Ta#S52544014	30.12	67.57	1.16566	0	0	51.57	0.77581	1.15e-08	1.24e-07	GO:0031224//intrinsic to membrane;GO:0009536//plastid;GO:0031090//organelle membrane	GO:0015291//secondary active transmembrane transporter activity;GO:0015119;GO:0005342//organic acid transmembrane transporter activity	GO:0009642//response to light intensity;GO:0051707//response to other organism;GO:0006996//organelle organization;GO:0009746;GO:0015712//hexose phosphate transport;GO:0015717//triose phosphate transport;GO:0019953//sexual reproduction;GO:0009555//pollen development;GO:0034285;GO:0015979//photosynthesis;GO:0015718//monocarboxylic acid transport	gi|357116748|ref|XP_003560140.1|/1.63974e-164/PREDICTED: glucose-6-phosphate/phosphate translocator 2, chloroplastic-like [Brachypodium distachyon]
1	0	gnl|UG|Ta#S52543913	40.21	90.15	1.16477	5.57e-13	9.92e-12	57.03	0.504167	4.37e-05	0.000282963	GO:0042579//microbody	GO:0032553;GO:0016628//oxidoreductase activity, acting on the CH-CH group of donors, NAD or NADP as acceptor	GO:0051707//response to other organism;GO:0006633//fatty acid biosynthetic process;GO:0009694//jasmonic acid metabolic process;GO:0000302//response to reactive oxygen species	gi|326491585|dbj|BAJ94270.1|/0/predicted protein [Hordeum vulgare subsp. vulgare]
1	0	gnl|UG|Ta#S16058356	29.45	65.64	1.15631	3.57e-13	6.66e-12	41.18	0.483676	0.000822874	0.00402323	GO:0043231//intracellular membrane-bounded organelle;GO:0016020//membrane	GO:0016301//kinase activity	GO:0006952//defense response;GO:0006796//phosphate-containing compound metabolic process;GO:0048827//phyllome development;GO:0007186//G-protein coupled receptor signaling pathway;GO:0022622//root system development	gi|326496673|dbj|BAJ98363.1|/2.0417e-106/predicted protein [Hordeum vulgare subsp. vulgare]
1	0	gnl|UG|Ta#S52544870	16.99	37.81	1.15408	6.38e-12	1e-10	15.49	-0.133349	0.531802	0.644634	GO:0000325//plant-type vacuole	GO:0046872//metal ion binding;GO:0016831//carboxy-lyase activity	GO:0006644//phospholipid metabolic process	gi|242059983|ref|XP_002459137.1|/0/hypothetical protein SORBIDRAFT_03g046500 [Sorghum bicolor]
1	0	gnl|UG|Ta#S52541309	9.93	22.06	1.15157	1.67e-07	1.64e-06	15.85	0.674617	0.00514576	0.0202486	GO:0009526//plastid envelope	GO:0016462//pyrophosphatase activity;GO:0032550	GO:0043170;GO:0009408//response to heat	gi|326498075|dbj|BAJ94900.1|/0/predicted protein [Hordeum vulgare subsp. vulgare]
1	0	gnl|UG|Ta#S18011816	16.83	37.29	1.14775	1.09e-11	1.68e-10	31.16	0.88866	6.26e-07	5.55e-06	-	-	-	gi|326519851|dbj|BAK03850.1|/4.56217e-16/predicted protein [Hordeum vulgare subsp. vulgare]
1	0	gnl|UG|Ta#S52541066	45.09	99.25	1.13826	1.34e-13	2.88e-12	76.17	0.756415	1.16e-11	1.64e-10	-	GO:0004175//endopeptidase activity	GO:0019538//protein metabolic process	gi|326501422|dbj|BAK02500.1|/0/predicted protein [Hordeum vulgare subsp. vulgare]
1	0	gnl|UG|Ta#S52545363	32.47	71.42	1.13722	7.84e-14	1.8e-12	43.55	0.423565	0.00235662	0.0102385	GO:0043231//intracellular membrane-bounded organelle	-	GO:0050832//defense response to fungus;GO:0042742//defense response to bacterium	gi|326494778|dbj|BAJ94508.1|/0/predicted protein [Hordeum vulgare subsp. vulgare]
1	0	gnl|UG|Ta#S52541759	79.42	174.18	1.133	1.77e-13	3.63e-12	142.31	0.841463	1.15e-13	2.26e-12	GO:0031224//intrinsic to membrane	GO:0008509//anion transmembrane transporter activity	GO:0015696//ammonium transport	gi|326514332|dbj|BAJ96153.1|/0/predicted protein [Hordeum vulgare subsp. vulgare]
1	0	gnl|UG|Ta#S52543070	26.08	57.07	1.12979	3.53e-13	6.61e-12	30.43	0.22255	0.166336	0.304396	-	GO:0016879//ligase activity, forming carbon-nitrogen bonds	GO:0019941//modification-dependent protein catabolic process	gi|326509023|dbj|BAJ86904.1|/5.56944e-157/predicted protein [Hordeum vulgare subsp. vulgare]
1	0	gnl|UG|Ta#S12874276	13.12	28.71	1.12979	4.09e-09	4.9e-08	7.65	-0.778236	0.00423646	0.0171584	GO:0043231//intracellular membrane-bounded organelle	GO:0036094//small molecule binding;GO:0004312//fatty acid synthase activity	GO:0044710	gi|326514074|dbj|BAJ92187.1|/1.33451e-34/predicted protein [Hordeum vulgare subsp. vulgare]
1	0	gnl|UG|Ta#S17987038	22.72	49.54	1.12463	2.03e-13	4.12e-12	31.89	0.489141	0.00294804	0.0123195	GO:0031224//intrinsic to membrane	-	-	gi|326492524|dbj|BAK02045.1|/4.79351e-133/predicted protein [Hordeum vulgare subsp. vulgare]
1	0	gnl|UG|Ta#S52545956	35.84	78.07	1.1232	2.81e-13	5.42e-12	57.03	0.67015	1.28e-07	1.25e-06	-	GO:0046872//metal ion binding	GO:0051640//organelle localization;GO:0006928//cellular component movement;GO:0009408//response to heat	gi|326504372|dbj|BAJ91018.1|/6.76224e-98/predicted protein [Hordeum vulgare subsp. vulgare]
1	0	gnl|UG|Ta#S13021666	5.55	12.08	1.12206	0.000156121	0.000896372	6.56	0.241208	0.488526	0.606392	-	-	GO:0009628//response to abiotic stimulus	gi|326523293|dbj|BAJ88687.1|/6.4346e-107/predicted protein [Hordeum vulgare subsp. vulgare]
1	0	gnl|UG|Ta#S52544274	130.74	284.28	1.12061	2.07e-14	5.18e-13	100.95	-0.37306	2.95e-06	2.36e-05	GO:0043231//intracellular membrane-bounded organelle	GO:0005488//binding;GO:0003824//catalytic activity	-	gi|357117920|ref|XP_003560709.1|/7.08907e-124/PREDICTED: peroxidase 4-like [Brachypodium distachyon]
1	0	gnl|UG|Ta#S26023304	33.48	72.65	1.11766	4.29e-14	1.03e-12	53.57	0.678126	2.33e-07	2.19e-06	GO:0043231//intracellular membrane-bounded organelle	GO:0004866//endopeptidase inhibitor activity	GO:0010466//negative regulation of peptidase activity	gi|123975|sp|P16347.1|IAAS_WHEAT/4.81195e-103/RecName: Full=Endogenous alpha-amylase/subtilisin inhibitor; AltName: Full=WASI
1	0	gnl|UG|Ta#S17976101	5.89	12.78	1.11755	0.000104347	0.00062646	10.75	0.867997	0.00422254	0.0171057	GO:0043234//protein complex;GO:0044444//cytoplasmic part;GO:0016020//membrane	GO:0043169//cation binding;GO:0004774//succinate-CoA ligase activity;GO:0046912//transferase activity, transferring acyl groups, acyl groups converted into alkyl on transfer;GO:0032550	GO:0005975//carbohydrate metabolic process	gi|449524892|ref|XP_004169455.1|/1.86091e-30/PREDICTED: LOW QUALITY PROTEIN: ATP-citrate synthase beta chain protein 1-like [Cucumis sativus]
1	0	gnl|UG|Ta#S37761438	24.23	52.52	1.11607	9.79e-14	2.18e-12	14.21	-0.769888	0.000113004	0.000666726	-	-	GO:0009409//response to cold	gi|326523883|dbj|BAJ96952.1|/4.70383e-43/predicted protein [Hordeum vulgare subsp. vulgare]
1	0	gnl|UG|Ta#S17888213	6.23	13.48	1.11352	6.98e-05	0.000435384	3.28	-0.925536	0.0235582	0.0728105	GO:0005576//extracellular region	GO:0046914//transition metal ion binding;GO:0036094//small molecule binding;GO:0016616//oxidoreductase activity, acting on the CH-OH group of donors, NAD or NADP as acceptor	GO:0009699//phenylpropanoid biosynthetic process;GO:0033554//cellular response to stress;GO:0051707//response to other organism	gi|326488141|dbj|BAJ89909.1|/4.83405e-155/predicted protein [Hordeum vulgare subsp. vulgare]
1	0	gnl|UG|Ta#S32561878	11.27	24.33	1.11025	9.45e-08	9.62e-07	12.03	0.0941491	0.707192	0.791945	GO:0043231//intracellular membrane-bounded organelle	GO:0005515//protein binding	-	gi|357115005|ref|XP_003559284.1|/1.44223e-79/PREDICTED: transcription factor bHLH79-like [Brachypodium distachyon]
1	0	gnl|UG|Ta#S22366146	9.09	19.61	1.10924	1.7e-06	1.44e-05	4.01	-1.18068	0.000797496	0.0039137	-	-	-	gi|326530936|dbj|BAK01266.1|/1.56241e-102/predicted protein [Hordeum vulgare subsp. vulgare]
1	0	gnl|UG|Ta#S24513450	32.31	69.67	1.10856	0	0	45.74	0.501476	0.0002699	0.00147384	-	-	-	gi|326518646|dbj|BAJ88352.1|/1.06636e-102/predicted protein [Hordeum vulgare subsp. vulgare]
1	0	gnl|UG|Ta#S22366546	58.89	126.91	1.10771	2.25e-13	4.49e-12	61.95	0.0730816	0.504738	0.623362	GO:0043231//intracellular membrane-bounded organelle	GO:0000030//mannosyltransferase activity	GO:0006952//defense response	gi|326502906|dbj|BAJ99081.1|/4.01543e-69/predicted protein [Hordeum vulgare subsp. vulgare]
1	0	gnl|UG|Ta#S16058198	123.84	266.78	1.10717	1.31e-12	2.22e-11	180.94	0.547034	9.41e-13	1.51e-11	GO:0043231//intracellular membrane-bounded organelle	GO:0016757//transferase activity, transferring glycosyl groups;GO:0016787//hydrolase activity	GO:0005991//trehalose metabolic process	gi|357137377|ref|XP_003570277.1|/0/PREDICTED: probable alpha,alpha-trehalose-phosphate synthase [UDP-forming] 11-like [Brachypodium distachyon]
1	0	gnl|UG|Ta#S52545524	99.95	214.96	1.10479	2.58e-13	5.03e-12	110.61	0.146203	0.079034	0.180392	GO:0043231//intracellular membrane-bounded organelle	GO:0015020//glucuronosyltransferase activity;GO:0016763//transferase activity, transferring pentosyl groups	GO:0010413//glucuronoxylan metabolic process;GO:0003002//regionalization;GO:0044767;GO:0048608//reproductive structure development	gi|63087754|emb|CAI93192.1|/0/glycosyltransferase [Triticum aestivum]
1	0	gnl|UG|Ta#S52543020	8.58	18.38	1.09909	4.28e-06	3.4e-05	12.76	0.572579	0.0305632	0.0887673	GO:0031225//anchored to membrane	GO:0016798//hydrolase activity, acting on glycosyl bonds	GO:0009755//hormone-mediated signaling pathway;GO:0044238//primary metabolic process;GO:0051301//cell division	gi|326506936|dbj|BAJ91509.1|/0/predicted protein [Hordeum vulgare subsp. vulgare]
1	0	gnl|UG|Ta#S37949730	5.89	12.6	1.09708	0.000145972	0.000844248	3.83	-0.620923	0.11858	0.242886	-	-	-	gi|326498425|dbj|BAJ98640.1|/2.12025e-15/predicted protein [Hordeum vulgare subsp. vulgare]
1	0	gnl|UG|Ta#S22371924	12.28	26.26	1.09656	4.04e-08	4.32e-07	8.93	-0.459578	0.0839008	0.188923	GO:0016020//membrane	-	-	gi|357159467|ref|XP_003578456.1|/3.80941e-38/PREDICTED: ankyrin repeat-containing protein At5g02620-like [Brachypodium distachyon]
1	0	gnl|UG|Ta#S52544942	33.99	72.65	1.09585	0	0	17.13	-0.988585	1.52e-08	1.63e-07	GO:0043231//intracellular membrane-bounded organelle	GO:0016757//transferase activity, transferring glycosyl groups	-	gi|472232588|emb|CCV01569.1|/1.4648e-161/GT43_2D [Triticum aestivum]
1	0	gnl|UG|Ta#S52546126	15.65	33.43	1.09498	5.87e-10	7.7e-09	11.84	-0.402494	0.0847652	0.190009	-	GO:0016787//hydrolase activity	-	gi|326533016|dbj|BAJ89353.1|/0/predicted protein [Hordeum vulgare subsp. vulgare]
1	0	gnl|UG|Ta#S33259616	23.73	50.59	1.09214	1.58e-14	4.06e-13	39.91	0.750038	1.09e-06	9.31e-06	GO:0043231//intracellular membrane-bounded organelle	GO:0003676//nucleic acid binding;GO:0001071//nucleic acid binding transcription factor activity	GO:0006351//transcription, DNA-dependent	gi|326526987|dbj|BAK00882.1|/1.90564e-149/predicted protein [Hordeum vulgare subsp. vulgare]
1	0	gnl|UG|Ta#S52542619	8.75	18.56	1.08484	4.87e-06	3.83e-05	11.84	0.436314	0.103005	0.223943	-	-	-	gi|326522444|dbj|BAK07684.1|/0/predicted protein [Hordeum vulgare subsp. vulgare]
1	0	gnl|UG|Ta#S17974848	24.06	50.76	1.07706	0	0	22.96	-0.067514	0.704086	0.788803	-	-	-	gi|326523129|dbj|BAJ88605.1|/5.5937e-15/predicted protein [Hordeum vulgare subsp. vulgare]
1	0	gnl|UG|Ta#S52544408	16.99	35.71	1.07164	3.23e-10	4.34e-09	26.24	0.627082	0.000746594	0.00370839	GO:0043231//intracellular membrane-bounded organelle	GO:0016740//transferase activity	-	gi|334353407|emb|CCA61105.1|/0/xylan arabinosyl transferase [Triticum aestivum]
1	0	gnl|UG|Ta#S17985030	10.94	22.93	1.06762	5.13e-07	4.72e-06	20.96	0.938026	1.93e-05	0.000134151	-	GO:0016301//kinase activity;GO:0032550	GO:0006464//cellular protein modification process	gi|326500916|dbj|BAJ95124.1|/3.7829e-24/predicted protein [Hordeum vulgare subsp. vulgare]
1	0	gnl|UG|Ta#S35138731	16.66	34.84	1.06436	6.54e-10	8.54e-09	13.3	-0.324962	0.145369	0.285801	GO:0043231//intracellular membrane-bounded organelle	-	-	gi|115349934|gb|ABI95415.1|/0/fasciclin-like protein FLA25 [Triticum aestivum]
1	0	gnl|UG|Ta#S52543618	20.19	42.19	1.06326	1.08e-11	1.68e-10	10.2	-0.985072	1.43e-05	0.000101546	GO:0043231//intracellular membrane-bounded organelle;GO:0030312//external encapsulating structure	-	GO:0048646//anatomical structure formation involved in morphogenesis;GO:0071555//cell wall organization	gi|51039054|gb|AAT94292.1|/1.80897e-112/alpha-expansin EXPA2 [Triticum aestivum]
1	0	gnl|UG|Ta#S52547015	9.25	19.26	1.05808	5.11e-06	4.01e-05	18.04	0.963674	5.11e-05	0.00032525	GO:0031224//intrinsic to membrane	-	-	gi|326506796|dbj|BAJ91439.1|/0/predicted protein [Hordeum vulgare subsp. vulgare]
1	0	gnl|UG|Ta#S52542922	36.51	75.97	1.05714	2.58e-13	5.04e-12	24.24	-0.590902	0.000168735	0.000962226	-	-	-	gi|357114368|ref|XP_003558972.1|/2.73454e-123/PREDICTED: inactive rhomboid protein 1-like [Brachypodium distachyon]
1	0	gnl|UG|Ta#S44692925	23.56	49.01	1.05674	3.14e-13	5.96e-12	44.64	0.921997	7.46e-10	9.07e-09	GO:0043231//intracellular membrane-bounded organelle	GO:0003677//DNA binding	-	gi|189172015|gb|ACD80363.1|/0/WRKY27 transcription factor [Triticum aestivum]
1	0	gnl|UG|Ta#S18006197	7.07	14.7	1.05603	6.86e-05	0.000428727	7.29	0.0442086	0.884994	0.930275	-	-	-	gi|63087730|emb|CAI93180.1|/2.07805e-09/glycosyltransferase [Triticum aestivum]
1	0	gnl|UG|Ta#S16058364	11.44	23.63	1.04653	5.36e-07	4.91e-06	8.75	-0.386732	0.15511	0.287655	GO:0043231//intracellular membrane-bounded organelle	GO:0003677//DNA binding;GO:0046983//protein dimerization activity	GO:0006351//transcription, DNA-dependent;GO:0006950//response to stress	gi|324329856|gb|ADY38380.1|/8.33577e-82/nuclear transcription factor Y subunit B2 [Triticum monococcum]
1	0	gnl|UG|Ta#S17890392	22.55	46.56	1.04596	1.79e-12	2.98e-11	43.19	0.93757	8.32e-10	1.01e-08	-	GO:0046906//tetrapyrrole binding;GO:0016742//hydroxymethyl-, formyl- and related transferase activity;GO:0043168	GO:0009069//serine family amino acid metabolic process;GO:0006730//one-carbon metabolic process;GO:0010038//response to metal ion	gi|357126145|ref|XP_003564749.1|/3.15863e-66/PREDICTED: serine hydroxymethyltransferase 1-like [Brachypodium distachyon]
1	0	gnl|UG|Ta#S52543071	7.07	14.53	1.03925	9.46e-05	0.000572455	13.85	0.970104	0.000358038	0.0019076	-	-	GO:0044699	gi|357147743|ref|XP_003574467.1|/0/PREDICTED: protein spinster-like [Brachypodium distachyon]
1	0	gnl|UG|Ta#S52543874	13.97	28.71	1.03922	3.84e-08	4.12e-07	15.12	0.114126	0.606172	0.715421	-	-	-	gi|326499944|dbj|BAJ90807.1|/0/predicted protein [Hordeum vulgare subsp. vulgare]
1	0	gnl|UG|Ta#S22380762	19.69	40.26	1.03188	9.36e-11	1.32e-09	29.7	0.593	0.000633856	0.00319147	-	-	-	gi|63087730|emb|CAI93180.1|/4.36135e-10/glycosyltransferase [Triticum aestivum]
1	0	gnl|UG|Ta#S17888728	40.05	81.75	1.02942	6.63e-13	1.17e-11	36.99	-0.114667	0.407642	0.527996	GO:0005576//extracellular region	GO:0046914//transition metal ion binding;GO:0016491//oxidoreductase activity	-	gi|326498515|dbj|BAJ98685.1|/3.62713e-107/predicted protein [Hordeum vulgare subsp. vulgare]
1	0	gnl|UG|Ta#S52544964	25.41	51.46	1.01806	4.1e-13	7.51e-12	13.67	-0.894383	6.89e-06	5.17e-05	GO:0043231//intracellular membrane-bounded organelle;GO:0044444//cytoplasmic part;GO:0016020//membrane	GO:0004558//alpha-glucosidase activity	GO:0019752//carboxylic acid metabolic process;GO:0044238//primary metabolic process;GO:0022622//root system development	gi|152955872|emb|CAL26914.1|/0/alkaline invertase [Triticum aestivum]
1	0	gnl|UG|Ta#S52542441	31.13	63.02	1.0175	0	0	47.19	0.600176	1.33e-05	9.51e-05	-	-	-	gi|326503738|dbj|BAJ86375.1|/0/predicted protein [Hordeum vulgare subsp. vulgare]
1	0	gnl|UG|Ta#S52547020	75.72	152.64	1.01139	1.34e-12	2.27e-11	117.9	0.638817	1.54e-12	2.39e-11	GO:0016020//membrane;GO:0044424//intracellular part	GO:0003747//translation release factor activity	GO:0006412//translation	gi|310656756|gb|ADP02190.1|/0/putative eukaryotic peptide chain release factor subunit 1-3 [Triticum aestivum]
1	0	gnl|UG|Ta#S52541285	25.74	51.81	1.00922	4.81e-13	8.69e-12	33.35	0.373675	0.0179612	0.0588939	GO:0043231//intracellular membrane-bounded organelle	-	-	gi|326517302|dbj|BAK00018.1|/1.85995e-95/predicted protein [Hordeum vulgare subsp. vulgare]
1	0	gnl|UG|Ta#S17987391	40.89	82.27	1.00862	0	0	49.75	0.282948	0.0260374	0.0779724	-	GO:0043169//cation binding;GO:0008171//O-methyltransferase activity	GO:0009699//phenylpropanoid biosynthetic process;GO:0010038//response to metal ion	gi|326489412|dbj|BAK01687.1|/4.47286e-110/predicted protein [Hordeum vulgare subsp. vulgare]
1	0	gnl|UG|Ta#S52544873	11.44	22.93	1.00315	1.85e-06	1.57e-05	21.5	0.91025	2.45e-05	0.000166602	GO:0043231//intracellular membrane-bounded organelle	-	-	gi|326493776|dbj|BAJ85350.1|/2.24038e-163/predicted protein [Hordeum vulgare subsp. vulgare]

## Sheet: 177 0.5h speciclly down
	TPM-177CK	TPM-177-0.5	Log2 Ratio(177-0.5/177-CK)	P-Value	FDR	TPM-177-24	Log2 Ratio(177-24/177CK)	P-Value	FDR	GO component	GO function	GO process	blast nr
gnl|UG|Ta#S16199803	6.23	0.01	-9.28309	1.53e-11	2.33e-10	3.28	-0.925536	0.0235582	0.0727983	-	-	-	gi|242083012|ref|XP_002441931.1|/2.76686e-25/hypothetical protein SORBIDRAFT_08g005110 [Sorghum bicolor]
gnl|UG|Ta#S32518332	5.55	0.01	-9.11634	2.26e-10	3.09e-09	2.92	-0.926519	0.0320238	0.0924117	-	-	-	gi|326493750|dbj|BAJ85336.1|/4.99003e-06/predicted protein [Hordeum vulgare subsp. vulgare]
gnl|UG|Ta#S24513574	4.71	0.01	-8.87958	6.57e-09	7.69e-08	4.19	-0.168777	0.685886	0.77326	-	-	-	gi|184991891|emb|CAQ43070.2|/8.07278e-27/putative puroindoline b protein [Triticum macha]
gnl|UG|Ta#S52546322	4.54	0.01	-8.82655	1.29e-08	1.47e-07	2.19	-1.05176	0.0319096	0.0921544	-	-	-	gi|326503504|dbj|BAJ86258.1|/4.00752e-141/predicted protein [Hordeum vulgare subsp. vulgare]
gnl|UG|Ta#S18006651	4.54	0.01	-8.82655	1.29e-08	1.47e-07	2.37	-0.937805	0.0511666	0.129574	-	-	-	gi|326502640|dbj|BAJ98948.1|/1.15664e-34/predicted protein [Hordeum vulgare subsp. vulgare]
gnl|UG|Ta#S18008376	3.87	0.01	-8.59619	1.91e-07	1.86e-06	0.73	-2.40637	0.000396098	0.00209824	GO:0031090//organelle membrane;GO:0043231//intracellular membrane-bounded organelle;GO:0031224//intrinsic to membrane	GO:0042887	GO:0015840//urea transport;GO:0042044//fluid transport	gi|326496855|dbj|BAJ98454.1|/9.31285e-110/predicted protein [Hordeum vulgare subsp. vulgare]
gnl|UG|Ta#S32563882	3.87	0.01	-8.59619	1.91e-07	1.86e-06	0.73	-2.40637	0.000396098	0.00209763	-	-	-	gi|225600|prf||1307187A/9.24076e-18/ORF,upstream
gnl|UG|Ta#S52545159	3.53	0.01	-8.46352	7.34e-07	6.59e-06	0.55	-2.68216	0.000330782	0.00177264	GO:0009536//plastid	-	-	gi|326490323|dbj|BAJ84825.1|/1.54277e-83/predicted protein [Hordeum vulgare subsp. vulgare]
gnl|UG|Ta#S18011762	3.37	0.01	-8.3966	1.44e-06	1.24e-05	0.91	-1.88881	0.00471992	0.0187777	GO:0009534//chloroplast thylakoid;GO:0009532//plastid stroma	GO:0005515//protein binding	-	gi|326493500|dbj|BAJ85211.1|/1.57545e-65/predicted protein [Hordeum vulgare subsp. vulgare]
gnl|UG|Ta#S52545898	3.37	0.01	-8.3966	1.44e-06	1.24e-05	1.46	-1.20678	0.04112	0.110566	-	GO:0032550;GO:0019206//nucleoside kinase activity	GO:0009725//response to hormone stimulus;GO:0009174	gi|326498527|dbj|BAJ98691.1|/0/predicted protein [Hordeum vulgare subsp. vulgare]
gnl|UG|Ta#S50380073	3.2	0.01	-8.32193	2.82e-06	2.3e-05	0.55	-2.54057	0.000955416	0.00460159	GO:0043231//intracellular membrane-bounded organelle	-	-	gi|357162885|ref|XP_003579555.1|/2.47367e-66/PREDICTED: uncharacterized protein LOC100840877 [Brachypodium distachyon]
gnl|UG|Ta#S22389383	3.2	0.01	-8.32193	2.82e-06	2.3e-05	2.55	-0.327575	0.533028	0.645865	GO:0009523//photosystem II;GO:0009534//chloroplast thylakoid	-	GO:0006470//protein dephosphorylation;GO:0006996//organelle organization;GO:0042254//ribosome biogenesis;GO:0009765//photosynthesis, light harvesting	gi|326495336|dbj|BAJ85764.1|/1.14164e-55/predicted protein [Hordeum vulgare subsp. vulgare]
gnl|UG|Ta#S15902891	3.03	0.01	-8.24317	5.53e-06	4.3e-05	1.46	-1.05335	0.0827534	0.186796	GO:0043231//intracellular membrane-bounded organelle	GO:0016772//transferase activity, transferring phosphorus-containing groups	-	gi|357151543|ref|XP_003575824.1|/8.94472e-35/PREDICTED: probable LRR receptor-like serine/threonine-protein kinase At3g47570-like [Brachypodium distachyon]
gnl|UG|Ta#S17985882	3.03	0.01	-8.24317	5.53e-06	4.29e-05	1.46	-1.05335	0.0827534	0.186705	GO:0043234//protein complex;GO:0043231//intracellular membrane-bounded organelle;GO:0016020//membrane	-	GO:0009894	gi|125564551|gb|EAZ09931.1|/3.31827e-101/hypothetical protein OsI_32229 [Oryza sativa Indica Group]
gnl|UG|Ta#S12960919	2.86	0.01	-8.15987	1.09e-05	7.95e-05	1.28	-1.15987	0.0683372	0.165804	GO:0043231//intracellular membrane-bounded organelle	GO:0097159//organic cyclic compound binding	GO:0009756//carbohydrate mediated signaling;GO:0006464//cellular protein modification process;GO:0006402//mRNA catabolic process;GO:0009793//embryo development ending in seed dormancy	gi|326519701|dbj|BAK00223.1|/2.51831e-70/predicted protein [Hordeum vulgare subsp. vulgare]
gnl|UG|Ta#S17975283	2.69	0.01	-8.07146	2.13e-05	0.000147829	1.46	-0.881638	0.158794	0.293541	-	GO:0046914//transition metal ion binding;GO:0016491//oxidoreductase activity;GO:0046906//tetrapyrrole binding	GO:0044710	gi|326505052|dbj|BAK02913.1|/4.30334e-15/predicted protein [Hordeum vulgare subsp. vulgare]
gnl|UG|Ta#S52546957	2.69	0.01	-8.07146	2.13e-05	0.000147772	4.56	0.761428	0.0989144	0.216018	GO:0043234//protein complex	GO:0032550;GO:0052742	GO:0003006//developmental process involved in reproduction;GO:0048017//inositol lipid-mediated signaling;GO:0043647//inositol phosphate metabolic process;GO:0042743//hydrogen peroxide metabolic process;GO:0016192//vesicle-mediated transport;GO:0006970//response to osmotic stress;GO:0006486//protein glycosylation;GO:0009555//pollen development;GO:0006661//phosphatidylinositol biosynthetic process;…	gi|326510931|dbj|BAJ91813.1|/0/predicted protein [Hordeum vulgare subsp. vulgare]
gnl|UG|Ta#S52546316	2.69	0.01	-8.07146	2.13e-05	0.000147659	1.28	-1.07146	0.0972834	0.213114	GO:0043231//intracellular membrane-bounded organelle	GO:0001071//nucleic acid binding transcription factor activity;GO:0044212//transcription regulatory region DNA binding	GO:0006351//transcription, DNA-dependent	gi|326493642|dbj|BAJ85282.1|/7.94549e-96/predicted protein [Hordeum vulgare subsp. vulgare]
gnl|UG|Ta#S26024961	2.69	0.01	-8.07146	2.13e-05	0.000147603	1.64	-0.71391	0.240824	0.378767	GO:0009507//chloroplast	GO:0046872//metal ion binding	-	gi|326490283|dbj|BAJ84805.1|/2.79196e-96/predicted protein [Hordeum vulgare subsp. vulgare]
gnl|UG|Ta#S18006701	2.69	0.01	-8.07146	2.13e-05	0.000147546	0.36	-2.90154	0.00131647	0.00610881	-	-	GO:0006950//response to stress	gi|60100214|gb|AAX13276.1|/1.16509e-57/USP family protein [Triticum aestivum]
gnl|UG|Ta#S32573612	2.52	0.01	-7.97728	4.17e-05	0.000271436	0.55	-2.19592	0.00742816	0.0275292	GO:0043231//intracellular membrane-bounded organelle	-	-	gi|326518574|dbj|BAJ88316.1|/1.76053e-70/predicted protein [Hordeum vulgare subsp. vulgare]
gnl|UG|Ta#S37919153	2.52	0.01	-7.97728	4.17e-05	0.000271339	0.55	-2.19592	0.00742816	0.0275181	-	GO:0016407//acetyltransferase activity	-	gi|326532844|dbj|BAJ89267.1|/1.44965e-15/predicted protein [Hordeum vulgare subsp. vulgare]
gnl|UG|Ta#S17988989	2.52	0.01	-7.97728	4.17e-05	0.000271048	1.28	-0.97728	0.13672	0.273351	-	-	-	gi|357115220|ref|XP_003559389.1|/6.4026e-125/PREDICTED: uncharacterized protein LOC100839346 [Brachypodium distachyon]
gnl|UG|Ta#S22382052	2.52	0.01	-7.97728	4.17e-05	0.000270951	3.1	0.298844	0.563338	0.674686	-	-	-	gi|357140050|ref|XP_003571585.1|/1.66394e-17/PREDICTED: uncharacterized protein LOC100828400 [Brachypodium distachyon]
gnl|UG|Ta#S32554098	2.36	0.01	-7.88264	8.19e-05	0.000503315	0.73	-1.69282	0.0300026	0.0875397	GO:0005737//cytoplasm	GO:0016651//oxidoreductase activity, acting on NAD(P)H;GO:0015038//glutathione disulfide oxidoreductase activity;GO:0000166//nucleotide binding	GO:0044710;GO:0006091//generation of precursor metabolites and energy	gi|125541590|gb|EAY87985.1|/4.95605e-26/hypothetical protein OsI_09408 [Oryza sativa Indica Group]
gnl|UG|Ta#S52542456	2.36	0.01	-7.88264	8.19e-05	0.000502974	1.28	-0.882643	0.189488	0.339011	GO:0009532//plastid stroma	GO:0032550;GO:0004812//aminoacyl-tRNA ligase activity	GO:0006418//tRNA aminoacylation for protein translation;GO:0003006//developmental process involved in reproduction	gi|326496549|dbj|BAJ94736.1|/0/predicted protein [Hordeum vulgare subsp. vulgare]
gnl|UG|Ta#S17888774	2.36	0.01	-7.88264	8.19e-05	0.000502804	3.64	0.625152	0.210908	0.37021	-	-	-	gi|357164542|ref|XP_003580088.1|/7.60985e-97/PREDICTED: insulin-like growth factor-binding protein complex acid labile subunit-like [Brachypodium distachyon]
gnl|UG|Ta#S52544378	2.36	0.01	-7.88264	8.19e-05	0.000502464	1.28	-0.882643	0.189488	0.338945	GO:0043231//intracellular membrane-bounded organelle	GO:0052689	GO:0000904//cell morphogenesis involved in differentiation	gi|326517960|dbj|BAK07232.1|/0/predicted protein [Hordeum vulgare subsp. vulgare]
gnl|UG|Ta#S52547128	2.36	0.01	-7.88264	8.19e-05	0.000502294	1.82	-0.374848	0.54968	0.662596	-	GO:0046872//metal ion binding	-	gi|326487177|dbj|BAJ89573.1|/6.2437e-115/predicted protein [Hordeum vulgare subsp. vulgare]
gnl|UG|Ta#S26024520	2.36	0.01	-7.88264	8.19e-05	0.000502124	1.64	-0.525091	0.409814	0.529988	-	-	-	gi|63087730|emb|CAI93180.1|/7.03638e-11/glycosyltransferase [Triticum aestivum]
gnl|UG|Ta#S12985910	2.36	0.01	-7.88264	8.19e-05	0.000501785	3.28	0.474909	0.354596	0.472145	-	-	-	gi|357161823|ref|XP_003579214.1|/6.8274e-07/PREDICTED: uncharacterized protein LOC100844828, partial [Brachypodium distachyon]
gnl|UG|Ta#S52541591	2.36	0.01	-7.88264	8.19e-05	0.000501277	2.19	-0.107856	0.861034	0.914911	GO:0044444//cytoplasmic part	GO:0003824//catalytic activity	-	gi|326515782|dbj|BAK07137.1|/1.05762e-155/predicted protein [Hordeum vulgare subsp. vulgare]
gnl|UG|Ta#S32680413	2.36	0.01	-7.88264	8.19e-05	0.00050077	1.09	-1.11446	0.114548	0.235887	-	-	GO:0044237//cellular metabolic process	gi|326519965|dbj|BAK03907.1|/1.31993e-111/predicted protein [Hordeum vulgare subsp. vulgare]
gnl|UG|Ta#S17984308	2.19	0.01	-7.77479	0.000160558	0.000918074	0.01	-7.77479	0.00021087	0.001182	GO:0009532//plastid stroma	GO:0046914//transition metal ion binding;GO:0016787//hydrolase activity	GO:0008152//metabolic process	gi|357120578|ref|XP_003562003.1|/1.00153e-76/PREDICTED: omega-amidase NIT2-like [Brachypodium distachyon]
gnl|UG|Ta#S17984682	2.19	0.01	-7.77479	0.000160558	0.000917785	0.91	-1.26699	0.0925396	0.20413	-	-	-	gi|326509053|dbj|BAJ86919.1|/3.02701e-108/predicted protein [Hordeum vulgare subsp. vulgare]
gnl|UG|Ta#S13044327	2.19	0.01	-7.77479	0.000160558	0.000917496	0.36	-2.60486	0.00673108	0.0252766	GO:0043231//intracellular membrane-bounded organelle	GO:0046906//tetrapyrrole binding;GO:0016209//antioxidant activity;GO:0043169//cation binding;GO:0003824//catalytic activity	GO:0042743//hydrogen peroxide metabolic process;GO:0006950//response to stress;GO:0044710	gi|414866952|tpg|DAA45509.1|/9.39505e-106/TPA: putative class III secretory plant peroxidase family protein [Zea mays]
gnl|UG|Ta#S26021827	2.19	0.01	-7.77479	0.000160558	0.000917207	1.28	-0.774787	0.258688	0.403007	GO:0044464//cell part	-	GO:0008152//metabolic process	gi|326527855|dbj|BAK08163.1|/6.45267e-20/predicted protein [Hordeum vulgare subsp. vulgare]
gnl|UG|Ta#S52543558	2.19	0.01	-7.77479	0.000160558	0.00091663	0.55	-1.99343	0.019798	0.0640157	-	-	-	gi|77552439|gb|ABA95236.1|/3.98523e-63/AT hook motif-containing protein, putative, expressed [Oryza sativa Japonica Group]
gnl|UG|Ta#S52547130	2.19	0.01	-7.77479	0.000160558	0.000916342	0.73	-1.58496	0.0464596	0.123037	-	-	-	gi|326522286|dbj|BAK07605.1|/1.11607e-58/predicted protein [Hordeum vulgare subsp. vulgare]
gnl|UG|Ta#S52541397	2.19	0.01	-7.77479	0.000160558	0.000915766	0.01	-7.77479	0.00021087	0.00117734	GO:0016020//membrane;GO:0044464//cell part	GO:0036094//small molecule binding	GO:0006950//response to stress;GO:0010038//response to metal ion	gi|326503802|dbj|BAK02687.1|/9.98177e-140/predicted protein [Hordeum vulgare subsp. vulgare]
gnl|UG|Ta#S52541622	2.19	0.01	-7.77479	0.000160558	0.000915478	3.64	0.733008	0.151282	0.281349	-	-	-	gi|326490255|dbj|BAJ84791.1|/3.27727e-15/predicted protein [Hordeum vulgare subsp. vulgare]
gnl|UG|Ta#S17986691	2.19	0.01	-7.77479	0.000160558	0.000915191	0.36	-2.60486	0.00673108	0.0252457	GO:0009536//plastid	-	-	gi|326496505|dbj|BAJ94714.1|/1.00912e-89/predicted protein [Hordeum vulgare subsp. vulgare]
gnl|UG|Ta#S37775199	2.19	0.01	-7.77479	0.000160558	0.000914903	0.36	-2.60486	0.00673108	0.0252354	-	-	-	gi|357119753|ref|XP_003561598.1|/5.56683e-09/PREDICTED: uncharacterized protein LOC100840181 [Brachypodium distachyon]
gnl|UG|Ta#S32656859	2.19	0.01	-7.77479	0.000160558	0.000914616	1.28	-0.774787	0.258688	0.40253	GO:0005856//cytoskeleton	GO:0008092//cytoskeletal protein binding	GO:0008154//actin polymerization or depolymerization	gi|326533636|dbj|BAK05349.1|/5.14634e-73/predicted protein [Hordeum vulgare subsp. vulgare]
gnl|UG|Ta#S32507121	7.57	0.35	-4.43487	1.98e-11	2.96e-10	4.37	-0.79266	0.0281826	0.0830056	-	-	-	gi|326488359|dbj|BAJ93848.1|/6.20804e-87/predicted protein [Hordeum vulgare subsp. vulgare]
gnl|UG|Ta#S17885619	7.07	0.53	-3.73765	1.01e-09	1.29e-08	4.01	-0.818108	0.0293942	0.0859963	-	-	GO:0016070//RNA metabolic process	gi|326504188|dbj|BAJ90926.1|/8.42506e-144/predicted protein [Hordeum vulgare subsp. vulgare]
gnl|UG|Ta#S52546868	18	1.4	-3.6845	1.17e-22	4.54e-21	10.2	-0.819428	0.000452428	0.00234732	GO:0043231//intracellular membrane-bounded organelle	GO:0008194//UDP-glycosyltransferase activity	-	gi|326492982|dbj|BAJ84952.1|/1.59569e-162/predicted protein [Hordeum vulgare subsp. vulgare]
gnl|UG|Ta#S26029051	6.56	0.53	-3.62963	6.25e-09	7.32e-08	4.19	-0.646746	0.087509	0.194221	-	GO:0003676//nucleic acid binding	GO:0014070//response to organic cyclic compound	gi|354720425|gb|AER38255.1|/3.1472e-86/MYB13-1 [Triticum aestivum]
gnl|UG|Ta#S17890829	4.21	0.35	-3.58839	4.86e-06	3.84e-05	1.09	-1.94949	0.00118184	0.00557115	-	-	GO:0006351//transcription, DNA-dependent	gi|326489853|dbj|BAJ94000.1|/8.48972e-129/predicted protein [Hordeum vulgare subsp. vulgare]
gnl|UG|Ta#S17986964	4.21	0.35	-3.58839	4.86e-06	3.84e-05	4.37	0.053813	0.887182	0.932415	GO:0043231//intracellular membrane-bounded organelle	-	-	gi|357118039|ref|XP_003560767.1|/5.25665e-109/PREDICTED: uncharacterized protein LOC100836408 [Brachypodium distachyon]
gnl|UG|Ta#S16192188	4.21	0.35	-3.58839	4.86e-06	3.83e-05	5.83	0.469676	0.2212	0.386177	-	-	-	gi|357130774|ref|XP_003567021.1|/6.81567e-59/PREDICTED: uncharacterized protein LOC100841124 [Brachypodium distachyon]
gnl|UG|Ta#S37808594	4.21	0.35	-3.58839	4.86e-06	3.83e-05	3.83	-0.136476	0.757748	0.839773	-	-	-	gi|414880646|tpg|DAA57777.1|/7.24261e-19/TPA: hypothetical protein ZEAMMB73_408978 [Zea mays]
gnl|UG|Ta#S53250044	8.24	0.7	-3.55722	9.37e-11	1.32e-09	6.01	-0.455279	0.162326	0.298036	GO:0043231//intracellular membrane-bounded organelle	-	GO:0006605//protein targeting;GO:0006351//transcription, DNA-dependent	gi|326514212|dbj|BAJ92256.1|/1.38746e-60/predicted protein [Hordeum vulgare subsp. vulgare]
gnl|UG|Ta#S16057971	7.4	0.7	-3.4021	1.84e-09	2.28e-08	2.55	-1.53703	0.000221526	0.00123124	GO:0005576//extracellular region;GO:0016020//membrane;GO:0030312//external encapsulating structure	GO:0016616//oxidoreductase activity, acting on the CH-OH group of donors, NAD or NADP as acceptor;GO:0000166//nucleotide binding	GO:0044699;GO:0032502//developmental process;GO:0006950//response to stress;GO:0044710	gi|326521468|dbj|BAK00310.1|/2.36442e-57/predicted protein [Hordeum vulgare subsp. vulgare]
gnl|UG|Ta#S32494343	5.55	0.53	-3.38842	2.27e-07	2.19e-06	2.55	-1.12199	0.0123501	0.041937	-	-	-	gi|326513218|dbj|BAK06849.1|/1.02849e-34/predicted protein [Hordeum vulgare subsp. vulgare]
gnl|UG|Ta#S52544254	114.42	11.03	-3.37483	1.15e-126	1.01e-124	67.6	-0.759244	9.15e-17	2.26e-15	-	GO:0016772//transferase activity, transferring phosphorus-containing groups	GO:0006796//phosphate-containing compound metabolic process	gi|326501402|dbj|BAK02490.1|/0/predicted protein [Hordeum vulgare subsp. vulgare]
gnl|UG|Ta#S13019466	3.53	0.35	-3.33424	5.32e-05	0.000337832	1.46	-1.2737	0.028528	0.0839289	-	-	GO:0051234//establishment of localization	gi|326514600|dbj|BAJ96287.1|/4.62751e-79/predicted protein [Hordeum vulgare subsp. vulgare]
gnl|UG|Ta#S52544105	3.37	0.35	-3.26732	9.61e-05	0.000580201	1.82	-0.88881	0.112818	0.233134	GO:0031231//intrinsic to peroxisomal membrane	GO:0005515//protein binding	GO:0006007//glucose catabolic process;GO:0007031//peroxisome organization	gi|326499045|dbj|BAK06013.1|/1.49878e-97/predicted protein [Hordeum vulgare subsp. vulgare]
gnl|UG|Ta#S17883376	3.37	0.35	-3.26732	9.61e-05	0.000580008	1.64	-1.03905	0.0705012	0.170135	-	-	-	gi|326520557|dbj|BAK07537.1|/1.37966e-06/predicted protein [Hordeum vulgare subsp. vulgare]
gnl|UG|Ta#S52545019	3.37	0.35	-3.26732	9.61e-05	0.000579816	2.37	-0.507862	0.3327	0.451381	GO:0043231//intracellular membrane-bounded organelle	-	-	gi|326489571|dbj|BAK01766.1|/3.61733e-51/predicted protein [Hordeum vulgare subsp. vulgare]
gnl|UG|Ta#S13130005	11.27	1.23	-3.19576	3.86e-13	7.11e-12	9.66	-0.222392	0.40381	0.523327	-	-	GO:0009628//response to abiotic stimulus;GO:0042221//response to chemical stimulus;GO:0009791//post-embryonic development	gi|357147129|ref|XP_003574231.1|/3.12153e-21/PREDICTED: probable glutathione S-transferase GSTU6-like [Brachypodium distachyon]
gnl|UG|Ta#S13247494	3.2	0.35	-3.19265	0.000172793	0.000977562	1.64	-0.964376	0.0976322	0.213471	GO:0009526//plastid envelope	-	-	gi|326495278|dbj|BAJ85735.1|/2.81375e-32/predicted protein [Hordeum vulgare subsp. vulgare]
gnl|UG|Ta#S16058502	3.2	0.35	-3.19265	0.000172793	0.000976345	2.92	-0.132104	0.795932	0.866902	GO:0042579//microbody;GO:0009536//plastid	GO:0016405//CoA-ligase activity	GO:0042374	gi|326487970|dbj|BAJ89824.1|/0/predicted protein [Hordeum vulgare subsp. vulgare]
gnl|UG|Ta#S52544472	347.97	39.04	-3.15594	0	0	243.63	-0.514271	1.07e-24	3.42e-23	GO:0043231//intracellular membrane-bounded organelle	GO:0046906//tetrapyrrole binding;GO:0016209//antioxidant activity;GO:0043169//cation binding;GO:0003824//catalytic activity	GO:0006950//response to stress;GO:0044710	gi|357122846|ref|XP_003563125.1|/7.65876e-136/PREDICTED: peroxidase N-like [Brachypodium distachyon]
gnl|UG|Ta#S22367995	6.23	0.7	-3.15381	1.1e-07	1.11e-06	3.46	-0.84846	0.0355658	0.10094	-	GO:0036094//small molecule binding;GO:0097159//organic cyclic compound binding	-	gi|357162827|ref|XP_003579536.1|/3.07154e-64/PREDICTED: uncharacterized protein LOC100834153 [Brachypodium distachyon]
gnl|UG|Ta#S52541807	4.54	0.53	-3.09863	7.61e-06	5.75e-05	5.28	0.217846	0.570982	0.681049	-	-	-	gi|326502118|dbj|BAK06551.1|/2.94602e-94/predicted protein [Hordeum vulgare subsp. vulgare]
gnl|UG|Ta#S26025745	4.37	0.53	-3.04357	1.35e-05	9.75e-05	3.83	-0.190289	0.657064	0.75515	-	-	GO:0012501//programmed cell death;GO:0051707//response to other organism;GO:0031323//regulation of cellular metabolic process;GO:0071310//cellular response to organic substance;GO:0045087//innate immune response;GO:1901700;GO:0007165//signal transduction	gi|170780162|gb|ACB37311.1|/5.88517e-69/LSD1-like protein [Hordeum vulgare subsp. vulgare]
gnl|UG|Ta#S17984954	4.37	0.53	-3.04357	1.35e-05	9.74e-05	2.73	-0.678732	0.148245	0.276652	GO:0043231//intracellular membrane-bounded organelle	GO:0001071//nucleic acid binding transcription factor activity;GO:0003677//DNA binding;GO:0005515//protein binding	GO:0009648//photoperiodism;GO:0010243//response to organic nitrogen;GO:0009908//flower development;GO:0006351//transcription, DNA-dependent;GO:0006984//ER-nucleus signaling pathway	gi|326527361|dbj|BAK04622.1|/2.34473e-53/predicted protein [Hordeum vulgare subsp. vulgare]
gnl|UG|Ta#S52541386	7.24	0.88	-3.04041	1.63e-08	1.84e-07	2.92	-1.31002	0.00119461	0.00562416	-	-	GO:0008152//metabolic process	gi|326496457|dbj|BAJ94690.1|/5.65469e-151/predicted protein [Hordeum vulgare subsp. vulgare]
gnl|UG|Ta#S16203410	25.58	3.33	-2.94142	4.58e-26	2e-24	24.24	-0.0776266	0.652908	0.751312	-	-	-	gi|55792398|gb|AAV65310.1|/3.42826e-63/universal stress protein [Hordeum vulgare subsp. vulgare]
gnl|UG|Ta#S17888095	9.25	1.23	-2.9108	3.57e-10	4.77e-09	4.74	-0.964566	0.0040203	0.0163332	GO:0009536//plastid	GO:0036094//small molecule binding	-	gi|326488323|dbj|BAJ93830.1|/3.89445e-154/predicted protein [Hordeum vulgare subsp. vulgare]
gnl|UG|Ta#S13002592	5.22	0.7	-2.89862	3.37e-06	2.73e-05	3.28	-0.670354	0.117665	0.241307	-	-	-	gi|326523601|dbj|BAJ92971.1|/7.64771e-08/predicted protein [Hordeum vulgare subsp. vulgare]
gnl|UG|Ta#S26024384	6.56	0.88	-2.89812	1.57e-07	1.55e-06	2.37	-1.46881	0.000781626	0.00383787	GO:0009536//plastid	-	-	gi|357135352|ref|XP_003569274.1|/2.66571e-53/PREDICTED: uncharacterized protein LOC100826971 [Brachypodium distachyon]
gnl|UG|Ta#S16058379	5.05	0.7	-2.85086	5.9e-06	4.55e-05	3.28	-0.622588	0.149482	0.278312	-	-	-	gi|357120258|ref|XP_003561845.1|/3.76768e-117/PREDICTED: nuclear transcription factor Y subunit A-10-like isoform 1 [Brachypodium distachyon]
gnl|UG|Ta#S22387698	6.23	0.88	-2.82366	4.79e-07	4.41e-06	3.28	-0.925536	0.0235582	0.0727861	GO:0009523//photosystem II;GO:0009507//chloroplast	-	-	gi|326489825|dbj|BAJ93986.1|/3.91478e-59/predicted protein [Hordeum vulgare subsp. vulgare]
gnl|UG|Ta#S52543126	20.02	2.98	-2.74806	2.11e-19	7.22e-18	14.4	-0.475373	0.022392	0.06958	GO:0042579//microbody	GO:0043168;GO:0016616//oxidoreductase activity, acting on the CH-OH group of donors, NAD or NADP as acceptor;GO:0036094//small molecule binding;GO:0048037//cofactor binding	GO:0016192//vesicle-mediated transport;GO:0032787//monocarboxylic acid metabolic process;GO:0016044//cellular membrane organization;GO:0042221//response to chemical stimulus;GO:0043094	gi|326500050|dbj|BAJ90860.1|/1.82361e-156/predicted protein [Hordeum vulgare subsp. vulgare]
gnl|UG|Ta#S13049510	16.15	2.45	-2.72068	9.58e-16	2.72e-14	21.87	0.437419	0.026599	0.0793059	GO:0043231//intracellular membrane-bounded organelle	GO:0016881//acid-amino acid ligase activity	GO:0009725//response to hormone stimulus;GO:0009314//response to radiation;GO:0046903//secretion	gi|326508166|dbj|BAJ99350.1|/1.01114e-56/predicted protein [Hordeum vulgare subsp. vulgare]
gnl|UG|Ta#S18006535	5.72	0.88	-2.70044	2.5e-06	2.07e-05	3.28	-0.802319	0.0545348	0.136174	-	GO:0016879//ligase activity, forming carbon-nitrogen bonds	GO:0009725//response to hormone stimulus;GO:0007275//multicellular organismal development	gi|326528957|dbj|BAJ97500.1|/3.76278e-100/predicted protein [Hordeum vulgare subsp. vulgare]
gnl|UG|Ta#S37823224	5.72	0.88	-2.70044	2.5e-06	2.07e-05	6.38	0.157541	0.64993	0.748399	GO:0043231//intracellular membrane-bounded organelle	-	GO:0009873//ethylene mediated signaling pathway	gi|357136159|ref|XP_003569673.1|/4.5725e-117/PREDICTED: transmembrane protein 222-like [Brachypodium distachyon]
gnl|UG|Ta#S32678136	11.27	1.75	-2.68706	3.03e-11	4.45e-10	5.83	-0.95092	0.00169134	0.0076067	-	-	-	gi|326496783|dbj|BAJ98418.1|/5.38142e-69/predicted protein [Hordeum vulgare subsp. vulgare]
gnl|UG|Ta#S32630941	145.88	23.11	-2.65819	3.99e-127	3.53e-125	131.93	-0.145009	0.0457048	0.121317	GO:0030312//external encapsulating structure	GO:0004553//hydrolase activity, hydrolyzing O-glycosyl compounds	GO:0044238//primary metabolic process	gi|326490848|dbj|BAJ90091.1|/5.18621e-53/predicted protein [Hordeum vulgare subsp. vulgare]
gnl|UG|Ta#S50378495	30.62	4.9	-2.64362	8.96e-28	4.05e-26	19.68	-0.637744	0.000228862	0.00126589	GO:0043231//intracellular membrane-bounded organelle	-	-	gi|326533954|dbj|BAJ93750.1|/1.23576e-64/predicted protein [Hordeum vulgare subsp. vulgare]
gnl|UG|Ta#S52541876	21.54	3.5	-2.62159	8.78e-20	3.06e-18	17.68	-0.2849	0.14257	0.282106	-	GO:0046914//transition metal ion binding	-	gi|6996144|emb|CAB75506.1|/0/VIP2 protein [Avena fatua]
gnl|UG|Ta#S18010088	5.38	0.88	-2.61203	7.4e-06	5.61e-05	2.19	-1.29668	0.00569798	0.021707	-	-	-	gi|63087730|emb|CAI93180.1|/9.47149e-07/glycosyltransferase [Triticum aestivum]
gnl|UG|Ta#S18006540	5.38	0.88	-2.61203	7.4e-06	5.61e-05	1.64	-1.71391	0.000701894	0.00350909	GO:0009536//plastid	GO:0043169//cation binding;GO:0051536//iron-sulfur cluster binding	GO:0016192//vesicle-mediated transport;GO:0006091//generation of precursor metabolites and energy	gi|19569591|gb|AAL92109.1|AF486634_1/1.05735e-79/ferredoxin precursor [Triticum aestivum]
gnl|UG|Ta#S50388459	6.39	1.05	-2.60543	1.04e-06	9.13e-06	2.37	-1.43093	0.00114765	0.00542806	-	-	-	gi|357146516|ref|XP_003574020.1|/2.9093e-122/PREDICTED: WD repeat-containing protein 26-like [Brachypodium distachyon]
gnl|UG|Ta#S32541616	29.78	4.9	-2.60349	1.27e-26	5.64e-25	16.95	-0.813058	7.02e-06	5.26e-05	-	-	-	gi|326497559|dbj|BAK05869.1|/6.99969e-16/predicted protein [Hordeum vulgare subsp. vulgare]
gnl|UG|Ta#S37903323	4.21	0.7	-2.58839	9.19e-05	0.000558378	5.28	0.326718	0.403456	0.522979	-	-	-	gi|125585664|gb|EAZ26328.1|/9.14727e-27/hypothetical protein OsJ_10208 [Oryza sativa Japonica Group]
gnl|UG|Ta#S22366111	7.24	1.23	-2.55733	2.51e-07	2.41e-06	4.92	-0.557331	0.116512	0.239156	GO:0043231//intracellular membrane-bounded organelle;GO:0016020//membrane	-	GO:0051234//establishment of localization;GO:0009314//response to radiation;GO:0006972//hyperosmotic response	gi|77744851|gb|ABB02379.1|/6.99583e-85/temperature-induced lipocalin-2 [Triticum aestivum]
gnl|UG|Ta#S26028149	8.24	1.4	-2.55722	3.59e-08	3.88e-07	4.56	-0.853611	0.0142903	0.0478805	-	GO:0003824//catalytic activity;GO:0005488//binding	GO:0008152//metabolic process	gi|413954772|gb|AFW87421.1|/4.14076e-20/hypothetical protein ZEAMMB73_660708 [Zea mays]
gnl|UG|Ta#S16058409	11.27	1.93	-2.54581	1.09e-10	1.52e-09	6.92	-0.703644	0.015334	0.0511357	GO:0009532//plastid stroma;GO:0009941//chloroplast envelope	GO:0032550;GO:0051003	GO:0006779//porphyrin-containing compound biosynthetic process	gi|14861035|gb|AAK72401.1|/0/Mg-chelatase subunit XANTHA-F [Hordeum vulgare subsp. vulgare]
gnl|UG|Ta#S16058375	4.04	0.7	-2.52893	0.000157242	0.000901954	1.28	-1.65821	0.00431208	0.0174225	GO:0016020//membrane	GO:0004672//protein kinase activity;GO:0032550	GO:0006796//phosphate-containing compound metabolic process;GO:0007275//multicellular organismal development;GO:0006464//cellular protein modification process	gi|297727333|ref|NP_001176030.1|/9.74295e-114/Os10g0155733 [Oryza sativa Japonica Group]
gnl|UG|Ta#S32698978	4.04	0.7	-2.52893	0.000157242	0.000901669	2.37	-0.769468	0.121639	0.248185	GO:0043231//intracellular membrane-bounded organelle;GO:0016020//membrane	GO:0035251//UDP-glucosyltransferase activity	GO:0006950//response to stress;GO:0005984//disaccharide metabolic process;GO:0010038//response to metal ion	gi|88687741|dbj|BAE79815.1|/1.40408e-84/sucrose synthase [Lolium perenne]
gnl|UG|Ta#S12923278	12.11	2.1	-2.52774	2.68e-11	3.95e-10	7.29	-0.732208	0.00911694	0.0329714	GO:0031224//intrinsic to membrane;GO:0009536//plastid	-	GO:0015698//inorganic anion transport;GO:0044763;GO:0010035//response to inorganic substance;GO:0009628//response to abiotic stimulus;GO:0048528//post-embryonic root development	gi|13345827|gb|AAK19519.1|AF332214_1/0/high affinity nitrate transporter [Triticum aestivum]
gnl|UG|Ta#S18009111	7.07	1.23	-2.52305	4.27e-07	3.97e-06	2.92	-1.27574	0.00170591	0.00766097	GO:0031224//intrinsic to membrane	-	GO:0044765	gi|283806414|dbj|BAI66439.1|/3.21672e-68/tonoplast intrinsic protein [Hordeum vulgare subsp. vulgare]
gnl|UG|Ta#S22385281	72.52	12.78	-2.50449	5.21e-60	3.6e-58	45.19	-0.682375	1.65e-09	1.94e-08	GO:0031224//intrinsic to membrane;GO:0009526//plastid envelope;GO:0009534//chloroplast thylakoid;GO:0034357	GO:0043169//cation binding;GO:0015078//hydrogen ion transmembrane transporter activity;GO:0051536//iron-sulfur cluster binding;GO:0009055//electron carrier activity;GO:0052880	GO:0006952//defense response;GO:1990066;GO:0044710;GO:0006091//generation of precursor metabolites and energy	gi|326518434|dbj|BAJ88246.1|/3.01747e-87/predicted protein [Hordeum vulgare subsp. vulgare]
gnl|UG|Ta#S13219750	25.74	4.55	-2.50007	3.09e-22	1.18e-20	38.45	0.578972	0.00014356	0.000831285	GO:0044444//cytoplasmic part	GO:0016412//serine O-acyltransferase activity	GO:0006563//L-serine metabolic process	gi|357132828|ref|XP_003568030.1|/3.30997e-35/PREDICTED: probable serine acetyltransferase 5-like isoform 1 [Brachypodium distachyon]
gnl|UG|Ta#S52543140	5.89	1.05	-2.48788	5.11e-06	4.01e-05	1.64	-1.84457	0.000190582	0.00107581	-	-	-	gi|326491205|dbj|BAK05702.1|/0/predicted protein [Hordeum vulgare subsp. vulgare]
gnl|UG|Ta#S37748705	7.74	1.4	-2.46691	1.74e-07	1.71e-06	10.57	0.44957	0.114043	0.235189	GO:0043231//intracellular membrane-bounded organelle	GO:0016746//transferase activity, transferring acyl groups	GO:0009314//response to radiation;GO:0006950//response to stress;GO:0006631//fatty acid metabolic process	gi|357112027|ref|XP_003557811.1|/4.20983e-56/PREDICTED: 3-ketoacyl-CoA synthase 12-like [Brachypodium distachyon]
gnl|UG|Ta#S16207761	169.95	30.98	-2.4557	3.34e-135	2.99e-133	111.88	-0.603158	1.27e-16	3.11e-15	-	-	-	gi|357156236|ref|XP_003577387.1|/4.08115e-31/PREDICTED: uncharacterized protein LOC100843909 [Brachypodium distachyon]
gnl|UG|Ta#S37828311	10.43	1.93	-2.43407	1.48e-09	1.85e-08	5.28	-0.982129	0.00195157	0.00864607	-	-	-	gi|357121424|ref|XP_003562420.1|/2.44713e-28/PREDICTED: uncharacterized protein LOC100846376 [Brachypodium distachyon]
gnl|UG|Ta#S50379983	4.71	0.88	-2.42015	6.2e-05	0.000390121	5.1	0.11477	0.762602	0.844237	GO:0043231//intracellular membrane-bounded organelle	GO:0003677//DNA binding;GO:0046983//protein dimerization activity	GO:0006351//transcription, DNA-dependent	gi|357131642|ref|XP_003567445.1|/2.25552e-14/PREDICTED: nuclear transcription factor Y subunit B-5-like [Brachypodium distachyon]
gnl|UG|Ta#S16058153	21.71	4.2	-2.3699	6.56e-18	2.08e-16	20.59	-0.0764159	0.685344	0.772886	GO:0043231//intracellular membrane-bounded organelle	GO:0046914//transition metal ion binding;GO:0003676//nucleic acid binding	-	gi|326492846|dbj|BAJ90279.1|/9.98405e-119/predicted protein [Hordeum vulgare subsp. vulgare]
gnl|UG|Ta#S16191678	8.08	1.58	-2.35443	1.97e-07	1.92e-06	4.19	-0.947405	0.0083307	0.0303727	-	GO:0046914//transition metal ion binding	-	gi|326502732|dbj|BAJ98994.1|/2.46447e-135/predicted protein [Hordeum vulgare subsp. vulgare]
gnl|UG|Ta#S52544001	6.23	1.23	-2.34057	5.76e-06	4.45e-05	5.1	-0.288735	0.433088	0.549926	-	GO:0003677//DNA binding	-	gi|326487276|dbj|BAJ89622.1|/0/predicted protein [Hordeum vulgare subsp. vulgare]
gnl|UG|Ta#S52546803	9.76	1.93	-2.33828	1.15e-08	1.31e-07	10.57	0.115022	0.66589	0.761301	-	-	-	gi|326487330|dbj|BAJ89649.1|/2.21749e-104/predicted protein [Hordeum vulgare subsp. vulgare]
gnl|UG|Ta#S37828739	7.07	1.4	-2.33628	1.37e-06	1.18e-05	2.37	-1.57682	0.000239262	0.00131709	-	GO:0046914//transition metal ion binding	-	gi|357160899|ref|XP_003578912.1|/1.64785e-50/PREDICTED: RING-H2 finger protein ATL11-like [Brachypodium distachyon]
gnl|UG|Ta#S52541381	30.79	6.13	-2.3285	2.42e-24	1e-22	20.23	-0.605966	0.000413502	0.00216243	-	-	-	gi|326528101|dbj|BAJ89102.1|/2.04152e-104/predicted protein [Hordeum vulgare subsp. vulgare]
gnl|UG|Ta#S52545862	8.75	1.75	-2.32193	7.89e-08	8.12e-07	5.28	-0.728745	0.028141	0.0829229	-	-	-	gi|115471349|ref|NP_001059273.1|/1.47745e-63/Os07g0242600 [Oryza sativa Japonica Group]
gnl|UG|Ta#S52896604	5.22	1.05	-2.31366	4.07e-05	0.000266016	11.48	1.137	0.000216922	0.00120747	GO:0043231//intracellular membrane-bounded organelle	-	-	gi|326528501|dbj|BAJ93432.1|/7.78599e-49/predicted protein [Hordeum vulgare subsp. vulgare]
gnl|UG|Ta#S16209519	5.22	1.05	-2.31366	4.07e-05	0.000265921	2.92	-0.838081	0.056843	0.141191	GO:0009534//chloroplast thylakoid	GO:0001071//nucleic acid binding transcription factor activity;GO:0046906//tetrapyrrole binding;GO:0005515//protein binding;GO:0003676//nucleic acid binding	GO:0048437//floral organ development;GO:0010467//gene expression;GO:0009888//tissue development;GO:0042254//ribosome biogenesis;GO:0009639//response to red or far red light;GO:0006996//organelle organization;GO:0009767//photosynthetic electron transport chain;GO:0034285;GO:0006090//pyruvate metabolic process;GO:0006779//porphyrin-containing compound biosynthetic process;GO:0000904//cell morphogen…	gi|326506756|dbj|BAJ91419.1|/1.41202e-31/predicted protein [Hordeum vulgare subsp. vulgare]
gnl|UG|Ta#S52543143	5.22	1.05	-2.31366	4.07e-05	0.000265825	4.92	-0.0853915	0.831238	0.893671	GO:0043231//intracellular membrane-bounded organelle	-	-	gi|357117409|ref|XP_003560461.1|/0/PREDICTED: uncharacterized protein LOC100829655 [Brachypodium distachyon]
gnl|UG|Ta#S17988648	9.59	1.93	-2.31293	1.9e-08	2.12e-07	11.3	0.23672	0.371616	0.491607	GO:0005856//cytoskeleton	GO:0008092//cytoskeletal protein binding	GO:0008154//actin polymerization or depolymerization	gi|326505768|dbj|BAJ91123.1|/1.23283e-70/predicted protein [Hordeum vulgare subsp. vulgare]
gnl|UG|Ta#S17989212	4.37	0.88	-2.31206	0.000174977	0.000987764	2.73	-0.678732	0.148245	0.276848	-	GO:0005488//binding	GO:0009987//cellular process;GO:0009628//response to abiotic stimulus;GO:0009791//post-embryonic development;GO:0048608//reproductive structure development	gi|326522777|dbj|BAJ88434.1|/1.96535e-20/predicted protein [Hordeum vulgare subsp. vulgare]
gnl|UG|Ta#S32535406	4.37	0.88	-2.31206	0.000174977	0.000987457	2.55	-0.777136	0.103243	0.224247	GO:0031224//intrinsic to membrane;GO:0012505//endomembrane system;GO:0009534//chloroplast thylakoid;GO:0009526//plastid envelope	GO:0010354;GO:0005215//transporter activity;GO:0005488//binding	GO:0009908//flower development;GO:0016109;GO:0018130;GO:0022622//root system development;GO:0009943//adaxial/abaxial axis specification;GO:0009887//organ morphogenesis;GO:0006405//RNA export from nucleus;GO:0045426//quinone cofactor biosynthetic process	gi|326487518|dbj|BAJ89743.1|/3.60938e-119/predicted protein [Hordeum vulgare subsp. vulgare]
gnl|UG|Ta#S52545564	4.37	0.88	-2.31206	0.000174977	0.00098715	2.19	-0.996702	0.0439474	0.117057	GO:0031976	-	GO:0006007//glucose catabolic process;GO:0005984//disaccharide metabolic process;GO:0005982//starch metabolic process;GO:0006090//pyruvate metabolic process;GO:0044093;GO:0016109	gi|326498473|dbj|BAJ98664.1|/0/predicted protein [Hordeum vulgare subsp. vulgare]
gnl|UG|Ta#S16058087	53	10.68	-2.31108	1.94e-40	1.14e-38	46.47	-0.189693	0.118335	0.242493	-	GO:0004871//signal transducer activity;GO:0004673//protein histidine kinase activity;GO:0032550	GO:0006796//phosphate-containing compound metabolic process;GO:0007154//cell communication	gi|326493498|dbj|BAJ85210.1|/0/predicted protein [Hordeum vulgare subsp. vulgare]
gnl|UG|Ta#S37810614	216.22	43.59	-2.31043	1.18e-159	1.09e-157	122.09	-0.824555	1.18e-34	4.73e-33	GO:0030312//external encapsulating structure	GO:0004553//hydrolase activity, hydrolyzing O-glycosyl compounds	GO:0044238//primary metabolic process	gi|326490848|dbj|BAJ90091.1|/2.25852e-34/predicted protein [Hordeum vulgare subsp. vulgare]
gnl|UG|Ta#S22385024	6.9	1.4	-2.30117	2.28e-06	1.89e-05	13.12	0.927099	0.000827052	0.00404151	GO:0009536//plastid	-	-	gi|326505938|dbj|BAJ91208.1|/8.61642e-35/predicted protein [Hordeum vulgare subsp. vulgare]
gnl|UG|Ta#S37805752	8.58	1.75	-2.29362	1.31e-07	1.31e-06	4.37	-0.973344	0.00537826	0.0211139	-	GO:0005488//binding	-	gi|326515872|dbj|BAJ96327.1|/6.99274e-89/predicted protein [Hordeum vulgare subsp. vulgare]
gnl|UG|Ta#S26019588	8.58	1.75	-2.29362	1.31e-07	1.31e-06	7.11	-0.271128	0.379794	0.500985	-	-	-	gi|357167643|ref|XP_003581263.1|/1.07245e-22/PREDICTED: auxin response factor 9-like [Brachypodium distachyon]
gnl|UG|Ta#S16237014	9.42	1.93	-2.28713	3.15e-08	3.43e-07	5.1	-0.88523	0.006976	0.0260634	-	-	-	gi|357140332|ref|XP_003571723.1|/6.38116e-26/PREDICTED: uncharacterized protein At1g10890-like [Brachypodium distachyon]
gnl|UG|Ta#S52545543	11.11	2.28	-2.28475	1.85e-09	2.29e-08	6.92	-0.683015	0.0192542	0.0628647	GO:0009536//plastid	GO:0016859//cis-trans isomerase activity;GO:0016627//oxidoreductase activity, acting on the CH-CH group of donors	GO:0016109;GO:0009657//plastid organization	gi|357120162|ref|XP_003561798.1|/0/PREDICTED: prolycopene isomerase, chloroplastic-like [Brachypodium distachyon]
gnl|UG|Ta#S17972266	5.05	1.05	-2.26589	6.77e-05	0.000423797	1.46	-1.79032	0.000730712	0.00364327	GO:0015934//large ribosomal subunit;GO:0016020//membrane;GO:0030312//external encapsulating structure;GO:0031981//nuclear lumen	GO:0005198//structural molecule activity	GO:0010467//gene expression	gi|33526886|gb|AAQ21397.1|/7.41729e-42/ribosomal protein L3 [Triticum aestivum]
gnl|UG|Ta#S12988146	5.05	1.05	-2.26589	6.77e-05	0.000423651	1.82	-1.47234	0.00335066	0.0138729	GO:0043231//intracellular membrane-bounded organelle;GO:0005576//extracellular region	GO:0016616//oxidoreductase activity, acting on the CH-OH group of donors, NAD or NADP as acceptor;GO:0016645//oxidoreductase activity, acting on the CH-NH group of donors;GO:0000166//nucleotide binding	GO:0044710;GO:0046903//secretion;GO:0006091//generation of precursor metabolites and energy;GO:0006725//cellular aromatic compound metabolic process	gi|312261195|ref|NP_001185959.1|/5.86646e-43/cytokinin dehydrogenase 6 precursor [Zea mays]
gnl|UG|Ta#S37806969	16.83	3.5	-2.26561	1.61e-13	3.33e-12	11.12	-0.597878	0.0100899	0.0361705	-	GO:0016757//transferase activity, transferring glycosyl groups	-	gi|357114993|ref|XP_003559278.1|/8.76323e-28/PREDICTED: UDP-glycosyltransferase 91B1-like [Brachypodium distachyon]
gnl|UG|Ta#S52543404	11.78	2.45	-2.26549	7.44e-10	9.63e-09	8.02	-0.554665	0.0447188	0.118992	GO:0009536//plastid	GO:0016301//kinase activity;GO:0032550	GO:0006796//phosphate-containing compound metabolic process;GO:0006464//cellular protein modification process	gi|326503948|dbj|BAK02760.1|/0/predicted protein [Hordeum vulgare subsp. vulgare]
gnl|UG|Ta#S24298389	6.73	1.4	-2.26518	3.77e-06	3.02e-05	2.55	-1.40011	0.00103513	0.0049454	GO:0043231//intracellular membrane-bounded organelle	GO:0003676//nucleic acid binding;GO:0046914//transition metal ion binding;GO:0001071//nucleic acid binding transcription factor activity	GO:0010087//phloem or xylem histogenesis;GO:0006351//transcription, DNA-dependent	gi|67523403|gb|AAX54942.2|/1.7773e-96/Dof1 [Triticum aestivum]
gnl|UG|Ta#S32624298	13.46	2.8	-2.26518	4.43e-11	6.4e-10	8.56	-0.652996	0.0130359	0.0440545	GO:0043231//intracellular membrane-bounded organelle	-	-	gi|357150058|ref|XP_003575326.1|/6.43504e-71/PREDICTED: LETM1 and EF-hand domain-containing protein 1, mitochondrial-like [Brachypodium distachyon]
gnl|UG|Ta#S24513628	10.94	2.28	-2.26251	3.06e-09	3.69e-08	5.65	-0.95329	0.00195259	0.00864643	-	GO:0046914//transition metal ion binding	-	gi|326501040|dbj|BAJ98751.1|/1.75023e-118/predicted protein [Hordeum vulgare subsp. vulgare]
gnl|UG|Ta#S32567416	11.61	2.45	-2.24451	1.22e-09	1.54e-08	15.12	0.38109	0.104091	0.22553	-	GO:0005515//protein binding;GO:0008168//methyltransferase activity	GO:0008152//metabolic process	gi|326493866|dbj|BAJ85395.1|/2.39678e-72/predicted protein [Hordeum vulgare subsp. vulgare]
gnl|UG|Ta#S32723991	11.61	2.45	-2.24451	1.22e-09	1.54e-08	7.29	-0.671377	0.018108	0.0593435	GO:0043231//intracellular membrane-bounded organelle	GO:0003676//nucleic acid binding;GO:0001071//nucleic acid binding transcription factor activity	GO:0010038//response to metal ion;GO:0009725//response to hormone stimulus;GO:0010243//response to organic nitrogen;GO:0006970//response to osmotic stress;GO:0014070//response to organic cyclic compound;GO:0006351//transcription, DNA-dependent	gi|359950708|gb|AEV91144.1|/3.54068e-65/R2R3-MYB protein [Triticum aestivum]
gnl|UG|Ta#S18006118	9.09	1.93	-2.23568	8.56e-08	8.78e-07	4.01	-1.18068	0.000797496	0.00391266	-	-	-	gi|326493370|dbj|BAJ85146.1|/1.63023e-14/predicted protein [Hordeum vulgare subsp. vulgare]
gnl|UG|Ta#S52543948	17.16	3.68	-2.22127	1.74e-13	3.58e-12	10.2	-0.75048	0.0015072	0.00685218	-	GO:0008194//UDP-glycosyltransferase activity	-	gi|326495294|dbj|BAJ85743.1|/0/predicted protein [Hordeum vulgare subsp. vulgare]
gnl|UG|Ta#S22389384	31.8	6.83	-2.21907	9.5e-24	3.81e-22	18.77	-0.760598	1.17e-05	8.45e-05	-	-	-	gi|1321999|emb|CAA66278.1|/2.2048e-88/thaumatin-like protein [Triticum aestivum]
gnl|UG|Ta#S32610224	5.72	1.23	-2.21736	2.63e-05	0.000178973	4.19	-0.449065	0.253024	0.395656	-	-	-	gi|326497245|dbj|BAK02207.1|/2.46049e-55/predicted protein [Hordeum vulgare subsp. vulgare]
gnl|UG|Ta#S52546256	29.28	6.3	-2.21649	6.16e-22	2.34e-20	41.73	0.511169	0.00039965	0.00211462	GO:0009536//plastid	GO:0097159//organic cyclic compound binding;GO:0005515//protein binding	GO:0007165//signal transduction	gi|357156919|ref|XP_003577620.1|/1.1617e-84/PREDICTED: tetrapyrrole-binding protein, chloroplastic-like [Brachypodium distachyon]
gnl|UG|Ta#S22372992	4.88	1.05	-2.21649	0.000112059	0.000668123	3.1	-0.654613	0.137796	0.275233	-	-	-	gi|326512880|dbj|BAK03347.1|/7.18335e-08/predicted protein [Hordeum vulgare subsp. vulgare]
gnl|UG|Ta#S37936405	4.88	1.05	-2.21649	0.000112059	0.000667903	6.92	0.503891	0.155317	0.287952	GO:0043231//intracellular membrane-bounded organelle;GO:0005576//extracellular region;GO:0030312//external encapsulating structure	GO:0016798//hydrolase activity, acting on glycosyl bonds;GO:0016758//transferase activity, transferring hexosyl groups	GO:0044042//glucan metabolic process	gi|86438787|emb|CAJ75600.1|/1.88491e-11/cyclin dependent protein kinase [Triticum aestivum]
gnl|UG|Ta#S32673659	4.88	1.05	-2.21649	0.000112059	0.000667684	3.64	-0.422943	0.321238	0.437184	GO:0043231//intracellular membrane-bounded organelle	GO:0005488//binding	-	gi|357119888|ref|XP_003561665.1|/1.4069e-12/PREDICTED: phospholipid-transporting ATPase 1-like [Brachypodium distachyon]
gnl|UG|Ta#S52544857	4.88	1.05	-2.21649	0.000112059	0.000667465	2.37	-1.04199	0.0274358	0.0814446	-	-	-	gi|326494830|dbj|BAJ94534.1|/1.4558e-136/predicted protein [Hordeum vulgare subsp. vulgare]
gnl|UG|Ta#S17894978	4.88	1.05	-2.21649	0.000112059	0.000667246	1.64	-1.57319	0.00245626	0.0106113	GO:0000325//plant-type vacuole;GO:0031090//organelle membrane	-	GO:0043479;GO:0005976//polysaccharide metabolic process;GO:0045764;GO:0045229//external encapsulating structure organization;GO:0032535//regulation of cellular component size;GO:0009826//unidimensional cell growth;GO:0006970//response to osmotic stress;GO:0009746;GO:0048588//developmental cell growth;GO:0009832//plant-type cell wall biogenesis;GO:0010073//meristem maintenance;GO:0060918//auxin tr…	gi|326509217|dbj|BAJ91525.1|/1.04387e-68/predicted protein [Hordeum vulgare subsp. vulgare]
gnl|UG|Ta#S52543958	28.77	6.3	-2.19114	2.66e-21	9.72e-20	15.49	-0.893228	1.73e-06	1.44e-05	-	-	-	gi|357123791|ref|XP_003563591.1|/2.12673e-59/PREDICTED: uncharacterized protein LOC100845060 [Brachypodium distachyon]
gnl|UG|Ta#S52542671	6.39	1.4	-2.19039	1.02e-05	7.55e-05	3.64	-0.811877	0.0399562	0.108132	GO:0043234//protein complex	-	-	gi|357158446|ref|XP_003578131.1|/1.82789e-103/PREDICTED: 26S proteasome non-ATPase regulatory subunit 9-like [Brachypodium distachyon]
gnl|UG|Ta#S52546032	6.39	1.4	-2.19039	1.02e-05	7.55e-05	3.46	-0.885044	0.0269186	0.0800772	GO:0016020//membrane;GO:0005739//mitochondrion	GO:0004659//prenyltransferase activity	GO:0006783//heme biosynthetic process	gi|326489061|dbj|BAK01514.1|/3.0606e-173/predicted protein [Hordeum vulgare subsp. vulgare]
gnl|UG|Ta#S52545050	11.11	2.45	-2.18101	5.36e-09	6.34e-08	5.1	-1.12329	0.000361116	0.00192233	GO:0031224//intrinsic to membrane	GO:0046906//tetrapyrrole binding;GO:0046914//transition metal ion binding;GO:0016709//oxidoreductase activity, acting on paired donors, with incorporation or reduction of molecular oxygen, NAD(P)H as one donor, and incorporation of one atom of oxygen	GO:0010162//seed dormancy process;GO:0006952//defense response;GO:0009687//abscisic acid metabolic process;GO:0009725//response to hormone stimulus;GO:0010243//response to organic nitrogen;GO:0046903//secretion;GO:0006091//generation of precursor metabolites and energy;GO:0009415//response to water stimulus;GO:0009639//response to red or far red light	gi|179251259|gb|ACB78189.1|/0/ABA 8'-hydroxylase [Triticum aestivum]
gnl|UG|Ta#S52541013	8.75	1.93	-2.18068	2.3e-07	2.22e-06	5.47	-0.677742	0.038896	0.10903	GO:0009526//plastid envelope;GO:0009534//chloroplast thylakoid	GO:0016628//oxidoreductase activity, acting on the CH-CH group of donors, NAD or NADP as acceptor;GO:0036094//small molecule binding;GO:0016651//oxidoreductase activity, acting on NAD(P)H	GO:0009725//response to hormone stimulus;GO:0044710;GO:0006779//porphyrin-containing compound biosynthetic process	gi|10720236|sp|Q42850.1|PORB_HORVU/0/RecName: Full=Protochlorophyllide reductase B, chloroplastic; Short=PCR B; AltName: Full=NADPH-protochlorophyllide oxidoreductase B; Short=POR B; Flags: Precursor
gnl|UG|Ta#S52541954	5.55	1.23	-2.17383	4.32e-05	0.000279442	4.74	-0.227601	0.552472	0.665178	GO:0031224//intrinsic to membrane	GO:0043169//cation binding;GO:0004721//phosphoprotein phosphatase activity	GO:0006464//cellular protein modification process	gi|326503986|dbj|BAK02779.1|/0/predicted protein [Hordeum vulgare subsp. vulgare]
gnl|UG|Ta#S52543193	5.55	1.23	-2.17383	4.32e-05	0.000279243	4.19	-0.405538	0.305434	0.419365	GO:0031224//intrinsic to membrane	-	GO:0051234//establishment of localization	gi|326500860|dbj|BAJ95096.1|/0/predicted protein [Hordeum vulgare subsp. vulgare]
gnl|UG|Ta#S17889052	60.74	13.48	-2.17183	7.86e-43	4.77e-41	43.19	-0.49195	3.91e-05	0.00025563	GO:0043231//intracellular membrane-bounded organelle	GO:0016892;GO:0003676//nucleic acid binding	-	gi|326511934|dbj|BAJ95948.1|/1.80354e-144/predicted protein [Hordeum vulgare subsp. vulgare]
gnl|UG|Ta#S32585069	17.33	3.85	-2.17034	3.03e-13	5.76e-12	23.69	0.451007	0.0175046	0.0576121	GO:0043231//intracellular membrane-bounded organelle;GO:0030312//external encapsulating structure	GO:0004866//endopeptidase inhibitor activity	GO:0006950//response to stress;GO:0051346//negative regulation of hydrolase activity	gi|109238651|emb|CAG38129.1|/1.97993e-38/cystatin Hv-CPI8 [Hordeum vulgare subsp. vulgare]
gnl|UG|Ta#S17985057	9.42	2.1	-2.16534	9.08e-08	9.26e-07	7.47	-0.334619	0.26164	0.406848	-	-	GO:0050896//response to stimulus;GO:0043170	gi|242078685|ref|XP_002444111.1|/4.95595e-62/hypothetical protein SORBIDRAFT_07g008090 [Sorghum bicolor]
gnl|UG|Ta#S52546305	21.2	4.73	-2.16415	7.38e-16	2.1e-14	12.57	-0.75408	0.000391984	0.00207704	-	GO:0005488//binding	-	gi|326532766|dbj|BAJ89228.1|/3.04567e-130/predicted protein [Hordeum vulgare subsp. vulgare]
gnl|UG|Ta#S16209390	7.07	1.58	-2.16179	3.99e-06	3.18e-05	3.1	-1.18944	0.00299918	0.0125077	GO:0031224//intrinsic to membrane;GO:0005778//peroxisomal membrane	GO:0032550;GO:0017111//nucleoside-triphosphatase activity;GO:0015405	GO:0044763;GO:0009062//fatty acid catabolic process;GO:0015711//organic anion transport;GO:0009845//seed germination;GO:0009154//purine ribonucleotide catabolic process	gi|326490860|dbj|BAJ90097.1|/4.38839e-65/predicted protein [Hordeum vulgare subsp. vulgare]
gnl|UG|Ta#S52541619	22.72	5.08	-2.16106	7.36e-17	2.22e-15	15.67	-0.535958	0.00673468	0.0252386	GO:0043231//intracellular membrane-bounded organelle	-	-	gi|326492834|dbj|BAJ90273.1|/7.85259e-63/predicted protein [Hordeum vulgare subsp. vulgare]
gnl|UG|Ta#S26022635	8.58	1.93	-2.15238	3.76e-07	3.52e-06	3.28	-1.38728	0.000223	0.00123868	-	-	GO:0050896//response to stimulus	gi|357134398|ref|XP_003568804.1|/4.84269e-123/PREDICTED: heat shock 70 kDa protein 4L-like [Brachypodium distachyon]
gnl|UG|Ta#S22384308	145.55	32.91	-2.14492	1.02e-98	8.41e-97	127.74	-0.188304	0.0101287	0.0362881	-	-	-	gi|326508542|dbj|BAJ95793.1|/9.29768e-41/predicted protein [Hordeum vulgare subsp. vulgare]
gnl|UG|Ta#S37917862	5.38	1.23	-2.12895	7.08e-05	0.00044132	4.74	-0.182719	0.635664	0.739232	-	-	-	gi|326513496|dbj|BAJ87767.1|/4.03347e-77/predicted protein [Hordeum vulgare subsp. vulgare]
gnl|UG|Ta#S22390703	5.38	1.23	-2.12895	7.08e-05	0.000441168	2.37	-1.18272	0.0101361	0.0363079	GO:0016020//membrane;GO:0043231//intracellular membrane-bounded organelle	-	-	gi|326488153|dbj|BAJ89915.1|/5.34306e-87/predicted protein [Hordeum vulgare subsp. vulgare]
gnl|UG|Ta#S26028788	5.38	1.23	-2.12895	7.08e-05	0.000441017	2.37	-1.18272	0.0101361	0.0362937	GO:0016020//membrane	GO:0004672//protein kinase activity;GO:0032550	GO:0006796//phosphate-containing compound metabolic process;GO:0006464//cellular protein modification process	gi|326516192|dbj|BAJ88119.1|/2.0248e-128/predicted protein [Hordeum vulgare subsp. vulgare]
gnl|UG|Ta#S17884587	573.95	131.64	-2.12433	0	0	445.71	-0.36482	8.27e-22	2.45e-20	-	-	-	gi|184991891|emb|CAQ43070.2|/4.72799e-33/putative puroindoline b protein [Triticum macha]
gnl|UG|Ta#S13158980	6.06	1.4	-2.11389	2.73e-05	0.00018485	4.01	-0.595716	0.127729	0.25818	GO:0009536//plastid	-	-	gi|326531910|dbj|BAK01331.1|/5.72931e-14/predicted protein [Hordeum vulgare subsp. vulgare]
gnl|UG|Ta#S17987844	6.06	1.4	-2.11389	2.73e-05	0.000184713	2.37	-1.35443	0.00243238	0.0105428	GO:0016020//membrane;GO:0043231//intracellular membrane-bounded organelle	-	-	gi|326512736|dbj|BAK03275.1|/1.0438e-39/predicted protein [Hordeum vulgare subsp. vulgare]
gnl|UG|Ta#S52541186	6.06	1.4	-2.11389	2.73e-05	0.000184644	3.46	-0.808546	0.0466538	0.123338	GO:0009526//plastid envelope	-	-	gi|326490662|dbj|BAJ89998.1|/9.15213e-147/predicted protein [Hordeum vulgare subsp. vulgare]
gnl|UG|Ta#S19223906	13.63	3.15	-2.11336	2.16e-10	2.96e-09	17.31	0.34482	0.113438	0.234231	-	-	-	gi|326501364|dbj|BAJ98913.1|/1.31855e-37/predicted protein [Hordeum vulgare subsp. vulgare]
gnl|UG|Ta#S32508279	11.27	2.63	-2.09935	9.06e-09	1.05e-07	9.11	-0.306965	0.256834	0.400831	-	GO:0003677//DNA binding;GO:0001071//nucleic acid binding transcription factor activity	GO:0006351//transcription, DNA-dependent	gi|326487135|dbj|BAK01489.1|/1.11124e-103/predicted protein [Hordeum vulgare subsp. vulgare]
gnl|UG|Ta#S52544681	23.22	5.43	-2.09634	1.3e-16	3.84e-15	27.33	0.235117	0.166498	0.304631	GO:0044464//cell part	GO:0046914//transition metal ion binding	-	gi|326532338|dbj|BAK05098.1|/0/predicted protein [Hordeum vulgare subsp. vulgare]
gnl|UG|Ta#S22377641	6.73	1.58	-2.09068	1.06e-05	7.78e-05	3.28	-1.03691	0.009553	0.0344267	-	-	-	gi|63087730|emb|CAI93180.1|/3.14915e-10/glycosyltransferase [Triticum aestivum]
gnl|UG|Ta#S32627431	5.22	1.23	-2.08539	0.000115426	0.000684149	8.2	0.651574	0.0514092	0.129903	-	GO:0016740//transferase activity	-	gi|293334499|ref|NP_001169914.1|/5.95681e-26/uncharacterized protein LOC100383811 [Zea mays]
gnl|UG|Ta#S37826390	7.4	1.75	-2.08017	4.11e-06	3.27e-05	3.64	-1.02359	0.00714162	0.0265796	GO:0043231//intracellular membrane-bounded organelle	-	-	gi|357153387|ref|XP_003576436.1|/1.74892e-46/PREDICTED: putative disease resistance protein RGA4-like [Brachypodium distachyon]
gnl|UG|Ta#S52543008	7.4	1.75	-2.08017	4.11e-06	3.27e-05	11.84	0.678072	0.0153249	0.0511331	-	GO:0016491//oxidoreductase activity;GO:0005488//binding	-	gi|326519923|dbj|BAK03886.1|/0/predicted protein [Hordeum vulgare subsp. vulgare]
gnl|UG|Ta#S52542814	11.11	2.63	-2.07872	1.46e-08	1.66e-07	6.74	-0.721038	0.0140439	0.0471407	GO:0031224//intrinsic to membrane;GO:0043231//intracellular membrane-bounded organelle;GO:0030313	GO:0004930//G-protein coupled receptor activity;GO:0005231//excitatory extracellular ligand-gated ion channel activity	GO:0007215//glutamate receptor signaling pathway;GO:0044765	gi|326505888|dbj|BAJ91183.1|/0/predicted protein [Hordeum vulgare subsp. vulgare]
gnl|UG|Ta#S17989937	9.59	2.28	-2.0725	1.52e-07	1.51e-06	6.2	-0.629263	0.0425938	0.113781	-	GO:0032553;GO:0016491//oxidoreductase activity	GO:0044710	gi|375311611|gb|AFA51066.1|/7.70165e-162/12-oxophytodienoic acid reductase [Hordeum vulgare]
gnl|UG|Ta#S26026361	18.34	4.38	-2.06599	3.41e-13	6.41e-12	9.48	-0.952035	5.76e-05	0.000360827	-	-	-	gi|326497421|dbj|BAK05800.1|/3.91137e-77/predicted protein [Hordeum vulgare subsp. vulgare]
gnl|UG|Ta#S52542864	412.75	99.08	-2.0586	2.03e-262	2.03e-260	462.29	0.16353	6.24e-05	0.000389175	GO:0043231//intracellular membrane-bounded organelle	GO:0003676//nucleic acid binding	GO:0006351//transcription, DNA-dependent	gi|359950708|gb|AEV91144.1|/6.69894e-100/R2R3-MYB protein [Triticum aestivum]
gnl|UG|Ta#S52541100	15.99	3.85	-2.05424	1.39e-11	2.13e-10	8.2	-0.963474	0.00015293	0.000878633	GO:0043231//intracellular membrane-bounded organelle	-	-	gi|326509897|dbj|BAJ87164.1|/0/predicted protein [Hordeum vulgare subsp. vulgare]
gnl|UG|Ta#S37851284	6.56	1.58	-2.05377	1.71e-05	0.000120806	4.37	-0.586063	0.118047	0.241983	-	-	-	gi|326515040|dbj|BAJ99881.1|/1.85198e-100/predicted protein [Hordeum vulgare subsp. vulgare]
gnl|UG|Ta#S52542805	40.38	9.8	-2.04279	6.2e-27	2.77e-25	34.8	-0.214554	0.12543	0.254061	-	-	-	gi|357115854|ref|XP_003559700.1|/3.40373e-61/PREDICTED: uncharacterized protein LOC100821352 [Brachypodium distachyon]
gnl|UG|Ta#S52545379	18.68	4.55	-2.03756	3.48e-13	6.52e-12	10.2	-0.872925	0.000164011	0.000936742	GO:0043231//intracellular membrane-bounded organelle;GO:0016020//membrane	GO:0017111//nucleoside-triphosphatase activity;GO:0032550	-	gi|326500946|dbj|BAJ95139.1|/0/predicted protein [Hordeum vulgare subsp. vulgare]
gnl|UG|Ta#S32526294	7.91	1.93	-2.03508	2.58e-06	2.12e-05	6.2	-0.351409	0.281802	0.393522	GO:0009536//plastid	GO:0003676//nucleic acid binding	GO:0009886//post-embryonic morphogenesis;GO:0008652//cellular amino acid biosynthetic process;GO:0006351//transcription, DNA-dependent	gi|326522879|dbj|BAJ88485.1|/7.48271e-14/predicted protein [Hordeum vulgare subsp. vulgare]
gnl|UG|Ta#S12908541	10.77	2.63	-2.03388	3.78e-08	4.07e-07	7.84	-0.458093	0.10691	0.223485	GO:0031090//organelle membrane;GO:0009536//plastid	-	GO:0006812//cation transport	gi|326528107|dbj|BAJ89105.1|/2.93514e-64/predicted protein [Hordeum vulgare subsp. vulgare]
gnl|UG|Ta#S22380279	5.72	1.4	-2.03059	7.17e-05	0.000445585	3.64	-0.652077	0.10953	0.227925	GO:0009526//plastid envelope;GO:0031976	-	GO:0019684//photosynthesis, light reaction;GO:0006779//porphyrin-containing compound biosynthetic process;GO:0006090//pyruvate metabolic process;GO:0009668;GO:0009658//chloroplast organization;GO:0042254//ribosome biogenesis;GO:0006351//transcription, DNA-dependent;GO:0016109	gi|326494034|dbj|BAJ85479.1|/1.40421e-67/predicted protein [Hordeum vulgare subsp. vulgare]
gnl|UG|Ta#S52545243	14.98	3.68	-2.02526	8.97e-11	1.26e-09	8.38	-0.838015	0.00113065	0.00535589	GO:0009532//plastid stroma;GO:0009526//plastid envelope;GO:0009534//chloroplast thylakoid;GO:0034357;GO:0005576//extracellular region	GO:0008187//poly-pyrimidine tract binding;GO:0016731;GO:0009055//electron carrier activity;GO:0000166//nucleotide binding;GO:0016651//oxidoreductase activity, acting on NAD(P)H	GO:0022900//electron transport chain;GO:0050832//defense response to fungus	gi|20302473|emb|CAD30025.1|/0/ferredoxin-NADP(H) oxidoreductase [Triticum aestivum]
gnl|UG|Ta#S13214262	14.98	3.68	-2.02526	8.97e-11	1.26e-09	17.31	0.208568	0.325354	0.442458	-	-	-	gi|326503312|dbj|BAJ99281.1|/2.61575e-07/predicted protein [Hordeum vulgare subsp. vulgare]
gnl|UG|Ta#S13175722	9.25	2.28	-2.02042	3.93e-07	3.67e-06	5.28	-0.808915	0.0133256	0.0449427	GO:0044424//intracellular part	-	-	gi|326517116|dbj|BAJ99924.1|/7.34689e-25/predicted protein [Hordeum vulgare subsp. vulgare]
gnl|UG|Ta#S17892730	6.39	1.58	-2.01589	2.76e-05	0.000186243	6.38	-0.00225951	0.996286	0.996665	GO:0043231//intracellular membrane-bounded organelle	-	-	gi|326487920|dbj|BAJ89799.1|/3.22016e-31/predicted protein [Hordeum vulgare subsp. vulgare]
gnl|UG|Ta#S12922443	6.39	1.58	-2.01589	2.76e-05	0.000186174	4.19	-0.608866	0.109885	0.22838	GO:0043231//intracellular membrane-bounded organelle	GO:0046914//transition metal ion binding;GO:0001071//nucleic acid binding transcription factor activity;GO:0003677//DNA binding	GO:0009314//response to radiation;GO:0048511//rhythmic process;GO:0006351//transcription, DNA-dependent	gi|326518913|dbj|BAJ92617.1|/3.98336e-42/predicted protein [Hordeum vulgare subsp. vulgare]
gnl|UG|Ta#S13042992	17.67	4.38	-2.0123	2.23e-12	3.65e-11	15.31	-0.206828	0.32939	0.447154	-	-	-	gi|357158251|ref|XP_003578066.1|/4.08406e-33/PREDICTED: uncharacterized protein LOC100821553 [Brachypodium distachyon]
gnl|UG|Ta#S52542952	7.74	1.93	-2.00373	4.14e-06	3.29e-05	7.65	-0.0168738	0.962568	0.968407	GO:0009536//plastid	-	-	gi|326491473|dbj|BAJ94214.1|/1.3271e-79/predicted protein [Hordeum vulgare subsp. vulgare]
gnl|UG|Ta#S52546711	9.76	2.45	-1.9941	2.46e-07	2.36e-06	6.2	-0.654613	0.034188	0.0973898	GO:0031224//intrinsic to membrane	GO:0005249//voltage-gated potassium channel activity	GO:0009725//response to hormone stimulus;GO:0044763;GO:0006950//response to stress;GO:0030001//metal ion transport	gi|357167662|ref|XP_003581272.1|/0/PREDICTED: potassium channel KOR2-like [Brachypodium distachyon]
gnl|UG|Ta#S52544115	5.55	1.4	-1.98706	0.000115292	0.00068492	2.73	-1.02359	0.0203142	0.0653977	-	-	-	gi|357165942|ref|XP_003580546.1|/0/PREDICTED: uncharacterized protein LOC100839778 [Brachypodium distachyon]
gnl|UG|Ta#S40813897	5.55	1.4	-1.98706	0.000115292	0.000684248	1.64	-1.75879	0.00045693	0.00236868	-	GO:0004672//protein kinase activity;GO:0032550	GO:0006464//cellular protein modification process	gi|157041103|dbj|BAF79635.1|/0/protein kinase [Triticum aestivum]
gnl|UG|Ta#S52546121	6.23	1.58	-1.97931	4.43e-05	0.000285311	2.92	-1.09326	0.00928746	0.0335552	GO:0009526//plastid envelope	GO:0016703;GO:0043169//cation binding;GO:0051536//iron-sulfur cluster binding	GO:0006605//protein targeting;GO:0044710	gi|357137389|ref|XP_003570283.1|/0/PREDICTED: pheophorbide a oxygenase, chloroplastic-like [Brachypodium distachyon]
gnl|UG|Ta#S52544018	13.8	3.5	-1.97924	9.15e-10	1.17e-08	9.11	-0.599145	0.0198591	0.0641006	GO:0005743//mitochondrial inner membrane;GO:0042579//microbody	GO:0000166//nucleotide binding;GO:0016651//oxidoreductase activity, acting on NAD(P)H	GO:0009416//response to light stimulus;GO:0032958//inositol phosphate biosynthetic process	gi|326494886|dbj|BAJ85538.1|/0/predicted protein [Hordeum vulgare subsp. vulgare]
gnl|UG|Ta#S31826672	6.9	1.75	-1.97924	1.71e-05	0.000120676	5.1	-0.436099	0.221288	0.386184	-	GO:0005488//binding	GO:0009725//response to hormone stimulus	gi|86129720|gb|ABC86569.1|/2.93272e-152/MYB transcription factor TaMYB1 [Triticum aestivum]
gnl|UG|Ta#S26026820	7.57	1.93	-1.97169	6.62e-06	5.06e-05	4.92	-0.621635	0.0757862	0.181532	-	-	-	gi|218186951|gb|EEC69378.1|/4.78403e-69/hypothetical protein OsI_38513 [Oryza sativa Indica Group]
gnl|UG|Ta#S37890758	8.92	2.28	-1.96801	1e-06	8.84e-06	3.83	-1.2197	0.000648174	0.00325911	GO:0043231//intracellular membrane-bounded organelle	GO:0001871;GO:0004672//protein kinase activity;GO:0032550	GO:0006796//phosphate-containing compound metabolic process;GO:0006464//cellular protein modification process	gi|326532496|dbj|BAK05177.1|/1.00584e-88/predicted protein [Hordeum vulgare subsp. vulgare]
gnl|UG|Ta#S24623185	20.53	5.25	-1.96734	8.86e-14	2e-12	19.13	-0.101897	0.60011	0.70872	-	GO:0003824//catalytic activity	GO:0009628//response to abiotic stimulus;GO:0042221//response to chemical stimulus;GO:0009791//post-embryonic development	gi|20067423|emb|CAC94005.1|/6.07557e-121/glutathione transferase [Triticum aestivum]
gnl|UG|Ta#S52544341	41.06	10.5	-1.96734	4.08e-26	1.79e-24	26.97	-0.606378	4.49e-05	0.000290372	-	GO:0017111//nucleoside-triphosphatase activity;GO:0032550	GO:0006625//protein targeting to peroxisome;GO:0009062//fatty acid catabolic process	gi|357165963|ref|XP_003580553.1|/0/PREDICTED: peroxisome biogenesis protein 6-like [Brachypodium distachyon]
gnl|UG|Ta#S38479073	21.87	5.6	-1.96545	1.4e-14	3.63e-13	18.77	-0.220525	0.247154	0.387729	-	GO:0005515//protein binding;GO:0008171//O-methyltransferase activity	GO:0008152//metabolic process	gi|145693798|gb|ABP93668.1|/0/O-methytransferase 4 [Triticum aestivum]
gnl|UG|Ta#S13137434	16.32	4.2	-1.95818	3.56e-11	5.19e-10	9.29	-0.812891	0.000917414	0.00444415	-	-	-	gi|326503182|dbj|BAJ99216.1|/7.73707e-11/predicted protein [Hordeum vulgare subsp. vulgare]
gnl|UG|Ta#S52545855	32.47	8.4	-1.95065	9.33e-21	3.35e-19	23.14	-0.488719	0.00283808	0.0120404	-	-	-	gi|118767203|gb|ABL11477.1|/0/ELF3 protein [Triticum aestivum]
gnl|UG|Ta#S26028981	28.27	7.35	-1.94346	3.59e-18	1.16e-16	31.89	0.173832	0.264116	0.410179	-	GO:0036094//small molecule binding;GO:0097159//organic cyclic compound binding	-	gi|326514092|dbj|BAJ92196.1|/2.47975e-134/predicted protein [Hordeum vulgare subsp. vulgare]
gnl|UG|Ta#S18006894	33.65	8.75	-1.94325	2.35e-21	8.65e-20	37.72	0.164723	0.249476	0.390672	GO:0016020//membrane;GO:0044424//intracellular part	-	GO:0009725//response to hormone stimulus;GO:0010038//response to metal ion	gi|451193|gb|AAC37416.1|/2.01528e-91/wali7, partial [Triticum aestivum]
gnl|UG|Ta#S17973163	6.73	1.75	-1.94325	2.72e-05	0.000184514	2.73	-1.30171	0.00192524	0.00853767	-	-	-	gi|326524696|dbj|BAK04284.1|/1.47602e-13/predicted protein [Hordeum vulgare subsp. vulgare]
gnl|UG|Ta#S17888694	9.42	2.45	-1.94295	6.23e-07	5.65e-06	9.84	0.0629313	0.817394	0.882291	-	-	-	gi|326487406|dbj|BAJ89687.1|/7.82192e-78/predicted protein [Hordeum vulgare subsp. vulgare]
gnl|UG|Ta#S17986490	8.75	2.28	-1.94025	1.59e-06	1.36e-05	3.83	-1.19194	0.000907942	0.00440174	-	-	-	gi|357167854|ref|XP_003581364.1|/1.43237e-68/PREDICTED: uncharacterized protein LOC100841502 [Brachypodium distachyon]
gnl|UG|Ta#S16203422	34.83	9.1	-1.93639	5.94e-22	2.26e-20	35.53	0.0287072	0.839648	0.901712	-	-	-	gi|115479127|ref|NP_001063157.1|/6.55517e-10/Os09g0412400 [Oryza sativa Japonica Group]
gnl|UG|Ta#S52543705	15.99	4.2	-1.92871	8.88e-11	1.25e-09	10.2	-0.648601	0.0071333	0.0265541	GO:0043231//intracellular membrane-bounded organelle	GO:0004672//protein kinase activity;GO:0032550	GO:0006796//phosphate-containing compound metabolic process;GO:0006464//cellular protein modification process	gi|357132127|ref|XP_003567684.1|/1.69294e-165/PREDICTED: cysteine-rich receptor-like protein kinase 25-like [Brachypodium distachyon]
gnl|UG|Ta#S37758920	13.97	3.68	-1.92455	1.43e-09	1.8e-08	7.11	-0.974411	0.000354744	0.00189169	GO:0043231//intracellular membrane-bounded organelle	-	-	gi|326509193|dbj|BAJ86989.1|/2.62369e-77/predicted protein [Hordeum vulgare subsp. vulgare]
gnl|UG|Ta#S17890537	12.62	3.33	-1.92212	9.2e-09	1.06e-07	11.3	-0.159389	0.523166	0.635673	GO:0031090//organelle membrane;GO:0043231//intracellular membrane-bounded organelle	-	GO:0006952//defense response	gi|326489328|dbj|BAK01647.1|/1.57187e-93/predicted protein [Hordeum vulgare subsp. vulgare]
gnl|UG|Ta#S32556781	7.24	1.93	-1.90739	1.67e-05	0.000118535	3.1	-1.22372	0.00213282	0.00939032	GO:0043231//intracellular membrane-bounded organelle	-	-	gi|357117766|ref|XP_003560633.1|/1.13402e-77/PREDICTED: uncharacterized protein LOC100821666 [Brachypodium distachyon]
gnl|UG|Ta#S52545455	6.56	1.75	-1.90634	4.33e-05	0.000279391	3.83	-0.776351	0.0445532	0.118585	GO:0030312//external encapsulating structure;GO:0031981//nuclear lumen;GO:0044444//cytoplasmic part;GO:0012505//endomembrane system	GO:0022892	GO:0022415;GO:0006886//intracellular protein transport	gi|357129499|ref|XP_003566399.1|/0/PREDICTED: importin subunit alpha-1a-like [Brachypodium distachyon]
gnl|UG|Ta#S52542883	6.56	1.75	-1.90634	4.33e-05	0.000279292	6.2	-0.0814276	0.812524	0.881531	-	GO:0005488//binding	-	gi|326494266|dbj|BAJ90402.1|/0/predicted protein [Hordeum vulgare subsp. vulgare]
gnl|UG|Ta#S52540993	13.12	3.5	-1.90634	5.72e-09	6.74e-08	8.75	-0.584413	0.026042	0.0779735	GO:0009526//plastid envelope;GO:0009532//plastid stroma;GO:0005576//extracellular region	GO:0017111//nucleoside-triphosphatase activity;GO:0032550;GO:0008135//translation factor activity, nucleic acid binding	GO:0044093;GO:0042254//ribosome biogenesis;GO:0006470//protein dephosphorylation;GO:0003006//developmental process involved in reproduction;GO:0006351//transcription, DNA-dependent;GO:0019684//photosynthesis, light reaction;GO:0005982//starch metabolic process;GO:0009154//purine ribonucleotide catabolic process;GO:0005984//disaccharide metabolic process;GO:0006007//glucose catabolic process;GO:00…	gi|326493310|dbj|BAJ85116.1|/0/predicted protein [Hordeum vulgare subsp. vulgare]
gnl|UG|Ta#S52541991	6.56	1.75	-1.90634	4.33e-05	0.000279193	3.28	-1	0.0129922	0.0439796	-	-	GO:0048731	gi|326533720|dbj|BAK05391.1|/0/predicted protein [Hordeum vulgare subsp. vulgare]
gnl|UG|Ta#S17974117	5.89	1.58	-1.89834	0.000112461	0.000669418	4.19	-0.491317	0.20787	0.36624	-	-	-	gi|326510157|dbj|BAJ87295.1|/2.22565e-56/predicted protein [Hordeum vulgare subsp. vulgare]
gnl|UG|Ta#S17977773	10.43	2.8	-1.89724	2.38e-07	2.29e-06	4.56	-1.19363	0.000279102	0.00151868	-	GO:0016740//transferase activity	-	gi|357119705|ref|XP_003561575.1|/1.62597e-93/PREDICTED: probable glutathione S-transferase-like [Brachypodium distachyon]
gnl|UG|Ta#S17897019	19.52	5.25	-1.89456	1.35e-12	2.28e-11	13.85	-0.495067	0.0194529	0.0631106	GO:0044424//intracellular part	GO:0016211;GO:0032550	GO:0006541//glutamine metabolic process;GO:0071941	gi|40317416|gb|AAR84347.1|/1.76293e-104/glutamine synthetase isoform GSr1 [Triticum aestivum]
gnl|UG|Ta#S52542758	9.09	2.45	-1.8915	1.56e-06	1.33e-05	8.2	-0.148656	0.616446	0.719246	GO:0016021//integral to membrane	GO:0015144//carbohydrate transmembrane transporter activity	GO:0006810//transport	gi|357135444|ref|XP_003569319.1|/1.49526e-86/PREDICTED: bidirectional sugar transporter SWEET6b-like [Brachypodium distachyon]
gnl|UG|Ta#S13132885	75.21	20.31	-1.88873	3.53e-44	2.2e-42	45.74	-0.717468	1.39e-10	1.81e-09	-	-	-	gi|326529001|dbj|BAK00894.1|/1.50401e-07/predicted protein [Hordeum vulgare subsp. vulgare]
gnl|UG|Ta#S37759316	17.5	4.73	-1.88744	2.15e-11	3.2e-10	33.16	0.922089	1.13e-07	1.11e-06	-	-	-	gi|326490255|dbj|BAJ84791.1|/1.38184e-15/predicted protein [Hordeum vulgare subsp. vulgare]
gnl|UG|Ta#S52545767	8.41	2.28	-1.88307	3.99e-06	3.18e-05	8.2	-0.0364819	0.90542	0.943129	GO:0009536//plastid	GO:0016741	GO:0008152//metabolic process	gi|326532578|dbj|BAK05218.1|/1.87424e-147/predicted protein [Hordeum vulgare subsp. vulgare]
gnl|UG|Ta#S52542770	18	4.9	-1.87714	1.34e-11	2.05e-10	9.29	-0.954246	6.62e-05	0.000409456	-	-	-	gi|326487948|dbj|BAJ89813.1|/0/predicted protein [Hordeum vulgare subsp. vulgare]
gnl|UG|Ta#S52544616	27.6	7.53	-1.87395	5.23e-17	1.58e-15	20.04	-0.461786	0.00912518	0.0329883	GO:0009526//plastid envelope;GO:0009534//chloroplast thylakoid	GO:0016627//oxidoreductase activity, acting on the CH-CH group of donors;GO:0036094//small molecule binding	GO:0044710;GO:0006779//porphyrin-containing compound biosynthetic process	gi|288904218|gb|AAZ67145.2|/0/geranylgeranyl hydrogenase [Triticum aestivum]
gnl|UG|Ta#S52896661	7.07	1.93	-1.87311	2.64e-05	0.000179785	2.55	-1.47121	0.00048373	0.00249216	-	-	-	gi|326497691|dbj|BAK05935.1|/2.11079e-47/predicted protein [Hordeum vulgare subsp. vulgare]
gnl|UG|Ta#S52542839	16.66	4.55	-1.87245	8.48e-11	1.2e-09	20.23	0.280108	0.15994	0.294329	GO:0016020//membrane	GO:0046914//transition metal ion binding	-	gi|326513050|dbj|BAK03432.1|/0/predicted protein [Hordeum vulgare subsp. vulgare]
gnl|UG|Ta#S18011564	23.05	6.3	-1.87134	2.06e-14	5.19e-13	20.96	-0.137128	0.453318	0.573163	GO:0009536//plastid	GO:0015036//disulfide oxidoreductase activity	GO:0019725//cellular homeostasis	gi|326501688|dbj|BAK02633.1|/2.05001e-53/predicted protein [Hordeum vulgare subsp. vulgare]
gnl|UG|Ta#S17974669	13.46	3.68	-1.8709	5.56e-09	6.57e-08	7.65	-0.815147	0.00258212	0.0111211	GO:0043232;GO:0043231//intracellular membrane-bounded organelle	GO:0008092//cytoskeletal protein binding	GO:0008064//regulation of actin polymerization or depolymerization	gi|357137623|ref|XP_003570399.1|/1.33159e-101/PREDICTED: actin-related protein 2/3 complex subunit 1-like [Brachypodium distachyon]
gnl|UG|Ta#S52543510	35.84	9.8	-1.87072	1.35e-21	5.04e-20	30.07	-0.253246	0.0903174	0.199996	-	GO:0046914//transition metal ion binding	-	gi|326528835|dbj|BAJ97439.1|/1.60096e-96/predicted protein [Hordeum vulgare subsp. vulgare]
gnl|UG|Ta#S26028620	12.79	3.5	-1.86959	1.41e-08	1.6e-07	9.29	-0.461266	0.0774724	0.177223	GO:0043231//intracellular membrane-bounded organelle	GO:0003676//nucleic acid binding;GO:0036094//small molecule binding	GO:0009072//aromatic amino acid family metabolic process	gi|326514404|dbj|BAJ96189.1|/3.66464e-102/predicted protein [Hordeum vulgare subsp. vulgare]
gnl|UG|Ta#S52544836	12.79	3.5	-1.86959	1.41e-08	1.6e-07	8.2	-0.64132	0.0172194	0.056775	GO:0044444//cytoplasmic part;GO:0016020//membrane	GO:0008443//phosphofructokinase activity;GO:0030247//polysaccharide binding;GO:0032550;GO:0050308//sugar-phosphatase activity	GO:0006796//phosphate-containing compound metabolic process;GO:0019318//hexose metabolic process	gi|326524708|dbj|BAK04290.1|/0/predicted protein [Hordeum vulgare subsp. vulgare]
gnl|UG|Ta#S52545370	6.39	1.75	-1.86846	6.84e-05	0.00042789	7.11	0.154034	0.641178	0.745174	-	-	GO:0009791//post-embryonic development	gi|357121158|ref|XP_003562288.1|/0/PREDICTED: BTB/POZ domain-containing protein NPY2-like [Brachypodium distachyon]
gnl|UG|Ta#S26022903	21.71	5.95	-1.8674	1.3e-13	2.79e-12	16.95	-0.357074	0.0685752	0.166118	-	-	-	gi|326494634|dbj|BAJ94436.1|/3.86136e-103/predicted protein [Hordeum vulgare subsp. vulgare]
gnl|UG|Ta#S52541512	9.59	2.63	-1.86647	9.57e-07	8.46e-06	6.92	-0.470759	0.12016	0.245604	-	-	-	gi|326510633|dbj|BAJ87533.1|/0/predicted protein [Hordeum vulgare subsp. vulgare]
gnl|UG|Ta#S18006519	18.51	5.08	-1.8654	8.3e-12	1.3e-10	17.86	-0.0515728	0.799764	0.870407	GO:0043231//intracellular membrane-bounded organelle	GO:0046914//transition metal ion binding;GO:0008135//translation factor activity, nucleic acid binding;GO:0008134//transcription factor binding	GO:0006412//translation;GO:0006351//transcription, DNA-dependent	gi|326531378|dbj|BAK05040.1|/4.55909e-71/predicted protein [Hordeum vulgare subsp. vulgare]
gnl|UG|Ta#S17984604	8.24	2.28	-1.85361	6.27e-06	4.81e-05	4.37	-0.915011	0.0095556	0.0344226	GO:0031981//nuclear lumen;GO:0000785//chromatin	GO:0003676//nucleic acid binding;GO:0046983//protein dimerization activity	GO:0034728//nucleosome organization	gi|388517407|gb|AFK46765.1|/5.71099e-33/unknown [Lotus japonicus]
gnl|UG|Ta#S52544007	19.52	5.43	-1.84593	3.2e-12	5.18e-11	23.51	0.268321	0.145908	0.286769	GO:0005622//intracellular;GO:0044425//membrane part	GO:0005488//binding;GO:0022890//inorganic cation transmembrane transporter activity;GO:0046915//transition metal ion transmembrane transporter activity	GO:0016192//vesicle-mediated transport;GO:0000041//transition metal ion transport;GO:0009606//tropism;GO:0006605//protein targeting	gi|326500912|dbj|BAJ95122.1|/2.59609e-155/predicted protein [Hordeum vulgare subsp. vulgare]
gnl|UG|Ta#S52546224	11.95	3.33	-1.84342	5.59e-08	5.85e-07	17.86	0.579721	0.00950082	0.0342655	GO:0043231//intracellular membrane-bounded organelle	GO:0032550;GO:0004672//protein kinase activity	GO:0009725//response to hormone stimulus;GO:0006464//cellular protein modification process;GO:0006796//phosphate-containing compound metabolic process;GO:0007154//cell communication	gi|410947095|gb|AFV95074.1|/0/CBL-interacting protein kinase 31 [Triticum aestivum]
gnl|UG|Ta#S52542933	9.42	2.63	-1.84066	1.5e-06	1.29e-05	6.01	-0.648362	0.039488	0.110571	-	-	-	gi|357136476|ref|XP_003569830.1|/1.3495e-08/PREDICTED: LOW QUALITY PROTEIN: lipid-A-disaccharide synthase-like [Brachypodium distachyon]
gnl|UG|Ta#S52543054	6.9	1.93	-1.838	4.16e-05	0.000270497	8.02	0.217006	0.48787	0.606436	GO:0016020//membrane	-	GO:0015833//peptide transport	gi|357127371|ref|XP_003565355.1|/0/PREDICTED: probable peptide/nitrate transporter At5g13400-like [Brachypodium distachyon]
gnl|UG|Ta#S22380157	35.67	9.98	-1.8376	4.91e-21	1.78e-19	24.78	-0.525535	0.000830648	0.00405693	-	-	-	gi|357146925|ref|XP_003574160.1|/1.95915e-35/PREDICTED: remorin-like [Brachypodium distachyon]
gnl|UG|Ta#S52545448	25.58	7.18	-1.83296	1.91e-15	5.32e-14	15.67	-0.707011	0.000229912	0.00127056	-	GO:0046914//transition metal ion binding;GO:0042623//ATPase activity, coupled;GO:0032550	-	gi|357138723|ref|XP_003570939.1|/0/PREDICTED: DEAD-box ATP-dependent RNA helicase 35A-like [Brachypodium distachyon]
gnl|UG|Ta#S52543278	10.6	2.98	-1.83068	3.6e-07	3.38e-06	9.84	-0.107334	0.692832	0.777614	-	-	-	gi|326527137|dbj|BAK04510.1|/1.29801e-50/predicted protein [Hordeum vulgare subsp. vulgare]
gnl|UG|Ta#S22378278	8.08	2.28	-1.82532	9.83e-06	7.29e-05	4.92	-0.715697	0.0378904	0.106405	-	-	-	gi|326525523|dbj|BAJ88808.1|/8.88279e-39/predicted protein [Hordeum vulgare subsp. vulgare]
gnl|UG|Ta#S17977298	8.08	2.28	-1.82532	9.83e-06	7.29e-05	5.28	-0.613817	0.0704618	0.170062	-	-	-	gi|63087730|emb|CAI93180.1|/3.49945e-07/glycosyltransferase [Triticum aestivum]
gnl|UG|Ta#S12923244	11.78	3.33	-1.82275	8.71e-08	8.91e-07	7.11	-0.728418	0.0105264	0.0375525	GO:0030312//external encapsulating structure;GO:0009526//plastid envelope;GO:0009534//chloroplast thylakoid;GO:0009570//chloroplast stroma;GO:0005576//extracellular region	GO:0032550;GO:0008047//enzyme activator activity	GO:0009314//response to radiation;GO:0006952//defense response;GO:0019222//regulation of metabolic process	gi|7960277|gb|AAF71272.1|AF251264_1/0/ribulose bisphosphate carboxylase activase B [Triticum aestivum]
gnl|UG|Ta#S13140969	19.18	5.43	-1.82058	7.72e-12	1.21e-10	10.2	-0.911034	7.45e-05	0.000455764	-	-	-	gi|326506576|dbj|BAJ91329.1|/1.97398e-38/predicted protein [Hordeum vulgare subsp. vulgare]
gnl|UG|Ta#S52544941	108.19	30.63	-1.82055	8.23e-60	5.66e-58	61.95	-0.804391	1.91e-17	4.85e-16	GO:0043231//intracellular membrane-bounded organelle	-	-	gi|357112679|ref|XP_003558135.1|/1.31061e-94/PREDICTED: gamma-interferon-inducible lysosomal thiol reductase-like isoform 1 [Brachypodium distachyon]
gnl|UG|Ta#S16249521	7.4	2.1	-1.81714	2.53e-05	0.000172265	10.57	0.514378	0.0742162	0.178165	-	-	-	gi|116309921|emb|CAH66954.1|/1.85422e-24/OSIGBa0147H17.2 [Oryza sativa Indica Group]
gnl|UG|Ta#S18008394	24.06	6.83	-1.81668	1.86e-14	4.72e-13	12.57	-0.936652	5.46e-06	4.16e-05	GO:0043231//intracellular membrane-bounded organelle	-	-	gi|133741920|gb|ABO37956.1|/4.03998e-22/unknown protein [Triticum turgidum]
gnl|UG|Ta#S26027113	28.27	8.05	-1.81221	1.13e-16	3.37e-15	18.59	-0.604745	0.000736356	0.00366744	GO:0043231//intracellular membrane-bounded organelle	-	-	gi|326520974|dbj|BAJ92850.1|/8.9875e-124/predicted protein [Hordeum vulgare subsp. vulgare]
gnl|UG|Ta#S26028067	36.85	10.5	-1.81128	2.83e-21	1.03e-19	42.27	0.197969	0.144626	0.284492	-	GO:0052689	GO:0006007//glucose catabolic process	gi|326495298|dbj|BAJ85745.1|/2.60649e-130/predicted protein [Hordeum vulgare subsp. vulgare]
gnl|UG|Ta#S52544568	12.28	3.5	-1.81088	5.35e-08	5.64e-07	6.74	-0.86549	0.0024532	0.0106255	-	-	-	gi|326489577|dbj|BAK01769.1|/9.54762e-46/predicted protein [Hordeum vulgare subsp. vulgare]
gnl|UG|Ta#S32542170	6.73	1.93	-1.80201	6.51e-05	0.000409037	2.55	-1.40011	0.00103513	0.00494284	GO:0043231//intracellular membrane-bounded organelle	GO:0008375//acetylglucosaminyltransferase activity	-	gi|357138738|ref|XP_003570946.1|/3.32485e-138/PREDICTED: probable glycosyltransferase At5g11130-like [Brachypodium distachyon]
gnl|UG|Ta#S52545856	92.04	26.43	-1.80008	2.25e-50	1.46e-48	48.47	-0.925169	1.08e-18	2.91e-17	GO:0016020//membrane;GO:0044424//intracellular part	GO:0032550	GO:0035556//intracellular signal transduction	gi|38502276|emb|CAD57742.1|/3.07743e-107/RAC-ROP-like G-protein [Hordeum vulgare subsp. vulgare]
gnl|UG|Ta#S52544944	12.79	3.68	-1.79724	3.28e-08	3.56e-07	8.93	-0.518284	0.0491714	0.128645	GO:0009526//plastid envelope;GO:0031976	-	GO:0009451//RNA modification	gi|326495048|dbj|BAJ85620.1|/7.25126e-22/predicted protein [Hordeum vulgare subsp. vulgare]
gnl|UG|Ta#S42149934	30.96	8.93	-1.79367	6.7e-18	2.12e-16	19.32	-0.68031	8.71e-05	0.000524901	GO:0043231//intracellular membrane-bounded organelle;GO:0016020//membrane	GO:0032550;GO:0004702//receptor signaling protein serine/threonine kinase activity	GO:0007243//intracellular protein kinase cascade;GO:0006464//cellular protein modification process;GO:0006796//phosphate-containing compound metabolic process	gi|84105088|gb|ABC54584.1|/0/mitogen-activated protein kinase 2 [Triticum aestivum]
gnl|UG|Ta#S52542273	6.06	1.75	-1.79196	0.000168615	0.000957208	4.19	-0.532368	0.169395	0.30944	-	-	-	gi|326513446|dbj|BAK06963.1|/4.03033e-87/predicted protein [Hordeum vulgare subsp. vulgare]
gnl|UG|Ta#S52543410	6.06	1.75	-1.79196	0.000168615	0.000956609	2.92	-1.05335	0.0127902	0.0433357	GO:0043231//intracellular membrane-bounded organelle	-	-	gi|326503852|dbj|BAK02712.1|/1.32764e-169/predicted protein [Hordeum vulgare subsp. vulgare]
gnl|UG|Ta#S32671233	6.06	1.75	-1.79196	0.000168615	0.000956311	3.46	-0.808546	0.0466538	0.12332	-	-	-	gi|326506504|dbj|BAJ86570.1|/6.27463e-55/predicted protein [Hordeum vulgare subsp. vulgare]
gnl|UG|Ta#S52545497	13.29	3.85	-1.78741	2.01e-08	2.24e-07	9.84	-0.433611	0.0883246	0.1957	GO:0033178//proton-transporting two-sector ATPase complex, catalytic domain;GO:0009534//chloroplast thylakoid;GO:0009526//plastid envelope	GO:0019829//cation-transporting ATPase activity	GO:0006818//hydrogen transport;GO:0009767//photosynthetic electron transport chain;GO:0006754//ATP biosynthetic process	gi|285014508|gb|ADC33136.1|/8.90302e-164/ATP synthase subunit [Triticum aestivum]
gnl|UG|Ta#S19225428	7.24	2.1	-1.7856	3.94e-05	0.000258161	6.38	-0.182433	0.585674	0.696183	-	-	-	gi|326498651|dbj|BAK02311.1|/4.70152e-87/predicted protein [Hordeum vulgare subsp. vulgare]
gnl|UG|Ta#S32570393	7.24	2.1	-1.7856	3.94e-05	0.000258068	3.1	-1.22372	0.00213282	0.00938808	-	-	-	gi|23504745|emb|CAD29478.1|/6.77843e-82/glutathione transferase F5 [Triticum aestivum]
gnl|UG|Ta#S26021488	24.73	7.18	-1.78421	1.69e-14	4.33e-13	13.12	-0.914495	6.16e-06	4.65e-05	-	-	-	gi|414587651|tpg|DAA38222.1|/1.04841e-48/TPA: putative MYB DNA-binding domain superfamily protein [Zea mays]
gnl|UG|Ta#S52544585	8.41	2.45	-1.77932	9.31e-06	6.95e-05	7.47	-0.170998	0.578546	0.688421	-	GO:0003676//nucleic acid binding	-	gi|326533496|dbj|BAK05279.1|/0/predicted protein [Hordeum vulgare subsp. vulgare]
gnl|UG|Ta#S52542329	8.41	2.45	-1.77932	9.31e-06	6.94e-05	3.83	-1.13476	0.00175609	0.00786904	GO:0043231//intracellular membrane-bounded organelle	GO:0043169//cation binding;GO:0032550;GO:0005515//protein binding	GO:0044763;GO:0048856//anatomical structure development;GO:0006457//protein folding;GO:0048229//gametophyte development;GO:0044767;GO:0016043//cellular component organization;GO:0006950//response to stress	gi|357160668|ref|XP_003578838.1|/0/PREDICTED: chaperone protein DnaJ 2-like [Brachypodium distachyon]
gnl|UG|Ta#S17895376	58.22	16.98	-1.77768	6.14e-32	3.11e-30	30.07	-0.95319	6.29e-13	1.04e-11	GO:0043231//intracellular membrane-bounded organelle	GO:0043169//cation binding;GO:0008135//translation factor activity, nucleic acid binding	GO:0006412//translation;GO:0006351//transcription, DNA-dependent	gi|357125276|ref|XP_003564321.1|/8.32936e-41/PREDICTED: transcription elongation factor 1 homolog isoform 1 [Brachypodium distachyon]
gnl|UG|Ta#S52543042	9.59	2.8	-1.7761	2.22e-06	1.85e-05	8.38	-0.194581	0.501532	0.620569	-	-	-	gi|34395313|dbj|BAC84341.1|/2.08938e-130/hypothetical protein [Oryza sativa Japonica Group]
gnl|UG|Ta#S52545875	9.59	2.8	-1.7761	2.22e-06	1.85e-05	4.01	-1.25793	0.00028892	0.00156932	GO:0031224//intrinsic to membrane	-	-	gi|326507634|dbj|BAK03210.1|/1.54398e-39/predicted protein [Hordeum vulgare subsp. vulgare]
gnl|UG|Ta#S52542464	14.98	4.38	-1.77403	3e-09	3.64e-08	12.57	-0.253053	0.277852	0.427686	GO:0043231//intracellular membrane-bounded organelle	-	-	gi|326490810|dbj|BAJ90072.1|/1.33153e-23/predicted protein [Hordeum vulgare subsp. vulgare]
gnl|UG|Ta#S52543091	11.95	3.5	-1.77158	1.28e-07	1.29e-06	14.76	0.304682	0.193	0.344391	GO:0043231//intracellular membrane-bounded organelle	-	-	gi|326495592|dbj|BAJ85892.1|/1.81585e-88/predicted protein [Hordeum vulgare subsp. vulgare]
gnl|UG|Ta#S52542001	18.51	5.43	-1.76928	4.4e-11	6.36e-10	16.58	-0.158861	0.440702	0.55794	GO:0016020//membrane	GO:0046914//transition metal ion binding	-	gi|326529585|dbj|BAK04739.1|/0/predicted protein [Hordeum vulgare subsp. vulgare]
gnl|UG|Ta#S26025501	6.56	1.93	-1.76509	0.000101552	0.00061029	3.1	-1.08143	0.00805176	0.0295194	GO:0030312//external encapsulating structure;GO:0043231//intracellular membrane-bounded organelle	-	-	gi|326491935|dbj|BAJ98192.1|/5.00415e-112/predicted protein [Hordeum vulgare subsp. vulgare]
gnl|UG|Ta#S52543286	6.56	1.93	-1.76509	0.000101552	0.000610088	2.92	-1.16773	0.00480204	0.0190017	-	-	-	gi|326505798|dbj|BAJ91138.1|/4.25024e-176/predicted protein [Hordeum vulgare subsp. vulgare]
gnl|UG|Ta#S17985037	7.74	2.28	-1.7633	2.38e-05	0.000163394	6.74	-0.199585	0.537742	0.650122	GO:0044444//cytoplasmic part	GO:0016772//transferase activity, transferring phosphorus-containing groups;GO:0008135//translation factor activity, nucleic acid binding	GO:0006413//translational initiation;GO:0009117//nucleotide metabolic process	gi|357137558|ref|XP_003570367.1|/4.06738e-160/PREDICTED: translation initiation factor eIF-2B subunit epsilon-like [Brachypodium distachyon]
gnl|UG|Ta#S52546532	10.1	2.98	-1.76097	1.35e-06	1.17e-05	6.74	-0.583535	0.0525022	0.132301	-	-	-	gi|326524271|dbj|BAK00519.1|/1.79619e-42/predicted protein [Hordeum vulgare subsp. vulgare]
gnl|UG|Ta#S52542866	10.1	2.98	-1.76097	1.35e-06	1.17e-05	6.56	-0.622588	0.0397436	0.107604	-	GO:0042802//identical protein binding;GO:0016836//hydro-lyase activity	GO:0006568//tryptophan metabolic process;GO:0051234//establishment of localization	gi|326501340|dbj|BAJ98901.1|/7.56669e-19/predicted protein [Hordeum vulgare subsp. vulgare]
gnl|UG|Ta#S52545429	50.98	15.05	-1.76017	8.51e-28	3.85e-26	77.08	0.596425	3.15e-08	3.27e-07	GO:0044424//intracellular part	-	GO:0009628//response to abiotic stimulus;GO:0007275//multicellular organismal development	gi|326506040|dbj|BAJ91259.1|/0/predicted protein [Hordeum vulgare subsp. vulgare]
gnl|UG|Ta#S52545047	51.99	15.4	-1.7553	3.26e-28	1.51e-26	56.67	0.124351	0.283126	0.392779	-	-	-	gi|357159476|ref|XP_003578459.1|/1.83325e-66/PREDICTED: zinc finger protein 7-like [Brachypodium distachyon]
gnl|UG|Ta#S16224929	23.56	7	-1.75091	1.53e-13	3.22e-12	15.12	-0.639881	0.00121645	0.00572257	GO:0043231//intracellular membrane-bounded organelle	GO:0031420;GO:0016301//kinase activity	GO:0006796//phosphate-containing compound metabolic process;GO:0006007//glucose catabolic process	gi|222613313|gb|EEE51445.1|/1.40512e-11/hypothetical protein OsJ_32540 [Oryza sativa Japonica Group]
gnl|UG|Ta#S12950906	10.6	3.15	-1.75064	8.22e-07	7.34e-06	5.28	-1.00545	0.00145594	0.00672039	GO:0043231//intracellular membrane-bounded organelle	GO:0008238//exopeptidase activity	GO:0019538//protein metabolic process	gi|326505096|dbj|BAK02935.1|/2.33911e-41/predicted protein [Hordeum vulgare subsp. vulgare]
gnl|UG|Ta#S52541300	17.5	5.25	-1.73697	2.6e-10	3.53e-09	11.12	-0.654198	0.0044521	0.0179174	-	GO:0032550;GO:0004674//protein serine/threonine kinase activity	GO:0006468//protein phosphorylation;GO:0007243//intracellular protein kinase cascade	gi|326504362|dbj|BAJ91013.1|/0/predicted protein [Hordeum vulgare subsp. vulgare]
gnl|UG|Ta#S52544047	7.57	2.28	-1.73126	3.69e-05	0.000242933	7.65	0.0151664	0.956026	0.962931	-	-	GO:0044763	gi|357138585|ref|XP_003570871.1|/0/PREDICTED: uncharacterized protein LOC100830632 [Brachypodium distachyon]
gnl|UG|Ta#S22365320	6.39	1.93	-1.72722	0.000157572	0.000902992	8.02	0.327786	0.306718	0.420908	-	-	-	gi|326520864|dbj|BAJ92795.1|/7.32471e-77/predicted protein [Hordeum vulgare subsp. vulgare]
gnl|UG|Ta#S52543715	6.39	1.93	-1.72722	0.000157572	0.000902707	2.73	-1.22691	0.00389696	0.015927	-	-	-	gi|16905164|gb|AAL31034.1|AC078948_18/1.77529e-114/putative serine protease [Oryza sativa Japonica Group]
gnl|UG|Ta#S16058243	30.62	9.28	-1.72228	7.8e-17	2.35e-15	19.5	-0.651	0.000174374	0.000991928	GO:0043231//intracellular membrane-bounded organelle	GO:0097159//organic cyclic compound binding	-	gi|357147913|ref|XP_003574542.1|/1.27144e-131/PREDICTED: probable CCR4-associated factor 1 homolog 7-like [Brachypodium distachyon]
gnl|UG|Ta#S37862109	8.08	2.45	-1.72157	2.23e-05	0.000153492	3.28	-1.30066	0.000660952	0.00331611	-	-	-	gi|326504830|dbj|BAK06706.1|/3.4644e-10/predicted protein [Hordeum vulgare subsp. vulgare]
gnl|UG|Ta#S52542729	8.08	2.45	-1.72157	2.23e-05	0.000153434	6.38	-0.340799	0.29162	0.401987	GO:0043231//intracellular membrane-bounded organelle	-	GO:0019752//carboxylic acid metabolic process;GO:0006952//defense response;GO:0051707//response to other organism;GO:0044249//cellular biosynthetic process;GO:1901576;GO:0044238//primary metabolic process;GO:0009725//response to hormone stimulus;GO:0044711;GO:0042430;GO:0065007//biological regulation	gi|326503136|dbj|BAJ99193.1|/1.00686e-176/predicted protein [Hordeum vulgare subsp. vulgare]
gnl|UG|Ta#S52543832	27.09	8.23	-1.7188	5.11e-15	1.38e-13	31.16	0.201935	0.202178	0.357408	-	GO:0046872//metal ion binding	-	gi|326521368|dbj|BAJ96887.1|/0/predicted protein [Hordeum vulgare subsp. vulgare]
gnl|UG|Ta#S52541533	27.6	8.4	-1.71621	3.14e-15	8.67e-14	22.23	-0.31216	0.0704468	0.170048	-	GO:0046914//transition metal ion binding	-	gi|326495208|dbj|BAJ85700.1|/1.14312e-169/predicted protein [Hordeum vulgare subsp. vulgare]
gnl|UG|Ta#S17985296	45.43	13.83	-1.71584	3.96e-24	1.63e-22	37.35	-0.282537	0.0343774	0.0978687	-	GO:0004702//receptor signaling protein serine/threonine kinase activity;GO:0032550	GO:0006796//phosphate-containing compound metabolic process;GO:0006464//cellular protein modification process;GO:0007243//intracellular protein kinase cascade	gi|326495252|dbj|BAJ85722.1|/2.91833e-119/predicted protein [Hordeum vulgare subsp. vulgare]
gnl|UG|Ta#S13109609	35	10.68	-1.71244	6.94e-19	2.33e-17	21.14	-0.72738	9.69e-06	7.07e-05	-	GO:0016765//transferase activity, transferring alkyl or aryl (other than methyl) groups	-	gi|23504741|emb|CAD29476.1|/1.05991e-124/glutathione transferase F3 [Triticum aestivum]
gnl|UG|Ta#S52547144	9.76	2.98	-1.71157	3.2e-06	2.6e-05	4.56	-1.09785	0.00101945	0.00487808	GO:0016020//membrane;GO:0043231//intracellular membrane-bounded organelle	GO:0005543//phospholipid binding	GO:0007154//cell communication	gi|326492419|dbj|BAK01993.1|/0/predicted protein [Hordeum vulgare subsp. vulgare]
gnl|UG|Ta#S16058011	50.98	15.58	-1.71024	8.98e-27	3.99e-25	74.89	0.554842	3.22e-07	2.96e-06	GO:0042579//microbody	GO:0016634;GO:0000166//nucleotide binding	GO:0006625//protein targeting to peroxisome;GO:0009062//fatty acid catabolic process;GO:0009057//macromolecule catabolic process;GO:0003006//developmental process involved in reproduction	gi|357134502|ref|XP_003568856.1|/0/PREDICTED: acyl-coenzyme A oxidase 4, peroxisomal-like [Brachypodium distachyon]
gnl|UG|Ta#S37875014	20.02	6.13	-1.70748	2.25e-11	3.34e-10	22.96	0.197681	0.283894	0.393577	GO:0044436;GO:0009534//chloroplast thylakoid	-	GO:0009886//post-embryonic morphogenesis;GO:0019758	gi|326490950|dbj|BAJ90142.1|/9.66066e-88/predicted protein [Hordeum vulgare subsp. vulgare]
gnl|UG|Ta#S22382790	8.58	2.63	-1.70591	1.34e-05	9.7e-05	4.37	-0.973344	0.00537826	0.0211184	-	-	-	gi|326487598|dbj|BAK05471.1|/1.48289e-57/predicted protein [Hordeum vulgare subsp. vulgare]
gnl|UG|Ta#S13020155	8.58	2.63	-1.70591	1.34e-05	9.69e-05	6.01	-0.513613	0.111581	0.230888	GO:0009536//plastid	GO:0036094//small molecule binding;GO:0003676//nucleic acid binding	-	gi|357167535|ref|XP_003581210.1|/4.5521e-53/PREDICTED: 40S ribosomal protein S19, mitochondrial-like [Brachypodium distachyon]
gnl|UG|Ta#S52545145	74.2	22.76	-1.70492	4.37e-38	2.43e-36	49.38	-0.587492	9.37e-08	9.2e-07	GO:0043231//intracellular membrane-bounded organelle;GO:0031224//intrinsic to membrane	GO:0015291//secondary active transmembrane transporter activity	GO:0015698//inorganic anion transport;GO:0009725//response to hormone stimulus;GO:0009267//cellular response to starvation	gi|29367131|gb|AAO72437.1|/0/phosphate transporter HvPT4 [Hordeum vulgare subsp. vulgare]
gnl|UG|Ta#S52545432	37.52	11.55	-1.69977	6.13e-20	2.14e-18	20.96	-0.840021	2.11e-07	1.99e-06	-	-	-	gi|148473091|emb|CAJ29308.1|/7.55835e-125/dof zinc finger protein 2 [Hordeum vulgare subsp. vulgare]
gnl|UG|Ta#S52543114	9.09	2.8	-1.69885	8.12e-06	6.11e-05	8.2	-0.148656	0.616446	0.719291	GO:0043231//intracellular membrane-bounded organelle;GO:0044444//cytoplasmic part	GO:0004519//endonuclease activity;GO:0008135//translation factor activity, nucleic acid binding	GO:0006412//translation;GO:0009725//response to hormone stimulus;GO:0048364//root development;GO:0042445//hormone metabolic process;GO:0045087//innate immune response;GO:0009887//organ morphogenesis;GO:0035194//posttranscriptional gene silencing by RNA;GO:0003006//developmental process involved in reproduction;GO:0009639//response to red or far red light	gi|115450040|ref|NP_001048621.1|/7.87367e-24/Os02g0831600 [Oryza sativa Japonica Group]
gnl|UG|Ta#S16209781	7.4	2.28	-1.69849	5.69e-05	0.000359817	4.92	-0.588867	0.09428	0.207274	-	GO:0016411//acylglycerol O-acyltransferase activity	GO:0008610//lipid biosynthetic process	gi|326498679|dbj|BAK02325.1|/1.32961e-101/predicted protein [Hordeum vulgare subsp. vulgare]
gnl|UG|Ta#S13260701	13.63	4.2	-1.69832	4.19e-08	4.48e-07	21.87	0.682168	0.000910014	0.00441062	-	-	-	gi|357117500|ref|XP_003560505.1|/7.0044e-07/PREDICTED: probable xyloglucan endotransglucosylase/hydrolase protein 23-like [Brachypodium distachyon]
gnl|UG|Ta#S26026383	45.26	14	-1.69281	1.3e-23	5.18e-22	39.91	-0.181486	0.166844	0.305052	-	GO:0046872//metal ion binding;GO:0003676//nucleic acid binding	-	gi|326502466|dbj|BAJ95296.1|/2.48599e-38/predicted protein [Hordeum vulgare subsp. vulgare]
gnl|UG|Ta#S52544874	32.81	10.15	-1.69266	1.59e-17	4.95e-16	29.34	-0.161267	0.294618	0.405664	-	-	-	gi|357153326|ref|XP_003576415.1|/3.46658e-73/PREDICTED: uncharacterized protein LOC100834530 [Brachypodium distachyon]
gnl|UG|Ta#S16058368	7.91	2.45	-1.6909	3.42e-05	0.000227048	4.37	-0.856044	0.0166043	0.0549042	GO:0044444//cytoplasmic part	GO:0032550;GO:0046914//transition metal ion binding;GO:0016765//transferase activity, transferring alkyl or aryl (other than methyl) groups	GO:0007127//meiosis I;GO:0006399//tRNA metabolic process;GO:0009690//cytokinin metabolic process	gi|242347921|gb|ACS92721.1|/0/isopentenyl transferase [Triticum aestivum]
gnl|UG|Ta#S37823527	29.95	9.28	-1.69036	4.18e-16	1.21e-14	44.1	0.558223	8.11e-05	0.000491957	GO:0030964;GO:0005746//mitochondrial respiratory chain	GO:0048037//cofactor binding;GO:0050136//NADH dehydrogenase (quinone) activity	GO:0022904//respiratory electron transport chain	gi|255589958|ref|XP_002535137.1|/4.67267e-16/NADH-ubiquinone oxidoreductase fe-s protein, putative [Ricinus communis]
gnl|UG|Ta#S52546385	25.91	8.05	-1.68645	4.46e-14	1.07e-12	14.58	-0.829518	2.03e-05	0.000140654	-	-	-	gi|326533468|dbj|BAK05265.1|/1.20872e-142/predicted protein [Hordeum vulgare subsp. vulgare]
gnl|UG|Ta#S22370390	12.96	4.03	-1.68521	1.05e-07	1.06e-06	9.84	-0.397335	0.121471	0.248091	GO:0043231//intracellular membrane-bounded organelle	GO:0036094//small molecule binding;GO:0004672//protein kinase activity;GO:1901363;GO:0097159//organic cyclic compound binding	GO:0006796//phosphate-containing compound metabolic process	gi|326517414|dbj|BAK00074.1|/4.78089e-52/predicted protein [Hordeum vulgare subsp. vulgare]
gnl|UG|Ta#S52546283	33.15	10.33	-1.68217	1.48e-17	4.62e-16	41.73	0.332076	0.0176706	0.0581066	GO:0009534//chloroplast thylakoid;GO:0009528//plastid inner membrane	GO:0046914//transition metal ion binding;GO:0016709//oxidoreductase activity, acting on paired donors, with incorporation or reduction of molecular oxygen, NAD(P)H as one donor, and incorporation of one atom of oxygen	GO:0015995//chlorophyll biosynthetic process	gi|62736388|gb|AAX97504.1|/0/putative leucine zipper protein [Triticum aestivum]
gnl|UG|Ta#S18011728	10.1	3.15	-1.68093	2.97e-06	2.42e-05	4.74	-1.0914	0.00088916	0.00431864	GO:0031224//intrinsic to membrane;GO:0043231//intracellular membrane-bounded organelle;GO:0030313	GO:0004888//transmembrane signaling receptor activity;GO:0005231//excitatory extracellular ligand-gated ion channel activity	GO:0007215//glutamate receptor signaling pathway;GO:0044765	gi|326498867|dbj|BAK02419.1|/9.88229e-27/predicted protein [Hordeum vulgare subsp. vulgare]
gnl|UG|Ta#S52544424	6.73	2.1	-1.68022	0.0001456	0.000842903	7.65	0.184853	0.559672	0.671213	-	-	-	gi|77556435|gb|ABA99231.1|/1.3717e-07/hypothetical protein LOC_Os12g34030 [Oryza sativa Japonica Group]
gnl|UG|Ta#S52542222	6.73	2.1	-1.68022	0.0001456	0.000842634	8.56	0.347004	0.262492	0.40807	-	-	GO:0009987//cellular process;GO:0050896//response to stimulus	gi|326528495|dbj|BAJ93429.1|/8.21131e-130/predicted protein [Hordeum vulgare subsp. vulgare]
gnl|UG|Ta#S52542301	15.65	4.9	-1.67531	5.77e-09	6.8e-08	8.02	-0.964489	0.000175905	0.000999711	GO:0043231//intracellular membrane-bounded organelle	GO:0046872//metal ion binding;GO:0015924	-	gi|326493330|dbj|BAJ85126.1|/0/predicted protein [Hordeum vulgare subsp. vulgare]
gnl|UG|Ta#S50380081	17.33	5.43	-1.67425	8.62e-10	1.11e-08	10.57	-0.713296	0.00226522	0.0099022	-	-	-	gi|326490928|dbj|BAJ90131.1|/1.19139e-75/predicted protein [Hordeum vulgare subsp. vulgare]
gnl|UG|Ta#S13077020	17.33	5.43	-1.67425	8.62e-10	1.11e-08	10.02	-0.790389	0.000850476	0.00414497	GO:0030312//external encapsulating structure;GO:0031981//nuclear lumen;GO:0016020//membrane	GO:0043169//cation binding;GO:0032550;GO:0016765//transferase activity, transferring alkyl or aryl (other than methyl) groups	GO:0009108//coenzyme biosynthetic process;GO:0000096//sulfur amino acid metabolic process;GO:0006970//response to osmotic stress;GO:0009699//phenylpropanoid biosynthetic process	gi|68655435|emb|CAJ01702.1|/3.77159e-112/putative AdoMet synthase 1 [Hordeum vulgare subsp. vulgare]
gnl|UG|Ta#S52545829	22.88	7.18	-1.67203	1.8e-12	2.99e-11	29.7	0.376376	0.024466	0.0753001	GO:0031981//nuclear lumen;GO:0005576//extracellular region;GO:0009532//plastid stroma;GO:0009534//chloroplast thylakoid;GO:0009526//plastid envelope	GO:0032550;GO:0017111//nucleoside-triphosphatase activity;GO:0008135//translation factor activity, nucleic acid binding	GO:0006412//translation;GO:0009154//purine ribonucleotide catabolic process	gi|357149925|ref|XP_003575279.1|/0/PREDICTED: elongation factor Tu, chloroplastic-like [Brachypodium distachyon]
gnl|UG|Ta#S52542430	125.36	39.39	-1.67018	2.1e-61	1.47e-59	69.61	-0.848711	9.76e-22	2.89e-20	GO:0043231//intracellular membrane-bounded organelle;GO:0044444//cytoplasmic part	-	GO:0009814//defense response, incompatible interaction;GO:0009696//salicylic acid metabolic process;GO:0010038//response to metal ion	gi|18146791|dbj|BAB82454.1|/2.36103e-180/D-protein [Hordeum vulgare]
gnl|UG|Ta#S52545772	7.24	2.28	-1.66696	8.73e-05	0.000532431	4.19	-0.789039	0.0328034	0.0939252	GO:0044464//cell part	GO:0003676//nucleic acid binding;GO:0046914//transition metal ion binding	-	gi|326502772|dbj|BAJ99014.1|/0/predicted protein [Hordeum vulgare subsp. vulgare]
gnl|UG|Ta#S22365690	14.98	4.73	-1.66313	1.44e-08	1.63e-07	9.11	-0.717515	0.0044079	0.0177706	GO:0009941//chloroplast envelope;GO:0009532//plastid stroma	GO:0015036//disulfide oxidoreductase activity	GO:0019725//cellular homeostasis;GO:0018904	gi|326509031|dbj|BAJ86908.1|/1.45356e-50/predicted protein [Hordeum vulgare subsp. vulgare]
gnl|UG|Ta#S32518706	47.62	15.05	-1.6618	3.69e-24	1.52e-22	26.79	-0.829873	7.19e-09	7.94e-08	-	-	-	gi|326495658|dbj|BAJ85925.1|/7.55116e-66/predicted protein [Hordeum vulgare subsp. vulgare]
gnl|UG|Ta#S22389088	7.74	2.45	-1.65955	5.24e-05	0.000333024	13.67	0.820608	0.00210182	0.00926714	-	-	-	gi|63087730|emb|CAI93180.1|/2.46357e-11/glycosyltransferase [Triticum aestivum]
gnl|UG|Ta#S26025255	74.37	23.63	-1.6541	1.26e-36	6.84e-35	45.74	-0.701264	3.99e-10	4.98e-09	GO:0043231//intracellular membrane-bounded organelle;GO:0016020//membrane	-	-	gi|357136683|ref|XP_003569933.1|/4.50285e-25/PREDICTED: photosystem II reaction center W protein, chloroplastic-like [Brachypodium distachyon]
gnl|UG|Ta#S52542352	8.24	2.63	-1.64758	3.15e-05	0.000209926	5.65	-0.544393	0.0992714	0.216644	-	GO:0046914//transition metal ion binding	-	gi|326525943|dbj|BAJ93148.1|/0/predicted protein [Hordeum vulgare subsp. vulgare]
gnl|UG|Ta#S17973881	10.43	3.33	-1.64715	2.74e-06	2.24e-05	4.56	-1.19363	0.000279102	0.00151958	-	-	-	gi|326509275|dbj|BAJ91554.1|/3.5158e-55/predicted protein [Hordeum vulgare subsp. vulgare]
gnl|UG|Ta#S22367833	10.94	3.5	-1.64419	1.65e-06	1.41e-05	9.11	-0.26409	0.334806	0.45277	GO:0031224//intrinsic to membrane;GO:0043231//intracellular membrane-bounded organelle;GO:0044444//cytoplasmic part;GO:0012505//endomembrane system	GO:0005515//protein binding	GO:0009725//response to hormone stimulus;GO:0030243//cellulose metabolic process;GO:0045184//establishment of protein localization;GO:0016044//cellular membrane organization;GO:0016482//cytoplasmic transport;GO:0048193//Golgi vesicle transport	gi|326501064|dbj|BAJ98763.1|/2.31318e-75/predicted protein [Hordeum vulgare subsp. vulgare]
gnl|UG|Ta#S52543823	42.57	13.65	-1.64094	2.12e-21	7.82e-20	31.34	-0.441832	0.00183302	0.00818986	GO:0005840//ribosome;GO:0009532//plastid stroma;GO:0042579//microbody;GO:0005576//extracellular region	GO:0032553;GO:0003973//(S)-2-hydroxy-acid oxidase activity	GO:0044710;GO:0022415;GO:0015979//photosynthesis;GO:0009853//photorespiration	gi|326527219|dbj|BAK04551.1|/0/predicted protein [Hordeum vulgare subsp. vulgare]
gnl|UG|Ta#S52541803	20.7	6.65	-1.6382	4.12e-11	5.97e-10	16.22	-0.351857	0.0795652	0.181222	GO:0043231//intracellular membrane-bounded organelle	GO:0016301//kinase activity	-	gi|326501636|dbj|BAK02607.1|/3.31228e-46/predicted protein [Hordeum vulgare subsp. vulgare]
gnl|UG|Ta#S52545797	9.25	2.98	-1.63414	1.14e-05	8.31e-05	5.47	-0.757913	0.0190159	0.0621748	GO:0005911//cell-cell junction;GO:0005618//cell wall;GO:0043231//intracellular membrane-bounded organelle	GO:0016772//transferase activity, transferring phosphorus-containing groups;GO:0005198//structural molecule activity	GO:0006796//phosphate-containing compound metabolic process	gi|326494106|dbj|BAJ85515.1|/0/predicted protein [Hordeum vulgare subsp. vulgare]
gnl|UG|Ta#S22367796	7.07	2.28	-1.63268	0.000133295	0.000777867	9.11	0.365741	0.224604	0.359366	GO:0044464//cell part;GO:0016020//membrane	GO:0022857//transmembrane transporter activity	GO:0044765;GO:0044763;GO:0050896//response to stimulus	gi|115439227|ref|NP_001043893.1|/3.18412e-67/Os01g0684900 [Oryza sativa Japonica Group]
gnl|UG|Ta#S32670763	87.33	28.18	-1.63181	6.31e-42	3.78e-40	76.53	-0.190452	0.0442548	0.117842	-	-	-	gi|357488203|ref|XP_003614389.1|/1.72088e-27/RRNA intron-encoded homing endonuclease [Medicago truncatula]
gnl|UG|Ta#S52540983	50.31	16.28	-1.62774	9.4e-25	3.93e-23	36.99	-0.44371	0.000668096	0.00334557	GO:0031224//intrinsic to membrane;GO:0043231//intracellular membrane-bounded organelle	-	-	gi|326509637|dbj|BAJ87034.1|/0/predicted protein [Hordeum vulgare subsp. vulgare]
gnl|UG|Ta#S52544550	7.57	2.45	-1.62751	7.98e-05	0.000491454	7.29	-0.0543745	0.86621	0.919827	GO:0030529//ribonucleoprotein complex;GO:0005634//nucleus	-	-	gi|326495706|dbj|BAJ85949.1|/0/predicted protein [Hordeum vulgare subsp. vulgare]
gnl|UG|Ta#S26027510	12.45	4.03	-1.62729	3.67e-07	3.45e-06	20.96	0.751493	0.00041102	0.00215128	GO:0043231//intracellular membrane-bounded organelle	-	-	gi|326487920|dbj|BAJ89799.1|/5.2158e-25/predicted protein [Hordeum vulgare subsp. vulgare]
gnl|UG|Ta#S18011048	17.84	5.78	-1.62597	1.11e-09	1.41e-08	19.86	0.15475	0.429418	0.547495	-	-	-	gi|170791|gb|AAA50848.1|/3.26067e-38/wali3 [Triticum aestivum]
gnl|UG|Ta#S52546236	56.7	18.38	-1.62521	1.21e-27	5.44e-26	40.82	-0.474073	0.000122388	0.000717718	-	GO:0016787//hydrolase activity	GO:0019538//protein metabolic process	gi|326507222|dbj|BAJ95688.1|/1.28645e-167/predicted protein [Hordeum vulgare subsp. vulgare]
gnl|UG|Ta#S32510643	41.56	13.48	-1.62438	1.17e-20	4.18e-19	43.91	0.0793539	0.54187	0.654683	GO:0009536//plastid	GO:0017111//nucleoside-triphosphatase activity;GO:0032550	GO:0009411//response to UV;GO:0006089//lactate metabolic process;GO:0009699//phenylpropanoid biosynthetic process;GO:0034285	gi|357119431|ref|XP_003561443.1|/1.13483e-100/PREDICTED: lactation elevated protein 1-like [Brachypodium distachyon]
gnl|UG|Ta#S52546455	10.77	3.5	-1.62159	2.51e-06	2.07e-05	9.66	-0.156923	0.56228	0.673594	-	-	-	gi|326531846|dbj|BAK01299.1|/2.70296e-106/predicted protein [Hordeum vulgare subsp. vulgare]
gnl|UG|Ta#S16204571	18.85	6.13	-1.62061	4.12e-10	5.46e-09	14.58	-0.370574	0.0792254	0.180806	-	-	-	gi|115483218|ref|NP_001065202.1|/1.71705e-59/Os10g0544600 [Oryza sativa Japonica Group]
gnl|UG|Ta#S52545694	8.08	2.63	-1.61929	4.79e-05	0.000306844	3.46	-1.22358	0.0011733	0.00553516	-	GO:0005515//protein binding	GO:0009793//embryo development ending in seed dormancy;GO:0009756//carbohydrate mediated signaling;GO:0009693//ethylene biosynthetic process;GO:0048580;GO:0051301//cell division;GO:0006511//ubiquitin-dependent protein catabolic process;GO:0006486//protein glycosylation;GO:0009267//cellular response to starvation	gi|326512536|dbj|BAJ99623.1|/0/predicted protein [Hordeum vulgare subsp. vulgare]
gnl|UG|Ta#S13164701	39.71	12.95	-1.61655	1.14e-19	3.95e-18	55.76	0.489728	8.3e-05	0.000502446	-	GO:0004672//protein kinase activity;GO:0032550	GO:0006464//cellular protein modification process	gi|326508724|dbj|BAJ95884.1|/4.20601e-12/predicted protein [Hordeum vulgare subsp. vulgare]
gnl|UG|Ta#S24513068	8.58	2.8	-1.61555	2.88e-05	0.000193373	4.01	-1.09738	0.00211162	0.00930812	-	GO:0016301//kinase activity	GO:0009987//cellular process	gi|326507638|dbj|BAK03212.1|/3.70879e-40/predicted protein [Hordeum vulgare subsp. vulgare]
gnl|UG|Ta#S52541639	17.16	5.6	-1.61555	2.74e-09	3.34e-08	12.39	-0.469873	0.0368108	0.10412	GO:0043231//intracellular membrane-bounded organelle	-	-	gi|357118140|ref|XP_003560816.1|/0/PREDICTED: kanadaptin-like [Brachypodium distachyon]
gnl|UG|Ta#S52545222	14.98	4.9	-1.61218	3.02e-08	3.29e-07	11.66	-0.36147	0.127474	0.257748	GO:0044424//intracellular part	-	GO:0006400//tRNA modification	gi|326513506|dbj|BAJ87772.1|/1.87632e-42/predicted protein [Hordeum vulgare subsp. vulgare]
gnl|UG|Ta#S26028411	12.79	4.2	-1.60656	3.36e-07	3.17e-06	14.21	0.15189	0.510984	0.630696	GO:0009536//plastid	GO:0046914//transition metal ion binding;GO:0051540	GO:0009058//biosynthetic process;GO:0009657//plastid organization	gi|326530153|dbj|BAK08356.1|/2.13773e-96/predicted protein [Hordeum vulgare subsp. vulgare]
gnl|UG|Ta#S52542602	26.59	8.75	-1.60353	1.67e-13	3.45e-12	27.33	0.0396017	0.805926	0.875973	-	-	-	gi|326501302|dbj|BAJ98882.1|/5.32808e-102/predicted protein [Hordeum vulgare subsp. vulgare]
gnl|UG|Ta#S52544606	33.48	11.03	-1.60187	1.25e-16	3.71e-15	20.59	-0.701356	2.78e-05	0.000187547	-	-	-	gi|326496517|dbj|BAJ94720.1|/8.38897e-114/predicted protein [Hordeum vulgare subsp. vulgare]
gnl|UG|Ta#S52542664	10.6	3.5	-1.59864	3.78e-06	3.03e-05	10.2	-0.0554951	0.84017	0.90222	-	GO:0046872//metal ion binding	-	gi|326523247|dbj|BAJ88664.1|/0/predicted protein [Hordeum vulgare subsp. vulgare]
gnl|UG|Ta#S13267585	10.6	3.5	-1.59864	3.78e-06	3.03e-05	5.83	-0.862496	0.00507504	0.0199874	GO:0031224//intrinsic to membrane	-	-	gi|326488271|dbj|BAJ93804.1|/1.90993e-53/predicted protein [Hordeum vulgare subsp. vulgare]
gnl|UG|Ta#S24623069	59.73	19.78	-1.59441	2.73e-28	1.28e-26	82.91	0.47309	3.33e-06	2.64e-05	GO:0009536//plastid	GO:0016783//sulfurtransferase activity	-	gi|326528737|dbj|BAJ97390.1|/3.99108e-179/predicted protein [Hordeum vulgare subsp. vulgare]
gnl|UG|Ta#S52546173	19.01	6.3	-1.59333	5.65e-10	7.42e-09	10.2	-0.898189	9.71e-05	0.000581654	GO:0009526//plastid envelope	-	-	gi|326487996|dbj|BAJ89837.1|/0/predicted protein [Hordeum vulgare subsp. vulgare]
gnl|UG|Ta#S52895903	83.96	27.83	-1.59306	4.63e-39	2.65e-37	88.92	0.0828058	0.366834	0.486504	GO:0030312//external encapsulating structure;GO:0009526//plastid envelope;GO:0009534//chloroplast thylakoid;GO:0009570//chloroplast stroma;GO:0005576//extracellular region	GO:0032550;GO:0008047//enzyme activator activity	GO:0009314//response to radiation;GO:0006952//defense response;GO:0019222//regulation of metabolic process	gi|12643756|sp|Q40073.1|RCAA_HORVU/0/RecName: Full=Ribulose bisphosphate carboxylase/oxygenase activase A, chloroplastic; Short=RA A; Short=RuBisCO activase A; Flags: Precursor
gnl|UG|Ta#S13166164	94.23	31.33	-1.58864	1.85e-43	1.14e-41	82.55	-0.190918	0.0360908	0.102256	-	-	-	gi|326519262|dbj|BAJ96630.1|/7.3042e-23/predicted protein [Hordeum vulgare subsp. vulgare]
gnl|UG|Ta#S52545739	8.41	2.8	-1.58668	4.35e-05	0.000280294	4.19	-1.00516	0.00462458	0.0184863	-	-	-	gi|326518720|dbj|BAJ92521.1|/8.45782e-06/predicted protein [Hordeum vulgare subsp. vulgare]
gnl|UG|Ta#S22371042	49.3	16.45	-1.5835	2.15e-23	8.51e-22	36.81	-0.42149	0.0013164	0.0061177	GO:0016020//membrane	-	GO:0009408//response to heat	gi|115458096|ref|NP_001052648.1|/2.54331e-55/Os04g0393300 [Oryza sativa Japonica Group]
gnl|UG|Ta#S37753702	9.42	3.15	-1.58038	1.57e-05	0.00011167	11.48	0.285324	0.281938	0.393682	-	-	-	gi|326491665|dbj|BAJ94310.1|/5.16536e-39/predicted protein [Hordeum vulgare subsp. vulgare]
gnl|UG|Ta#S32631906	15.65	5.25	-1.57577	2.51e-08	2.76e-07	11.48	-0.44704	0.0571348	0.141877	-	-	-	gi|50508808|dbj|BAD31581.1|/5.63104e-19/unknown protein [Oryza sativa Japonica Group]
gnl|UG|Ta#S50387428	26.08	8.75	-1.57559	5.56e-13	9.92e-12	17.86	-0.546212	0.00309356	0.0128576	-	GO:0003676//nucleic acid binding;GO:0005515//protein binding	-	gi|326503832|dbj|BAK02702.1|/1.4872e-60/predicted protein [Hordeum vulgare subsp. vulgare]
gnl|UG|Ta#S52543180	29.11	9.8	-1.57066	2.89e-14	7.09e-13	14.58	-0.997524	1.33e-07	1.29e-06	-	-	-	gi|167745176|gb|ABZ91910.1|/3.56776e-147/FD-like 6 protein [Triticum aestivum]
gnl|UG|Ta#S50637420	18.17	6.13	-1.5676	2.08e-09	2.56e-08	12.39	-0.552382	0.012769	0.0432876	-	-	-	gi|222354865|gb|ACM48193.1|/4.70779e-155/ubiquitin fusion degradation 1 protein [Triticum aestivum]
gnl|UG|Ta#S26027532	106.68	36.06	-1.56482	5.82e-48	3.68e-46	109.15	0.0330224	0.686928	0.773677	GO:0044424//intracellular part	GO:0016765//transferase activity, transferring alkyl or aryl (other than methyl) groups;GO:0016859//cis-trans isomerase activity	GO:0006520//cellular amino acid metabolic process	gi|357149592|ref|XP_003575165.1|/9.3222e-113/PREDICTED: glutathione S-transferase zeta class-like [Brachypodium distachyon]
gnl|UG|Ta#S24513149	13.46	4.55	-1.56474	2.77e-07	2.65e-06	7.84	-0.779753	0.00367014	0.0150669	GO:0043232	-	GO:0006897//endocytosis	gi|357166979|ref|XP_003580945.1|/8.66766e-72/PREDICTED: ELMO domain-containing protein A-like [Brachypodium distachyon]
gnl|UG|Ta#S52544045	34.16	11.55	-1.56442	2.11e-16	6.16e-15	20.04	-0.769425	4.52e-06	3.47e-05	GO:0043231//intracellular membrane-bounded organelle;GO:0016020//membrane	GO:0004672//protein kinase activity;GO:0032550	GO:0006796//phosphate-containing compound metabolic process;GO:0006464//cellular protein modification process	gi|326493420|dbj|BAJ85171.1|/0/predicted protein [Hordeum vulgare subsp. vulgare]
gnl|UG|Ta#S52542741	62.59	21.18	-1.56323	8.87e-29	4.21e-27	35.9	-0.801948	1.15e-10	1.51e-09	-	-	-	gi|326506646|dbj|BAJ91364.1|/2.99411e-108/predicted protein [Hordeum vulgare subsp. vulgare]
gnl|UG|Ta#S52545072	15.99	5.43	-1.55815	2.27e-08	2.51e-07	10.93	-0.548877	0.0205124	0.0659665	GO:0005911//cell-cell junction	GO:0030695//GTPase regulator activity	GO:0006996//organelle organization;GO:0019321//pentose metabolic process;GO:0006605//protein targeting;GO:0006486//protein glycosylation;GO:0003006//developmental process involved in reproduction	gi|357117733|ref|XP_003560617.1|/0/PREDICTED: vam6/Vps39-like protein-like [Brachypodium distachyon]
gnl|UG|Ta#S52544279	8.24	2.8	-1.55722	6.54e-05	0.000410575	5.65	-0.544393	0.0992714	0.216669	-	-	-	gi|326507276|dbj|BAJ95715.1|/0/predicted protein [Hordeum vulgare subsp. vulgare]
gnl|UG|Ta#S52541858	120.81	41.14	-1.55413	1.41e-53	9.42e-52	141.77	0.230812	0.00198574	0.0087848	-	-	GO:0006950//response to stress	gi|326511936|dbj|BAJ95949.1|/0/predicted protein [Hordeum vulgare subsp. vulgare]
gnl|UG|Ta#S13021039	10.26	3.5	-1.5516	8.53e-06	6.41e-05	4.56	-1.16993	0.000388302	0.0020605	-	-	-	gi|115448525|ref|NP_001048042.1|/6.47761e-33/Os02g0734800 [Oryza sativa Japonica Group]
gnl|UG|Ta#S17987363	83.63	28.53	-1.55154	1.67e-37	9.18e-36	52.3	-0.67721	1.26e-10	1.65e-09	GO:0043234//protein complex;GO:0043231//intracellular membrane-bounded organelle;GO:0031224//intrinsic to membrane	-	GO:0006605//protein targeting;GO:0006996//organelle organization	gi|357148899|ref|XP_003574932.1|/6.74431e-53/PREDICTED: vesicle-associated membrane protein 727-like [Brachypodium distachyon]
gnl|UG|Ta#S17988120	23.56	8.05	-1.54928	1.32e-11	2.03e-10	18.04	-0.38514	0.0417282	0.111826	GO:0043231//intracellular membrane-bounded organelle;GO:0043234//protein complex	GO:0001076//RNA polymerase II transcription factor binding transcription factor activity	GO:0006366//transcription from RNA polymerase II promoter	gi|326524728|dbj|BAK04300.1|/4.77025e-83/predicted protein [Hordeum vulgare subsp. vulgare]
gnl|UG|Ta#S18007600	10.77	3.68	-1.54924	5.14e-06	4.03e-05	7.47	-0.527838	0.0669654	0.163271	-	-	-	gi|326525843|dbj|BAJ93098.1|/1.60502e-21/predicted protein [Hordeum vulgare subsp. vulgare]
gnl|UG|Ta#S52544749	13.8	4.73	-1.54476	2.51e-07	2.4e-06	13.12	-0.0729005	0.759144	0.841117	GO:0044437	GO:0019783//small conjugating protein-specific protease activity;GO:0004180//carboxypeptidase activity	GO:0019538//protein metabolic process;GO:0045184//establishment of protein localization;GO:0044248//cellular catabolic process	gi|224994902|gb|ACN76570.1|/0/cysteine proteinase [Triticum aestivum]
gnl|UG|Ta#S37912957	15.31	5.25	-1.54408	5.58e-08	5.85e-07	9.11	-0.748951	0.00277592	0.0118039	GO:0009536//plastid;GO:0009521	-	GO:0030001//metal ion transport;GO:0006007//glucose catabolic process;GO:0006996//organelle organization;GO:0009765//photosynthesis, light harvesting;GO:0000097//sulfur amino acid biosynthetic process;GO:0006470//protein dephosphorylation;GO:0006873//cellular ion homeostasis;GO:0042254//ribosome biogenesis	gi|110555561|gb|ABG75753.1|/3.00945e-53/salt stress-responsive protein [Triticum aestivum]
gnl|UG|Ta#S52545388	52.33	18.03	-1.53724	9.14e-24	3.67e-22	26.24	-0.995871	1.54e-12	2.39e-11	GO:0043231//intracellular membrane-bounded organelle	GO:0005515//protein binding;GO:0032550	-	gi|326516044|dbj|BAJ88045.1|/0/predicted protein [Hordeum vulgare subsp. vulgare]
gnl|UG|Ta#S52546946	36.01	12.43	-1.53457	8.75e-17	2.62e-15	18.22	-0.982875	6.78e-09	7.51e-08	GO:0043231//intracellular membrane-bounded organelle	GO:0003676//nucleic acid binding;GO:0036094//small molecule binding	GO:0006396//RNA processing	gi|357113992|ref|XP_003558785.1|/1.68054e-164/PREDICTED: RNA-binding protein 39-like [Brachypodium distachyon]
gnl|UG|Ta#S38479080	9.09	3.15	-1.52893	3.53e-05	0.000233266	3.83	-1.24694	0.000460596	0.00238432	GO:0043231//intracellular membrane-bounded organelle	GO:0017111//nucleoside-triphosphatase activity;GO:0032550;GO:0004779//sulfate adenylyltransferase activity	GO:0009154//purine ribonucleotide catabolic process	gi|94962159|gb|ABF48401.1|/0/GTP-binding protein [Triticum aestivum]
gnl|UG|Ta#S32672814	8.08	2.8	-1.52893	9.81e-05	0.000591256	10.39	0.362768	0.198812	0.352473	-	-	-	gi|326533466|dbj|BAK05264.1|/1.79451e-10/predicted protein [Hordeum vulgare subsp. vulgare]
gnl|UG|Ta#S52544558	11.61	4.03	-1.52652	2.79e-06	2.28e-05	5.65	-1.03905	0.000605824	0.00307049	GO:0009536//plastid	GO:0016301//kinase activity;GO:0016774//phosphotransferase activity, carboxyl group as acceptor	GO:0006525//arginine metabolic process;GO:0006560//proline metabolic process;GO:0006796//phosphate-containing compound metabolic process	gi|326497847|dbj|BAJ94786.1|/9.81874e-151/predicted protein [Hordeum vulgare subsp. vulgare]
gnl|UG|Ta#S22371270	8.58	2.98	-1.52567	5.88e-05	0.000370897	6.56	-0.387282	0.219542	0.38361	-	GO:0003824//catalytic activity	GO:0008152//metabolic process	gi|242036659|ref|XP_002465724.1|/8.36506e-22/hypothetical protein SORBIDRAFT_01g044520 [Sorghum bicolor]
gnl|UG|Ta#S17889419	8.58	2.98	-1.52567	5.88e-05	0.000370768	3.28	-1.38728	0.000223	0.00123793	-	-	-	gi|326489444|dbj|BAK01703.1|/5.0402e-47/predicted protein [Hordeum vulgare subsp. vulgare]
gnl|UG|Ta#S52542442	7.57	2.63	-1.52523	0.000163981	0.000932943	4.19	-0.853343	0.019306	0.0627002	-	GO:0016791//phosphatase activity	-	gi|326502636|dbj|BAJ98946.1|/8.97669e-171/predicted protein [Hordeum vulgare subsp. vulgare]
gnl|UG|Ta#S22380548	36.68	12.78	-1.52111	7.15e-17	2.15e-15	42.09	0.198484	0.144769	0.284712	GO:0016020//membrane;GO:0030312//external encapsulating structure	GO:0046914//transition metal ion binding;GO:0046906//tetrapyrrole binding	GO:0015669//gas transport	gi|3913789|sp|Q42831.1|HBL_HORVU/6.52897e-86/RecName: Full=Non-symbiotic hemoglobin; AltName: Full=HORvu GLB1; AltName: Full=Non-legume hemoglobin
gnl|UG|Ta#S26026053	21.54	7.53	-1.5163	1.9e-10	2.61e-09	12.21	-0.818955	0.00012379	0.000725479	GO:0044436;GO:0009534//chloroplast thylakoid	GO:0016859//cis-trans isomerase activity	GO:0018208//peptidyl-proline modification;GO:0043623//cellular protein complex assembly	gi|37788308|gb|AAP44535.1|/1.62648e-104/cyclophilin-like protein [Triticum aestivum]
gnl|UG|Ta#S12922925	98.6	34.48	-1.51583	1.66e-42	1e-40	169.1	0.778217	0	0	-	-	-	gi|326508997|dbj|BAJ86891.1|/1.55825e-06/predicted protein [Hordeum vulgare subsp. vulgare]
gnl|UG|Ta#S52545111	16.99	5.95	-1.51372	1.67e-08	1.87e-07	10.02	-0.761803	0.00137179	0.00635748	-	-	-	gi|326525967|dbj|BAJ93160.1|/7.53368e-70/predicted protein [Hordeum vulgare subsp. vulgare]
gnl|UG|Ta#S37811662	43.41	15.23	-1.51111	1.61e-19	5.55e-18	30.61	-0.504024	0.000383808	0.00203783	-	-	-	gi|326513214|dbj|BAK06847.1|/1.27273e-11/predicted protein [Hordeum vulgare subsp. vulgare]
gnl|UG|Ta#S52544706	13.46	4.73	-1.50877	5.53e-07	5.06e-06	10.93	-0.300385	0.225012	0.359957	-	-	-	gi|326507130|dbj|BAJ95642.1|/2.16961e-90/predicted protein [Hordeum vulgare subsp. vulgare]
gnl|UG|Ta#S16058200	11.95	4.2	-1.50855	2.5e-06	2.07e-05	8.38	-0.511988	0.060541	0.149409	-	GO:0015198//oligopeptide transporter activity	GO:0009725//response to hormone stimulus;GO:0043200//response to amino acid stimulus;GO:0006952//defense response;GO:0006857//oligopeptide transport;GO:0006972//hyperosmotic response;GO:0014070//response to organic cyclic compound;GO:0051707//response to other organism	gi|326500180|dbj|BAJ98723.1|/0/predicted protein [Hordeum vulgare subsp. vulgare]
gnl|UG|Ta#S17897630	31.8	11.2	-1.50553	1.3e-14	3.37e-13	24.42	-0.380964	0.0189383	0.0619433	GO:0009536//plastid	-	-	gi|326518110|dbj|BAK07307.1|/1.17525e-44/predicted protein [Hordeum vulgare subsp. vulgare]
gnl|UG|Ta#S52544642	21.37	7.53	-1.50487	2.81e-10	3.79e-09	30.07	0.492738	0.00368136	0.0151096	GO:0042579//microbody	GO:0016836//hydro-lyase activity	GO:0006996//organelle organization;GO:0006511//ubiquitin-dependent protein catabolic process;GO:0043248//proteasome assembly;GO:0006635//fatty acid beta-oxidation;GO:0009404//toxin metabolic process;GO:0007568//aging;GO:0035966//response to topologically incorrect protein	gi|326531816|dbj|BAJ97912.1|/2.22687e-111/predicted protein [Hordeum vulgare subsp. vulgare]
gnl|UG|Ta#S52543173	8.92	3.15	-1.50169	5.25e-05	0.000333919	9.66	0.114979	0.679596	0.77127	GO:0043231//intracellular membrane-bounded organelle	GO:0016462//pyrophosphatase activity;GO:0032550	-	gi|326495028|dbj|BAJ85610.1|/0/predicted protein [Hordeum vulgare subsp. vulgare]
gnl|UG|Ta#S26025216	27.26	9.63	-1.50118	1.09e-12	1.86e-11	19.5	-0.483311	0.00682068	0.0255193	-	-	-	gi|357112977|ref|XP_003558281.1|/2.81221e-65/PREDICTED: uncharacterized protein LOC100844918 [Brachypodium distachyon]
gnl|UG|Ta#S17984974	26.75	9.45	-1.50115	1.79e-12	2.98e-11	29.7	0.150924	0.347732	0.463911	GO:0043231//intracellular membrane-bounded organelle	GO:0031420;GO:0016301//kinase activity	GO:0006796//phosphate-containing compound metabolic process;GO:0006007//glucose catabolic process	gi|357130961|ref|XP_003567112.1|/3.44923e-131/PREDICTED: pyruvate kinase, cytosolic isozyme-like [Brachypodium distachyon]
gnl|UG|Ta#S13014754	7.91	2.8	-1.49825	0.000146357	0.000845934	4.01	-0.980075	0.00720498	0.0267776	-	-	-	gi|462413792|gb|EMJ18841.1|/1.03347e-07/hypothetical protein PRUPE_ppa002001mg [Prunus persica]
gnl|UG|Ta#S52546632	34.49	12.25	-1.4934	1.46e-15	4.1e-14	23.69	-0.5419	0.000722882	0.00360521	GO:0043234//protein complex;GO:0043231//intracellular membrane-bounded organelle	GO:0046872//metal ion binding;GO:0016836//hydro-lyase activity	GO:0006007//glucose catabolic process	gi|222624625|gb|EEE58757.1|/4.02197e-25/hypothetical protein OsJ_10254 [Oryza sativa Japonica Group]
gnl|UG|Ta#S22388907	19.69	7	-1.49204	1.83e-09	2.27e-08	13.48	-0.546643	0.0103128	0.0368688	-	-	-	gi|63087730|emb|CAI93180.1|/1.66982e-11/glycosyltransferase [Triticum aestivum]
gnl|UG|Ta#S26027279	24.57	8.75	-1.48954	1.9e-11	2.85e-10	22.96	-0.0977752	0.58074	0.690719	GO:0009536//plastid	-	GO:0009314//response to radiation;GO:0009890//negative regulation of biosynthetic process;GO:0034285	gi|326493932|dbj|BAJ85428.1|/3.46904e-57/predicted protein [Hordeum vulgare subsp. vulgare]
gnl|UG|Ta#S32678551	16.66	5.95	-1.48543	3.63e-08	3.92e-07	9.66	-0.786293	0.00112787	0.00534822	GO:0016020//membrane;GO:0043231//intracellular membrane-bounded organelle	GO:0004702//receptor signaling protein serine/threonine kinase activity;GO:0032550	GO:0007243//intracellular protein kinase cascade;GO:0003006//developmental process involved in reproduction;GO:0045491//xylan metabolic process;GO:0042743//hydrogen peroxide metabolic process;GO:0044085;GO:0006468//protein phosphorylation;GO:0070646//protein modification by small protein removal	gi|326523349|dbj|BAJ88715.1|/3.10544e-25/predicted protein [Hordeum vulgare subsp. vulgare]
gnl|UG|Ta#S41658050	17.16	6.13	-1.48509	2.21e-08	2.45e-07	9.48	-0.856091	0.000373288	0.00198483	GO:0043231//intracellular membrane-bounded organelle	GO:0030371//translation repressor activity;GO:0003676//nucleic acid binding;GO:0001071//nucleic acid binding transcription factor activity;GO:0005515//protein binding	GO:0009628//response to abiotic stimulus;GO:0009908//flower development;GO:0010074//maintenance of meristem identity;GO:0006351//transcription, DNA-dependent	gi|161158834|emb|CAM59075.1|/8.41961e-120/MIKC-type MADS-box transcription factor WM28B [Triticum aestivum]
gnl|UG|Ta#S21311119	38.2	13.65	-1.48467	6.2e-17	1.87e-15	24.78	-0.624396	5.39e-05	0.000340684	GO:0016020//membrane	GO:0035251//UDP-glucosyltransferase activity	GO:0005984//disaccharide metabolic process	gi|33330168|gb|AAQ10452.1|/0/sucrose-phosphate synthase 9 [Triticum aestivum]
gnl|UG|Ta#S17988496	58.72	21.01	-1.48278	3.36e-25	1.43e-23	58.49	-0.00566198	0.960918	0.96717	GO:0043231//intracellular membrane-bounded organelle	GO:0036094//small molecule binding;GO:0003824//catalytic activity	GO:0044710	gi|326516492|dbj|BAJ92401.1|/1.91769e-92/predicted protein [Hordeum vulgare subsp. vulgare]
gnl|UG|Ta#S13204637	21.03	7.53	-1.48173	6.08e-10	7.96e-09	14.21	-0.565542	0.0061914	0.0234412	-	-	-	gi|357124266|ref|XP_003563824.1|/7.29564e-14/PREDICTED: eukaryotic translation initiation factor 1A-like isoform 1 [Brachypodium distachyon]
gnl|UG|Ta#S52541479	67.47	24.16	-1.48163	1.1e-28	5.18e-27	55.94	-0.270366	0.0132859	0.0448334	GO:0031090//organelle membrane	GO:0008757//S-adenosylmethionine-dependent methyltransferase activity	GO:0006629//lipid metabolic process	gi|326527979|dbj|BAJ89041.1|/6.46917e-180/predicted protein [Hordeum vulgare subsp. vulgare]
gnl|UG|Ta#S40978331	9.76	3.5	-1.47953	2.81e-05	0.000189476	9.48	-0.0419941	0.88175	0.932134	-	-	GO:0044699	gi|123979424|gb|ABM81546.1|/0/vernalization insensitive 3 [Triticum aestivum]
gnl|UG|Ta#S37758688	10.26	3.68	-1.47925	1.69e-05	0.000119791	9.29	-0.14328	0.6054	0.714601	-	GO:0016765//transferase activity, transferring alkyl or aryl (other than methyl) groups	-	gi|326513372|dbj|BAK06926.1|/3.54825e-116/predicted protein [Hordeum vulgare subsp. vulgare]
gnl|UG|Ta#S52546535	91.54	32.91	-1.47588	4.1e-38	2.29e-36	47.01	-0.961435	1.01e-19	2.8e-18	GO:0031224//intrinsic to membrane;GO:0043231//intracellular membrane-bounded organelle	GO:0015103//inorganic anion transmembrane transporter activity	GO:0010035//response to inorganic substance;GO:0009267//cellular response to starvation;GO:0000041//transition metal ion transport;GO:0009699//phenylpropanoid biosynthetic process;GO:0015698//inorganic anion transport	gi|326512252|dbj|BAJ96107.1|/0/predicted protein [Hordeum vulgare subsp. vulgare]
gnl|UG|Ta#S52545286	8.75	3.15	-1.47393	7.8e-05	0.000481271	6.74	-0.376534	0.228022	0.364013	-	GO:0016746//transferase activity, transferring acyl groups	-	gi|326504868|dbj|BAK06725.1|/0/predicted protein [Hordeum vulgare subsp. vulgare]
gnl|UG|Ta#S52544620	8.24	2.98	-1.46733	0.00013007	0.000761987	4.19	-0.975694	0.00622382	0.0235446	GO:0005618//cell wall;GO:0043231//intracellular membrane-bounded organelle	GO:0046906//tetrapyrrole binding;GO:0016209//antioxidant activity;GO:0043169//cation binding;GO:0003824//catalytic activity	GO:0009414//response to water deprivation;GO:0006972//hyperosmotic response;GO:0044710	gi|326526283|dbj|BAJ97158.1|/3.86001e-86/predicted protein [Hordeum vulgare subsp. vulgare]
gnl|UG|Ta#S13050060	11.61	4.2	-1.46691	5.47e-06	4.25e-05	9.11	-0.349845	0.193342	0.344634	GO:0043231//intracellular membrane-bounded organelle	GO:0016747//transferase activity, transferring acyl groups other than amino-acyl groups;GO:0004518//nuclease activity	GO:0006399//tRNA metabolic process;GO:0006732//coenzyme metabolic process;GO:0006089//lactate metabolic process;GO:0006779//porphyrin-containing compound biosynthetic process;GO:0006007//glucose catabolic process;GO:0006090//pyruvate metabolic process;GO:0006753//nucleoside phosphate metabolic process;GO:0018065//protein-cofactor linkage;GO:0006633//fatty acid biosynthetic process;GO:0006544//gly…	gi|357112453|ref|XP_003558023.1|/2.05849e-124/PREDICTED: octanoyltransferase-like [Brachypodium distachyon]
gnl|UG|Ta#S52544954	11.61	4.2	-1.46691	5.47e-06	4.25e-05	11.48	-0.0162453	0.952224	0.959469	GO:0009526//plastid envelope	GO:0008194//UDP-glycosyltransferase activity	GO:0006633//fatty acid biosynthetic process;GO:0006779//porphyrin-containing compound biosynthetic process;GO:0009267//cellular response to starvation;GO:0006090//pyruvate metabolic process;GO:0019758;GO:0009247//glycolipid biosynthetic process;GO:0016109	gi|326495536|dbj|BAJ85864.1|/0/predicted protein [Hordeum vulgare subsp. vulgare]
gnl|UG|Ta#S17896238	29.45	10.68	-1.46336	3.86e-13	7.1e-12	16.4	-0.844572	3.99e-06	3.11e-05	-	GO:0005488//binding	-	gi|134285524|gb|ABO69707.1|/3.08799e-44/MBD1 [Triticum aestivum]
gnl|UG|Ta#S52542182	10.6	3.85	-1.46113	1.5e-05	0.000107487	8.2	-0.370368	0.189845	0.339189	GO:0043231//intracellular membrane-bounded organelle	-	-	gi|357118593|ref|XP_003561036.1|/3.10523e-20/PREDICTED: uncharacterized protein LOC100842093 [Brachypodium distachyon]
gnl|UG|Ta#S52545105	10.6	3.85	-1.46113	1.5e-05	0.000107445	5.65	-0.907741	0.00341762	0.0141406	-	-	-	gi|357152457|ref|XP_003576125.1|/0/PREDICTED: uncharacterized protein LOC100833303 [Brachypodium distachyon]
gnl|UG|Ta#S52545861	396.09	143.89	-1.46086	1.18e-156	1.08e-154	383.39	-0.0470156	0.27754	0.427349	GO:0043231//intracellular membrane-bounded organelle;GO:0005576//extracellular region;GO:0016020//membrane;GO:0030312//external encapsulating structure	GO:0004553//hydrolase activity, hydrolyzing O-glycosyl compounds	GO:0006970//response to osmotic stress;GO:0050832//defense response to fungus;GO:0044238//primary metabolic process	gi|311764|emb|CAA80493.1|/1.85474e-170/(1,3;1,4) beta glucanase [Triticum aestivum]
gnl|UG|Ta#S52895828	101.13	36.76	-1.46	2.74e-41	1.62e-39	75.8	-0.415941	5.44e-06	4.15e-05	GO:0009526//plastid envelope;GO:0009532//plastid stroma;GO:0009534//chloroplast thylakoid	GO:0043169//cation binding;GO:0016744	GO:0006970//response to osmotic stress;GO:0015977//carbon fixation;GO:0010038//response to metal ion	gi|326533372|dbj|BAJ93658.1|/0/predicted protein [Hordeum vulgare subsp. vulgare]
gnl|UG|Ta#S52545799	10.1	3.68	-1.45658	2.5e-05	0.000170808	6.01	-0.748918	0.0156122	0.0519128	-	-	-	gi|326531740|dbj|BAJ97874.1|/0/predicted protein [Hordeum vulgare subsp. vulgare]
gnl|UG|Ta#S17978563	23.05	8.4	-1.45631	1.61e-10	2.23e-09	17.86	-0.368035	0.0532666	0.134154	-	-	-	gi|63087730|emb|CAI93180.1|/2.27411e-09/glycosyltransferase [Triticum aestivum]
gnl|UG|Ta#S52544012	22.55	8.23	-1.45416	2.64e-10	3.58e-09	13.67	-0.722114	0.000425442	0.00221982	GO:0009536//plastid	-	-	gi|326487233|dbj|BAJ89601.1|/0/predicted protein [Hordeum vulgare subsp. vulgare]
gnl|UG|Ta#S52543464	15.82	5.78	-1.45261	1.29e-07	1.29e-06	15.49	-0.0304125	0.892082	0.936976	-	GO:0032550;GO:0016462//pyrophosphatase activity	-	gi|326504074|dbj|BAK02823.1|/0/predicted protein [Hordeum vulgare subsp. vulgare]
gnl|UG|Ta#S52545393	172.97	63.37	-1.44865	1.26e-68	9.28e-67	337.47	0.964237	0	0	GO:0016020//membrane	GO:0031420;GO:0016301//kinase activity	GO:0006796//phosphate-containing compound metabolic process;GO:0010038//response to metal ion;GO:0006007//glucose catabolic process	gi|326510373|dbj|BAJ87403.1|/0/predicted protein [Hordeum vulgare subsp. vulgare]
gnl|UG|Ta#S52546043	29.61	10.85	-1.44839	5.03e-13	9.07e-12	17.31	-0.774479	1.74e-05	0.000121885	GO:0043234//protein complex;GO:0016020//membrane	GO:0051540;GO:0016407//acetyltransferase activity	GO:0044699;GO:0040007//growth;GO:0009292//genetic transfer	gi|326493990|dbj|BAJ85457.1|/0/predicted protein [Hordeum vulgare subsp. vulgare]
gnl|UG|Ta#S52543870	31.97	11.73	-1.44652	6.27e-14	1.47e-12	21.32	-0.584511	0.00049674	0.00255419	GO:0005911//cell-cell junction;GO:0043231//intracellular membrane-bounded organelle;GO:0031224//intrinsic to membrane;GO:0044444//cytoplasmic part	GO:0005267//potassium channel activity	GO:0034220//ion transmembrane transport;GO:0030001//metal ion transport	gi|302124245|gb|ADK93729.1|/8.57776e-178/potassium channel beta subunit [Puccinellia tenuiflora]
gnl|UG|Ta#S22367020	11.44	4.2	-1.44563	8.05e-06	6.06e-05	6.92	-0.725243	0.012157	0.0414035	GO:0043231//intracellular membrane-bounded organelle	-	-	gi|326532098|dbj|BAK01425.1|/5.10089e-72/predicted protein [Hordeum vulgare subsp. vulgare]
gnl|UG|Ta#S52544502	62.93	23.11	-1.44523	6.1e-26	2.66e-24	50.84	-0.307784	0.00684892	0.0256042	GO:0042579//microbody;GO:0009536//plastid	GO:0046914//transition metal ion binding;GO:0048037//cofactor binding;GO:0016641//oxidoreductase activity, acting on the CH-NH2 group of donors, oxygen as acceptor	GO:1901564;GO:0044710	gi|357167831|ref|XP_003581353.1|/0/PREDICTED: primary amine oxidase-like [Brachypodium distachyon]
gnl|UG|Ta#S26028369	13.8	5.08	-1.44177	9.55e-07	8.46e-06	21.87	0.664285	0.001192	0.00561472	GO:0016020//membrane	-	-	gi|357164790|ref|XP_003580167.1|/2.45751e-20/PREDICTED: probable metal-nicotianamine transporter YSL12-like [Brachypodium distachyon]
gnl|UG|Ta#S22379376	10.43	3.85	-1.43781	2.21e-05	0.000152982	4.56	-1.19363	0.000279102	0.00151913	GO:0031224//intrinsic to membrane	-	-	gi|326503230|dbj|BAJ99240.1|/3.35403e-82/predicted protein [Hordeum vulgare subsp. vulgare]
gnl|UG|Ta#S42149935	93.39	34.48	-1.43751	2.07e-37	1.14e-35	87.47	-0.0944798	0.294002	0.404937	GO:0016020//membrane	GO:0004672//protein kinase activity;GO:0032550	GO:0006796//phosphate-containing compound metabolic process;GO:0006464//cellular protein modification process	gi|84105086|gb|ABC54583.1|/0/serine/threonine protein kinase 1 [Triticum aestivum]
gnl|UG|Ta#S17986500	44.09	16.28	-1.43735	1.74e-18	5.75e-17	37.9	-0.218254	0.10378	0.22491	-	-	-	gi|326491847|dbj|BAJ98148.1|/1.41998e-96/predicted protein [Hordeum vulgare subsp. vulgare]
gnl|UG|Ta#S52546748	50.65	18.73	-1.43521	5.71e-21	2.06e-19	39.36	-0.363832	0.00453924	0.0182044	-	GO:0005488//binding	GO:0048731;GO:0044763	gi|326492498|dbj|BAK02032.1|/0/predicted protein [Hordeum vulgare subsp. vulgare]
gnl|UG|Ta#S26026373	12.79	4.73	-1.4351	2.61e-06	2.14e-05	7.11	-0.847095	0.0023872	0.0103592	GO:0016020//membrane	GO:0005488//binding	-	gi|12659074|gb|AAK01176.1|/1.17873e-53/RNA-binding protein [Triticum aestivum]
gnl|UG|Ta#S52541665	26.92	9.98	-1.43157	8.58e-12	1.33e-10	17.86	-0.591946	0.00122952	0.00577666	-	-	-	gi|326489284|dbj|BAK01625.1|/0/predicted protein [Hordeum vulgare subsp. vulgare]
gnl|UG|Ta#S32673163	9.42	3.5	-1.42837	6.11e-05	0.000384822	8.02	-0.232125	0.427336	0.545407	-	-	-	gi|326512324|dbj|BAJ99517.1|/1.15909e-06/predicted protein [Hordeum vulgare subsp. vulgare]
gnl|UG|Ta#S52545600	11.78	4.38	-1.42734	7.13e-06	5.42e-05	11.12	-0.0831828	0.745254	0.82837	GO:0043234//protein complex;GO:0005911//cell-cell junction;GO:0044444//cytoplasmic part	GO:0005515//protein binding	GO:0006486//protein glycosylation;GO:0006006//glucose metabolic process;GO:0015031//protein transport	gi|326528153|dbj|BAJ89128.1|/0/predicted protein [Hordeum vulgare subsp. vulgare]
gnl|UG|Ta#S52545662	309.27	115.01	-1.42711	1.39e-118	1.21e-116	351.87	0.186176	7.47e-05	0.000457184	-	GO:0046872//metal ion binding;GO:0016831//carboxy-lyase activity;GO:0019842//vitamin binding	GO:0050896//response to stimulus	gi|326494618|dbj|BAJ94428.1|/0/predicted protein [Hordeum vulgare subsp. vulgare]
gnl|UG|Ta#S19189501	13.63	5.08	-1.42389	1.4e-06	1.2e-05	9.66	-0.49669	0.050534	0.131835	GO:0031224//intrinsic to membrane;GO:0043231//intracellular membrane-bounded organelle;GO:0031090//organelle membrane	GO:0032550;GO:0016787//hydrolase activity	GO:0007010//cytoskeleton organization;GO:0009913//epidermal cell differentiation;GO:0016482//cytoplasmic transport;GO:0009826//unidimensional cell growth;GO:0042546//cell wall biogenesis	gi|47934042|gb|AAS67855.2|/0/root hair defective 3 GTP-binding protein [Triticum aestivum]
gnl|UG|Ta#S52542281	26.75	9.98	-1.42243	1.25e-11	1.92e-10	15.49	-0.788202	3.4e-05	0.000224801	GO:0031090//organelle membrane;GO:0043231//intracellular membrane-bounded organelle;GO:0031224//intrinsic to membrane	GO:0004175//endopeptidase activity;GO:0043169//cation binding	GO:0016485//protein processing;GO:0044267//cellular protein metabolic process	gi|110835659|emb|CAL26913.1|/0/CAAX peptidase [Hordeum vulgare subsp. vulgare]
gnl|UG|Ta#S50701497	32.81	12.25	-1.42135	6.42e-14	1.5e-12	22.05	-0.573357	0.000523518	0.00267767	GO:0005840//ribosome;GO:0009526//plastid envelope;GO:0009570//chloroplast stroma;GO:0005576//extracellular region;GO:0044436	GO:0016832//aldehyde-lyase activity	GO:0006007//glucose catabolic process;GO:0010038//response to metal ion;GO:0009725//response to hormone stimulus	gi|223018643|gb|ACM78035.1|/0/chloroplast fructose-bisphosphate aldolase [Triticum aestivum]
gnl|UG|Ta#S22389310	8.41	3.15	-1.41675	0.00016938	0.000959751	8.75	0.0571772	0.844246	0.904749	-	GO:0046914//transition metal ion binding;GO:0016491//oxidoreductase activity;GO:0046906//tetrapyrrole binding	GO:0044710	gi|357168232|ref|XP_003581548.1|/2.47866e-64/PREDICTED: cytochrome P450 704C1-like [Brachypodium distachyon]
gnl|UG|Ta#S52543516	12.62	4.73	-1.4158	3.81e-06	3.05e-05	12.57	-0.00572726	0.985884	0.988085	GO:0016020//membrane	GO:0004672//protein kinase activity;GO:0032550	GO:0006796//phosphate-containing compound metabolic process;GO:0006464//cellular protein modification process	gi|357138591|ref|XP_003570874.1|/3.57751e-177/PREDICTED: PTI1-like tyrosine-protein kinase At3g15890-like [Brachypodium distachyon]
gnl|UG|Ta#S17989410	24.73	9.28	-1.41407	8.94e-11	1.26e-09	16.4	-0.592566	0.00193672	0.00858443	GO:0031461//cullin-RING ubiquitin ligase complex;GO:0000152//nuclear ubiquitin ligase complex	GO:0042562//hormone binding;GO:0043168	GO:0048437//floral organ development;GO:0009267//cellular response to starvation;GO:0040007//growth;GO:0009755//hormone-mediated signaling pathway;GO:0009555//pollen development;GO:0009607//response to biotic stimulus	gi|242089537|ref|XP_002440601.1|/5.74963e-150/hypothetical protein SORBIDRAFT_09g003870 [Sorghum bicolor]
gnl|UG|Ta#S17989973	24.73	9.28	-1.41407	8.94e-11	1.26e-09	12.57	-0.976278	1.82e-06	1.51e-05	-	GO:0097159//organic cyclic compound binding	-	gi|326494512|dbj|BAJ90525.1|/5.99593e-96/predicted protein [Hordeum vulgare subsp. vulgare]
gnl|UG|Ta#S26020097	15.82	5.95	-1.41079	2.44e-07	2.34e-06	16.04	0.0199245	0.923418	0.952658	GO:0043231//intracellular membrane-bounded organelle	GO:0005515//protein binding	GO:0006412//translation;GO:0009725//response to hormone stimulus;GO:0050794//regulation of cellular process;GO:0006351//transcription, DNA-dependent	gi|357134418|ref|XP_003568814.1|/7.60404e-73/PREDICTED: auxin-responsive protein IAA15-like [Brachypodium distachyon]
gnl|UG|Ta#S26025034	482.92	182.23	-1.40602	5.04e-180	4.79e-178	282.99	-0.771033	3.08e-67	1.72e-65	GO:0009536//plastid	GO:0016831//carboxy-lyase activity;GO:0016491//oxidoreductase activity	GO:0044710;GO:0043094	gi|326488091|dbj|BAJ89884.1|/8.84966e-99/predicted protein [Hordeum vulgare subsp. vulgare]
gnl|UG|Ta#S26028571	19.01	7.18	-1.4047	1.59e-08	1.8e-07	14.03	-0.438244	0.039182	0.109764	-	-	-	gi|117314|sp|P23252.1|CR2_HORVU/2.01387e-30/RecName: Full=Cold-regulated protein 2
gnl|UG|Ta#S52545678	11.11	4.2	-1.4034	1.72e-05	0.000121612	6.38	-0.80023	0.00711132	0.0264829	GO:0043231//intracellular membrane-bounded organelle;GO:0000793//condensed chromosome	GO:0019787//small conjugating protein ligase activity;GO:0005488//binding	GO:0000725//recombinational repair;GO:0008283//cell proliferation;GO:0060249//anatomical structure homeostasis;GO:0034088//maintenance of mitotic sister chromatid cohesion;GO:0010015//root morphogenesis;GO:0048507//meristem development;GO:0009967//positive regulation of signal transduction;GO:0032446//protein modification by small protein conjugation;GO:0010948;GO:0007091//metaphase/anaphase tran…	gi|326501512|dbj|BAK02545.1|/2.80955e-108/predicted protein [Hordeum vulgare subsp. vulgare]
gnl|UG|Ta#S52543420	40.72	15.4	-1.40281	1.28e-16	3.78e-15	49.38	0.278189	0.0290548	0.0851522	GO:0016020//membrane	-	-	gi|326526433|dbj|BAJ97233.1|/0/predicted protein [Hordeum vulgare subsp. vulgare]
gnl|UG|Ta#S52545679	9.25	3.5	-1.4021	8.95e-05	0.000544748	7.47	-0.308345	0.302888	0.416242	-	-	-	gi|357145018|ref|XP_003573494.1|/0/PREDICTED: uncharacterized protein LOC100845608 [Brachypodium distachyon]
gnl|UG|Ta#S52545423	18	6.83	-1.39804	4.29e-08	4.58e-07	10.57	-0.768022	0.000900162	0.00436747	-	-	GO:0009648//photoperiodism	gi|357149249|ref|XP_003575047.1|/2.83145e-175/PREDICTED: WD repeat-containing protein LWD1-like [Brachypodium distachyon]
gnl|UG|Ta#S52546664	16.15	6.13	-1.39758	2.16e-07	2.09e-06	13.48	-0.260714	0.244762	0.384304	GO:0009536//plastid	GO:0032550;GO:0004812//aminoacyl-tRNA ligase activity	GO:0009668;GO:0042254//ribosome biogenesis;GO:0006418//tRNA aminoacylation for protein translation;GO:0003006//developmental process involved in reproduction	gi|326511347|dbj|BAJ87687.1|/0/predicted protein [Hordeum vulgare subsp. vulgare]
gnl|UG|Ta#S52546036	14.3	5.43	-1.39699	1.09e-06	9.55e-06	8.38	-0.770993	0.00304528	0.0126684	-	-	-	gi|357149528|ref|XP_003575143.1|/0/PREDICTED: ran-binding protein 10-like [Brachypodium distachyon]
gnl|UG|Ta#S52544283	8.75	3.33	-1.39376	0.000148858	0.000859566	5.28	-0.728745	0.028141	0.0829362	-	-	-	gi|326505796|dbj|BAJ91137.1|/1.79976e-67/predicted protein [Hordeum vulgare subsp. vulgare]
gnl|UG|Ta#S52541793	11.95	4.55	-1.39307	9.17e-06	6.85e-05	12.76	0.0946177	0.695328	0.780225	GO:0043231//intracellular membrane-bounded organelle	GO:0003676//nucleic acid binding;GO:0001071//nucleic acid binding transcription factor activity	GO:0006351//transcription, DNA-dependent	gi|357168135|ref|XP_003581500.1|/1.35133e-55/PREDICTED: ethylene-responsive transcription factor ERF034-like [Brachypodium distachyon]
gnl|UG|Ta#S52541457	20.19	7.7	-1.39071	7.58e-09	8.82e-08	19.32	-0.0635458	0.74242	0.826168	GO:0043231//intracellular membrane-bounded organelle	-	-	gi|326495132|dbj|BAJ85662.1|/6.47426e-90/predicted protein [Hordeum vulgare subsp. vulgare]
gnl|UG|Ta#S52541674	40.38	15.4	-1.39071	2.66e-16	7.71e-15	55.21	0.451289	0.000280632	0.00152521	GO:0043231//intracellular membrane-bounded organelle	-	GO:0044237//cellular metabolic process	gi|326501080|dbj|BAJ98771.1|/7.61342e-110/predicted protein [Hordeum vulgare subsp. vulgare]
gnl|UG|Ta#S52546182	16.99	6.48	-1.39062	1.16e-07	1.16e-06	9.48	-0.841727	0.000481964	0.00248446	GO:0043231//intracellular membrane-bounded organelle	GO:0046872//metal ion binding;GO:0016780//phosphotransferase activity, for other substituted phosphate groups	GO:0006631//fatty acid metabolic process;GO:0043170	gi|326515646|dbj|BAK07069.1|/4.57859e-135/predicted protein [Hordeum vulgare subsp. vulgare]
gnl|UG|Ta#S37803333	41.73	15.93	-1.38934	8.87e-17	2.65e-15	31.34	-0.41308	0.00375118	0.0153756	GO:0043231//intracellular membrane-bounded organelle	GO:0036094//small molecule binding;GO:0016627//oxidoreductase activity, acting on the CH-CH group of donors	GO:0006779//porphyrin-containing compound biosynthetic process;GO:0044710	gi|326526579|dbj|BAJ97306.1|/1.31691e-47/predicted protein [Hordeum vulgare subsp. vulgare]
gnl|UG|Ta#S52543046	27.93	10.68	-1.3869	1.11e-11	1.71e-10	23.87	-0.226617	0.179563	0.324599	GO:0043231//intracellular membrane-bounded organelle	-	-	gi|357166040|ref|XP_003580577.1|/0/PREDICTED: uncharacterized protein LOC100823428 [Brachypodium distachyon]
gnl|UG|Ta#S18012092	106.01	40.61	-1.38429	5.3e-40	3.08e-38	83.82	-0.338834	0.000120936	0.000709881	-	-	-	gi|326503312|dbj|BAJ99281.1|/1.90762e-17/predicted protein [Hordeum vulgare subsp. vulgare]
gnl|UG|Ta#S52545915	46.61	17.86	-1.38391	1.8e-18	5.9e-17	24.24	-0.94325	1.78e-10	2.3e-09	GO:0042579//microbody;GO:0030312//external encapsulating structure	GO:0004029//aldehyde dehydrogenase (NAD) activity	GO:0019695//choline metabolic process	gi|15147873|dbj|BAB62847.1|/0/betaine aldehyde dehydrogenase [Hordeum vulgare subsp. vulgare]
gnl|UG|Ta#S17890143	10.94	4.2	-1.38115	2.51e-05	0.000171337	7.11	-0.621691	0.0322076	0.0928984	GO:0009521	GO:0005515//protein binding	GO:0044237//cellular metabolic process	gi|400879|sp|P31093.1|PSAN_HORVU/2.68577e-59/RecName: Full=Photosystem I reaction center subunit N, chloroplastic; Short=PSI-N; Flags: Precursor
gnl|UG|Ta#S52544792	154.8	59.52	-1.37896	2.58e-57	1.75e-55	193.7	0.323418	6.17e-07	5.47e-06	-	GO:0046914//transition metal ion binding;GO:0016491//oxidoreductase activity;GO:0046906//tetrapyrrole binding	GO:0044710;GO:0006595//polyamine metabolic process	gi|40641240|emb|CAE47490.1|/0/cytochrome P450 [Triticum aestivum]
gnl|UG|Ta#S12924529	9.09	3.5	-1.37693	0.0001305	0.00076377	12.76	0.489276	0.060393	0.149163	-	GO:0043169//cation binding	GO:0006812//cation transport	gi|226500392|ref|NP_001143164.1|/7.54549e-34/uncharacterized protein LOC100275657 [Zea mays]
gnl|UG|Ta#S52543517	9.09	3.5	-1.37693	0.0001305	0.000763524	9.66	0.0877429	0.749906	0.832837	-	GO:0004030//aldehyde dehydrogenase [NAD(P)+] activity	GO:0009698//phenylpropanoid metabolic process	gi|300681449|emb|CBH32543.1|/0/retinal dehydrogenase, putative, expressed [Triticum aestivum]
gnl|UG|Ta#S26026948	27.26	10.5	-1.3764	2.61e-11	3.86e-10	21.14	-0.36681	0.036141	0.102383	-	GO:0019787//small conjugating protein ligase activity	GO:0070646//protein modification by small protein removal	gi|326492247|dbj|BAK01907.1|/2.8478e-96/predicted protein [Hordeum vulgare subsp. vulgare]
gnl|UG|Ta#S52544881	13.63	5.25	-1.3764	2.61e-06	2.14e-05	9.84	-0.470055	0.063177	0.154938	GO:0043231//intracellular membrane-bounded organelle	GO:0003676//nucleic acid binding;GO:0017111//nucleoside-triphosphatase activity;GO:0032550	-	gi|326505658|dbj|BAJ95500.1|/0/predicted protein [Hordeum vulgare subsp. vulgare]
gnl|UG|Ta#S17988034	10.43	4.03	-1.37189	4.15e-05	0.000270348	7.29	-0.516748	0.0765796	0.175268	GO:0016020//membrane	GO:0016757//transferase activity, transferring glycosyl groups	GO:0006952//defense response;GO:0051707//response to other organism;GO:0044767;GO:0048513//organ development;GO:0007165//signal transduction	gi|326500370|dbj|BAK06274.1|/1.97134e-127/predicted protein [Hordeum vulgare subsp. vulgare]
gnl|UG|Ta#S52546089	19.01	7.35	-1.37094	2.94e-08	3.22e-07	29.52	0.634934	0.000297572	0.00161394	-	-	-	gi|326513214|dbj|BAK06847.1|/2.65708e-21/predicted protein [Hordeum vulgare subsp. vulgare]
gnl|UG|Ta#S52545548	14.47	5.6	-1.36957	1.39e-06	1.2e-05	15.67	0.11494	0.599794	0.708393	-	-	-	gi|357159173|ref|XP_003578363.1|/1.88145e-168/PREDICTED: probable sarcosine oxidase-like [Brachypodium distachyon]
gnl|UG|Ta#S37808655	31.63	12.25	-1.36851	8.39e-13	1.46e-11	17.68	-0.839175	1.95e-06	1.61e-05	-	-	-	gi|357131484|ref|XP_003567367.1|/7.98507e-20/PREDICTED: ABC transporter C family member 3-like [Brachypodium distachyon]
gnl|UG|Ta#S17897509	336.7	131.29	-1.35871	8.22e-120	7.17e-118	603.15	0.841053	6.73e-12	9.74e-11	GO:0030312//external encapsulating structure;GO:0031967;GO:0031981//nuclear lumen;GO:0009536//plastid;GO:0005576//extracellular region;GO:0016020//membrane	GO:0016832//aldehyde-lyase activity;GO:0046914//transition metal ion binding	GO:0006007//glucose catabolic process;GO:0010038//response to metal ion;GO:0006970//response to osmotic stress	gi|226316441|gb|ACO44684.1|/4.81659e-78/fructose-bisphosphate aldolase [Triticum aestivum]
gnl|UG|Ta#S37823218	14.81	5.78	-1.35743	1.22e-06	1.06e-05	8.75	-0.759217	0.0029101	0.0121914	-	GO:0016787//hydrolase activity	GO:0019538//protein metabolic process	gi|326494824|dbj|BAJ94531.1|/6.68111e-118/predicted protein [Hordeum vulgare subsp. vulgare]
gnl|UG|Ta#S32664204	17.5	6.83	-1.3574	1.29e-07	1.3e-06	12.57	-0.47737	0.032593	0.0933518	GO:0031224//intrinsic to membrane	GO:0046914//transition metal ion binding;GO:0016709//oxidoreductase activity, acting on paired donors, with incorporation or reduction of molecular oxygen, NAD(P)H as one donor, and incorporation of one atom of oxygen	GO:0006694//steroid biosynthetic process;GO:0006631//fatty acid metabolic process	gi|357119223|ref|XP_003561345.1|/4.73215e-16/PREDICTED: putative methylsterol monooxygenase DDB_G0269788-like [Brachypodium distachyon]
gnl|UG|Ta#S16249366	9.42	3.68	-1.35602	0.000114162	0.00067865	6.38	-0.562171	0.0693858	0.167795	GO:0000120//RNA polymerase I transcription factor complex	GO:0005488//binding	GO:0034968//histone lysine methylation;GO:0009908//flower development	gi|326492766|dbj|BAJ90239.1|/2.39826e-73/predicted protein [Hordeum vulgare subsp. vulgare]
gnl|UG|Ta#S32540263	9.42	3.68	-1.35602	0.000114162	0.000678428	4.19	-1.16878	0.000699906	0.0035001	GO:0043231//intracellular membrane-bounded organelle	GO:0004672//protein kinase activity;GO:0032550	GO:0006796//phosphate-containing compound metabolic process;GO:0006464//cellular protein modification process	gi|326512968|dbj|BAK03391.1|/4.03309e-57/predicted protein [Hordeum vulgare subsp. vulgare]
gnl|UG|Ta#S26025409	15.65	6.13	-1.3522	6.52e-07	5.89e-06	8.02	-0.964489	0.000175905	0.00100002	GO:0043231//intracellular membrane-bounded organelle	GO:0051540	GO:0006089//lactate metabolic process;GO:0009058//biosynthetic process	gi|357153317|ref|XP_003576412.1|/5.84013e-49/PREDICTED: iron-sulfur assembly protein IscA-like 2, mitochondrial-like [Brachypodium distachyon]
gnl|UG|Ta#S52542064	94.73	37.11	-1.35201	1.02e-34	5.38e-33	106.42	0.167876	0.0488636	0.127913	-	GO:0016491//oxidoreductase activity;GO:0070011//peptidase activity, acting on L-amino acid peptides	GO:0019538//protein metabolic process	gi|111073715|dbj|BAF02546.1|/0/triticain alpha [Triticum aestivum]
gnl|UG|Ta#S12923152	216.22	84.72	-1.35173	5.25e-77	4.01e-75	186.77	-0.211237	0.000462514	0.00239022	-	-	-	gi|451195|gb|AAC37417.1|/9.02656e-41/wali6 [Triticum aestivum]
gnl|UG|Ta#S52542119	32.14	12.6	-1.35095	9.33e-13	1.61e-11	50.11	0.640729	1.97e-06	1.63e-05	GO:0043231//intracellular membrane-bounded organelle	-	-	gi|326510079|dbj|BAJ87256.1|/2.53781e-121/predicted protein [Hordeum vulgare subsp. vulgare]
gnl|UG|Ta#S52541921	124.01	48.66	-1.34965	8.22e-45	5.13e-43	62.68	-0.984379	3.81e-27	1.29e-25	GO:0044424//intracellular part	GO:0008135//translation factor activity, nucleic acid binding	GO:0006412//translation	gi|30923212|sp|P29557.3|IF4E1_WHEAT/2.951e-107/RecName: Full=Eukaryotic translation initiation factor 4E-1; Short=eIF-4E-1; Short=eIF4E-1; AltName: Full=eIF-4F 25 kDa subunit; AltName: Full=eIF-4F p26 subunit; AltName: Full=mRNA cap-binding protein
gnl|UG|Ta#S24623162	586.57	230.19	-1.34948	3.94e-205	3.87e-203	350.23	-0.744001	1.65e-76	1e-74	GO:0030312//external encapsulating structure;GO:0009532//plastid stroma;GO:0005576//extracellular region;GO:0016020//membrane	GO:0046914//transition metal ion binding;GO:0016861//intramolecular oxidoreductase activity, interconverting aldoses and ketoses	GO:0006007//glucose catabolic process;GO:0010038//response to metal ion;GO:0006970//response to osmotic stress	gi|11124572|emb|CAC14917.1|/5.82611e-135/triosephosphat-isomerase [Triticum aestivum]
gnl|UG|Ta#S26024924	740.7	290.76	-1.34906	2.26e-258	2.24e-256	482.52	-0.618301	6.7e-70	3.8e-68	-	-	-	gi|1171037|sp|P43400.1|MT1_WHEAT/4.83325e-11/RecName: Full=Metallothionein-like protein 1; Short=MT-1
gnl|UG|Ta#S52545559	10.26	4.03	-1.34818	6.02e-05	0.000379642	12.57	0.292954	0.247894	0.388592	GO:0043231//intracellular membrane-bounded organelle;GO:0031461//cullin-RING ubiquitin ligase complex	GO:0016628//oxidoreductase activity, acting on the CH-CH group of donors, NAD or NADP as acceptor;GO:0046914//transition metal ion binding;GO:0019787//small conjugating protein ligase activity	GO:0009646//response to absence of light;GO:0009648//photoperiodism;GO:0010118//stomatal movement;GO:0006259//DNA metabolic process;GO:0009812//flavonoid metabolic process;GO:0009640//photomorphogenesis;GO:0003006//developmental process involved in reproduction;GO:0009605//response to external stimulus	gi|326499049|dbj|BAK06015.1|/0/predicted protein [Hordeum vulgare subsp. vulgare]
gnl|UG|Ta#S52544960	15.14	5.95	-1.3474	1.07e-06	9.38e-06	13.48	-0.167545	0.462918	0.581586	GO:0043231//intracellular membrane-bounded organelle	GO:0046914//transition metal ion binding;GO:0019842//vitamin binding;GO:0016705//oxidoreductase activity, acting on paired donors, with incorporation or reduction of molecular oxygen	GO:0019471	gi|326489721|dbj|BAK01841.1|/1.84942e-141/predicted protein [Hordeum vulgare subsp. vulgare]
gnl|UG|Ta#S12965612	181.89	71.6	-1.34503	1.33e-64	9.67e-63	223.95	0.30011	5.9e-07	5.25e-06	-	-	-	gi|356545600|ref|XP_003541226.1|/8.4576e-26/PREDICTED: uncharacterized protein LOC100801180 [Glycine max]
gnl|UG|Ta#S13175516	9.76	3.85	-1.34202	9.97e-05	0.000600034	8.38	-0.219931	0.445546	0.563878	GO:0043231//intracellular membrane-bounded organelle;GO:0044444//cytoplasmic part	-	GO:0044763;GO:0044237//cellular metabolic process	gi|17826833|emb|CAD19162.1|/5.72806e-24/NADPH-thioredoxin reductase [Triticum aestivum]
gnl|UG|Ta#S26026668	26.59	10.5	-1.34049	1.11e-10	1.55e-09	29.16	0.133107	0.409948	0.529901	-	GO:0003677//DNA binding	-	gi|326516084|dbj|BAJ88065.1|/1.74944e-71/predicted protein [Hordeum vulgare subsp. vulgare]
gnl|UG|Ta#S52541918	54.85	21.71	-1.33713	1.87e-20	6.63e-19	27.7	-0.985606	7e-13	1.15e-11	GO:0043231//intracellular membrane-bounded organelle;GO:0044444//cytoplasmic part	GO:0046914//transition metal ion binding;GO:0097159//organic cyclic compound binding	GO:0009560//embryo sac egg cell differentiation	gi|326516136|dbj|BAJ88091.1|/0/predicted protein [Hordeum vulgare subsp. vulgare]
gnl|UG|Ta#S12898999	19.01	7.53	-1.33604	5.33e-08	5.63e-07	30.98	0.704579	4.85e-05	0.000310421	-	-	-	gi|326508728|dbj|BAJ95886.1|/4.37412e-09/predicted protein [Hordeum vulgare subsp. vulgare]
gnl|UG|Ta#S52545993	15.82	6.3	-1.32833	8.19e-07	7.33e-06	13.67	-0.210736	0.347922	0.464131	GO:0031224//intrinsic to membrane;GO:0044464//cell part	-	-	gi|326511928|dbj|BAJ95945.1|/2.7752e-146/predicted protein [Hordeum vulgare subsp. vulgare]
gnl|UG|Ta#S52544977	15.82	6.3	-1.32833	8.19e-07	7.33e-06	12.39	-0.352573	0.125577	0.254303	GO:0043231//intracellular membrane-bounded organelle	GO:0046914//transition metal ion binding;GO:0097159//organic cyclic compound binding	-	gi|357117575|ref|XP_003560541.1|/0/PREDICTED: uncharacterized zinc finger CCHC domain-containing protein At4g19190-like [Brachypodium distachyon]
gnl|UG|Ta#S18012624	166.08	66.17	-1.32763	5.39e-58	3.66e-56	192.42	0.21238	0.000876416	0.00426462	GO:0043231//intracellular membrane-bounded organelle	GO:0043169//cation binding	GO:0006812//cation transport	gi|326500196|dbj|BAK06187.1|/7.90093e-31/predicted protein [Hordeum vulgare subsp. vulgare]
gnl|UG|Ta#S32566927	10.1	4.03	-1.3255	8.69e-05	0.000530264	4.56	-1.14725	0.000537984	0.00274555	-	-	-	gi|326531162|dbj|BAK04932.1|/2.08768e-115/predicted protein [Hordeum vulgare subsp. vulgare]
gnl|UG|Ta#S22371530	12.28	4.9	-1.32546	1.47e-05	0.000105442	6.2	-0.98597	0.000717516	0.00357941	GO:0009536//plastid	-	-	gi|326505950|dbj|BAJ91214.1|/1.99526e-103/predicted protein [Hordeum vulgare subsp. vulgare]
gnl|UG|Ta#S52546857	14.47	5.78	-1.32392	2.52e-06	2.08e-05	18.59	0.361462	0.0868614	0.194235	GO:0009536//plastid;GO:0016020//membrane;GO:0044446//intracellular organelle part	-	GO:0010467//gene expression;GO:0044267//cellular protein metabolic process;GO:0016070//RNA metabolic process;GO:0034645//cellular macromolecule biosynthetic process;GO:0009657//plastid organization	gi|242035953|ref|XP_002465371.1|/0/hypothetical protein SORBIDRAFT_01g037380 [Sorghum bicolor]
gnl|UG|Ta#S17982059	10.94	4.38	-1.32061	4.58e-05	0.00029438	7.11	-0.621691	0.0322076	0.0928838	-	-	-	gi|63087730|emb|CAI93180.1|/4.47176e-10/glycosyltransferase [Triticum aestivum]
gnl|UG|Ta#S52541136	13.97	5.6	-1.31883	4.14e-06	3.29e-05	12.03	-0.215695	0.367706	0.48752	GO:0043231//intracellular membrane-bounded organelle	GO:0016772//transferase activity, transferring phosphorus-containing groups	GO:0048437//floral organ development;GO:0009886//post-embryonic morphogenesis;GO:0006796//phosphate-containing compound metabolic process;GO:0007154//cell communication;GO:0009607//response to biotic stimulus	gi|357113437|ref|XP_003558509.1|/1.03445e-159/PREDICTED: probable leucine-rich repeat receptor-like protein kinase At1g35710-like [Brachypodium distachyon]
gnl|UG|Ta#S24623072	87.33	35.01	-1.31871	5.48e-31	2.73e-29	45.01	-0.956232	9.75e-19	2.63e-17	GO:0043231//intracellular membrane-bounded organelle;GO:0044444//cytoplasmic part	-	-	gi|32351008|gb|AAP76508.1|/2.925e-30/cyclophilin, partial [Triticum aestivum]
gnl|UG|Ta#S52544759	11.27	4.55	-1.30855	3.99e-05	0.000261005	10.75	-0.0681509	0.79479	0.86612	GO:0009526//plastid envelope;GO:0009532//plastid stroma;GO:0005576//extracellular region;GO:0016020//membrane	GO:0036094//small molecule binding;GO:0016615//malate dehydrogenase activity	GO:0009060//aerobic respiration;GO:0005975//carbohydrate metabolic process;GO:0006950//response to stress;GO:0043648//dicarboxylic acid metabolic process	gi|326505660|dbj|BAJ95501.1|/0/predicted protein [Hordeum vulgare subsp. vulgare]
gnl|UG|Ta#S52547010	11.27	4.55	-1.30855	3.99e-05	0.000260911	8.75	-0.365133	0.180884	0.326378	-	-	-	gi|115475055|ref|NP_001061124.1|/3.93627e-20/Os08g0177700 [Oryza sativa Japonica Group]
gnl|UG|Ta#S52543287	14.3	5.78	-1.30687	3.61e-06	2.9e-05	12.03	-0.249379	0.293172	0.403915	-	GO:0016798//hydrolase activity, acting on glycosyl bonds	GO:0044238//primary metabolic process	gi|326499067|dbj|BAK06024.1|/6.17201e-159/predicted protein [Hordeum vulgare subsp. vulgare]
gnl|UG|Ta#S26024240	12.11	4.9	-1.30535	2.11e-05	0.000146744	8.02	-0.594525	0.0300102	0.0873127	GO:0043231//intracellular membrane-bounded organelle;GO:0016020//membrane	GO:0035251//UDP-glucosyltransferase activity	GO:0006950//response to stress;GO:0005984//disaccharide metabolic process;GO:0010038//response to metal ion	gi|326514918|dbj|BAJ99820.1|/1.52313e-150/predicted protein [Hordeum vulgare subsp. vulgare]
gnl|UG|Ta#S52543941	25.07	10.15	-1.30448	8.52e-10	1.1e-08	12.57	-0.995977	1.04e-06	8.93e-06	GO:0031234//extrinsic to internal side of plasma membrane;GO:0031461//cullin-RING ubiquitin ligase complex;GO:0043231//intracellular membrane-bounded organelle	GO:0008080//N-acetyltransferase activity	GO:0016570//histone modification	gi|326505100|dbj|BAK02937.1|/0/predicted protein [Hordeum vulgare subsp. vulgare]
gnl|UG|Ta#S17987555	66.97	27.13	-1.30363	9.83e-24	3.93e-22	50.47	-0.408089	0.000279962	0.00152201	GO:0031981//nuclear lumen	-	GO:0009725//response to hormone stimulus;GO:0006970//response to osmotic stress	gi|326517150|dbj|BAJ99941.1|/7.30575e-62/predicted protein [Hordeum vulgare subsp. vulgare]
gnl|UG|Ta#S18012306	16.83	6.83	-1.30108	5.45e-07	4.99e-06	20.04	0.251847	0.204948	0.361784	GO:0043231//intracellular membrane-bounded organelle	-	-	gi|326523569|dbj|BAJ92955.1|/2.97476e-20/predicted protein [Hordeum vulgare subsp. vulgare]
gnl|UG|Ta#S52546183	10.77	4.38	-1.29802	6.57e-05	0.000411891	6.2	-0.796678	0.00822958	0.0300576	-	GO:0003676//nucleic acid binding;GO:0032550;GO:0042623//ATPase activity, coupled	-	gi|326504546|dbj|BAJ91105.1|/0/predicted protein [Hordeum vulgare subsp. vulgare]
gnl|UG|Ta#S17986339	30.12	12.25	-1.29794	2.06e-11	3.08e-10	22.78	-0.402954	0.0161575	0.0536484	GO:0043231//intracellular membrane-bounded organelle	-	-	gi|50355731|gb|AAT75256.1|/5.39824e-12/hypothetical protein [Oryza sativa Japonica Group]
gnl|UG|Ta#S26027017	47.28	19.26	-1.29562	4.57e-17	1.39e-15	42.64	-0.149023	0.243712	0.382753	GO:0031224//intrinsic to membrane;GO:0043231//intracellular membrane-bounded organelle	-	GO:0006862//nucleotide transport	gi|326488137|dbj|BAJ89907.1|/1.43074e-79/predicted protein [Hordeum vulgare subsp. vulgare]
gnl|UG|Ta#S52544968	98.1	40.09	-1.29101	1.51e-33	7.8e-32	116.62	0.24949	0.00250034	0.010784	GO:0043231//intracellular membrane-bounded organelle	GO:0004175//endopeptidase activity	GO:0019222//regulation of metabolic process;GO:0019538//protein metabolic process	gi|40643250|emb|CAC83720.1|/8.77183e-177/cathepsin B [Hordeum vulgare subsp. vulgare]
gnl|UG|Ta#S52546965	29.11	11.9	-1.29055	5.44e-11	7.82e-10	21.14	-0.461539	0.00734426	0.0272292	GO:0031224//intrinsic to membrane	-	GO:0000902//cell morphogenesis;GO:0043401//steroid hormone mediated signaling pathway	gi|326532286|dbj|BAK05072.1|/1.90321e-95/predicted protein [Hordeum vulgare subsp. vulgare]
gnl|UG|Ta#S52543991	16.66	6.83	-1.28643	7.76e-07	6.95e-06	9.11	-0.870865	0.000382516	0.00203214	GO:0031461//cullin-RING ubiquitin ligase complex	-	GO:0043161//proteasomal ubiquitin-dependent protein catabolic process;GO:0006952//defense response;GO:0051707//response to other organism;GO:0009908//flower development;GO:0009755//hormone-mediated signaling pathway;GO:0009639//response to red or far red light	gi|301318118|gb|ADK66974.1|/0/coronatine insensitive 2-like protein [Triticum aestivum]
gnl|UG|Ta#S26024732	105	43.06	-1.28597	1.41e-35	7.58e-34	176.93	0.752789	3.82e-13	6.6e-12	GO:0016020//membrane;GO:0044424//intracellular part	-	GO:0009725//response to hormone stimulus;GO:0010038//response to metal ion	gi|451193|gb|AAC37416.1|/7.25606e-109/wali7, partial [Triticum aestivum]
gnl|UG|Ta#S52545430	28.94	11.9	-1.2821	7.69e-11	1.09e-09	50.66	0.807782	4.71e-09	5.32e-08	GO:0016020//membrane;GO:0009534//chloroplast thylakoid	-	-	gi|326522913|dbj|BAJ88502.1|/5.65225e-135/predicted protein [Hordeum vulgare subsp. vulgare]
gnl|UG|Ta#S32514935	21.71	8.93	-1.28163	1.81e-08	2.02e-07	21.5	-0.0140231	0.943692	0.953429	-	-	-	gi|326493558|dbj|BAJ85240.1|/8.6896e-07/predicted protein [Hordeum vulgare subsp. vulgare]
gnl|UG|Ta#S52545125	33.99	14	-1.27968	1.88e-12	3.11e-11	19.5	-0.801636	2.11e-06	1.73e-05	-	GO:0016866//intramolecular transferase activity	GO:0006568//tryptophan metabolic process;GO:0008652//cellular amino acid biosynthetic process;GO:0050896//response to stimulus;GO:0043648//dicarboxylic acid metabolic process	gi|194268457|gb|ACF36171.1|/3.15496e-164/chorismate mutase 1 [Hordeum vulgare subsp. vulgare]
gnl|UG|Ta#S52546152	35.67	14.7	-1.2789	5.46e-13	9.75e-12	41.91	0.232583	0.090256	0.199884	-	-	-	gi|326532232|dbj|BAK05045.1|/1.28185e-48/predicted protein [Hordeum vulgare subsp. vulgare]
gnl|UG|Ta#S26026342	119.8	49.54	-1.27396	8.28e-40	4.8e-38	105.5	-0.183385	0.0230348	0.0713246	GO:0043231//intracellular membrane-bounded organelle	GO:0043021//ribonucleoprotein complex binding;GO:0008135//translation factor activity, nucleic acid binding	GO:0012501//programmed cell death;GO:0006952//defense response;GO:0051707//response to other organism;GO:0010038//response to metal ion;GO:0010087//phloem or xylem histogenesis;GO:0006414//translational elongation;GO:0006415//translational termination;GO:0018205//peptidyl-lysine modification	gi|357122121|ref|XP_003562764.1|/3.7797e-80/PREDICTED: eukaryotic translation initiation factor 5A-2-like [Brachypodium distachyon]
gnl|UG|Ta#S52545945	31.3	12.95	-1.27321	1.7e-11	2.56e-10	18.77	-0.737734	2.3e-05	0.000157463	GO:0031090//organelle membrane;GO:0005773//vacuole	GO:0019829//cation-transporting ATPase activity	GO:0006996//organelle organization;GO:0006605//protein targeting;GO:0006970//response to osmotic stress;GO:0006006//glucose metabolic process;GO:0070838//divalent metal ion transport	gi|326494030|dbj|BAJ85477.1|/1.09657e-130/predicted protein [Hordeum vulgare subsp. vulgare]
gnl|UG|Ta#S32733477	13.97	5.78	-1.27319	7.34e-06	5.57e-05	11.66	-0.260764	0.280808	0.431875	-	GO:0016763//transferase activity, transferring pentosyl groups	-	gi|341832964|gb|AEK94072.1|/8.3078e-63/SRO1 [Thinopyrum ponticum x Triticum aestivum]
gnl|UG|Ta#S52542334	13.97	5.78	-1.27319	7.34e-06	5.57e-05	11.66	-0.260764	0.280808	0.431839	GO:0009536//plastid	GO:0016787//hydrolase activity;GO:0016740//transferase activity	GO:0006950//response to stress;GO:0009150//purine ribonucleotide metabolic process	gi|326522797|dbj|BAJ88444.1|/0/predicted protein [Hordeum vulgare subsp. vulgare]
gnl|UG|Ta#S52546549	20.7	8.58	-1.27058	4.78e-08	5.08e-07	25.51	0.301432	0.0902526	0.1999	GO:0043231//intracellular membrane-bounded organelle	-	-	gi|357166350|ref|XP_003580681.1|/4.30775e-164/PREDICTED: uncharacterized vacuolar membrane protein YML018C-like [Brachypodium distachyon]
gnl|UG|Ta#S17898089	49.13	20.48	-1.26239	4.96e-17	1.51e-15	34.62	-0.504999	0.000153162	0.00087969	-	GO:0036094//small molecule binding;GO:0048037//cofactor binding	GO:0008152//metabolic process;GO:0006950//response to stress;GO:0003002//regionalization	gi|326529725|dbj|BAK04809.1|/4.00791e-82/predicted protein [Hordeum vulgare subsp. vulgare]
gnl|UG|Ta#S16058472	26.42	11.03	-1.2602	8.6e-10	1.11e-08	27.15	0.0393217	0.808828	0.878609	GO:0009532//plastid stroma	GO:0016620//oxidoreductase activity, acting on the aldehyde or oxo group of donors, NAD or NADP as acceptor;GO:0005515//protein binding;GO:0000166//nucleotide binding	GO:0000097//sulfur amino acid biosynthetic process;GO:0006549//isoleucine metabolic process;GO:0006566//threonine metabolic process;GO:0009085//lysine biosynthetic process;GO:0006163//purine nucleotide metabolic process	gi|326500176|dbj|BAJ90922.1|/0/predicted protein [Hordeum vulgare subsp. vulgare]
gnl|UG|Ta#S32529577	18	7.53	-1.25728	4.43e-07	4.11e-06	12.03	-0.58136	0.0093761	0.0338488	-	-	-	gi|326525016|dbj|BAK07778.1|/8.90984e-46/predicted protein [Hordeum vulgare subsp. vulgare]
gnl|UG|Ta#S16058150	12.96	5.43	-1.25504	1.96e-05	0.000137122	20.23	0.642431	0.00247834	0.0106942	-	GO:0005488//binding	GO:0009725//response to hormone stimulus	gi|326534296|dbj|BAJ89498.1|/4.6383e-134/predicted protein [Hordeum vulgare subsp. vulgare]
gnl|UG|Ta#S52546078	12.96	5.43	-1.25504	1.96e-05	0.000137069	9.29	-0.480315	0.0651736	0.159388	GO:0043231//intracellular membrane-bounded organelle;GO:0031461//cullin-RING ubiquitin ligase complex;GO:0044444//cytoplasmic part	GO:0003676//nucleic acid binding	GO:0006351//transcription, DNA-dependent;GO:0007602//phototransduction;GO:0003006//developmental process involved in reproduction;GO:0008283//cell proliferation;GO:0007389//pattern specification process;GO:0006259//DNA metabolic process;GO:0009640//photomorphogenesis;GO:0022610;GO:0007015//actin filament organization;GO:0000904//cell morphogenesis involved in differentiation;GO:0009606//tropism;G…	gi|357132340|ref|XP_003567788.1|/0/PREDICTED: DNA damage-binding protein 1a-like [Brachypodium distachyon]
gnl|UG|Ta#S52541056	43.41	18.21	-1.2533	4.5e-15	1.22e-13	26.79	-0.696333	2.08e-06	1.71e-05	GO:0044464//cell part	GO:0036094//small molecule binding;GO:0097159//organic cyclic compound binding	GO:0051234//establishment of localization	gi|347954129|gb|AEP33647.1|/0/RNA-binding Ras-GAP SH3 binding protein [Triticum aestivum]
gnl|UG|Ta#S52544518	47.96	20.13	-1.25248	1.81e-16	5.3e-15	30.8	-0.638901	3.79e-06	2.97e-05	GO:0009526//plastid envelope;GO:0009532//plastid stroma	GO:0046872//metal ion binding;GO:0016462//pyrophosphatase activity	GO:0006793//phosphorus metabolic process;GO:0006952//defense response;GO:0006970//response to osmotic stress;GO:0010038//response to metal ion	gi|326508923|dbj|BAJ86854.1|/2.47343e-151/predicted protein [Hordeum vulgare subsp. vulgare]
gnl|UG|Ta#S52544003	10.43	4.38	-1.25174	0.000133775	0.000779915	7.65	-0.447208	0.121492	0.248078	GO:0043231//intracellular membrane-bounded organelle;GO:0016020//membrane	GO:0032550;GO:0004674//protein serine/threonine kinase activity	GO:0006468//protein phosphorylation;GO:0007243//intracellular protein kinase cascade	gi|357161357|ref|XP_003579065.1|/0/PREDICTED: probable LRR receptor-like serine/threonine-protein kinase At1g67720-like [Brachypodium distachyon]
gnl|UG|Ta#S26316748	233.72	98.2	-1.25099	6.5e-74	4.85e-72	139.76	-0.74183	2.23e-31	8.41e-30	GO:0044424//intracellular part	GO:0016211;GO:0032550	GO:0006541//glutamine metabolic process;GO:0071941	gi|71361902|gb|AAZ30058.1|/0/glutamine synthetase isoform GS1b [Triticum aestivum]
gnl|UG|Ta#S52544865	24.57	10.33	-1.25006	4.2e-09	5.03e-08	12.57	-0.966913	2.4e-06	1.94e-05	GO:0043231//intracellular membrane-bounded organelle	GO:0016301//kinase activity;GO:0032550;GO:0016830//carbon-carbon lyase activity;GO:0042802//identical protein binding;GO:0009881//photoreceptor activity	GO:0009639//response to red or far red light;GO:0071452//cellular response to singlet oxygen;GO:0001558//regulation of cell growth;GO:0006259//DNA metabolic process;GO:0006468//protein phosphorylation;GO:0030522//intracellular receptor mediated signaling pathway;GO:0010073//meristem maintenance;GO:0007623//circadian rhythm;GO:0009812//flavonoid metabolic process	gi|77963980|gb|ABB13331.1|/0/cryptochrome 1b [Hordeum vulgare subsp. vulgare]
gnl|UG|Ta#S52544397	14.98	6.3	-1.24961	4.78e-06	3.78e-05	18.22	0.282485	0.177772	0.322342	GO:0016020//membrane	GO:0046873//metal ion transmembrane transporter activity	GO:0030001//metal ion transport	gi|326501706|dbj|BAK02642.1|/0/predicted protein [Hordeum vulgare subsp. vulgare]
gnl|UG|Ta#S52546686	137.64	57.94	-1.24827	4.16e-44	2.58e-42	153.25	0.154987	0.028687	0.0842486	GO:0043231//intracellular membrane-bounded organelle;GO:0016020//membrane;GO:0071944//cell periphery	GO:0004553//hydrolase activity, hydrolyzing O-glycosyl compounds	GO:0009628//response to abiotic stimulus;GO:0006950//response to stress;GO:0051707//response to other organism;GO:0044238//primary metabolic process	gi|326502960|dbj|BAJ99108.1|/2.41733e-172/predicted protein [Hordeum vulgare subsp. vulgare]
gnl|UG|Ta#S17985501	12.45	5.25	-1.24576	3.21e-05	0.000213774	6.01	-1.05071	0.000339904	0.00181624	GO:0042579//microbody	GO:0008905	GO:0008152//metabolic process;GO:0010038//response to metal ion	gi|326496691|dbj|BAJ98372.1|/1.22038e-160/predicted protein [Hordeum vulgare subsp. vulgare]
gnl|UG|Ta#S52546479	11.61	4.9	-1.24451	6.09e-05	0.000383774	7.84	-0.566442	0.042067	0.112668	GO:0043231//intracellular membrane-bounded organelle	-	-	gi|326491627|dbj|BAJ94291.1|/2.65453e-111/predicted protein [Hordeum vulgare subsp. vulgare]
gnl|UG|Ta#S13214573	11.61	4.9	-1.24451	6.09e-05	0.000383641	5.47	-1.08576	0.000377444	0.00200635	-	-	-	gi|326529639|dbj|BAK04766.1|/1.6148e-13/predicted protein [Hordeum vulgare subsp. vulgare]
gnl|UG|Ta#S22379310	26.92	11.38	-1.24218	9.14e-10	1.17e-08	26.24	-0.0369107	0.825756	0.888763	GO:0031224//intrinsic to membrane	GO:0016759//cellulose synthase activity;GO:0046914//transition metal ion binding	GO:0006952//defense response;GO:0000160//two-component signal transduction system (phosphorelay);GO:0030243//cellulose metabolic process;GO:0042545//cell wall modification;GO:0009755//hormone-mediated signaling pathway;GO:0045491//xylan metabolic process;GO:0009832//plant-type cell wall biogenesis	gi|357146541|ref|XP_003574029.1|/2.26691e-55/PREDICTED: cellulose synthase A catalytic subunit 7 [UDP-forming]-like [Brachypodium distachyon]
gnl|UG|Ta#S52546411	38.87	16.45	-1.24057	1.93e-13	3.94e-12	27.52	-0.498177	0.000883124	0.00429499	-	GO:0036094//small molecule binding;GO:0097159//organic cyclic compound binding	-	gi|326509163|dbj|BAJ86974.1|/5.40031e-119/predicted protein [Hordeum vulgare subsp. vulgare]
gnl|UG|Ta#S17882812	17.33	7.35	-1.23746	1.02e-06	8.96e-06	11.3	-0.616949	0.00722714	0.0268437	-	-	-	gi|357116588|ref|XP_003560062.1|/2.9632e-17/PREDICTED: uncharacterized protein LOC100827219 [Brachypodium distachyon]
gnl|UG|Ta#S26026194	16.49	7	-1.23616	1.91e-06	1.61e-05	10.39	-0.666396	0.00502808	0.019828	GO:0030529//ribonucleoprotein complex	GO:0097159//organic cyclic compound binding	GO:0000377	gi|357146132|ref|XP_003573886.1|/2.28499e-40/PREDICTED: small nuclear ribonucleoprotein E-like [Brachypodium distachyon]
gnl|UG|Ta#S52544066	98.94	42.01	-1.23582	1.07e-31	5.39e-30	77.63	-0.34994	0.000128478	0.000748425	GO:0005618//cell wall	GO:0016772//transferase activity, transferring phosphorus-containing groups	GO:0006796//phosphate-containing compound metabolic process	gi|326513878|dbj|BAJ87957.1|/0/predicted protein [Hordeum vulgare subsp. vulgare]
gnl|UG|Ta#S52897996	11.95	5.08	-1.23411	5.26e-05	0.000334114	11.48	-0.057888	0.822106	0.88613	-	-	-	gi|357134841|ref|XP_003569024.1|/1.0099e-13/PREDICTED: uncharacterized protein LOC100826856 isoform 1 [Brachypodium distachyon]
gnl|UG|Ta#S26025188	22.21	9.45	-1.23282	3.33e-08	3.61e-07	12.21	-0.863146	4.54e-05	0.000292727	GO:0005746//mitochondrial respiratory chain	GO:0051536//iron-sulfur cluster binding;GO:0046914//transition metal ion binding;GO:0050136//NADH dehydrogenase (quinone) activity;GO:0048037//cofactor binding	GO:0043248//proteasome assembly;GO:0019941//modification-dependent protein catabolic process;GO:0006464//cellular protein modification process;GO:0022904//respiratory electron transport chain;GO:0043094;GO:0035966//response to topologically incorrect protein	gi|357136209|ref|XP_003569698.1|/9.56333e-81/PREDICTED: NADH dehydrogenase [ubiquinone] iron-sulfur protein 7, mitochondrial-like [Brachypodium distachyon]
gnl|UG|Ta#S52543186	18.51	7.88	-1.23204	4.7e-07	4.34e-06	9.66	-0.93821	6.59e-05	0.000408295	-	-	GO:0051234//establishment of localization	gi|326504244|dbj|BAJ90954.1|/0/predicted protein [Hordeum vulgare subsp. vulgare]
gnl|UG|Ta#S17890046	27.93	11.9	-1.23085	5.98e-10	7.84e-09	29.34	0.0710533	0.655658	0.753769	GO:0009532//plastid stroma	GO:0070011//peptidase activity, acting on L-amino acid peptides	GO:0019538//protein metabolic process	gi|326507076|dbj|BAJ95615.1|/4.08417e-122/predicted protein [Hordeum vulgare subsp. vulgare]
gnl|UG|Ta#S52546563	17.67	7.53	-1.23058	8.81e-07	7.83e-06	12.57	-0.491317	0.0275036	0.0814751	GO:0031224//intrinsic to membrane	-	GO:0044093;GO:0051604//protein maturation	gi|326518764|dbj|BAJ92543.1|/4.3732e-113/predicted protein [Hordeum vulgare subsp. vulgare]
gnl|UG|Ta#S17978947	44.25	18.91	-1.22653	7.07e-15	1.89e-13	34.08	-0.376752	0.00609442	0.0231264	GO:0043231//intracellular membrane-bounded organelle	-	-	gi|326505386|dbj|BAJ95364.1|/3.21562e-73/predicted protein [Hordeum vulgare subsp. vulgare]
gnl|UG|Ta#S12923182	11.44	4.9	-1.22323	8.61e-05	0.000525308	8.38	-0.449065	0.103142	0.224107	GO:0043231//intracellular membrane-bounded organelle	GO:0032550;GO:0004812//aminoacyl-tRNA ligase activity;GO:0016840	GO:0006418//tRNA aminoacylation for protein translation	gi|4103154|gb|AAD10242.1|/0/histidyl-tRNA synthetase [Triticum aestivum]
gnl|UG|Ta#S52545910	28.94	12.43	-1.21924	3.9e-10	5.21e-09	26.24	-0.141297	0.38752	0.508625	GO:0043234//protein complex;GO:0043231//intracellular membrane-bounded organelle	-	GO:0032502//developmental process	gi|357121126|ref|XP_003562272.1|/0/PREDICTED: 26S proteasome non-ATPase regulatory subunit 12-like [Brachypodium distachyon]
gnl|UG|Ta#S52541508	41.56	17.86	-1.21846	6.25e-14	1.46e-12	24.78	-0.746019	8.26e-07	7.24e-06	-	-	GO:0016192//vesicle-mediated transport	gi|326488004|dbj|BAJ89841.1|/7.37074e-92/predicted protein [Hordeum vulgare subsp. vulgare]
gnl|UG|Ta#S52544187	30.12	12.95	-1.21777	1.82e-10	2.51e-09	35.53	0.238316	0.110027	0.228597	GO:0043231//intracellular membrane-bounded organelle;GO:0044444//cytoplasmic part	GO:0042802//identical protein binding;GO:0051540;GO:0032550	-	gi|357149976|ref|XP_003575297.1|/0/PREDICTED: cytosolic Fe-S cluster assembly factor nubp1-like [Brachypodium distachyon]
gnl|UG|Ta#S17987667	37.02	15.93	-1.21656	1.57e-12	2.64e-11	20.23	-0.871809	1.05e-07	1.03e-06	GO:0030529//ribonucleoprotein complex	GO:0005198//structural molecule activity	GO:0010467//gene expression	gi|357157701|ref|XP_003577885.1|/1.26418e-69/PREDICTED: probable 39S ribosomal protein L24, mitochondrial-like [Brachypodium distachyon]
gnl|UG|Ta#S53250795	11.78	5.08	-1.21344	7.42e-05	0.000459844	6.92	-0.767496	0.00754084	0.0278068	-	GO:0016765//transferase activity, transferring alkyl or aryl (other than methyl) groups	GO:0042398//cellular modified amino acid biosynthetic process;GO:0048229//gametophyte development;GO:0018205//peptidyl-lysine modification	gi|227345356|gb|ACP28133.1|/0/deoxyhypusine synthase [Triticum aestivum]
gnl|UG|Ta#S16057231	52.33	22.58	-1.21259	4.98e-17	1.51e-15	40.09	-0.384396	0.00238144	0.010339	GO:0005576//extracellular region;GO:0009532//plastid stroma;GO:0009526//plastid envelope	GO:0016869//intramolecular transferase activity, transferring amino groups;GO:0016769//transferase activity, transferring nitrogenous groups;GO:0043168	GO:0006351//transcription, DNA-dependent;GO:0006779//porphyrin-containing compound biosynthetic process;GO:0048869//cellular developmental process;GO:0009887//organ morphogenesis;GO:0000097//sulfur amino acid biosynthetic process;GO:0009314//response to radiation	gi|1170029|sp|P18492.3|GSA_HORVU/0/RecName: Full=Glutamate-1-semialdehyde 2,1-aminomutase, chloroplastic; Short=GSA; AltName: Full=Glutamate-1-semialdehyde aminotransferase; Short=GSA-AT; Flags: Precursor
gnl|UG|Ta#S26023372	58.39	25.21	-1.21173	8.22e-19	2.74e-17	64.32	0.139546	0.199961	0.354443	GO:0005618//cell wall;GO:0043231//intracellular membrane-bounded organelle	-	-	gi|326518398|dbj|BAJ88228.1|/3.95726e-47/predicted protein [Hordeum vulgare subsp. vulgare]
gnl|UG|Ta#S12923133	57.38	24.86	-1.20672	2.11e-18	6.9e-17	32.98	-0.798957	7.82e-10	9.49e-09	GO:0044429//mitochondrial part	GO:0046914//transition metal ion binding;GO:0016209//antioxidant activity;GO:0003824//catalytic activity	GO:0006952//defense response;GO:0010038//response to metal ion;GO:0044710;GO:0072593//reactive oxygen species metabolic process;GO:0006970//response to osmotic stress;GO:0003006//developmental process involved in reproduction	gi|1654387|gb|AAB68036.1|/1.16676e-117/manganese superoxide dismutase [Triticum aestivum]
gnl|UG|Ta#S17988935	22.21	9.63	-1.2056	5.65e-08	5.91e-07	13.67	-0.700196	0.000661532	0.0033145	GO:0043231//intracellular membrane-bounded organelle	GO:0046914//transition metal ion binding;GO:0003824//catalytic activity	-	gi|326528439|dbj|BAJ93408.1|/1.89578e-36/predicted protein [Hordeum vulgare subsp. vulgare]
gnl|UG|Ta#S52546231	22.21	9.63	-1.2056	5.65e-08	5.91e-07	16.04	-0.469535	0.0174039	0.057332	GO:0043231//intracellular membrane-bounded organelle	-	GO:0006259//DNA metabolic process	gi|357132731|ref|XP_003567982.1|/0/PREDICTED: lys-63-specific deubiquitinase BRCC36-like [Brachypodium distachyon]
gnl|UG|Ta#S52546362	55.7	24.16	-1.20506	7.18e-18	2.27e-16	28.97	-0.943118	3.14e-12	4.69e-11	GO:0044464//cell part	-	-	gi|357154151|ref|XP_003576688.1|/0/PREDICTED: uncharacterized protein LOC100833823 [Brachypodium distachyon]
gnl|UG|Ta#S22217811	41.56	18.03	-1.2048	1.05e-13	2.33e-12	27.15	-0.614243	3.27e-05	0.000217647	-	-	-	gi|326492393|dbj|BAK01980.1|/1.0938e-32/predicted protein [Hordeum vulgare subsp. vulgare]
gnl|UG|Ta#S52543175	15.31	6.65	-1.20305	7.07e-06	5.38e-05	24.96	0.705144	0.000261392	0.0014312	GO:0009536//plastid	GO:0016813//hydrolase activity, acting on carbon-nitrogen (but not peptide) bonds, in linear amidines;GO:0046914//transition metal ion binding	GO:0006952//defense response;GO:0006576//cellular biogenic amine metabolic process;GO:0006525//arginine metabolic process	gi|345447290|gb|AEN92260.1|/0/arginase [Triticum aestivum]
gnl|UG|Ta#S17979390	22.55	9.8	-1.20227	4.89e-08	5.18e-07	13.3	-0.761701	0.00022538	0.00124813	-	-	-	gi|333906181|gb|AEG21061.1|/3.70497e-46/dehydration responsive protein 4 [Hordeum vulgare subsp. vulgare]
gnl|UG|Ta#S52545510	38.2	16.63	-1.19978	1.23e-12	2.09e-11	19.68	-0.956842	5.24e-09	5.87e-08	GO:0009532//plastid stroma	GO:0043169//cation binding;GO:0008252//nucleotidase activity	GO:0009755//hormone-mediated signaling pathway;GO:0009651//response to salt stress;GO:0009826//unidimensional cell growth;GO:0009648//photoperiodism;GO:0046488//phosphatidylinositol metabolic process;GO:0042304//regulation of fatty acid biosynthetic process;GO:0010586//miRNA metabolic process	gi|326496891|dbj|BAJ98472.1|/1.62975e-178/predicted protein [Hordeum vulgare subsp. vulgare]
gnl|UG|Ta#S32655890	19.69	8.58	-1.19841	3.68e-07	3.45e-06	13.67	-0.52645	0.0130453	0.044078	-	-	-	gi|326507602|dbj|BAK03194.1|/7.53087e-39/predicted protein [Hordeum vulgare subsp. vulgare]
gnl|UG|Ta#S52541549	57.04	24.86	-1.19815	4.07e-18	1.3e-16	98.95	0.794726	1.01e-13	2.01e-12	-	GO:0046914//transition metal ion binding;GO:0036094//small molecule binding;GO:0016655//oxidoreductase activity, acting on NAD(P)H, quinone or similar compound as acceptor	GO:0044710	gi|326504158|dbj|BAK02865.1|/3.14879e-155/predicted protein [Hordeum vulgare subsp. vulgare]
gnl|UG|Ta#S52544506	41.73	18.21	-1.19635	1.27e-13	2.75e-12	40.27	-0.0513794	0.70254	0.787214	GO:0043231//intracellular membrane-bounded organelle	GO:0031406//carboxylic acid binding;GO:0016774//phosphotransferase activity, carboxyl group as acceptor	GO:0006796//phosphate-containing compound metabolic process;GO:0006520//cellular amino acid metabolic process	gi|357121402|ref|XP_003562409.1|/0/PREDICTED: aspartokinase 1, chloroplastic-like [Brachypodium distachyon]
gnl|UG|Ta#S17890189	48.12	21.01	-1.19556	1.79e-15	4.99e-14	25.88	-0.894799	5.56e-10	6.84e-09	GO:0043231//intracellular membrane-bounded organelle	GO:0005515//protein binding	-	gi|326521596|dbj|BAK00374.1|/1.02462e-118/predicted protein [Hordeum vulgare subsp. vulgare]
gnl|UG|Ta#S52543915	22.04	9.63	-1.19452	7.88e-08	8.12e-07	13.67	-0.689111	0.000821874	0.00401941	GO:0016020//membrane;GO:0009532//plastid stroma	GO:0005102//receptor binding;GO:0032550;GO:0004672//protein kinase activity;GO:0043167//ion binding;GO:0016160//amylase activity	GO:0043479;GO:0003006//developmental process involved in reproduction;GO:0042546//cell wall biogenesis;GO:0005984//disaccharide metabolic process;GO:0032535//regulation of cellular component size;GO:0009826//unidimensional cell growth;GO:0007167//enzyme linked receptor protein signaling pathway;GO:0005982//starch metabolic process;GO:0009933//meristem structural organization;GO:0006464//cellular …	gi|326516948|dbj|BAJ96466.1|/0/predicted protein [Hordeum vulgare subsp. vulgare]
gnl|UG|Ta#S52544181	71.68	31.33	-1.19403	2.99e-22	1.15e-20	38.81	-0.885142	6.28e-14	1.27e-12	GO:0043231//intracellular membrane-bounded organelle	-	GO:0045087//innate immune response;GO:0009791//post-embryonic development;GO:0030422//production of siRNA involved in RNA interference;GO:0035195//gene silencing by miRNA	gi|326515684|dbj|BAK07088.1|/0/predicted protein [Hordeum vulgare subsp. vulgare]
gnl|UG|Ta#S52545814	55.19	24.16	-1.19179	1.92e-17	5.92e-16	57.03	0.0473141	0.67622	0.770384	GO:0044424//intracellular part	GO:0036094//small molecule binding;GO:1901363;GO:0097159//organic cyclic compound binding	GO:0006412//translation	gi|326510499|dbj|BAJ87466.1|/0/predicted protein [Hordeum vulgare subsp. vulgare]
gnl|UG|Ta#S18012189	72.69	31.86	-1.19001	1.95e-22	7.52e-21	37.54	-0.953328	8.87e-16	2.08e-14	GO:0005741//mitochondrial outer membrane	-	GO:0006626//protein targeting to mitochondrion	gi|50313239|gb|AAT74561.1|/1.80516e-20/TOM7-like protein [Triticum aestivum]
gnl|UG|Ta#S52546779	36.34	15.93	-1.18981	5.88e-12	9.31e-11	60.86	0.743936	2.26e-09	2.62e-08	GO:0044424//intracellular part	GO:0035251//UDP-glucosyltransferase activity	GO:0009756//carbohydrate mediated signaling;GO:0071555//cell wall organization;GO:0005991//trehalose metabolic process;GO:0007275//multicellular organismal development;GO:0042546//cell wall biogenesis;GO:0003006//developmental process involved in reproduction	gi|357128755|ref|XP_003566035.1|/0/PREDICTED: alpha,alpha-trehalose-phosphate synthase [UDP-forming] 1-like [Brachypodium distachyon]
gnl|UG|Ta#S37830347	13.97	6.13	-1.18837	2.16e-05	0.000149725	12.76	-0.130704	0.58032	0.690264	-	GO:0016746//transferase activity, transferring acyl groups	-	gi|326496777|dbj|BAJ98415.1|/1.84149e-77/predicted protein [Hordeum vulgare subsp. vulgare]
gnl|UG|Ta#S12923192	94.9	41.66	-1.18775	1.01e-28	4.79e-27	54.12	-0.810246	1.15e-15	2.7e-14	GO:0032991//macromolecular complex;GO:0009536//plastid;GO:0016020//membrane;GO:0015630//microtubule cytoskeleton;GO:0030312//external encapsulating structure	GO:0005198//structural molecule activity;GO:0032550;GO:0017111//nucleoside-triphosphatase activity	GO:0006928//cellular component movement;GO:0000902//cell morphogenesis;GO:0010038//response to metal ion;GO:0043623//cellular protein complex assembly;GO:0009154//purine ribonucleotide catabolic process;GO:0009314//response to radiation	gi|8928428|sp|Q9ZRA9.1|TBB4_WHEAT/0/RecName: Full=Tubulin beta-4 chain; AltName: Full=Beta-4-tubulin
gnl|UG|Ta#S52542889	11.95	5.25	-1.18662	8.97e-05	0.000545684	8.93	-0.420279	0.117216	0.240521	GO:0005911//cell-cell junction	GO:0016705//oxidoreductase activity, acting on paired donors, with incorporation or reduction of molecular oxygen	GO:0044710	gi|119638440|gb|ABL85031.1|/0/oxidoreductase [Brachypodium sylvaticum]
gnl|UG|Ta#S52546997	11.95	5.25	-1.18662	8.97e-05	0.000545318	8.02	-0.575336	0.0367148	0.10388	-	-	-	gi|357144291|ref|XP_003573239.1|/0/PREDICTED: E3 ubiquitin-protein ligase MARCH6-like [Brachypodium distachyon]
gnl|UG|Ta#S52546477	16.32	7.18	-1.18459	4.54e-06	3.6e-05	12.21	-0.418578	0.0672378	0.163719	-	-	-	gi|326519164|dbj|BAJ96581.1|/0/predicted protein [Hordeum vulgare subsp. vulgare]
gnl|UG|Ta#S13109292	52.5	23.11	-1.1838	1.67e-16	4.9e-15	34.44	-0.608232	3.67e-06	2.89e-05	GO:0012505//endomembrane system;GO:0044424//intracellular part;GO:0016020//membrane	GO:0032550;GO:0042623//ATPase activity, coupled	GO:0009725//response to hormone stimulus;GO:0006406//mRNA export from nucleus;GO:0006950//response to stress	gi|326497349|dbj|BAK02259.1|/3.31487e-104/predicted protein [Hordeum vulgare subsp. vulgare]
gnl|UG|Ta#S26022926	13.12	5.78	-1.18263	4.08e-05	0.000266101	11.3	-0.215445	0.381612	0.501407	GO:0015630//microtubule cytoskeleton;GO:0042579//microbody	GO:0003723//RNA binding;GO:0016863//intramolecular oxidoreductase activity, transposing C=C bonds;GO:0016616//oxidoreductase activity, acting on the CH-OH group of donors, NAD or NADP as acceptor;GO:0015631//tubulin binding;GO:0036094//small molecule binding;GO:0048037//cofactor binding;GO:0016836//hydro-lyase activity;GO:0016856	GO:0009062//fatty acid catabolic process	gi|326525937|dbj|BAJ93145.1|/1.94436e-95/predicted protein [Hordeum vulgare subsp. vulgare]
gnl|UG|Ta#S52541910	14.3	6.3	-1.18259	1.86e-05	0.000130613	7.11	-1.00809	0.000199332	0.00112074	-	-	-	gi|48475078|gb|AAT44147.1|/1.11562e-27/unknown protein [Oryza sativa Japonica Group]
gnl|UG|Ta#S26026340	11.11	4.9	-1.18101	0.000169955	0.000962708	21.68	0.964506	8.5e-06	6.25e-05	GO:0043231//intracellular membrane-bounded organelle	-	GO:0009725//response to hormone stimulus;GO:0006970//response to osmotic stress;GO:0009814//defense response, incompatible interaction;GO:0050832//defense response to fungus	gi|34925030|sp|O64392.1|WHW1_WHEAT/1.11183e-76/RecName: Full=Wheatwin-1; AltName: Full=Pathogenesis-related protein 4a; AltName: Full=Protein 0.14; AltName: Full=RNase; Flags: Precursor
gnl|UG|Ta#S17990024	19.01	8.4	-1.1783	8.28e-07	7.39e-06	10.02	-0.923876	6.55e-05	0.000405798	-	GO:0004871//signal transducer activity;GO:0004673//protein histidine kinase activity;GO:0032550	GO:0006796//phosphate-containing compound metabolic process;GO:0007154//cell communication	gi|357112105|ref|XP_003557850.1|/1.48224e-147/PREDICTED: Pyruvate dehydrogenase [lipoamide] kinase-like isoform 1 [Brachypodium distachyon]
gnl|UG|Ta#S52543024	13.46	5.95	-1.17772	3.51e-05	0.000232176	16.95	0.332607	0.130635	0.263532	-	-	-	gi|218185480|gb|EEC67907.1|/4.06669e-84/hypothetical protein OsI_35593 [Oryza sativa Indica Group]
gnl|UG|Ta#S16058468	23.73	10.5	-1.17632	3.78e-08	4.08e-07	16.22	-0.548938	0.00462914	0.0184925	GO:0043231//intracellular membrane-bounded organelle;GO:0031224//intrinsic to membrane	GO:0080161//auxin transmembrane transporter activity;GO:0015291//secondary active transmembrane transporter activity;GO:0042562//hormone binding;GO:0046943//carboxylic acid transmembrane transporter activity	GO:0009630//gravitropism;GO:0048764;GO:0043479;GO:0009639//response to red or far red light;GO:0005976//polysaccharide metabolic process;GO:0045229//external encapsulating structure organization;GO:0051707//response to other organism;GO:0009755//hormone-mediated signaling pathway;GO:0009791//post-embryonic development;GO:0032535//regulation of cellular component size;GO:0009826//unidimensional ce…	gi|326526791|dbj|BAK00784.1|/2.64148e-140/predicted protein [Hordeum vulgare subsp. vulgare]
gnl|UG|Ta#S52545021	43.08	19.08	-1.17496	1.18e-13	2.58e-12	24.96	-0.7874	1.47e-07	1.41e-06	GO:0043231//intracellular membrane-bounded organelle	-	GO:0009566//fertilization;GO:0048229//gametophyte development	gi|326512320|dbj|BAJ99515.1|/1.37816e-72/predicted protein [Hordeum vulgare subsp. vulgare]
gnl|UG|Ta#S52543134	35.17	15.58	-1.17465	2.09e-11	3.11e-10	19.86	-0.82448	7.82e-07	6.87e-06	GO:0005911//cell-cell junction;GO:0043234//protein complex	-	-	gi|357151342|ref|XP_003575759.1|/0/PREDICTED: conserved oligomeric Golgi complex subunit 8-like [Brachypodium distachyon]
gnl|UG|Ta#S52544244	38.7	17.15	-1.17412	2.13e-12	3.51e-11	22.78	-0.764566	1.18e-06	1e-05	-	-	-	gi|357158070|ref|XP_003578006.1|/0/PREDICTED: uncharacterized protein LOC100828335 [Brachypodium distachyon]
gnl|UG|Ta#S30056007	39.88	17.68	-1.17355	9.96e-13	1.71e-11	24.6	-0.697007	5.37e-06	4.09e-05	-	-	GO:0009566//fertilization	gi|68035255|gb|AAY84869.1|/2.12374e-157/pre-mRNA processing factor [Triticum aestivum]
gnl|UG|Ta#S52543341	35.5	15.75	-1.17247	1.81e-11	2.71e-10	28.06	-0.339304	0.0261366	0.0781932	-	-	-	gi|357120074|ref|XP_003561755.1|/1.18857e-53/PREDICTED: uncharacterized protein LOC100822303 [Brachypodium distachyon]
gnl|UG|Ta#S26026587	41.39	18.38	-1.17115	4.03e-13	7.4e-12	22.41	-0.88514	1.23e-08	1.33e-07	GO:0043231//intracellular membrane-bounded organelle	-	-	gi|310656793|gb|ADP02221.1|/5.44661e-99/putative membrane protein [Triticum aestivum]
gnl|UG|Ta#S52544961	18.51	8.23	-1.16934	1.34e-06	1.16e-05	10.93	-0.760011	0.000860902	0.00419024	GO:0043234//protein complex;GO:0043231//intracellular membrane-bounded organelle	GO:0008135//translation factor activity, nucleic acid binding	GO:0006412//translation	gi|326504180|dbj|BAK02876.1|/4.97351e-166/predicted protein [Hordeum vulgare subsp. vulgare]
gnl|UG|Ta#S16057920	26.75	11.9	-1.16858	6.07e-09	7.13e-08	20.41	-0.390263	0.0277692	0.0819848	GO:0009536//plastid	GO:0016763//transferase activity, transferring pentosyl groups	GO:0019359//nicotinamide nucleotide biosynthetic process	gi|326504788|dbj|BAK06685.1|/2.25656e-94/predicted protein [Hordeum vulgare subsp. vulgare]
gnl|UG|Ta#S52545453	20.86	9.28	-1.16854	2.84e-07	2.71e-06	12.21	-0.772676	0.000324374	0.00174033	-	GO:0097159//organic cyclic compound binding	-	gi|326509639|dbj|BAJ87035.1|/1.23442e-133/predicted protein [Hordeum vulgare subsp. vulgare]
gnl|UG|Ta#S22370504	14.13	6.3	-1.16534	2.59e-05	0.00017683	12.57	-0.168777	0.47495	0.592939	GO:0043231//intracellular membrane-bounded organelle	-	-	gi|50726406|dbj|BAD34017.1|/6.10333e-30/unknown protein [Oryza sativa Japonica Group]
gnl|UG|Ta#S26024130	22.38	9.98	-1.1651	1.13e-07	1.14e-06	15.49	-0.530873	0.00762708	0.0280799	GO:0000325//plant-type vacuole;GO:0005840//ribosome;GO:0016020//membrane	GO:0046872//metal ion binding	-	gi|354832238|gb|AER42617.1|/1.31375e-122/calcineurin B-like protein 2 [Hordeum brevisubulatum]
gnl|UG|Ta#S52542551	12.96	5.78	-1.16492	5.69e-05	0.00035979	11.66	-0.152498	0.537888	0.650256	-	GO:0016740//transferase activity	-	gi|357145596|ref|XP_003573698.1|/0/PREDICTED: probable galacturonosyltransferase 4-like isoform 1 [Brachypodium distachyon]
gnl|UG|Ta#S26021671	15.31	6.83	-1.16452	1.19e-05	8.63e-05	10.57	-0.534499	0.0265798	0.0793128	GO:0044464//cell part	GO:0003676//nucleic acid binding	-	gi|357143298|ref|XP_003572873.1|/1.64163e-46/PREDICTED: uncharacterized protein LOC100842967 [Brachypodium distachyon]
gnl|UG|Ta#S52544305	27.43	12.25	-1.16297	4.52e-09	5.39e-08	18.04	-0.604555	0.000893176	0.004337	-	-	GO:0006396//RNA processing;GO:0019321//pentose metabolic process	gi|357138289|ref|XP_003570728.1|/0/PREDICTED: beta-catenin-like protein 1-like [Brachypodium distachyon]
gnl|UG|Ta#S13158636	57.88	25.91	-1.15956	1.65e-17	5.11e-16	48.29	-0.26134	0.0264024	0.078873	-	-	-	gi|326493494|dbj|BAJ85208.1|/2.6256e-14/predicted protein [Hordeum vulgare subsp. vulgare]
gnl|UG|Ta#S52541741	13.29	5.95	-1.15938	4.89e-05	0.000313072	16.4	0.303355	0.17269	0.315053	-	-	-	gi|357156444|ref|XP_003577458.1|/4.50692e-148/PREDICTED: uncharacterized protein LOC100839640 [Brachypodium distachyon]
gnl|UG|Ta#S26022691	22.21	9.98	-1.1541	1.57e-07	1.55e-06	43.19	0.959488	3.92e-10	4.9e-09	-	GO:0016765//transferase activity, transferring alkyl or aryl (other than methyl) groups	-	gi|23504745|emb|CAD29478.1|/4.53183e-118/glutathione transferase F5 [Triticum aestivum]
gnl|UG|Ta#S12922859	122.66	55.14	-1.15349	4.67e-35	2.48e-33	62.5	-0.972737	2.22e-26	7.32e-25	GO:0044424//intracellular part	GO:0008135//translation factor activity, nucleic acid binding	GO:0006412//translation;GO:0051704	gi|1170504|sp|Q03387.2|IF4G1_WHEAT/0/RecName: Full=Eukaryotic translation initiation factor isoform 4G-1; Short=eIF(iso)-4G-1; Short=eIF(iso)4G-1; AltName: Full=Eukaryotic initiation factor iso-4F subunit p82-34; Short=eIF-(iso)4F p82-34 subunit
gnl|UG|Ta#S13112219	31.13	14	-1.15288	5.42e-10	7.14e-09	24.6	-0.339647	0.0372274	0.104847	GO:0031461//cullin-RING ubiquitin ligase complex	-	GO:0043161//proteasomal ubiquitin-dependent protein catabolic process;GO:0006952//defense response;GO:0051707//response to other organism;GO:0009908//flower development;GO:0009755//hormone-mediated signaling pathway;GO:0009639//response to red or far red light	gi|242088111|ref|XP_002439888.1|/1.37041e-51/hypothetical protein SORBIDRAFT_09g022040 [Sorghum bicolor]
gnl|UG|Ta#S16057925	13.63	6.13	-1.15283	4.2e-05	0.000272013	11.66	-0.225218	0.35429	0.47184	-	GO:0032550;GO:0004672//protein kinase activity	GO:0006464//cellular protein modification process;GO:0006796//phosphate-containing compound metabolic process	gi|326506090|dbj|BAJ91284.1|/2.8964e-169/predicted protein [Hordeum vulgare subsp. vulgare]
gnl|UG|Ta#S52545749	49.81	22.41	-1.15229	3.9e-15	1.07e-13	29.88	-0.737255	9.24e-08	9.08e-07	GO:0009536//plastid	GO:0031406//carboxylic acid binding	GO:0009725//response to hormone stimulus;GO:0016094;GO:0006520//cellular amino acid metabolic process	gi|326500948|dbj|BAJ95140.1|/0/predicted protein [Hordeum vulgare subsp. vulgare]
gnl|UG|Ta#S52543607	21.37	9.63	-1.14998	2.92e-07	2.78e-06	20.77	-0.0410857	0.829358	0.892066	GO:0005840//ribosome	GO:0005198//structural molecule activity	GO:0010467//gene expression	gi|226497590|ref|NP_001148801.1|/2.59366e-07/LOC100282418 [Zea mays]
gnl|UG|Ta#S52544395	57.04	25.73	-1.14852	4.94e-17	1.51e-15	48.65	-0.229534	0.0517564	0.130708	GO:0043231//intracellular membrane-bounded organelle;GO:0030312//external encapsulating structure	GO:0004175//endopeptidase activity;GO:0005515//protein binding	GO:0019538//protein metabolic process;GO:0044092//negative regulation of molecular function	gi|326512568|dbj|BAJ99639.1|/0/predicted protein [Hordeum vulgare subsp. vulgare]
gnl|UG|Ta#S52542213	17.84	8.05	-1.14805	2.98e-06	2.42e-05	11.66	-0.613548	0.00676602	0.0253509	GO:0043231//intracellular membrane-bounded organelle;GO:0044444//cytoplasmic part	GO:0005488//binding	-	gi|357145504|ref|XP_003573665.1|/0/PREDICTED: aberrant root formation protein 4-like [Brachypodium distachyon]
gnl|UG|Ta#S52546724	21.71	9.8	-1.14751	2.51e-07	2.41e-06	25.51	0.232703	0.185346	0.333677	GO:0009526//plastid envelope;GO:0031224//intrinsic to membrane	GO:0005402//cation:sugar symporter activity	GO:0051234//establishment of localization;GO:0044763	gi|326519150|dbj|BAJ96574.1|/0/predicted protein [Hordeum vulgare subsp. vulgare]
gnl|UG|Ta#S52542930	12.79	5.78	-1.14587	7.91e-05	0.000487539	6.01	-1.08958	0.00018454	0.00104588	-	-	-	gi|357115918|ref|XP_003559732.1|/3.05477e-155/PREDICTED: probable WRKY transcription factor 4-like [Brachypodium distachyon]
gnl|UG|Ta#S52543837	20.53	9.28	-1.14554	5.44e-07	4.98e-06	20.59	0.0042102	0.978674	0.982249	GO:0044424//intracellular part	-	-	gi|413945127|gb|AFW77776.1|/1.99107e-107/hypothetical protein ZEAMMB73_295612 [Zea mays]
gnl|UG|Ta#S26027354	136.97	61.97	-1.14422	1.8e-38	1.02e-36	184.41	0.429057	2.32e-10	2.95e-09	-	-	-	gi|357140140|ref|XP_003571628.1|/7.40779e-41/PREDICTED: uncharacterized protein LOC100824917 [Brachypodium distachyon]
gnl|UG|Ta#S52546998	50.65	22.93	-1.14333	3.45e-15	9.5e-14	30.8	-0.717632	1.41e-07	1.36e-06	GO:0016020//membrane	GO:0046914//transition metal ion binding	-	gi|326493384|dbj|BAJ85153.1|/0/predicted protein [Hordeum vulgare subsp. vulgare]
gnl|UG|Ta#S17985937	28.6	12.95	-1.14306	3.45e-09	4.15e-08	19.86	-0.52615	0.00274432	0.0116776	GO:0000323//lytic vacuole	-	GO:0006643//membrane lipid metabolic process;GO:0006625//protein targeting to peroxisome;GO:0009062//fatty acid catabolic process;GO:0006970//response to osmotic stress;GO:0070838//divalent metal ion transport	gi|357135095|ref|XP_003569147.1|/5.24304e-84/PREDICTED: proactivator polypeptide-like 1-like [Brachypodium distachyon]
gnl|UG|Ta#S52543640	25.07	11.38	-1.13946	3.44e-08	3.73e-07	28.61	0.190558	0.248078	0.388814	-	-	-	gi|326491969|dbj|BAJ98209.1|/0/predicted protein [Hordeum vulgare subsp. vulgare]
gnl|UG|Ta#S26026894	74.71	33.96	-1.13746	1.58e-21	5.91e-20	54.12	-0.46514	1.47e-05	0.000104406	-	-	-	gi|49387778|dbj|BAD26336.1|/2.98166e-12/unknown protein [Oryza sativa Japonica Group]
gnl|UG|Ta#S22390014	61.42	28.01	-1.13277	7.34e-18	2.31e-16	43	-0.514372	1.68e-05	0.00011754	-	-	-	gi|357154023|ref|XP_003576644.1|/5.4213e-20/PREDICTED: wound-induced basic protein-like [Brachypodium distachyon]
gnl|UG|Ta#S52543427	13.8	6.3	-1.13124	4.99e-05	0.000318348	7.47	-0.885488	0.00105867	0.00504871	-	GO:0000149//SNARE binding	-	gi|326509679|dbj|BAJ87055.1|/0/predicted protein [Hordeum vulgare subsp. vulgare]
gnl|UG|Ta#S52545440	21.03	9.63	-1.12684	5.54e-07	5.07e-06	11.84	-0.82878	0.000127878	0.000745163	-	-	-	gi|326520966|dbj|BAJ92846.1|/6.80515e-144/predicted protein [Hordeum vulgare subsp. vulgare]
gnl|UG|Ta#S37852382	21.03	9.63	-1.12684	5.54e-07	5.07e-06	34.08	0.696476	2.46e-05	0.00016725	-	GO:0019203//carbohydrate phosphatase activity	GO:0005991//trehalose metabolic process;GO:0010038//response to metal ion	gi|326488887|dbj|BAJ98055.1|/2.29044e-26/predicted protein [Hordeum vulgare subsp. vulgare]
gnl|UG|Ta#S22381077	59.23	27.13	-1.12644	3.92e-17	1.2e-15	37.17	-0.672189	7.71e-08	7.66e-07	GO:0043231//intracellular membrane-bounded organelle;GO:0044444//cytoplasmic part	GO:0005515//protein binding	GO:0007049//cell cycle;GO:0042742//defense response to bacterium;GO:0009409//response to cold;GO:0006464//cellular protein modification process;GO:0006342//chromatin silencing;GO:0035194//posttranscriptional gene silencing by RNA	gi|357111747|ref|XP_003557673.1|/1.63469e-89/PREDICTED: tetratricopeptide repeat protein 13-like [Brachypodium distachyon]
gnl|UG|Ta#S52542593	23.56	10.85	-1.11864	1.4e-07	1.39e-06	13.67	-0.785326	0.000106869	0.000635623	-	-	-	gi|326493778|dbj|BAJ85351.1|/0/predicted protein [Hordeum vulgare subsp. vulgare]
gnl|UG|Ta#S52541838	23.56	10.85	-1.11864	1.4e-07	1.39e-06	15.49	-0.605002	0.00207276	0.00914339	GO:0044444//cytoplasmic part	GO:0016811//hydrolase activity, acting on carbon-nitrogen (but not peptide) bonds, in linear amides;GO:0046983//protein dimerization activity	GO:0008614//pyridoxine metabolic process;GO:0042364;GO:0009064//glutamine family amino acid metabolic process;GO:0003006//developmental process involved in reproduction	gi|326499656|dbj|BAJ86139.1|/4.11698e-124/predicted protein [Hordeum vulgare subsp. vulgare]
gnl|UG|Ta#S32674937	90.36	41.66	-1.11702	5.19e-25	2.19e-23	78.35	-0.205751	0.0274978	0.0816024	GO:0043231//intracellular membrane-bounded organelle	-	-	gi|326516612|dbj|BAJ92461.1|/2.16065e-47/predicted protein [Hordeum vulgare subsp. vulgare]
gnl|UG|Ta#S52545290	17.84	8.23	-1.11615	4.86e-06	3.83e-05	12.57	-0.505131	0.0231352	0.0716234	GO:0043231//intracellular membrane-bounded organelle;GO:0000785//chromatin	GO:0003676//nucleic acid binding	GO:0006351//transcription, DNA-dependent;GO:0034728//nucleosome organization	gi|326504944|dbj|BAK06763.1|/1.5013e-33/predicted protein [Hordeum vulgare subsp. vulgare]
gnl|UG|Ta#S52544094	19.35	8.93	-1.1156	1.92e-06	1.62e-05	11.66	-0.730766	0.000985336	0.00472592	-	-	GO:0009814//defense response, incompatible interaction;GO:0009696//salicylic acid metabolic process	gi|357159432|ref|XP_003578445.1|/0/PREDICTED: C2 and GRAM domain-containing protein At1g03370-like [Brachypodium distachyon]
gnl|UG|Ta#S52547036	19.35	8.93	-1.1156	1.92e-06	1.62e-05	12.94	-0.580496	0.00717088	0.026667	-	-	-	gi|326509517|dbj|BAJ91675.1|/1.39437e-43/predicted protein [Hordeum vulgare subsp. vulgare]
gnl|UG|Ta#S16058124	28.44	13.13	-1.11505	7.67e-09	8.91e-08	47.92	0.752706	8.27e-08	8.17e-07	GO:0031224//intrinsic to membrane;GO:0043231//intracellular membrane-bounded organelle	GO:0008509//anion transmembrane transporter activity;GO:0015291//secondary active transmembrane transporter activity	GO:0051707//response to other organism;GO:0009725//response to hormone stimulus;GO:0009628//response to abiotic stimulus;GO:0015696//ammonium transport;GO:0043623//cellular protein complex assembly;GO:0015695//organic cation transport	gi|38684027|gb|AAR27052.1|/0/ammonium transporter [Triticum aestivum]
gnl|UG|Ta#S52544088	15.14	7	-1.11294	2.69e-05	0.000182831	27.7	0.871521	3.9e-06	3.05e-05	GO:0009532//plastid stroma;GO:0009526//plastid envelope;GO:0009534//chloroplast thylakoid;GO:0005576//extracellular region	GO:0032550;GO:0016301//kinase activity	GO:0006952//defense response;GO:0044238//primary metabolic process;GO:0006796//phosphate-containing compound metabolic process	gi|125580|sp|P26302.1|KPPR_WHEAT/0/RecName: Full=Phosphoribulokinase, chloroplastic; Short=PRK; Short=PRKase; AltName: Full=Phosphopentokinase; Flags: Precursor
gnl|UG|Ta#S37918023	12.11	5.6	-1.1127	0.000176967	0.000997138	8.75	-0.468844	0.0800852	0.181396	-	GO:0003676//nucleic acid binding	GO:0006259//DNA metabolic process	gi|62734186|gb|AAX96295.1|/5.74335e-10/retrotransposon protein, putative, Ty3-gypsy sub-class [Oryza sativa Japonica Group]
gnl|UG|Ta#S52546746	45.77	21.18	-1.1117	2.54e-13	4.99e-12	23.69	-0.950124	2.04e-10	2.62e-09	GO:0044444//cytoplasmic part;GO:0044425//membrane part;GO:0043231//intracellular membrane-bounded organelle	-	-	gi|357146946|ref|XP_003574167.1|/2.81355e-115/PREDICTED: vesicle-associated protein 1-1-like [Brachypodium distachyon]
gnl|UG|Ta#S37846856	83.8	38.86	-1.10866	4.78e-23	1.89e-21	73.98	-0.179815	0.062419	0.153529	-	GO:0016787//hydrolase activity;GO:0004866//endopeptidase inhibitor activity	GO:0019538//protein metabolic process;GO:0006950//response to stress	gi|326492437|dbj|BAK02002.1|/4.69611e-37/predicted protein [Hordeum vulgare subsp. vulgare]
gnl|UG|Ta#S16249715	18.85	8.75	-1.10721	3.07e-06	2.5e-05	15.31	-0.30009	0.150195	0.279498	-	-	-	gi|326487384|dbj|BAJ89676.1|/7.47791e-24/predicted protein [Hordeum vulgare subsp. vulgare]
gnl|UG|Ta#S52545383	55.02	25.56	-1.10607	1.31e-15	3.67e-14	43.37	-0.343259	0.00507044	0.0199736	GO:0009532//plastid stroma;GO:0044429//mitochondrial part	GO:0016620//oxidoreductase activity, acting on the aldehyde or oxo group of donors, NAD or NADP as acceptor;GO:0046914//transition metal ion binding;GO:0000166//nucleotide binding	GO:0009314//response to radiation;GO:0006105//succinate metabolic process;GO:0006325//chromatin organization;GO:0009063//cellular amino acid catabolic process;GO:0006950//response to stress	gi|357137495|ref|XP_003570336.1|/0/PREDICTED: succinate-semialdehyde dehydrogenase, mitochondrial-like [Brachypodium distachyon]
gnl|UG|Ta#S17888176	43.24	20.13	-1.10302	1.58e-12	2.65e-11	30.43	-0.506872	0.000366148	0.00194856	GO:0043231//intracellular membrane-bounded organelle	-	-	gi|326509549|dbj|BAJ91691.1|/1.47982e-55/predicted protein [Hordeum vulgare subsp. vulgare]
gnl|UG|Ta#S22369252	27.43	12.78	-1.10187	1.94e-08	2.16e-07	14.76	-0.894062	3e-06	2.4e-05	GO:0044444//cytoplasmic part;GO:0030529//ribonucleoprotein complex;GO:0031981//nuclear lumen	GO:0097159//organic cyclic compound binding	GO:0009451//RNA modification;GO:0006396//RNA processing	gi|414586344|tpg|DAA36915.1|/3.19715e-45/TPA: hypothetical protein ZEAMMB73_879106 [Zea mays]
gnl|UG|Ta#S17982348	79.59	37.11	-1.10078	9.75e-22	3.66e-20	75.26	-0.0807039	0.406992	0.527228	-	-	-	gi|326504588|dbj|BAK06585.1|/8.85179e-37/predicted protein [Hordeum vulgare subsp. vulgare]
gnl|UG|Ta#S52546712	27.76	12.95	-1.10006	1.67e-08	1.87e-07	20.04	-0.470125	0.00779124	0.0286098	GO:0043231//intracellular membrane-bounded organelle;GO:0044444//cytoplasmic part	GO:0016307//phosphatidylinositol phosphate kinase activity;GO:0032550	GO:0046488//phosphatidylinositol metabolic process;GO:0019752//carboxylic acid metabolic process	gi|326530566|dbj|BAJ97709.1|/0/predicted protein [Hordeum vulgare subsp. vulgare]
gnl|UG|Ta#S52541277	18	8.4	-1.09954	5.72e-06	4.43e-05	24.05	0.41804	0.0256116	0.0767847	-	-	GO:0050896//response to stimulus;GO:0044248//cellular catabolic process;GO:0044238//primary metabolic process;GO:0044763;GO:1901575	gi|326520165|dbj|BAK04007.1|/0/predicted protein [Hordeum vulgare subsp. vulgare]
gnl|UG|Ta#S17989767	65.12	30.46	-1.09618	5.91e-18	1.88e-16	37.35	-0.801992	4.97e-11	6.72e-10	GO:0043231//intracellular membrane-bounded organelle;GO:0016020//membrane	-	GO:0006498//N-terminal protein lipidation;GO:0009725//response to hormone stimulus;GO:0006605//protein targeting;GO:0006950//response to stress	gi|357122387|ref|XP_003562897.1|/1.91763e-95/PREDICTED: vesicle-associated protein 4-2-like [Brachypodium distachyon]
gnl|UG|Ta#S52542822	38.53	18.03	-1.09558	3.28e-11	4.8e-10	29.34	-0.393113	0.00778604	0.0285965	GO:0009536//plastid	GO:0032550;GO:0016836//hydro-lyase activity	GO:0009648//photoperiodism;GO:0019362	gi|326528479|dbj|BAJ93421.1|/0/predicted protein [Hordeum vulgare subsp. vulgare]
gnl|UG|Ta#S12923000	33.99	15.93	-1.09336	5.04e-10	6.65e-09	66.15	0.960631	0	0	GO:0009532//plastid stroma;GO:0005911//cell-cell junction;GO:0031090//organelle membrane;GO:0005576//extracellular region	GO:0016301//kinase activity	GO:0006007//glucose catabolic process;GO:0010038//response to metal ion;GO:0033554//cellular response to stress;GO:0006796//phosphate-containing compound metabolic process	gi|129916|sp|P12783.1|PGKY_WHEAT/0/RecName: Full=Phosphoglycerate kinase, cytosolic
gnl|UG|Ta#S52541402	37.35	17.51	-1.09293	7e-11	9.96e-10	56.49	0.596887	2.15e-06	1.77e-05	-	GO:0016788//hydrolase activity, acting on ester bonds;GO:0097159//organic cyclic compound binding	GO:0090304	gi|326533770|dbj|BAK05416.1|/0/predicted protein [Hordeum vulgare subsp. vulgare]
gnl|UG|Ta#S12905261	79.42	37.29	-1.09071	2.1e-21	7.75e-20	40.82	-0.960226	2.74e-17	6.92e-16	GO:0031981//nuclear lumen;GO:0009536//plastid;GO:0016020//membrane	GO:0046914//transition metal ion binding;GO:0032550;GO:0017111//nucleoside-triphosphatase activity;GO:0008135//translation factor activity, nucleic acid binding	GO:0006412//translation;GO:0009154//purine ribonucleotide catabolic process;GO:0006950//response to stress	gi|326514130|dbj|BAJ92215.1|/1.55191e-143/predicted protein [Hordeum vulgare subsp. vulgare]
gnl|UG|Ta#S17880312	13.8	6.48	-1.0906	8.1e-05	0.00049848	10.57	-0.384693	0.120554	0.246328	GO:0043231//intracellular membrane-bounded organelle	-	-	gi|184991891|emb|CAQ43070.2|/6.00417e-26/putative puroindoline b protein [Triticum macha]
gnl|UG|Ta#S12913285	111.73	52.52	-1.08908	2.14e-29	1.04e-27	88.38	-0.338225	8.11e-05	0.000492126	-	-	-	gi|357127227|ref|XP_003565285.1|/2.36846e-22/PREDICTED: Bowman-Birk type trypsin inhibitor-like [Brachypodium distachyon]
gnl|UG|Ta#S52544484	22.72	10.68	-1.08905	4.17e-07	3.88e-06	12.21	-0.8959	2.09e-05	0.000143946	GO:0012505//endomembrane system;GO:0005770//late endosome	-	GO:0044765	gi|357156051|ref|XP_003577325.1|/6.62266e-169/PREDICTED: vacuolar protein sorting-associated protein 26-like [Brachypodium distachyon]
gnl|UG|Ta#S12923095	1774.68	836.92	-1.0844	0	0	1930.61	0.121498	9.36e-10	1.12e-08	GO:0043231//intracellular membrane-bounded organelle;GO:0016020//membrane	GO:0035251//UDP-glucosyltransferase activity	GO:0006950//response to stress;GO:0005984//disaccharide metabolic process;GO:0010038//response to metal ion	gi|3393067|emb|CAA04543.1|/0/sucrose synthase type I [Triticum aestivum]
gnl|UG|Ta#S12912162	65.29	30.81	-1.08346	1.09e-17	3.43e-16	60.86	-0.101368	0.348098	0.464332	-	-	-	gi|326524826|dbj|BAK04349.1|/8.87e-07/predicted protein [Hordeum vulgare subsp. vulgare]
gnl|UG|Ta#S52546040	93.05	43.94	-1.08247	1.6e-24	6.67e-23	49.93	-0.898099	4.86e-18	1.26e-16	GO:0031224//intrinsic to membrane	-	-	gi|357144892|ref|XP_003573450.1|/0/PREDICTED: putative phagocytic receptor 1b-like [Brachypodium distachyon]
gnl|UG|Ta#S52545891	49.64	23.46	-1.0813	9.11e-14	2.05e-12	24.96	-0.991885	6.83e-12	9.84e-11	GO:0031224//intrinsic to membrane;GO:0000139//Golgi membrane	GO:0016857//racemase and epimerase activity, acting on carbohydrates and derivatives;GO:0036094//small molecule binding;GO:0048037//cofactor binding	GO:0045226//extracellular polysaccharide biosynthetic process;GO:0019318//hexose metabolic process;GO:0009226//nucleotide-sugar biosynthetic process	gi|84873496|gb|ABC67799.1|/0/UDP-D-xylose epimerase 3 [Hordeum vulgare]
gnl|UG|Ta#S17893214	33.65	15.93	-1.07886	9.29e-10	1.19e-08	20.59	-0.708663	2.24e-05	0.000153465	GO:0015935//small ribosomal subunit;GO:0016020//membrane;GO:0030312//external encapsulating structure;GO:0009536//plastid;GO:0031981//nuclear lumen	GO:0036094//small molecule binding;GO:0005198//structural molecule activity	GO:0010467//gene expression	gi|326492650|dbj|BAJ90181.1|/6.31073e-65/predicted protein [Hordeum vulgare subsp. vulgare]
gnl|UG|Ta#S52543923	18.85	8.93	-1.07783	4.92e-06	3.86e-05	15.49	-0.283227	0.173551	0.31631	GO:0043234//protein complex	GO:0001076//RNA polymerase II transcription factor binding transcription factor activity	GO:0006366//transcription from RNA polymerase II promoter	gi|326499017|dbj|BAK05999.1|/8.40065e-102/predicted protein [Hordeum vulgare subsp. vulgare]
gnl|UG|Ta#S17987542	18.85	8.93	-1.07783	4.92e-06	3.86e-05	9.84	-0.937834	5.74e-05	0.000359589	GO:0043231//intracellular membrane-bounded organelle	-	-	gi|326488275|dbj|BAJ93806.1|/4.31902e-62/predicted protein [Hordeum vulgare subsp. vulgare]
gnl|UG|Ta#S52546099	26.59	12.6	-1.07746	5.7e-08	5.95e-07	15.85	-0.746401	8.24e-05	0.000499899	GO:0031981//nuclear lumen	-	GO:0000741//karyogamy;GO:0048229//gametophyte development	gi|357142756|ref|XP_003572682.1|/0/PREDICTED: CCAAT/enhancer-binding protein zeta-like [Brachypodium distachyon]
gnl|UG|Ta#S52546414	45.43	21.53	-1.0773	1.19e-12	2.01e-11	39.36	-0.206915	0.116234	0.238665	GO:0044444//cytoplasmic part	GO:0016879//ligase activity, forming carbon-nitrogen bonds	GO:0010038//response to metal ion;GO:0000469//cleavage involved in rRNA processing;GO:0003006//developmental process involved in reproduction	gi|412994042|emb|CCO14553.1|/4.7339e-10/predicted protein [Bathycoccus prasinos]
gnl|UG|Ta#S32524722	13.29	6.3	-1.07692	0.000129792	0.000760853	7.84	-0.761416	0.00467484	0.0186386	-	-	-	gi|326532576|dbj|BAK05217.1|/1.95315e-50/predicted protein [Hordeum vulgare subsp. vulgare]
gnl|UG|Ta#S24513502	15.48	7.35	-1.07459	3.71e-05	0.00024372	20.77	0.424096	0.0354308	0.100603	-	GO:0036094//small molecule binding;GO:0003676//nucleic acid binding;GO:0046914//transition metal ion binding	-	gi|218197672|gb|EEC80099.1|/6.92272e-18/hypothetical protein OsI_21840 [Oryza sativa Indica Group]
gnl|UG|Ta#S32658585	38.7	18.38	-1.0742	6.06e-11	8.65e-10	29.88	-0.373153	0.0111482	0.0388152	GO:0043231//intracellular membrane-bounded organelle	-	-	gi|357165512|ref|XP_003580408.1|/6.35528e-50/PREDICTED: uncharacterized protein LOC100821368 [Brachypodium distachyon]
gnl|UG|Ta#S52542673	35.34	16.8	-1.07284	4.35e-10	5.76e-09	24.6	-0.522644	0.00093605	0.00452015	GO:0043234//protein complex;GO:0016020//membrane	GO:0035251//UDP-glucosyltransferase activity	GO:0052386//cell wall thickening;GO:0006074//(1->3)-beta-D-glucan metabolic process;GO:0016044//cellular membrane organization;GO:0009555//pollen development	gi|357130212|ref|XP_003566744.1|/0/PREDICTED: putative callose synthase 6-like [Brachypodium distachyon]
gnl|UG|Ta#S52544313	13.63	6.48	-1.07272	0.000110885	0.000661993	20.23	0.569711	0.00660422	0.0248356	-	-	-	gi|326489511|dbj|BAK01736.1|/1.77384e-116/predicted protein [Hordeum vulgare subsp. vulgare]
gnl|UG|Ta#S13152167	256.6	122.19	-1.07039	1.53e-63	1.09e-61	257.48	0.0049392	0.925874	0.938828	-	-	-	gi|223946357|gb|ACN27262.1|/4.87337e-29/unknown [Zea mays]
gnl|UG|Ta#S52545810	42.57	20.31	-1.06765	8.46e-12	1.32e-10	41.91	-0.0225426	0.865824	0.91947	GO:0043231//intracellular membrane-bounded organelle	GO:0052689	-	gi|326517028|dbj|BAJ96506.1|/3.07015e-126/predicted protein [Hordeum vulgare subsp. vulgare]
gnl|UG|Ta#S12923257	24.57	11.73	-1.06669	2.26e-07	2.18e-06	15.85	-0.632415	0.0010745	0.00511622	GO:0031224//intrinsic to membrane;GO:0009536//plastid	-	GO:0015698//inorganic anion transport;GO:0044763;GO:0010035//response to inorganic substance;GO:0009628//response to abiotic stimulus;GO:0048528//post-embryonic root development	gi|9858859|gb|AAG01172.1|/0/high affinity nitrate transporter TaNRT2 [Triticum aestivum]
gnl|UG|Ta#S17984489	16.83	8.05	-1.06397	1.98e-05	0.000138356	10.57	-0.67106	0.00438254	0.0176839	GO:0009536//plastid	GO:0016462//pyrophosphatase activity;GO:0032550	GO:0019538//protein metabolic process	gi|326534130|dbj|BAJ89415.1|/1.44853e-63/predicted protein [Hordeum vulgare subsp. vulgare]
gnl|UG|Ta#S52545980	35.84	17.15	-1.06336	4.34e-10	5.75e-09	21.5	-0.737234	5.94e-06	4.49e-05	GO:0031981//nuclear lumen;GO:0009526//plastid envelope	GO:0032550;GO:0042623//ATPase activity, coupled;GO:0004386//helicase activity	GO:0003006//developmental process involved in reproduction	gi|357112509|ref|XP_003558051.1|/0/PREDICTED: probable pre-mRNA-splicing factor ATP-dependent RNA helicase-like [Brachypodium distachyon]
gnl|UG|Ta#S26022695	23.05	11.03	-1.06333	5.67e-07	5.17e-06	17.68	-0.382648	0.044934	0.119547	GO:0031224//intrinsic to membrane	GO:0042887;GO:0032550;GO:0019829//cation-transporting ATPase activity;GO:0016628//oxidoreductase activity, acting on the CH-CH group of donors, NAD or NADP as acceptor	GO:0042221//response to chemical stimulus;GO:0015698//inorganic anion transport;GO:0009154//purine ribonucleotide catabolic process;GO:0055085//transmembrane transport	gi|357166028|ref|XP_003580573.1|/8.33716e-149/PREDICTED: ABC transporter C family member 2-like [Brachypodium distachyon]
gnl|UG|Ta#S52541724	42.74	20.48	-1.06137	9.82e-12	1.52e-10	34.62	-0.303981	0.0278306	0.0821398	GO:0043231//intracellular membrane-bounded organelle	GO:0016787//hydrolase activity	GO:0044238//primary metabolic process	gi|357125248|ref|XP_003564307.1|/0/PREDICTED: GDSL esterase/lipase At5g45910-like isoform 1 [Brachypodium distachyon]
gnl|UG|Ta#S17984913	17.5	8.4	-1.05889	1.45e-05	0.000104197	8.93	-0.970623	6.61e-05	0.000409243	GO:0005576//extracellular region;GO:0016020//membrane;GO:0009536//plastid	GO:0000257//nitrilase activity;GO:0018822//nitrile hydratase activity	GO:0034641//cellular nitrogen compound metabolic process;GO:0051707//response to other organism;GO:0010038//response to metal ion;GO:0009267//cellular response to starvation	gi|326508146|dbj|BAJ99340.1|/1.02793e-170/predicted protein [Hordeum vulgare subsp. vulgare]
gnl|UG|Ta#S37223558	15.65	7.53	-1.05544	4.32e-05	0.000279036	12.94	-0.274325	0.229014	0.365374	-	GO:0003677//DNA binding	-	gi|125491389|gb|ABN43181.1|/5.68677e-109/WRKY transcription factor [Triticum aestivum]
gnl|UG|Ta#S17895947	20.36	9.8	-1.05488	3.08e-06	2.5e-05	10.57	-0.945762	2.5e-05	0.000169719	GO:0005911//cell-cell junction	-	-	gi|108711237|gb|ABF99032.1|/6.13515e-54/SWIB complex BAF60b domain-containing protein, putative, expressed [Oryza sativa Japonica Group]
gnl|UG|Ta#S18012569	175.16	84.55	-1.0508	1.12e-42	6.76e-41	106.23	-0.721482	7.22e-23	2.21e-21	-	-	-	gi|357118392|ref|XP_003560939.1|/1.95021e-44/PREDICTED: uncharacterized protein LOC100829450 [Brachypodium distachyon]
gnl|UG|Ta#S52544234	42.74	20.66	-1.04875	1.53e-11	2.33e-10	24.96	-0.775969	2.33e-07	2.18e-06	GO:0043231//intracellular membrane-bounded organelle	-	-	gi|326513964|dbj|BAJ92132.1|/0/predicted protein [Hordeum vulgare subsp. vulgare]
gnl|UG|Ta#S17895323	58.56	28.36	-1.04606	3.26e-15	8.99e-14	37.54	-0.641487	2.94e-07	2.72e-06	GO:0009707//chloroplast outer membrane	-	GO:0010038//response to metal ion;GO:0044267//cellular protein metabolic process;GO:0042742//defense response to bacterium;GO:0006605//protein targeting;GO:0007275//multicellular organismal development;GO:0003006//developmental process involved in reproduction	gi|32400790|gb|AAP80627.1|AF475105_1/4.61303e-60/apomixis-associated protein [Triticum aestivum]
gnl|UG|Ta#S52544971	16.99	8.23	-1.04572	2.3e-05	0.000158263	14.03	-0.276171	0.206572	0.364092	-	-	-	gi|357118834|ref|XP_003561154.1|/7.12379e-100/PREDICTED: uncharacterized protein LOC100834871 [Brachypodium distachyon]
gnl|UG|Ta#S17986716	15.14	7.35	-1.04255	6.86e-05	0.000428838	10.75	-0.494029	0.0401444	0.10853	GO:0043231//intracellular membrane-bounded organelle	GO:0003824//catalytic activity	GO:0009553//embryo sac development;GO:0003006//developmental process involved in reproduction	gi|357157638|ref|XP_003577864.1|/5.63222e-139/PREDICTED: probable glycosyltransferase At3g07620-like [Brachypodium distachyon]
gnl|UG|Ta#S52543399	15.14	7.35	-1.04255	6.86e-05	0.00042869	8.75	-0.79101	0.00179707	0.00804486	-	GO:0016876//ligase activity, forming aminoacyl-tRNA and related compounds;GO:0052689	GO:0006448//regulation of translational elongation	gi|326501286|dbj|BAJ98874.1|/5.85061e-118/predicted protein [Hordeum vulgare subsp. vulgare]
gnl|UG|Ta#S17896091	37.86	18.38	-1.04254	2.71e-10	3.67e-09	32.25	-0.231375	0.110826	0.230179	GO:0032991//macromolecular complex	GO:0036094//small molecule binding;GO:0097159//organic cyclic compound binding	-	gi|357124087|ref|XP_003563738.1|/4.7904e-45/PREDICTED: heterogeneous nuclear ribonucleoprotein A3 homolog 2-like isoform 2 [Brachypodium distachyon]
gnl|UG|Ta#S52541434	28.1	13.65	-1.04167	5.61e-08	5.87e-07	22.96	-0.291447	0.0868566	0.194248	-	-	-	gi|326501556|dbj|BAK02567.1|/0/predicted protein [Hordeum vulgare subsp. vulgare]
gnl|UG|Ta#S18006174	34.16	16.63	-1.03852	2.27e-09	2.79e-08	21.87	-0.643355	8.75e-05	0.000526777	GO:0043231//intracellular membrane-bounded organelle	-	-	gi|334903144|gb|AEH25632.1|/4.89571e-96/pathogenesis-related protein 1-17 [Triticum aestivum]
gnl|UG|Ta#S52545976	57.88	28.18	-1.03839	6.84e-15	1.83e-13	45.19	-0.357061	0.00285814	0.0121199	-	GO:0046914//transition metal ion binding	-	gi|357134173|ref|XP_003568692.1|/0/PREDICTED: RING finger and transmembrane domain-containing protein 2-like [Brachypodium distachyon]
gnl|UG|Ta#S52545562	344.77	167.87	-1.03829	1.02e-80	7.89e-79	462.29	0.423164	5.01e-12	7.33e-11	GO:0044424//intracellular part	GO:0016841//ammonia-lyase activity	GO:0009699//phenylpropanoid biosynthetic process;GO:0006558//L-phenylalanine metabolic process	gi|326526355|dbj|BAJ97194.1|/0/predicted protein [Hordeum vulgare subsp. vulgare]
gnl|UG|Ta#S52543562	25.07	12.25	-1.03318	3.51e-07	3.3e-06	14.58	-0.781971	6.78e-05	0.000418419	-	GO:0046914//transition metal ion binding;GO:0016491//oxidoreductase activity;GO:0046906//tetrapyrrole binding	GO:0044710	gi|326505052|dbj|BAK02913.1|/0/predicted protein [Hordeum vulgare subsp. vulgare]
gnl|UG|Ta#S22364913	19.69	9.63	-1.03186	6.58e-06	5.03e-05	18.77	-0.0690345	0.72696	0.810777	-	-	-	gi|63087730|emb|CAI93180.1|/2.92543e-06/glycosyltransferase [Triticum aestivum]
gnl|UG|Ta#S52543767	62.59	30.63	-1.03099	8.17e-16	2.32e-14	43.91	-0.511383	1.54e-05	0.000108557	GO:0008287//protein serine/threonine phosphatase complex;GO:0042579//microbody;GO:0016020//membrane;GO:0031981//nuclear lumen	GO:0019888//protein phosphatase regulator activity	GO:0007154//cell communication	gi|115459060|ref|NP_001053130.1|/0/Os04g0485100 [Oryza sativa Japonica Group]
gnl|UG|Ta#S17973574	17.16	8.4	-1.03059	2.66e-05	0.000180862	13.85	-0.309164	0.157549	0.291415	GO:0016020//membrane	-	GO:0051234//establishment of localization;GO:0050896//response to stimulus	gi|115471891|ref|NP_001059544.1|/2.22817e-30/Os07g0448400 [Oryza sativa Japonica Group]
gnl|UG|Ta#S52542708	20.02	9.8	-1.03059	5.62e-06	4.36e-05	21.87	0.127511	0.495056	0.61305	-	-	-	gi|357146158|ref|XP_003573895.1|/0/PREDICTED: uncharacterized protein LOC100839726 [Brachypodium distachyon]
gnl|UG|Ta#S52543135	31.8	15.58	-1.02933	1.03e-08	1.18e-07	28.61	-0.152507	0.328646	0.44621	-	-	-	gi|242059703|ref|XP_002458997.1|/9.6576e-146/hypothetical protein SORBIDRAFT_03g044080 [Sorghum bicolor]
gnl|UG|Ta#S37918487	4875.27	2391.01	-1.02786	0	0	2880.16	-0.759333	0	0	GO:0009526//plastid envelope;GO:0031225//anchored to membrane	-	GO:0006970//response to osmotic stress;GO:0042044//fluid transport	gi|345649021|gb|AEO13899.1|/1.95987e-24/aquaporin 8 [Triticum aestivum]
gnl|UG|Ta#S43163208	17.84	8.75	-1.02776	1.94e-05	0.000135782	14.76	-0.273423	0.200778	0.355753	GO:0043231//intracellular membrane-bounded organelle	GO:0003677//DNA binding;GO:0001071//nucleic acid binding transcription factor activity	GO:0006351//transcription, DNA-dependent	gi|166210345|gb|ABY85265.1|/5.04767e-175/homeobox-like resistance [Triticum aestivum]
gnl|UG|Ta#S52545131	54.18	26.61	-1.02579	8.65e-14	1.95e-12	30.07	-0.849436	3.02e-10	3.8e-09	GO:0043231//intracellular membrane-bounded organelle	GO:0004180//carboxypeptidase activity	GO:0019538//protein metabolic process	gi|326502792|dbj|BAJ99024.1|/0/predicted protein [Hordeum vulgare subsp. vulgare]
gnl|UG|Ta#S18012510	124.68	61.27	-1.02498	1.07e-29	5.17e-28	125.91	0.0141628	0.851678	0.911547	-	-	-	gi|326529069|dbj|BAK00928.1|/7.07141e-18/predicted protein [Hordeum vulgare subsp. vulgare]
gnl|UG|Ta#S52542878	18.85	9.28	-1.02237	1.21e-05	8.79e-05	12.39	-0.605388	0.00592564	0.0225231	-	GO:0070011//peptidase activity, acting on L-amino acid peptides	-	gi|357138216|ref|XP_003570693.1|/3.75682e-168/PREDICTED: uncharacterized protein LOC100846510 [Brachypodium distachyon]
gnl|UG|Ta#S17888858	142.18	70.02	-1.02188	1.79e-33	9.27e-32	125.37	-0.181526	0.0141545	0.0474688	GO:0000325//plant-type vacuole;GO:0031224//intrinsic to membrane	GO:0022857//transmembrane transporter activity	GO:0044765;GO:0044763;GO:0051707//response to other organism	gi|26986186|emb|CAD58958.1|/1.2822e-72/hexose transporter [Hordeum vulgare subsp. vulgare]
gnl|UG|Ta#S52541501	32.64	16.1	-1.01958	8.71e-09	1.01e-07	18.04	-0.855442	9e-07	7.85e-06	GO:0043231//intracellular membrane-bounded organelle	GO:0005515//protein binding	-	gi|357149342|ref|XP_003575079.1|/8.21026e-131/PREDICTED: uncharacterized protein LOC100822046 [Brachypodium distachyon]
gnl|UG|Ta#S12923237	53.17	26.26	-1.01775	2.1e-13	4.22e-12	53.94	0.0207431	0.858168	0.9135	GO:0031224//intrinsic to membrane;GO:0009536//plastid	-	GO:0009414//response to water deprivation;GO:0009725//response to hormone stimulus;GO:0055085//transmembrane transport;GO:0042044//fluid transport;GO:0051707//response to other organism	gi|7381267|gb|AAF61463.1|AF139814_1/7.276e-144/plasma membrane intrinsic protein 1 [Triticum aestivum]
gnl|UG|Ta#S18007438	47.11	23.28	-1.01694	5.03e-12	8.06e-11	34.08	-0.467108	0.000552892	0.00281695	-	-	-	gi|326529281|dbj|BAK01034.1|/5.44532e-17/predicted protein [Hordeum vulgare subsp. vulgare]
gnl|UG|Ta#S52543646	16.99	8.4	-1.01622	3.59e-05	0.000237189	9.84	-0.787956	0.000979326	0.00470076	-	-	-	gi|357120356|ref|XP_003561893.1|/2.74975e-172/PREDICTED: uncharacterized protein LOC100846885 [Brachypodium distachyon]
gnl|UG|Ta#S52542203	27.6	13.65	-1.01577	1.36e-07	1.36e-06	19.32	-0.514573	0.00394582	0.0160554	-	GO:0004560//alpha-L-fucosidase activity	-	gi|326508462|dbj|BAJ95753.1|/0/predicted protein [Hordeum vulgare subsp. vulgare]
gnl|UG|Ta#S52541105	44.59	22.06	-1.01529	1.96e-11	2.93e-10	36.81	-0.276622	0.0398246	0.107792	-	-	-	gi|326489583|dbj|BAK01772.1|/0/predicted protein [Hordeum vulgare subsp. vulgare]
gnl|UG|Ta#S52542719	106.85	52.87	-1.01507	2.67e-25	1.14e-23	142.31	0.41345	7.42e-08	7.4e-07	GO:0043231//intracellular membrane-bounded organelle	GO:0004713//protein tyrosine kinase activity;GO:0032550	GO:0006796//phosphate-containing compound metabolic process;GO:0006464//cellular protein modification process	gi|326488793|dbj|BAJ98008.1|/0/predicted protein [Hordeum vulgare subsp. vulgare]
gnl|UG|Ta#S52545568	17.67	8.75	-1.01395	2.62e-05	0.0001784	14.21	-0.314395	0.146136	0.27316	GO:0009532//plastid stroma;GO:0009534//chloroplast thylakoid;GO:0044436	GO:0016859//cis-trans isomerase activity	GO:0006633//fatty acid biosynthetic process;GO:0042254//ribosome biogenesis;GO:0018208//peptidyl-proline modification;GO:0006470//protein dephosphorylation;GO:0010243//response to organic nitrogen;GO:0009767//photosynthetic electron transport chain;GO:0007243//intracellular protein kinase cascade;GO:0006351//transcription, DNA-dependent;GO:0009626//plant-type hypersensitive response;GO:0009886//p…	gi|357147646|ref|XP_003574425.1|/0/PREDICTED: peptidyl-prolyl cis-trans isomerase CYP38, chloroplastic-like [Brachypodium distachyon]
gnl|UG|Ta#S32620150	14.13	7	-1.01333	0.000172436	0.000975849	10.02	-0.495879	0.0467876	0.123621	GO:0009532//plastid stroma;GO:0009526//plastid envelope	GO:0016763//transferase activity, transferring pentosyl groups	GO:0006568//tryptophan metabolic process	gi|357114264|ref|XP_003558920.1|/1.70208e-13/PREDICTED: anthranilate phosphoribosyltransferase, chloroplastic-like [Brachypodium distachyon]
gnl|UG|Ta#S16058152	46.61	23.11	-1.01212	7.82e-12	1.23e-10	41	-0.185016	0.15343	0.284941	GO:0009536//plastid	GO:0016783//sulfurtransferase activity	-	gi|14571545|gb|AAK64575.1|/0/thiosulfate transferase [Triticum aestivum]
gnl|UG|Ta#S17987027	37.35	18.56	-1.00891	1.01e-09	1.29e-08	36.44	-0.0355853	0.802374	0.872267	GO:0043231//intracellular membrane-bounded organelle	-	-	gi|226491676|ref|NP_001148815.1|/5.43364e-60/LOC100282432 [Zea mays]
gnl|UG|Ta#S50379630	19.01	9.45	-1.00837	1.39e-05	0.000100303	12.94	-0.554921	0.0104604	0.0373822	GO:0016020//membrane;GO:0043231//intracellular membrane-bounded organelle	-	-	gi|326488575|dbj|BAJ93956.1|/1.52269e-62/predicted protein [Hordeum vulgare subsp. vulgare]
gnl|UG|Ta#S52542238	19.35	9.63	-1.00673	1.19e-05	8.66e-05	10.02	-0.949451	3.79e-05	0.00024863	GO:0031224//intrinsic to membrane;GO:0043231//intracellular membrane-bounded organelle;GO:0012505//endomembrane system	GO:0015020//glucuronosyltransferase activity	GO:0010413//glucuronoxylan metabolic process;GO:0009832//plant-type cell wall biogenesis	gi|326490197|dbj|BAJ94172.1|/0/predicted protein [Hordeum vulgare subsp. vulgare]
gnl|UG|Ta#S52546462	20.7	10.33	-1.00279	6.35e-06	4.86e-05	15.31	-0.435156	0.0325206	0.093246	GO:0016020//membrane;GO:0043231//intracellular membrane-bounded organelle	-	GO:0009725//response to hormone stimulus;GO:0006950//response to stress	gi|326501212|dbj|BAJ98837.1|/1.15225e-87/predicted protein [Hordeum vulgare subsp. vulgare]
gnl|UG|Ta#S52544998	59.57	29.76	-1.00121	1.76e-14	4.49e-13	36.99	-0.687451	3.87e-08	3.98e-07	-	GO:0046872//metal ion binding	-	gi|326520595|dbj|BAK07556.1|/0/predicted protein [Hordeum vulgare subsp. vulgare]

## Sheet: 177 24h specificlly up
	TPM-177CK	TPM-177-0.5	Log2 Ratio(177-0.5/177CK)	P-Value	FDR	TPM-JJ24R	Log2 Ratio(JJ24R/JJCR)	P-Value	FDR	GO component	GO function	GO process	blast nr
gnl|UG|Ta#S18012747	0.01	2.1	7.71425	0.000188327	0.00105168	10.75	10.0701	0	0	GO:0009536//plastid	GO:0003824//catalytic activity	GO:0009987//cellular process;GO:0010035//response to inorganic substance;GO:0009628//response to abiotic stimulus;GO:0006950//response to stress	gi|326488703|dbj|BAJ97963.1|/3.56197e-111/predicted protein [Hordeum vulgare subsp. vulgare]
gnl|UG|Ta#S52546559	0.01	1.75	7.45121	0.000784	0.00379638	4.19	8.71081	4.5e-08	4.58e-07	-	-	-	gi|326516970|dbj|BAJ96477.1|/8.92782e-141/predicted protein [Hordeum vulgare subsp. vulgare]
gnl|UG|Ta#S16229274	0.01	1.75	7.45121	0.000784	0.00379334	4.74	8.88874	4.97e-09	5.59e-08	GO:0016020//membrane	-	-	gi|326500346|dbj|BAK06262.1|/5.21379e-23/predicted protein [Hordeum vulgare subsp. vulgare]
gnl|UG|Ta#S13189805	0.01	1.58	7.30378	0.00159962	0.00718246	2.37	7.88874	6.91e-05	0.000425492	-	-	-	gi|326495692|dbj|BAJ85942.1|/1.05127e-08/predicted protein [Hordeum vulgare subsp. vulgare]
gnl|UG|Ta#S32515841	0.01	1.4	7.12928	0.00326376	0.0133862	2.92	8.18982	7.65e-06	5.68e-05	-	-	-	gi|470120449|ref|XP_004296315.1|/5.62244e-06/PREDICTED: formin-like protein 20-like [Fragaria vesca subsp. vesca]
gnl|UG|Ta#S22374193	0.01	1.05	6.71425	0.0135869	0.0446881	2.19	7.77479	0.000143957	0.000832535	GO:0016020//membrane	GO:0043169//cation binding	GO:0006812//cation transport	gi|23304411|emb|CAD48128.1|/5.86089e-82/farnesylated protein 1 [Hordeum vulgare subsp. vulgare]
gnl|UG|Ta#S13140907	0.01	0.88	6.45943	0.0277218	0.0796837	2.19	7.77479	0.000143957	0.000833321	GO:0043231//intracellular membrane-bounded organelle;GO:0044444//cytoplasmic part;GO:0016020//membrane;GO:0030312//external encapsulating structure	GO:0046914//transition metal ion binding;GO:0070546;GO:0043168	GO:0019752//carboxylic acid metabolic process	gi|225445206|ref|XP_002284313.1|/3.09442e-24/PREDICTED: aspartate aminotransferase, cytoplasmic [Vitis vinifera]
gnl|UG|Ta#S52545535	0.01	0.88	6.45943	0.0277218	0.07952	6.38	9.31741	6.74e-12	9.74e-11	GO:0043231//intracellular membrane-bounded organelle	GO:0016462//pyrophosphatase activity;GO:0032550	GO:0009725//response to hormone stimulus;GO:0044763	gi|326506736|dbj|BAJ91409.1|/0/predicted protein [Hordeum vulgare subsp. vulgare]
gnl|UG|Ta#S13259541	0.01	0.88	6.45943	0.0277218	0.0794949	4.56	8.83289	1.04e-08	1.13e-07	-	-	-	gi|147810464|emb|CAN61085.1|/3.82796e-09/hypothetical protein VITISV_041918 [Vitis vinifera]
gnl|UG|Ta#S17536034	0.01	0.88	6.45943	0.0277218	0.0791572	2.19	7.77479	0.000143957	0.000831752	-	-	-	gi|357118312|ref|XP_003560899.1|/2.90976e-21/PREDICTED: pre-mRNA-splicing factor 18-like [Brachypodium distachyon]
gnl|UG|Ta#S17892042	0.01	0.7	6.12928	0.0565618	0.137477	2.19	7.77479	0.000143957	0.00083123	GO:0005911//cell-cell junction	-	-	gi|357153634|ref|XP_003576516.1|/2.63083e-82/PREDICTED: uncharacterized protein LOC100821849 [Brachypodium distachyon]
gnl|UG|Ta#S32422993	0.01	0.7	6.12928	0.0565618	0.137128	6.92	9.43463	7.45e-13	1.22e-11	-	-	-	gi|326506764|dbj|BAJ91423.1|/1.41639e-32/predicted protein [Hordeum vulgare subsp. vulgare]
gnl|UG|Ta#S52546262	0.01	0.7	6.12928	0.0565618	0.136927	2.55	7.99435	3.32e-05	0.000220181	GO:0043231//intracellular membrane-bounded organelle	GO:0003824//catalytic activity	-	gi|326519342|dbj|BAJ96670.1|/0/predicted protein [Hordeum vulgare subsp. vulgare]
gnl|UG|Ta#S37769549	0.01	0.53	5.72792	0.115405	0.239561	6.38	9.31741	6.74e-12	9.75e-11	-	-	-	gi|326515524|dbj|BAK07008.1|/1.09111e-36/predicted protein [Hordeum vulgare subsp. vulgare]
gnl|UG|Ta#S16250325	0.01	0.53	5.72792	0.115405	0.239206	2.55	7.99435	3.32e-05	0.000220419	-	-	-	gi|259090073|gb|ACV91870.1|/4.16463e-24/LEA [Hordeum vulgare subsp. vulgare]
gnl|UG|Ta#S13143371	0.01	0.35	5.12928	0.235464	0.374764	2.73	8.09276	1.59e-05	0.000112006	-	-	-	gi|413932683|gb|AFW67234.1|/5.22238e-15/hypothetical protein ZEAMMB73_472103, partial [Zea mays]
gnl|UG|Ta#S32601090	0.34	2.63	2.95146	0.00110665	0.00517243	4.01	3.56	0.000132117	0.000768162	-	GO:0019203//carbohydrate phosphatase activity	GO:0005991//trehalose metabolic process;GO:0010038//response to metal ion	gi|326488887|dbj|BAJ98055.1|/6.70169e-96/predicted protein [Hordeum vulgare subsp. vulgare]
gnl|UG|Ta#S52546764	0.67	3.85	2.52263	0.000260472	0.00142004	8.56	3.67538	5.35e-05	0.000339062	-	GO:0016765//transferase activity, transferring alkyl or aryl (other than methyl) groups	-	gi|326528529|dbj|BAJ93446.1|/1.12213e-52/predicted protein [Hordeum vulgare subsp. vulgare]
gnl|UG|Ta#S26021786	0.5	2.45	2.29278	0.00595838	0.0221686	6.56	3.7137	8.25e-05	0.000499424	GO:0043231//intracellular membrane-bounded organelle	GO:0016765//transferase activity, transferring alkyl or aryl (other than methyl) groups	-	gi|357128203|ref|XP_003565764.1|/1.49863e-15/PREDICTED: probable glutathione S-transferase GSTF1-like [Brachypodium distachyon]
gnl|UG|Ta#S32571766	0.67	3.15	2.23312	0.00195733	0.00856609	4.19	2.64472	0.00013187	0.00076697	-	-	-	gi|25989705|gb|AAN74637.1|/1.06378e-14/LEA1 protein [Triticum aestivum]
gnl|UG|Ta#S13256879	1.01	4.38	2.11658	0.000372746	0.00195294	9.66	3.25767	2.04e-05	0.00014102	GO:0043231//intracellular membrane-bounded organelle	GO:0043169//cation binding	GO:0000041//transition metal ion transport	gi|357165432|ref|XP_003580381.1|/4.63706e-51/PREDICTED: uncharacterized protein LOC100839776 [Brachypodium distachyon]
gnl|UG|Ta#S52546443	0.34	1.4	2.04182	0.0565438	0.139526	6.2	4.18866	0.00012392	0.000724625	-	GO:0015291//secondary active transmembrane transporter activity	GO:0015893//drug transport;GO:0044763	gi|326499818|dbj|BAJ90744.1|/0/predicted protein [Hordeum vulgare subsp. vulgare]
gnl|UG|Ta#S13008532	1.18	4.73	2.00305	0.000340292	0.00179065	6.56	2.47491	1.37e-05	9.75e-05	-	-	-	gi|326488857|dbj|BAJ98040.1|/4.63748e-40/predicted protein [Hordeum vulgare subsp. vulgare]
gnl|UG|Ta#S32682489	1.35	5.25	1.95936	0.000189215	0.00105566	7.84	2.53789	7.23e-06	5.4e-05	-	-	-	gi|326522352|dbj|BAK07638.1|/1.0286e-12/predicted protein [Hordeum vulgare subsp. vulgare]
gnl|UG|Ta#S17893251	0.67	2.45	1.87055	0.0152867	0.0493311	7.11	3.40762	5.35e-05	0.000338971	GO:0043231//intracellular membrane-bounded organelle	GO:0016798//hydrolase activity, acting on glycosyl bonds	GO:0044238//primary metabolic process	gi|357146256|ref|XP_003573927.1|/8.25406e-62/PREDICTED: chitinase 2-like [Brachypodium distachyon]
gnl|UG|Ta#S52541154	1.01	3.68	1.86535	0.00268266	0.0112183	8.38	3.05259	2.04e-05	0.000140763	GO:0009523//photosystem II	GO:0046872//metal ion binding	GO:0044237//cellular metabolic process	gi|326508204|dbj|BAJ99369.1|/1.20966e-57/predicted protein [Hordeum vulgare subsp. vulgare]
gnl|UG|Ta#S17888743	1.51	5.25	1.79777	0.000434144	0.0022397	7.47	2.30656	5e-06	3.82e-05	-	-	-	gi|326487946|dbj|BAJ89812.1|/1.00585e-21/predicted protein [Hordeum vulgare subsp. vulgare]
gnl|UG|Ta#S52543132	1.51	5.08	1.75028	0.000691698	0.00339471	8.75	2.53473	4.16e-06	3.23e-05	-	GO:0004672//protein kinase activity;GO:0097159//organic cyclic compound binding;GO:1901363	GO:0009628//response to abiotic stimulus;GO:0016310//phosphorylation;GO:0006950//response to stress	gi|326528831|dbj|BAJ97437.1|/0/predicted protein [Hordeum vulgare subsp. vulgare]
gnl|UG|Ta#S52545158	1.18	3.85	1.70607	0.00374414	0.0150005	27.7	4.55303	1.22e-05	8.77e-05	-	-	GO:0044249//cellular biosynthetic process;GO:1901576;GO:0044238//primary metabolic process;GO:0009267//cellular response to starvation;GO:0009409//response to cold;GO:0010647//positive regulation of cell communication	gi|357116388|ref|XP_003559963.1|/2.4886e-75/PREDICTED: SPX domain-containing protein 6-like [Brachypodium distachyon]
gnl|UG|Ta#S37936318	0.84	2.63	1.6466	0.0210716	0.0633789	4.74	2.49643	7.87e-05	0.000478458	-	GO:0016757//transferase activity, transferring glycosyl groups	-	gi|326521124|dbj|BAJ96765.1|/2.93443e-81/predicted protein [Hordeum vulgare subsp. vulgare]
gnl|UG|Ta#S17882926	1.01	3.15	1.641	0.011127	0.0374526	5.1	2.33614	6.51e-05	0.000404108	-	-	-	gi|184991891|emb|CAQ43070.2|/4.47727e-08/putative puroindoline b protein [Triticum macha]
gnl|UG|Ta#S52542892	1.18	3.68	1.64092	0.0059355	0.0221653	5.1	2.11171	0.000136009	0.000789794	GO:0044424//intracellular part	GO:0005092//GDP-dissociation inhibitor activity	-	gi|326520349|dbj|BAK07433.1|/3.53149e-80/predicted protein [Hordeum vulgare subsp. vulgare]
gnl|UG|Ta#S13050858	1.51	4.2	1.47584	0.00643846	0.023731	9.29	2.62113	4.14e-06	3.22e-05	-	-	-	gi|22093791|dbj|BAC07082.1|/2.01249e-28/hypothetical protein [Oryza sativa Japonica Group]
gnl|UG|Ta#S17985021	1.35	3.68	1.44675	0.0119573	0.0399213	5.47	2.01858	0.000118632	0.000697914	GO:0044464//cell part	GO:0032550;GO:0004672//protein kinase activity	GO:0006464//cellular protein modification process;GO:0006796//phosphate-containing compound metabolic process;GO:0006950//response to stress	gi|326494932|dbj|BAJ85561.1|/2.46451e-52/predicted protein [Hordeum vulgare subsp. vulgare]
gnl|UG|Ta#S16208355	0.84	2.28	1.44057	0.0522566	0.130329	8.2	3.28716	3.35e-05	0.000221642	GO:0009536//plastid	GO:0043169//cation binding;GO:0016744	GO:0006772//thiamine metabolic process;GO:0052863;GO:0006721//terpenoid metabolic process	gi|326501314|dbj|BAJ98888.1|/2.51471e-95/predicted protein [Hordeum vulgare subsp. vulgare]
gnl|UG|Ta#S52542266	2.19	5.78	1.40014	0.00198116	0.00865787	7.65	1.80453	2.11e-05	0.000144963	GO:0030137//COPI-coated vesicle;GO:0030662;GO:0030117//membrane coat	-	GO:0015031//protein transport	gi|297611333|ref|NP_001065875.2|/0/Os11g0174000 [Oryza sativa Japonica Group]
gnl|UG|Ta#S37829864	0.34	0.88	1.37197	0.264	0.406528	4.56	3.74543	0.000125051	0.000729846	GO:0043231//intracellular membrane-bounded organelle;GO:0031224//intrinsic to membrane	GO:0015149//hexose transmembrane transporter activity;GO:0015166//polyol transmembrane transporter activity;GO:0015146//pentose transmembrane transporter activity	GO:0044763;GO:0015791//polyol transport;GO:0008645//hexose transport;GO:0015750	gi|326517449|dbj|BAK00091.1|/1.32413e-61/predicted protein [Hordeum vulgare subsp. vulgare]
gnl|UG|Ta#S13013800	0.34	0.88	1.37197	0.264	0.40639	7.11	4.38624	0.000123917	0.00072484	GO:0043231//intracellular membrane-bounded organelle	GO:0005488//binding	-	gi|326507756|dbj|BAJ86621.1|/2.9197e-34/predicted protein [Hordeum vulgare subsp. vulgare]
gnl|UG|Ta#S22386278	0.84	2.1	1.32193	0.0806112	0.176373	8.2	3.28716	3.35e-05	0.000221722	-	-	-	gi|63087730|emb|CAI93180.1|/1.27161e-07/glycosyltransferase [Triticum aestivum]
gnl|UG|Ta#S13212964	3.03	7.53	1.31333	0.000750584	0.00365602	9.84	1.69934	3.56e-06	2.8e-05	GO:0043231//intracellular membrane-bounded organelle	-	-	gi|326517068|dbj|BAJ99900.1|/5.93191e-19/predicted protein [Hordeum vulgare subsp. vulgare]
gnl|UG|Ta#S29965563	0.5	1.23	1.29866	0.202154	0.348555	4.56	3.18903	8.83e-05	0.000531311	GO:0043231//intracellular membrane-bounded organelle	GO:0046906//tetrapyrrole binding;GO:0046914//transition metal ion binding;GO:0016491//oxidoreductase activity	GO:0009314//response to radiation;GO:0000902//cell morphogenesis;GO:0016128	gi|33337835|gb|AAQ13548.1|AF123610_4/0/cytochrome P450 [Triticum aestivum]
gnl|UG|Ta#S52546135	1.01	2.45	1.27843	0.0641964	0.15284	9.48	3.23053	2.04e-05	0.000140861	-	-	-	gi|4416516|gb|AAD20386.1|/8.94787e-27/pollen allergen Lol p VA precursor [Lolium perenne]
gnl|UG|Ta#S32633553	1.18	2.8	1.24664	0.0512414	0.128255	5.28	2.16175	8.49e-05	0.00051231	-	-	GO:0051259//protein oligomerization;GO:0050896//response to stimulus	gi|388429141|gb|AFK30379.1|/3.52396e-47/small heat shock protein [Triticum aestivum]
gnl|UG|Ta#S52543710	3.7	8.58	1.21345	0.00071488	0.00349807	15.49	2.06574	2.1e-09	2.45e-08	GO:0043231//intracellular membrane-bounded organelle	GO:0046906//tetrapyrrole binding;GO:0046914//transition metal ion binding;GO:0004497//monooxygenase activity;GO:0016705//oxidoreductase activity, acting on paired donors, with incorporation or reduction of molecular oxygen	GO:0009059//macromolecule biosynthetic process;GO:0000038//very long-chain fatty acid metabolic process	gi|326511351|dbj|BAJ87689.1|/0/predicted protein [Hordeum vulgare subsp. vulgare]
gnl|UG|Ta#S12912257	1.85	4.2	1.18286	0.0212136	0.0637532	11.3	2.61073	1.35e-06	1.14e-05	-	GO:0016787//hydrolase activity;GO:0004866//endopeptidase inhibitor activity	GO:0019538//protein metabolic process;GO:0006950//response to stress	gi|20513866|gb|AAM22827.1|AF427791_18/1.68779e-29/CI2E [Hordeum vulgare subsp. vulgare]
gnl|UG|Ta#S37821527	1.35	2.98	1.14235	0.0603714	0.144721	5.47	2.01858	0.000118632	0.000697691	GO:0044424//intracellular part	-	-	gi|54291012|dbj|BAD61690.1|/9.80123e-25/putative transformer-SR ribonucleoprotein [Oryza sativa Japonica Group]
gnl|UG|Ta#S52546408	3.2	6.83	1.09381	0.00548604	0.0207819	10.93	1.77215	4.79e-07	4.31e-06	GO:0031224//intrinsic to membrane;GO:0043231//intracellular membrane-bounded organelle	GO:0004175//endopeptidase activity;GO:0046914//transition metal ion binding	GO:0010243//response to organic nitrogen;GO:0009692;GO:0019538//protein metabolic process;GO:0006984//ER-nucleus signaling pathway	gi|326497859|dbj|BAJ94792.1|/4.58008e-155/predicted protein [Hordeum vulgare subsp. vulgare]
gnl|UG|Ta#S37864886	5.55	11.73	1.07964	0.000305134	0.00162735	13.85	1.31933	4.98e-06	3.81e-05	GO:0043231//intracellular membrane-bounded organelle	-	-	gi|357126027|ref|XP_003564690.1|/1.31785e-52/PREDICTED: thiosulfate sulfurtransferase, chloroplastic-like [Brachypodium distachyon]
gnl|UG|Ta#S52541070	0.67	1.4	1.06319	0.237058	0.37451	4.56	2.7668	7.74e-05	0.00047181	GO:0043231//intracellular membrane-bounded organelle;GO:0016020//membrane	GO:0004672//protein kinase activity;GO:0032550	GO:0006796//phosphate-containing compound metabolic process;GO:0006464//cellular protein modification process	gi|357116704|ref|XP_003560118.1|/0/PREDICTED: cysteine-rich receptor-like protein kinase 10-like [Brachypodium distachyon]
gnl|UG|Ta#S17974310	2.52	5.25	1.05889	0.018204	0.0556952	7.65	1.60204	9.29e-05	0.00055788	-	-	-	gi|357136126|ref|XP_003569657.1|/8.41709e-12/PREDICTED: graves disease carrier protein-like [Brachypodium distachyon]
gnl|UG|Ta#S17987732	5.38	11.03	1.03575	0.000718992	0.00351535	26.6	2.30575	5.31e-12	7.74e-11	GO:0043231//intracellular membrane-bounded organelle;GO:0016020//membrane	GO:0004672//protein kinase activity;GO:0032550	GO:0006796//phosphate-containing compound metabolic process;GO:0006464//cellular protein modification process	gi|326529849|dbj|BAK08204.1|/3.1909e-44/predicted protein [Hordeum vulgare subsp. vulgare]
gnl|UG|Ta#S17887812	16.66	33.26	0.9974	1.05e-08	1.21e-07	43.73	1.39223	0	0	GO:0000322;GO:0071944//cell periphery;GO:0044446//intracellular organelle part;GO:0016020//membrane;GO:0005783//endoplasmic reticulum	GO:0016853//isomerase activity	GO:0071704;GO:0010038//response to metal ion;GO:0044763;GO:0065007//biological regulation;GO:0007275//multicellular organismal development;GO:0006950//response to stress	gi|326503288|dbj|BAJ99269.1|/1.365e-22/predicted protein [Hordeum vulgare subsp. vulgare]
gnl|UG|Ta#S26026330	16.32	32.56	0.99646	1.56e-08	1.76e-07	47.56	1.54311	2.73e-14	5.81e-13	-	GO:0015036//disulfide oxidoreductase activity	GO:0018904;GO:0019725//cellular homeostasis	gi|413924217|gb|AFW64149.1|/5.63262e-65/thioredoxin H-type 5 [Zea mays]
gnl|UG|Ta#S52544910	11.61	23.11	0.993149	2.06e-06	1.73e-05	63.05	2.44113	0	0	-	GO:0003824//catalytic activity;GO:0016209//antioxidant activity;GO:0043169//cation binding;GO:0046906//tetrapyrrole binding	GO:0044710;GO:0006950//response to stress	gi|357134771|ref|XP_003568989.1|/2.18842e-149/PREDICTED: peroxidase 2-like [Brachypodium distachyon]
gnl|UG|Ta#S52543612	3.87	7.7	0.992525	0.0063968	0.0236255	11.66	1.59116	1.43e-06	1.2e-05	GO:0009526//plastid envelope;GO:0009532//plastid stroma	GO:0015038//glutathione disulfide oxidoreductase activity	GO:0009668;GO:0006464//cellular protein modification process;GO:0009404//toxin metabolic process;GO:0014070//response to organic cyclic compound	gi|326523993|dbj|BAJ97007.1|/4.14703e-119/predicted protein [Hordeum vulgare subsp. vulgare]
gnl|UG|Ta#S52546079	12.45	24.68	0.987197	1.04e-06	9.16e-06	94.94	2.93087	0	0	-	GO:0016782//transferase activity, transferring sulfur-containing groups	-	gi|357122036|ref|XP_003562722.1|/7.57941e-154/PREDICTED: flavonol 4'-sulfotransferase-like [Brachypodium distachyon]
gnl|UG|Ta#S24623064	4.71	9.28	0.978398	0.00309394	0.0127502	13.85	1.55609	2.33e-07	2.18e-06	-	GO:0008135//translation factor activity, nucleic acid binding;GO:0070259	GO:0006412//translation	gi|21070377|gb|AAM34279.1|AF508969_1/1.50904e-50/translation initiation factor [Triticum aestivum]
gnl|UG|Ta#S17987674	3.2	6.3	0.97728	0.0149435	0.0483956	101.31	4.98456	1.25e-08	1.35e-07	GO:0043231//intracellular membrane-bounded organelle	-	-	gi|326511277|dbj|BAJ87652.1|/2.18529e-149/predicted protein [Hordeum vulgare subsp. vulgare]
gnl|UG|Ta#S12923107	11.78	22.76	0.950161	5.59e-06	4.33e-05	44.28	1.91032	0	0	-	-	-	gi|1657843|gb|AAB18201.1|/1.92654e-79/cold acclimation protein WCOR410b [Triticum aestivum]
gnl|UG|Ta#S17893737	7.07	13.65	0.949119	0.000445198	0.00229152	14.58	1.04421	9.95e-05	0.000595097	GO:0043231//intracellular membrane-bounded organelle	-	-	gi|357512381|ref|XP_003626479.1|/1.98828e-124/Ubiquitin-like protein [Medicago truncatula]
gnl|UG|Ta#S17888659	7.07	13.65	0.949119	0.000445198	0.00229087	20.96	1.56786	1.46e-10	1.9e-09	-	-	-	gi|326489597|dbj|BAK01779.1|/2.07028e-10/predicted protein [Hordeum vulgare subsp. vulgare]
gnl|UG|Ta#S12922878	46.61	89.63	0.943342	8.24e-14	1.87e-12	114.62	1.29815	6.13e-14	1.25e-12	-	GO:0003824//catalytic activity;GO:0032550	GO:0036211	gi|401237|sp|P31251.1|UBE12_WHEAT/0/RecName: Full=Ubiquitin-activating enzyme E1 2
gnl|UG|Ta#S37937341	12.45	23.81	0.935422	4.57e-06	3.62e-05	129.19	3.37528	0	0	-	GO:0004866//endopeptidase inhibitor activity	GO:0006950//response to stress	gi|115488400|ref|NP_001066687.1|/1.27011e-15/Os12g0437800 [Oryza sativa Japonica Group]
gnl|UG|Ta#S52543434	2.69	5.08	0.917222	0.039379	0.102981	11.48	2.09344	8.25e-08	8.16e-07	GO:0043231//intracellular membrane-bounded organelle	GO:0046906//tetrapyrrole binding;GO:0016209//antioxidant activity;GO:0043169//cation binding;GO:0003824//catalytic activity	GO:0006950//response to stress;GO:0044710	gi|115474067|ref|NP_001060632.1|/5.10189e-126/Os07g0677600 [Oryza sativa Japonica Group]
gnl|UG|Ta#S52544600	26.92	50.76	0.915014	4.67e-11	6.73e-10	65.6	1.28502	3.84e-14	8.09e-13	-	GO:0005488//binding	GO:0006810//transport;GO:0009987//cellular process	gi|326520874|dbj|BAJ92800.1|/1.09988e-31/predicted protein [Hordeum vulgare subsp. vulgare]
gnl|UG|Ta#S52544150	12.96	24.33	0.908671	6e-06	4.62e-05	27.7	1.09582	2.28e-08	2.39e-07	-	GO:0016881//acid-amino acid ligase activity	GO:0009314//response to radiation;GO:0009725//response to hormone stimulus	gi|326500950|dbj|BAJ95141.1|/0/predicted protein [Hordeum vulgare subsp. vulgare]
gnl|UG|Ta#S32699324	7.4	13.83	0.902204	0.000720616	0.0035214	17.13	1.21093	2.01e-06	1.66e-05	GO:0043231//intracellular membrane-bounded organelle	-	GO:0009409//response to cold	gi|357125708|ref|XP_003564532.1|/1.17719e-86/PREDICTED: uncharacterized protein LOC100825801 [Brachypodium distachyon]
gnl|UG|Ta#S32507737	12.96	24.16	0.898555	7.96e-06	5.99e-05	51.57	1.99247	0	0	-	-	-	gi|357122091|ref|XP_003562749.1|/3.28025e-20/PREDICTED: uncharacterized protein LOC100843744 [Brachypodium distachyon]
gnl|UG|Ta#S52546404	6.39	11.9	0.897074	0.00180148	0.00794729	16.04	1.32779	7.86e-07	6.9e-06	-	GO:0016787//hydrolase activity;GO:0097159//organic cyclic compound binding;GO:1901363	-	gi|143456452|sp|Q0DB53.2|RH52A_ORYSJ/2.01057e-111/RecName: Full=DEAD-box ATP-dependent RNA helicase 52A
gnl|UG|Ta#S32733401	2.36	4.38	0.892144	0.0612378	0.146469	10.93	2.21143	2.46e-07	2.3e-06	-	-	-	gi|326516104|dbj|BAJ88075.1|/1.7307e-07/predicted protein [Hordeum vulgare subsp. vulgare]
gnl|UG|Ta#S16058424	1.51	2.8	0.890878	0.139462	0.257277	11.66	2.94895	4.14e-06	3.22e-05	-	GO:0003676//nucleic acid binding	GO:0050896//response to stimulus	gi|297612395|ref|NP_001068466.2|/7.10441e-84/Os11g0684000 [Oryza sativa Japonica Group]
gnl|UG|Ta#S17981996	16.99	31.33	0.882859	5.38e-07	4.93e-06	35.35	1.05702	8.74e-10	1.05e-08	-	-	-	gi|63087730|emb|CAI93180.1|/1.15499e-10/glycosyltransferase [Triticum aestivum]
gnl|UG|Ta#S52542527	5.05	9.28	0.877841	0.00685698	0.0250045	12.21	1.27371	3.02e-05	0.000201843	-	-	-	gi|326528361|dbj|BAJ93362.1|/0/predicted protein [Hordeum vulgare subsp. vulgare]
gnl|UG|Ta#S17981927	7.24	13.3	0.877365	0.00117215	0.00545052	63.23	3.12655	1.24e-13	2.41e-12	GO:0005576//extracellular region;GO:0043231//intracellular membrane-bounded organelle	GO:0046914//transition metal ion binding	-	gi|326496651|dbj|BAJ98352.1|/1.1333e-27/predicted protein [Hordeum vulgare subsp. vulgare]
gnl|UG|Ta#S17987945	21.54	39.56	0.877024	2.09e-08	2.32e-07	54.12	1.32914	0	0	-	GO:0003676//nucleic acid binding;GO:0046914//transition metal ion binding	GO:0050896//response to stimulus	gi|326496248|dbj|BAJ94586.1|/2.72548e-70/predicted protein [Hordeum vulgare subsp. vulgare]
gnl|UG|Ta#S19223081	5.55	10.15	0.87092	0.00496164	0.019139	15.67	1.49745	8.8e-08	8.67e-07	GO:0043231//intracellular membrane-bounded organelle	-	-	gi|326506456|dbj|BAJ86546.1|/5.31647e-25/predicted protein [Hordeum vulgare subsp. vulgare]
gnl|UG|Ta#S37932536	16.49	29.93	0.860001	1.65e-06	1.4e-05	35.17	1.09275	3.29e-10	4.13e-09	GO:0043231//intracellular membrane-bounded organelle;GO:0016020//membrane	-	-	gi|326510361|dbj|BAJ87397.1|/3.77056e-47/predicted protein [Hordeum vulgare subsp. vulgare]
gnl|UG|Ta#S32537507	1.35	2.45	0.859822	0.177404	0.314609	7.65	2.5025	7.3e-06	5.45e-05	GO:0043231//intracellular membrane-bounded organelle;GO:0015630//microtubule cytoskeleton	GO:0005088//Ras guanyl-nucleotide exchange factor activity	GO:0007010//cytoskeleton organization;GO:0022622//root system development;GO:0000904//cell morphogenesis involved in differentiation	gi|357136538|ref|XP_003569861.1|/9.19021e-41/PREDICTED: dynein light chain LC6, flagellar outer arm-like [Brachypodium distachyon]
gnl|UG|Ta#S37867351	6.9	12.43	0.849158	0.00231528	0.00993616	20.77	1.58983	1.14e-10	1.5e-09	-	-	-	gi|326510609|dbj|BAJ87521.1|/6.13822e-20/predicted protein [Hordeum vulgare subsp. vulgare]
gnl|UG|Ta#S22385687	1.85	3.33	0.847997	0.120831	0.243338	8.56	2.21009	1.62e-06	1.35e-05	-	-	-	gi|326498941|dbj|BAK02456.1|/2.35953e-61/predicted protein [Hordeum vulgare subsp. vulgare]
gnl|UG|Ta#S16058084	3.03	5.43	0.841634	0.0470724	0.119052	8.75	1.52997	5.16e-05	0.000327899	-	-	-	gi|348684064|gb|EGZ23879.1|/3.74248e-91/hypothetical protein PHYSODRAFT_485399 [Phytophthora sojae]
gnl|UG|Ta#S18006109	1.68	2.98	0.826851	0.152499	0.278161	6.74	2.00429	2.14e-05	0.000147049	GO:0009523//photosystem II;GO:0009532//plastid stroma;GO:0009534//chloroplast thylakoid	GO:0046872//metal ion binding	GO:0044237//cellular metabolic process	gi|357161753|ref|XP_003579193.1|/2.89667e-70/PREDICTED: psbP domain-containing protein 1, chloroplastic-like [Brachypodium distachyon]
gnl|UG|Ta#S26022623	44.76	79.3	0.825111	2.56e-13	5.02e-12	183.86	2.03833	1.53e-13	2.91e-12	-	-	-	gi|357140434|ref|XP_003571773.1|/1.53119e-49/PREDICTED: uncharacterized protein LOC100827172 [Brachypodium distachyon]
gnl|UG|Ta#S16198509	14.13	24.86	0.815065	3.1e-05	0.00020674	35.17	1.31558	2.9e-13	5.16e-12	-	-	-	gi|413949612|gb|AFW82261.1|/4.85458e-08/hypothetical protein ZEAMMB73_684145 [Zea mays]
gnl|UG|Ta#S17894538	75.72	132.69	0.809313	1.34e-12	2.26e-11	277.16	1.87197	1.2e-12	1.9e-11	GO:0031224//intrinsic to membrane	-	-	gi|357121516|ref|XP_003562465.1|/6.86397e-45/PREDICTED: uncharacterized protein LOC100834166 [Brachypodium distachyon]
gnl|UG|Ta#S12948019	6.9	12.08	0.807952	0.0040053	0.0159483	14.94	1.11451	3.25e-05	0.000216327	-	GO:0004672//protein kinase activity;GO:0032550	GO:0006796//phosphate-containing compound metabolic process;GO:0006464//cellular protein modification process	gi|326527089|dbj|BAK04486.1|/1.11393e-53/predicted protein [Hordeum vulgare subsp. vulgare]
gnl|UG|Ta#S32655416	26.08	45.51	0.80324	2.45e-08	2.71e-07	106.05	2.02373	3.28e-13	5.78e-12	-	GO:0004672//protein kinase activity;GO:0032550	GO:0006796//phosphate-containing compound metabolic process;GO:0006464//cellular protein modification process;GO:0009267//cellular response to starvation	gi|326501612|dbj|BAK02595.1|/1.6965e-26/predicted protein [Hordeum vulgare subsp. vulgare]
gnl|UG|Ta#S52546544	8.75	15.23	0.799561	0.00134968	0.00613304	38.81	2.14907	6.62e-14	1.34e-12	GO:0043231//intracellular membrane-bounded organelle;GO:0031461//cullin-RING ubiquitin ligase complex	GO:0019787//small conjugating protein ligase activity;GO:0005488//binding	GO:0006351//transcription, DNA-dependent;GO:0043161//proteasomal ubiquitin-dependent protein catabolic process;GO:0009791//post-embryonic development;GO:0048522//positive regulation of cellular process;GO:0032446//protein modification by small protein conjugation;GO:0009733//response to auxin stimulus	gi|326491167|dbj|BAK05683.1|/7.175e-175/predicted protein [Hordeum vulgare subsp. vulgare]
gnl|UG|Ta#S52545060	15.82	27.48	0.796632	1.7e-05	0.000120226	56.49	1.83625	0	0	GO:0043231//intracellular membrane-bounded organelle	-	-	gi|357163223|ref|XP_003579663.1|/2.58785e-159/PREDICTED: desiccation-related protein PCC13-62-like [Brachypodium distachyon]
gnl|UG|Ta#S32526666	25.74	44.11	0.777094	9.61e-08	9.78e-07	61.77	1.26289	0	0	GO:0043231//intracellular membrane-bounded organelle	-	-	gi|115481682|ref|NP_001064434.1|/5.74064e-24/Os10g0361000 [Oryza sativa Japonica Group]
gnl|UG|Ta#S52545958	50.98	86.82	0.768096	3.65e-13	6.76e-12	131.2	1.36376	2.16e-13	3.99e-12	GO:0043231//intracellular membrane-bounded organelle	GO:0019203//carbohydrate phosphatase activity;GO:0035251//UDP-glucosyltransferase activity	GO:0005991//trehalose metabolic process	gi|326528641|dbj|BAJ97342.1|/0/predicted protein [Hordeum vulgare subsp. vulgare]
gnl|UG|Ta#S52546469	23.05	38.86	0.753519	1.09e-06	9.58e-06	49.93	1.11514	2.41e-13	4.4e-12	GO:0043231//intracellular membrane-bounded organelle	GO:0003723//RNA binding	GO:0006396//RNA processing;GO:0007049//cell cycle;GO:0009606//tropism;GO:0006351//transcription, DNA-dependent	gi|357161984|ref|XP_003579269.1|/0/PREDICTED: cleavage stimulation factor subunit 3-like [Brachypodium distachyon]
gnl|UG|Ta#S52542291	39.88	66.87	0.745694	2.3e-10	3.13e-09	82	1.03996	3.48e-13	6.07e-12	GO:0016020//membrane	-	-	gi|326529689|dbj|BAK04791.1|/0/predicted protein [Hordeum vulgare subsp. vulgare]
gnl|UG|Ta#S16058012	6.06	10.15	0.74409	0.0139787	0.0454821	16.22	1.42038	1.65e-07	1.58e-06	-	GO:0003677//DNA binding;GO:0001071//nucleic acid binding transcription factor activity	GO:0006351//transcription, DNA-dependent	gi|189172011|gb|ACD80361.1|/0/WRKY17 transcription factor [Triticum aestivum]
gnl|UG|Ta#S52542653	3.87	6.48	0.74366	0.0508886	0.127742	11.3	1.54592	3.43e-06	2.71e-05	-	GO:0003824//catalytic activity	GO:0044238//primary metabolic process	gi|326491629|dbj|BAJ94292.1|/0/predicted protein [Hordeum vulgare subsp. vulgare]
gnl|UG|Ta#S16057914	2.52	4.2	0.736966	0.120814	0.243492	10.2	2.01707	2.47e-07	2.31e-06	GO:0031224//intrinsic to membrane;GO:0009526//plastid envelope;GO:0031090//organelle membrane	GO:0016411//acylglycerol O-acyltransferase activity	GO:0009725//response to hormone stimulus;GO:0009845//seed germination;GO:0009746;GO:0006641//triglyceride metabolic process;GO:0006970//response to osmotic stress;GO:0009790//embryo development	gi|326504144|dbj|BAK02858.1|/0/predicted protein [Hordeum vulgare subsp. vulgare]
gnl|UG|Ta#S52542736	25.07	41.66	0.732701	8.41e-07	7.5e-06	56.12	1.16255	2.35e-13	4.31e-12	GO:0042579//microbody	GO:0016787//hydrolase activity	-	gi|326514828|dbj|BAJ99775.1|/0/predicted protein [Hordeum vulgare subsp. vulgare]
gnl|UG|Ta#S52544633	9.59	15.93	0.732144	0.00239042	0.0101151	22.78	1.24817	1.92e-08	2.03e-07	GO:0005840//ribosome;GO:0005839//proteasome core complex;GO:0031224//intrinsic to membrane;GO:0009534//chloroplast thylakoid	GO:0004175//endopeptidase activity;GO:0032550;GO:0043169//cation binding;GO:0043682//copper-transporting ATPase activity	GO:0009150//purine ribonucleotide metabolic process;GO:0035434//copper ion transmembrane transport;GO:0019941//modification-dependent protein catabolic process	gi|222624299|gb|EEE58431.1|/0/hypothetical protein OsJ_09636 [Oryza sativa Japonica Group]
gnl|UG|Ta#S32664793	4.54	7.53	0.729958	0.0383344	0.100626	10.75	1.24357	0.000124678	0.000727904	GO:0043231//intracellular membrane-bounded organelle	-	-	gi|326491807|dbj|BAJ98128.1|/2.15586e-94/predicted protein [Hordeum vulgare subsp. vulgare]
gnl|UG|Ta#S52542438	7.4	12.25	0.727185	0.00817214	0.0293173	20.04	1.43729	4.26e-09	4.83e-08	-	-	-	gi|357129209|ref|XP_003566258.1|/0/PREDICTED: uncharacterized protein LOC100821696 [Brachypodium distachyon]
gnl|UG|Ta#S17889395	61.92	102.4	0.725738	8.3e-14	1.88e-12	148.87	1.26558	1.2e-14	2.65e-13	-	-	-	gi|357136266|ref|XP_003569726.1|/2.73364e-103/PREDICTED: uncharacterized protein LOC100836957 [Brachypodium distachyon]
gnl|UG|Ta#S52541197	10.6	17.51	0.724115	0.00161725	0.00723655	21.5	1.02027	3.46e-06	2.73e-05	-	-	-	gi|326503792|dbj|BAK02682.1|/1.40723e-147/predicted protein [Hordeum vulgare subsp. vulgare]
gnl|UG|Ta#S52542990	2.02	3.33	0.721167	0.176581	0.313456	9.84	2.2843	7.83e-07	6.87e-06	GO:0043231//intracellular membrane-bounded organelle;GO:0044444//cytoplasmic part	GO:0016462//pyrophosphatase activity;GO:0032550	GO:0009642//response to light intensity;GO:0044267//cellular protein metabolic process;GO:0009408//response to heat;GO:0000302//response to reactive oxygen species	gi|110623255|emb|CAI94866.2|/0/heat shock protein 101 [Triticum durum]
gnl|UG|Ta#S52543901	60.24	98.9	0.715249	5.6e-13	9.96e-12	252.01	2.06469	3.82e-13	6.61e-12	GO:0043231//intracellular membrane-bounded organelle	GO:0016741;GO:0016772//transferase activity, transferring phosphorus-containing groups	GO:0006796//phosphate-containing compound metabolic process	gi|357158403|ref|XP_003578117.1|/0/PREDICTED: probable methyltransferase PMT2-like [Brachypodium distachyon]
gnl|UG|Ta#S16202734	31.47	51.64	0.714512	8e-08	8.22e-07	152.34	2.27525	3.01e-13	5.31e-12	-	-	GO:0045333//cellular respiration	gi|357168266|ref|XP_003581565.1|/3.48357e-12/PREDICTED: uncharacterized protein LOC100845464 [Brachypodium distachyon]
gnl|UG|Ta#S52544617	11.11	18.03	0.698541	0.00190301	0.00837075	50.11	2.17324	0	0	-	-	-	gi|357166344|ref|XP_003580679.1|/0/PREDICTED: uncharacterized protein LOC100830075 [Brachypodium distachyon]
gnl|UG|Ta#S16058197	10.94	17.68	0.692506	0.00228628	0.0098303	24.42	1.15845	4.1e-08	4.21e-07	-	GO:0032550;GO:0016884//carbon-nitrogen ligase activity, with glutamine as amido-N-donor	GO:0009746;GO:0009267//cellular response to starvation;GO:0034285;GO:0006529//asparagine biosynthetic process	gi|53680379|gb|AAU89392.1|/0/glutamine-dependent asparagine synthetase [Triticum aestivum]
gnl|UG|Ta#S26027020	13.46	21.53	0.67767	0.000958462	0.00456565	27.33	1.02181	1.59e-07	1.51e-06	GO:0009532//plastid stroma;GO:0044391	GO:0003676//nucleic acid binding;GO:0005198//structural molecule activity	GO:0016070//RNA metabolic process;GO:0006779//porphyrin-containing compound biosynthetic process;GO:0006090//pyruvate metabolic process;GO:0009668;GO:0009658//chloroplast organization;GO:0042254//ribosome biogenesis;GO:0010467//gene expression	gi|357113601|ref|XP_003558591.1|/5.22615e-74/PREDICTED: 30S ribosomal protein S10, chloroplastic-like [Brachypodium distachyon]
gnl|UG|Ta#S52546883	16.32	26.08	0.676303	0.000283484	0.0015276	37.54	1.20179	2.44e-12	3.68e-11	-	GO:0046914//transition metal ion binding;GO:0003676//nucleic acid binding	GO:0009908//flower development	gi|326497303|dbj|BAK02236.1|/3.02854e-114/predicted protein [Hordeum vulgare subsp. vulgare]
gnl|UG|Ta#S52546718	7.57	12.08	0.674255	0.0140346	0.0456559	24.42	1.6897	3.18e-13	5.61e-12	GO:0043231//intracellular membrane-bounded organelle	GO:0036094//small molecule binding;GO:0004672//protein kinase activity;GO:1901363;GO:0097159//organic cyclic compound binding	GO:0044237//cellular metabolic process	gi|357137178|ref|XP_003570178.1|/0/PREDICTED: uncharacterized protein LOC100844178 [Brachypodium distachyon]
gnl|UG|Ta#S17987695	96.92	154.57	0.673394	7.88e-13	1.37e-11	294.65	1.60414	6.62e-13	1.09e-11	-	-	-	gi|357146388|ref|XP_003573974.1|/8.49994e-08/PREDICTED: uncharacterized protein LOC100840648 [Brachypodium distachyon]
gnl|UG|Ta#S52546935	9.59	15.23	0.667313	0.00620718	0.0230047	19.32	1.01049	1.29e-05	9.25e-05	-	GO:0005488//binding	-	gi|326510839|dbj|BAJ91767.1|/3.59232e-78/predicted protein [Hordeum vulgare subsp. vulgare]
gnl|UG|Ta#S52541627	46.27	73.35	0.66472	1.96e-09	2.42e-08	116.98	1.33811	5.8e-13	9.66e-12	GO:0043231//intracellular membrane-bounded organelle	GO:0016833//oxo-acid-lyase activity	GO:0009081//branched-chain amino acid metabolic process	gi|357130472|ref|XP_003566872.1|/7.74774e-175/PREDICTED: hydroxymethylglutaryl-CoA lyase, mitochondrial-like [Brachypodium distachyon]
gnl|UG|Ta#S52546665	9.76	15.4	0.657977	0.0065085	0.0239649	22.78	1.22281	3.2e-08	3.32e-07	-	-	-	gi|115478022|ref|NP_001062606.1|/4.7779e-114/Os09g0124800 [Oryza sativa Japonica Group]
gnl|UG|Ta#S32518879	29.95	46.91	0.647339	2.76e-06	2.26e-05	65.42	1.12718	7.37e-14	1.48e-12	GO:0043231//intracellular membrane-bounded organelle	-	-	gi|218189879|gb|EEC72306.1|/5.15465e-41/hypothetical protein OsI_05491 [Oryza sativa Indica Group]
gnl|UG|Ta#S22378133	1.68	2.63	0.646602	0.279342	0.38454	8.02	2.25514	2.86e-06	2.29e-05	-	-	-	gi|326505298|dbj|BAK03036.1|/1.20522e-45/predicted protein [Hordeum vulgare subsp. vulgare]
gnl|UG|Ta#S22387619	1.01	1.58	0.645569	0.407656	0.52472	4.92	2.2843	9.8e-05	0.000586957	-	-	-	gi|63087730|emb|CAI93180.1|/3.99461e-11/glycosyltransferase [Triticum aestivum]
gnl|UG|Ta#S22381224	6.39	9.98	0.643224	0.032556	0.0908036	14.03	1.13463	4.5e-05	0.000290729	GO:0043231//intracellular membrane-bounded organelle	-	GO:0006811//ion transport	gi|326522618|dbj|BAK07771.1|/6.96793e-19/predicted protein [Hordeum vulgare subsp. vulgare]
gnl|UG|Ta#S52542644	12.11	18.91	0.64295	0.00318692	0.0131066	29.16	1.26779	1.22e-10	1.59e-09	GO:0031224//intrinsic to membrane	-	GO:0051234//establishment of localization;GO:0006464//cellular protein modification process	gi|326526037|dbj|BAJ93195.1|/0/predicted protein [Hordeum vulgare subsp. vulgare]
gnl|UG|Ta#S52543810	10.43	16.28	0.642362	0.00622836	0.0230691	21.5	1.0436	2.27e-06	1.85e-05	GO:0010008//endosome membrane	GO:0005488//binding	-	gi|326520730|dbj|BAJ92728.1|/3.64653e-98/predicted protein [Hordeum vulgare subsp. vulgare]
gnl|UG|Ta#S37933362	19.86	30.81	0.633533	0.000194684	0.00108318	43.37	1.12683	7.13e-13	1.17e-11	-	-	-	gi|78096543|emb|CAJ40963.1|/2.41151e-07/putative vacuolar defense protein [Triticum aestivum]
gnl|UG|Ta#S52545575	19.52	30.28	0.633412	0.000221546	0.00122251	41.18	1.07699	1.78e-11	2.48e-10	-	-	-	gi|326520551|dbj|BAK07534.1|/1.06454e-40/predicted protein [Hordeum vulgare subsp. vulgare]
gnl|UG|Ta#S26028382	66.3	102.4	0.627135	1.61e-11	2.43e-10	209.73	1.66145	0	0	GO:0044444//cytoplasmic part;GO:0016020//membrane	GO:0004175//endopeptidase activity;GO:0005515//protein binding	GO:0046474//glycerophospholipid biosynthetic process;GO:0044092//negative regulation of molecular function	gi|326502454|dbj|BAJ95290.1|/1.24073e-43/predicted protein [Hordeum vulgare subsp. vulgare]
gnl|UG|Ta#S37808596	3.53	5.43	0.621284	0.128581	0.2544	9.48	1.42522	6.48e-05	0.000402625	GO:0031224//intrinsic to membrane	-	GO:0051234//establishment of localization;GO:0044763	gi|326522937|dbj|BAJ88514.1|/2.25781e-48/predicted protein [Hordeum vulgare subsp. vulgare]
gnl|UG|Ta#S52545851	20.19	30.98	0.617696	0.000260388	0.00142001	48.11	1.2527	0	0	GO:0043231//intracellular membrane-bounded organelle	GO:0004175//endopeptidase activity	GO:0019538//protein metabolic process	gi|356463700|gb|AET08888.1|/0/vacuolar processing enzyme 1 [Triticum monococcum]
gnl|UG|Ta#S52546575	3.2	4.9	0.61471	0.150469	0.274983	9.48	1.56682	1.78e-05	0.000123871	GO:0042579//microbody	GO:0016408	GO:0009694//jasmonic acid metabolic process	gi|326508066|dbj|BAJ86776.1|/0/predicted protein [Hordeum vulgare subsp. vulgare]
gnl|UG|Ta#S18006656	8.24	12.6	0.612707	0.0211468	0.0635946	22.23	1.43179	6.89e-10	8.41e-09	GO:0016020//membrane	GO:0004866//endopeptidase inhibitor activity	GO:0009414//response to water deprivation;GO:0009409//response to cold;GO:0051346//negative regulation of hydrolase activity;GO:0009408//response to heat	gi|326517762|dbj|BAK03799.1|/1.50117e-49/predicted protein [Hordeum vulgare subsp. vulgare]
gnl|UG|Ta#S17989170	1.51	2.28	0.594485	0.353104	0.466309	6.2	2.03772	3.97e-05	0.000259286	-	GO:0046914//transition metal ion binding	-	gi|326493058|dbj|BAJ84990.1|/1.98719e-62/predicted protein [Hordeum vulgare subsp. vulgare]
gnl|UG|Ta#S52546734	10.6	15.93	0.587682	0.0124225	0.0413833	23.32	1.1375	1.27e-07	1.23e-06	-	GO:0008194//UDP-glycosyltransferase activity	-	gi|326502530|dbj|BAJ95328.1|/0/predicted protein [Hordeum vulgare subsp. vulgare]
gnl|UG|Ta#S52546406	17.84	26.78	0.58604	0.00119439	0.00553832	41.36	1.21312	3.95e-14	8.3e-13	-	-	-	gi|326527341|dbj|BAK04612.1|/0/predicted protein [Hordeum vulgare subsp. vulgare]
gnl|UG|Ta#S17889304	9.93	14.88	0.583509	0.01632	0.0520183	39.72	2	3.29e-14	6.97e-13	GO:0043231//intracellular membrane-bounded organelle	-	-	gi|357115639|ref|XP_003559595.1|/3.82594e-34/PREDICTED: cytosolic Fe-S cluster assembly factor NARFL-like [Brachypodium distachyon]
gnl|UG|Ta#S52542526	2.69	4.03	0.583174	0.217656	0.371438	7.84	1.54325	0.000118741	0.000698108	-	-	-	gi|357120376|ref|XP_003561903.1|/8.20554e-67/PREDICTED: uncharacterized protein LOC100824156 [Brachypodium distachyon]
gnl|UG|Ta#S52546542	33.48	49.89	0.575451	1.37e-05	9.83e-05	71.43	1.09323	2e-15	4.64e-14	GO:0043231//intracellular membrane-bounded organelle	GO:0003824//catalytic activity	GO:0006787	gi|326506324|dbj|BAJ86480.1|/1.39926e-180/predicted protein [Hordeum vulgare subsp. vulgare]
gnl|UG|Ta#S52543552	6.23	9.28	0.574893	0.0616596	0.14738	15.67	1.3307	9.73e-07	8.42e-06	GO:0044429//mitochondrial part	GO:0046914//transition metal ion binding;GO:0004738//pyruvate dehydrogenase activity	GO:0006970//response to osmotic stress;GO:0044710;GO:0010038//response to metal ion;GO:0006007//glucose catabolic process	gi|326506962|dbj|BAJ95558.1|/2.62778e-116/predicted protein [Hordeum vulgare subsp. vulgare]
gnl|UG|Ta#S17888253	2.02	2.98	0.560957	0.307112	0.416887	7.11	1.81549	3.98e-05	0.000259815	-	-	-	gi|326493002|dbj|BAJ84962.1|/5.02888e-16/predicted protein [Hordeum vulgare subsp. vulgare]
gnl|UG|Ta#S52546279	3.7	5.43	0.553427	0.170277	0.303422	10.39	1.4896	1.51e-05	0.000106606	GO:0043231//intracellular membrane-bounded organelle;GO:0044444//cytoplasmic part;GO:0016020//membrane	GO:0042578//phosphoric ester hydrolase activity	GO:0051707//response to other organism;GO:0000302//response to reactive oxygen species;GO:0006464//cellular protein modification process;GO:0006970//response to osmotic stress;GO:0006351//transcription, DNA-dependent	gi|326502470|dbj|BAJ95298.1|/0/predicted protein [Hordeum vulgare subsp. vulgare]
gnl|UG|Ta#S22366729	0.84	1.23	0.550197	0.532402	0.64387	5.1	2.60204	4.77e-05	0.000306097	-	-	-	gi|63087730|emb|CAI93180.1|/2.4274e-10/glycosyltransferase [Triticum aestivum]
gnl|UG|Ta#S52542311	1.68	2.45	0.544321	0.368896	0.485081	8.02	2.25514	2.86e-06	2.29e-05	GO:0005576//extracellular region;GO:0009532//plastid stroma	GO:0016634	GO:0006351//transcription, DNA-dependent;GO:0006089//lactate metabolic process;GO:0006779//porphyrin-containing compound biosynthetic process;GO:0048869//cellular developmental process;GO:0009887//organ morphogenesis;GO:0000097//sulfur amino acid biosynthetic process;GO:0042254//ribosome biogenesis	gi|357139945|ref|XP_003571535.1|/1.37993e-148/PREDICTED: coproporphyrinogen-III oxidase, chloroplastic-like [Brachypodium distachyon]
gnl|UG|Ta#S52541794	4.21	6.13	0.542067	0.150945	0.275686	15.49	1.87945	7.33e-10	8.92e-09	-	GO:0016705//oxidoreductase activity, acting on paired donors, with incorporation or reduction of molecular oxygen	GO:0044710	gi|357163933|ref|XP_003579895.1|/7.66028e-140/PREDICTED: 1-aminocyclopropane-1-carboxylate oxidase homolog 2-like [Brachypodium distachyon]
gnl|UG|Ta#S52543559	27.43	39.74	0.534837	0.000279462	0.00151041	115.71	2.07669	1.88e-13	3.5e-12	GO:0043231//intracellular membrane-bounded organelle	GO:0046906//tetrapyrrole binding;GO:0016209//antioxidant activity;GO:0043169//cation binding;GO:0003824//catalytic activity	GO:0006950//response to stress;GO:0044710	gi|326521934|dbj|BAK04095.1|/0/predicted protein [Hordeum vulgare subsp. vulgare]
gnl|UG|Ta#S52547083	31.3	44.99	0.523442	0.000149344	0.000861824	74.35	1.24817	5.69e-13	9.51e-12	-	GO:0017111//nucleoside-triphosphatase activity;GO:0032550	GO:0009154//purine ribonucleotide catabolic process	gi|326519308|dbj|BAJ96653.1|/0/predicted protein [Hordeum vulgare subsp. vulgare]
gnl|UG|Ta#S22514925	60.74	86.82	0.515381	2.03e-07	1.98e-06	123.73	1.02648	0	0	GO:0043231//intracellular membrane-bounded organelle	GO:0019842//vitamin binding;GO:0043169//cation binding;GO:0016706//oxidoreductase activity, acting on paired donors, with incorporation or reduction of molecular oxygen, 2-oxoglutarate as one donor, and incorporation of one atom each of oxygen into both donors;GO:0016701//oxidoreductase activity, acting on single donors with incorporation of molecular oxygen;GO:0016740//transferase activity	GO:0009725//response to hormone stimulus;GO:0009813//flavonoid biosynthetic process;GO:0006950//response to stress	gi|56409844|emb|CAI30070.1|/0/glycosyltransferase [Triticum aestivum]
gnl|UG|Ta#S52543351	7.24	10.33	0.512779	0.075206	0.167639	21.5	1.57028	7.9e-11	1.05e-09	GO:0005911//cell-cell junction;GO:0016020//membrane	GO:0004672//protein kinase activity;GO:0032550	GO:0006796//phosphate-containing compound metabolic process;GO:0006464//cellular protein modification process	gi|115450853|ref|NP_001049027.1|/0/Os03g0159100 [Oryza sativa Japonica Group]
gnl|UG|Ta#S17987465	1.85	2.63	0.507538	0.383084	0.497111	8.56	2.21009	1.62e-06	1.35e-05	GO:0043231//intracellular membrane-bounded organelle;GO:0044444//cytoplasmic part	-	-	gi|357114318|ref|XP_003558947.1|/5.6447e-52/PREDICTED: nascent polypeptide-associated complex subunit alpha-like protein 2-like [Brachypodium distachyon]
gnl|UG|Ta#S52543044	35.84	50.94	0.507228	8.82e-05	0.000537448	81.45	1.18434	2.46e-13	4.48e-12	GO:0043231//intracellular membrane-bounded organelle	GO:0003676//nucleic acid binding	GO:0043401//steroid hormone mediated signaling pathway;GO:0010467//gene expression	gi|326496188|dbj|BAJ90715.1|/1.05844e-175/predicted protein [Hordeum vulgare subsp. vulgare]
gnl|UG|Ta#S52542611	35.5	50.41	0.505891	9.97e-05	0.000599846	71.25	1.00507	2.61e-13	4.71e-12	GO:0043231//intracellular membrane-bounded organelle	GO:0046906//tetrapyrrole binding;GO:0046914//transition metal ion binding;GO:0016491//oxidoreductase activity	GO:0044710;GO:0006091//generation of precursor metabolites and energy	gi|326494866|dbj|BAJ94552.1|/0/predicted protein [Hordeum vulgare subsp. vulgare]
gnl|UG|Ta#S13048875	21.37	30.28	0.502778	0.00271258	0.011333	48.11	1.17075	1.93e-14	4.16e-13	GO:0044444//cytoplasmic part	GO:0004672//protein kinase activity;GO:0032550	GO:0048507//meristem development;GO:0006796//phosphate-containing compound metabolic process;GO:0006464//cellular protein modification process	gi|91980252|gb|ABC94949.1|/0/GSK-like kinase [Aegilops tauschii]
gnl|UG|Ta#S52542520	10.77	15.23	0.499898	0.0347004	0.0958274	31.52	1.54925	0	0	GO:0031224//intrinsic to membrane	GO:0005451//monovalent cation:hydrogen antiporter activity	GO:0044763;GO:0055067;GO:0030001//metal ion transport	gi|326514554|dbj|BAJ96264.1|/0/predicted protein [Hordeum vulgare subsp. vulgare]
gnl|UG|Ta#S50379144	4.71	6.65	0.497627	0.166177	0.297696	15.67	1.73421	2.74e-09	3.16e-08	GO:0043231//intracellular membrane-bounded organelle	-	-	gi|334903134|gb|AEH25627.1|/7.48954e-76/pathogenesis-related protein 1-12 [Triticum aestivum]
gnl|UG|Ta#S52542494	12.45	17.51	0.492033	0.0257738	0.0754466	25.69	1.04506	2.26e-07	2.12e-06	-	GO:0003677//DNA binding	GO:0050794//regulation of cellular process;GO:0010043//response to zinc ion;GO:0051716//cellular response to stimulus	gi|326490279|dbj|BAJ84803.1|/1.9597e-121/predicted protein [Hordeum vulgare subsp. vulgare]
gnl|UG|Ta#S52543839	71.34	100.3	0.491538	8.86e-08	9.05e-07	146.32	1.03634	0	0	-	GO:0070011//peptidase activity, acting on L-amino acid peptides	GO:0019538//protein metabolic process	gi|194352760|emb|CAQ00108.1|/0/papain-like cysteine proteinase [Hordeum vulgare subsp. vulgare]
gnl|UG|Ta#S29895624	52.33	73.52	0.490499	4.88e-06	3.84e-05	105.32	1.00907	0	0	GO:0043231//intracellular membrane-bounded organelle	GO:0003676//nucleic acid binding;GO:0001071//nucleic acid binding transcription factor activity	GO:0006351//transcription, DNA-dependent	gi|60100234|gb|AAX13286.1|/0/DREB transcription factor 5A [Triticum aestivum]
gnl|UG|Ta#S37779122	0.5	0.7	0.485427	0.68384	0.780027	4.37	3.12763	9.35e-05	0.000561096	-	-	-	gi|357488215|ref|XP_003614395.1|/1.88871e-44/hypothetical protein MTR_5g051140 [Medicago truncatula]
gnl|UG|Ta#S16058184	5.05	7	0.471072	0.175651	0.311926	16.04	1.66732	4.78e-09	5.39e-08	-	-	-	gi|326505064|dbj|BAK02919.1|/0/predicted protein [Hordeum vulgare subsp. vulgare]
gnl|UG|Ta#S17976469	1.68	2.28	0.440573	0.478526	0.595745	6.74	2.00429	2.14e-05	0.000147104	GO:0043231//intracellular membrane-bounded organelle;GO:0005576//extracellular region	GO:0046914//transition metal ion binding;GO:0016682//oxidoreductase activity, acting on diphenols and related substances as donors, oxygen as acceptor	GO:0009808//lignin metabolic process;GO:0010038//response to metal ion	gi|357125669|ref|XP_003564513.1|/2.04183e-42/PREDICTED: laccase-3-like [Brachypodium distachyon]
gnl|UG|Ta#S20347658	28.1	37.99	0.43505	0.0032928	0.0134294	74.16	1.40007	1.45e-13	2.78e-12	GO:0043231//intracellular membrane-bounded organelle	GO:0036094//small molecule binding;GO:0003676//nucleic acid binding	-	gi|47834699|gb|AAT39003.1|/0/AML15 [Triticum aestivum]
gnl|UG|Ta#S52543645	10.1	13.65	0.434546	0.0782062	0.172148	31.52	1.64191	0	0	-	-	-	gi|326519687|dbj|BAK00216.1|/1.32671e-99/predicted protein [Hordeum vulgare subsp. vulgare]
gnl|UG|Ta#S26027401	9.09	12.25	0.43043	0.0982684	0.209402	34.44	1.92173	5.62e-14	1.15e-12	-	-	GO:0006950//response to stress;GO:0006461//protein complex assembly	gi|326532042|dbj|BAK01397.1|/3.99509e-66/predicted protein [Hordeum vulgare subsp. vulgare]
gnl|UG|Ta#S52545541	26.75	35.89	0.424043	0.00530428	0.0202327	55.21	1.04539	6.28e-14	1.28e-12	GO:0031966//mitochondrial membrane	GO:0032550;GO:0017111//nucleoside-triphosphatase activity;GO:0046872//metal ion binding	GO:0042592//homeostatic process;GO:0007275//multicellular organismal development;GO:0006996//organelle organization;GO:0000904//cell morphogenesis involved in differentiation;GO:0009154//purine ribonucleotide catabolic process;GO:0009725//response to hormone stimulus;GO:0035556//intracellular signal transduction	gi|326495690|dbj|BAJ85941.1|/0/predicted protein [Hordeum vulgare subsp. vulgare]
gnl|UG|Ta#S52543762	7.57	10.15	0.423115	0.139604	0.257382	15.49	1.03297	7.06e-05	0.000433774	GO:0016020//membrane	GO:0003723//RNA binding	-	gi|115441005|ref|NP_001044782.1|/0/Os01g0844800 [Oryza sativa Japonica Group]
gnl|UG|Ta#S16258041	9.93	13.3	0.421561	0.091129	0.196519	43.37	2.12683	3.29e-14	6.96e-13	GO:0016020//membrane;GO:0009536//plastid	GO:0016671//oxidoreductase activity, acting on a sulfur group of donors, disulfide as acceptor	GO:0044710	gi|326516214|dbj|BAJ88130.1|/2.03737e-57/predicted protein [Hordeum vulgare subsp. vulgare]
gnl|UG|Ta#S32657110	1.18	1.58	0.421138	0.57161	0.680272	6.74	2.51396	1.3e-05	9.31e-05	-	-	-	gi|86439744|emb|CAJ19364.1|/3.81519e-17/hypothetical protein [Triticum aestivum]
gnl|UG|Ta#S32534670	10.77	14.35	0.414032	0.0844398	0.184128	35.17	1.70733	0	0	-	GO:0046914//transition metal ion binding	-	gi|326505074|dbj|BAK02924.1|/1.11237e-74/predicted protein [Hordeum vulgare subsp. vulgare]
gnl|UG|Ta#S13133855	14.47	19.26	0.412543	0.0467146	0.118196	37.35	1.36804	0	0	-	-	-	gi|357161517|ref|XP_003579115.1|/8.029e-18/PREDICTED: 2-aminoethanethiol dioxygenase-like [Brachypodium distachyon]
gnl|UG|Ta#S50379955	3.03	4.03	0.411462	0.368328	0.484686	9.66	1.67271	5.61e-06	4.26e-05	GO:0043231//intracellular membrane-bounded organelle	GO:0008483//transaminase activity;GO:0043168	GO:0018130;GO:0019752//carboxylic acid metabolic process;GO:0000041//transition metal ion transport	gi|325530211|sp|Q9ST02.2|NAATA_HORVU/3.98759e-94/RecName: Full=Nicotianamine aminotransferase A; AltName: Full=Nicotianamine aminotransferase III; Short=NAAT-III
gnl|UG|Ta#S26026815	117.62	156.32	0.410369	1.56e-08	1.76e-07	837.48	2.83192	0	0	GO:0043231//intracellular membrane-bounded organelle	-	-	gi|54610287|gb|AAV35210.1|/1.95867e-80/NAR2.1 [Triticum aestivum]
gnl|UG|Ta#S52544168	7.91	10.5	0.40864	0.145064	0.266528	18.59	1.23278	5.04e-07	4.53e-06	GO:0043231//intracellular membrane-bounded organelle	GO:0005515//protein binding;GO:0001071//nucleic acid binding transcription factor activity;GO:0043566//structure-specific DNA binding	GO:0009908//flower development;GO:0006351//transcription, DNA-dependent;GO:0031325//positive regulation of cellular metabolic process;GO:0008283//cell proliferation;GO:0009411//response to UV;GO:0009640//photomorphogenesis;GO:0006996//organelle organization;GO:0006464//cellular protein modification process;GO:0010476//gibberellin mediated signaling pathway;GO:0019932//second-messenger-mediated si…	gi|326521052|dbj|BAJ96729.1|/3.36804e-70/predicted protein [Hordeum vulgare subsp. vulgare]
gnl|UG|Ta#S13048873	1.85	2.45	0.405256	0.491012	0.60269	18.77	3.34283	1.35e-06	1.14e-05	GO:0044424//intracellular part	GO:0016620//oxidoreductase activity, acting on the aldehyde or oxo group of donors, NAD or NADP as acceptor	GO:0044710	gi|21780314|gb|AAM77678.1|AF521190_1/0/nonphosphorylating glyceraldehyde-3-phosphate dehydrogenase [Triticum aestivum]
gnl|UG|Ta#S52542076	29.78	39.21	0.396878	0.00609538	0.0226042	70.7	1.24737	0	0	GO:0043231//intracellular membrane-bounded organelle	GO:0016407//acetyltransferase activity	-	gi|326496873|dbj|BAJ98463.1|/1.29042e-155/predicted protein [Hordeum vulgare subsp. vulgare]
[truncated: 222 more rows]

## Sheet: 177 24h specificlly down
	TPM-177CK	TPM-177-0.5	Log2 Ratio(177-0.5/177-CK)	P-Value	FDR	TPM-177-24	Log2 Ratio(177-24/177CK)	P-Value	FDR	GO component	GO function	GO process	blast nr
[truncated: 796 more rows]

## Sheet: 177 0.5h&24h up
	TPM-177CK	TPM-177-0.5	Log2 Ratio(177-0.5/177-CK)	P-Value	FDR	TPM-177-24	Log2 Ratio(177-24/177CK)	P-Value	FDR	GO component	GO function	GO process	blast nr
[truncated: 247 more rows]

[truncated: 3 more sheets: 177 0.5h&24h down, 177 0.5h up & 24h down, 177 0.5h down & 24h up]
