# Supplementary material for: Transcriptome profiling reveals the genetic basis of alkalinity tolerance in wheat
Source: BMC Genomics. 2017 Jan 5;18:24. doi: 10.1186/s12864-016-3421-8 (PMC5217398; doi:10.1186/s12864-016-3421-8)
Supplement: Additional file 6: Table S6. — Differentially expressed genes between SR4 and JN177 under non-alkalinity or alkalinity stress. (XLS 1230 kb) [file 12864_2016_3421_MOESM6_ESM.xls]

## Sheet: SR CK higher
Sequence ID	TPM-JNCK	TPM-SRCK	log2 Ratio(SRCK/JNCK)	P-Value	FDR	GO Component	GO Function	GO Process	blast nr
gnl|UG|Ta#S12933475	0.01	181.66	14.149	0	0	GO:0009526//plastid envelope;GO:0031225//anchored to membrane	-	GO:0006970//response to osmotic stress;GO:0042044//fluid transport	gi|19880505|gb|AAM00368.1|AF366564_1/8.27442e-161/aquaporin PIP1 [Triticum aestivum]
gnl|UG|Ta#S12902312	0.01	66.41	12.6972	0	0	-	-	-	gi|112292931|emb|CAL35828.1|/7.80209e-06/plasma memebrane H+-ATPase [Plantago major]
gnl|UG|Ta#S24513055	0.01	36.37	11.8285	0	0	-	-	-	gi|357124033|ref|XP_003563711.1|/1.22246e-51/PREDICTED: uncharacterized protein LOC100830294 [Brachypodium distachyon]
gnl|UG|Ta#S52541919	0.01	35.66	11.8001	0	0	-	GO:0046872//metal ion binding	-	gi|326516428|dbj|BAJ92369.1|/1.38504e-07/predicted protein [Hordeum vulgare subsp. vulgare]
gnl|UG|Ta#S17986203	0.01	31.8	11.6348	0	0	GO:0016020//membrane;GO:0043231//intracellular membrane-bounded organelle;GO:0044444//cytoplasmic part	GO:0046914//transition metal ion binding;GO:0016802;GO:0036094//small molecule binding	GO:0006342//chromatin silencing;GO:0006996//organelle organization;GO:0006970//response to osmotic stress;GO:0070838//divalent metal ion transport;GO:0010608//posttranscriptional regulation of gene expression;GO:0000097//sulfur amino acid biosynthetic process	gi|68655466|emb|CAJ01707.1|/2.98394e-77/putative S-adenosylhomocystein hydrolase 2 [Hordeum vulgare subsp. vulgare]
gnl|UG|Ta#S16058129	0.01	17.39	10.764	0	0	GO:0009536//plastid	GO:0016301//kinase activity	GO:0006796//phosphate-containing compound metabolic process;GO:0007186//G-protein coupled receptor signaling pathway	gi|326524341|dbj|BAK00554.1|/0/predicted protein [Hordeum vulgare subsp. vulgare]
gnl|UG|Ta#S16057845	0.01	17.04	10.7347	0	0	-	-	-	gi|256387109|gb|ACU80555.1|/7.1453e-111/CHP-rich zinc finger protein [Triticum aestivum]
gnl|UG|Ta#S48368250	0.01	16.87	10.7202	0	0	GO:0009532//plastid stroma;GO:0009526//plastid envelope;GO:0009534//chloroplast thylakoid	GO:0016491//oxidoreductase activity;GO:0005506//iron ion binding	GO:0048827//phyllome development;GO:0051707//response to other organism;GO:0010038//response to metal ion;GO:0044710;GO:0009725//response to hormone stimulus;GO:0000302//response to reactive oxygen species;GO:0000041//transition metal ion transport;GO:0006875//cellular metal ion homeostasis;GO:0009791//post-embryonic development;GO:0044237//cellular metabolic process	gi|210061149|gb|ACJ05655.1|/7.01592e-123/ferritin 2B [Triticum aestivum]
gnl|UG|Ta#S52546027	0.01	15.46	10.5943	0	0	GO:0005618//cell wall;GO:0031090//organelle membrane;GO:0043231//intracellular membrane-bounded organelle	-	GO:0006089//lactate metabolic process	gi|326522999|dbj|BAJ88545.1|/0/predicted protein [Hordeum vulgare subsp. vulgare]
gnl|UG|Ta#S37846998	0.01	14.58	10.5098	0	0	GO:0043229//intracellular organelle	-	-	gi|297609540|ref|NP_001063287.2|/1.40066e-08/Os09g0441900 [Oryza sativa Japonica Group]
gnl|UG|Ta#S24623173	0.01	14.41	10.4929	0	0	GO:0043231//intracellular membrane-bounded organelle;GO:0044444//cytoplasmic part;GO:0016020//membrane	-	GO:0006810//transport	gi|162459730|ref|NP_001104949.1|/1.69269e-14/voltage-dependent anion channel protein2 [Zea mays]
gnl|UG|Ta#S52545964	0.01	14.41	10.4929	0	0	-	-	-	gi|77552375|gb|ABA95172.1|/7.85801e-09/transposon protein, putative, unclassified [Oryza sativa Japonica Group]
gnl|UG|Ta#S16058159	0.01	14.23	10.4747	0	0	-	GO:0016740//transferase activity	GO:0009628//response to abiotic stimulus;GO:0009791//post-embryonic development;GO:0042221//response to chemical stimulus	gi|357130260|ref|XP_003566768.1|/9.44591e-90/PREDICTED: LOW QUALITY PROTEIN: probable glutathione S-transferase GSTU6-like [Brachypodium distachyon]
gnl|UG|Ta#S37758832	0.01	11.77	10.2009	0	0	GO:0009536//plastid	-	GO:0046474//glycerophospholipid biosynthetic process;GO:0006810//transport	gi|326490167|dbj|BAJ94157.1|/1.63251e-52/predicted protein [Hordeum vulgare subsp. vulgare]
gnl|UG|Ta#S37810540	0.01	11.24	10.1344	0	0	-	-	-	gi|392976402|gb|AFM95335.1|/9.63884e-08/eukaryotic translation initiation factor 3 subunit i [Triticum aestivum]
gnl|UG|Ta#S16195860	0.01	10.89	10.0888	0	0	GO:0005911//cell-cell junction;GO:0043231//intracellular membrane-bounded organelle	GO:0046914//transition metal ion binding;GO:0003676//nucleic acid binding;GO:0017111//nucleoside-triphosphatase activity;GO:0032550	-	gi|357131703|ref|XP_003567474.1|/1.98708e-131/PREDICTED: F-box protein At3g54460-like [Brachypodium distachyon]
gnl|UG|Ta#S37876090	0.01	10.54	10.0417	0	0	-	-	-	gi|108862598|gb|ABA97984.2|/2.69698e-14/Ulp1 protease family, C-terminal catalytic domain containing protein, expressed [Oryza sativa Japonica Group]
gnl|UG|Ta#S12964474	0.01	10.54	10.0417	0	0	-	-	-	gi|326529773|dbj|BAK04833.1|/4.96077e-55/predicted protein [Hordeum vulgare subsp. vulgare]
gnl|UG|Ta#S32670761	0.01	10.19	9.99294	0	0	-	-	-	gi|49388983|dbj|BAD26200.1|/1.52582e-06/leucine zipper protein-like [Oryza sativa Japonica Group]
gnl|UG|Ta#S12903182	0.01	9.49	9.89026	0	0	GO:0000785//chromatin;GO:0043231//intracellular membrane-bounded organelle	GO:0003676//nucleic acid binding;GO:0046983//protein dimerization activity	GO:0034728//nucleosome organization	gi|357163432|ref|XP_003579729.1|/1.47012e-37/PREDICTED: LOW QUALITY PROTEIN: histone H3.2-like [Brachypodium distachyon]
gnl|UG|Ta#S52544221	0.01	9.14	9.83605	0	0	-	-	-	gi|218190124|gb|EEC72551.1|/8.41965e-55/hypothetical protein OsI_05970 [Oryza sativa Indica Group]
gnl|UG|Ta#S52543450	0.01	8.96	9.80735	0	0	GO:0000325//plant-type vacuole;GO:0031224//intrinsic to membrane	-	GO:0044763;GO:0009628//response to abiotic stimulus;GO:0051707//response to other organism;GO:0010038//response to metal ion;GO:0072507//divalent inorganic cation homeostasis	gi|326509905|dbj|BAJ87168.1|/0/predicted protein [Hordeum vulgare subsp. vulgare]
gnl|UG|Ta#S13057629	0.01	8.96	9.80735	0	0	-	GO:0016706//oxidoreductase activity, acting on paired donors, with incorporation or reduction of molecular oxygen, 2-oxoglutarate as one donor, and incorporation of one atom each of oxygen into both donors	GO:0051553	gi|326514604|dbj|BAJ96289.1|/4.85582e-28/predicted protein [Hordeum vulgare subsp. vulgare]
gnl|UG|Ta#S52544920	0.01	8.96	9.80735	0	0	-	GO:0016301//kinase activity	GO:0009451//RNA modification;GO:0006396//RNA processing	gi|357140541|ref|XP_003571824.1|/0/PREDICTED: phosphoglycerate kinase-like [Brachypodium distachyon]
gnl|UG|Ta#S22368982	0.01	8.43	9.71939	1.11e-15	3.13e-14	-	-	-	gi|63087730|emb|CAI93180.1|/1.18771e-07/glycosyltransferase [Triticum aestivum]
gnl|UG|Ta#S12923225	0.01	8.08	9.65821	5.11e-15	1.37e-13	-	-	-	gi|2460044|gb|AAB71851.1|/0/low-affinity cation transporter [Triticum aestivum]
gnl|UG|Ta#S52543975	0.01	7.91	9.62753	1.04e-14	2.75e-13	GO:0009536//plastid	GO:0046914//transition metal ion binding;GO:0008238//exopeptidase activity;GO:0008237//metallopeptidase activity	GO:0019538//protein metabolic process;GO:0010038//response to metal ion	gi|326495492|dbj|BAJ85842.1|/0/predicted protein [Hordeum vulgare subsp. vulgare]
gnl|UG|Ta#S18012386	0.01	7.55	9.56033	4.35e-14	1.07e-12	GO:0043231//intracellular membrane-bounded organelle	-	-	gi|118154067|gb|ABK63978.1|/2.81146e-72/ZIM motif-containing protein [Triticum aestivum]
gnl|UG|Ta#S32629881	0.01	7.38	9.52748	8.9e-14	2.1e-12	-	-	-	gi|326522142|dbj|BAK04199.1|/4.16516e-12/predicted protein [Hordeum vulgare subsp. vulgare]
gnl|UG|Ta#S37849596	0.01	7.03	9.45738	3.72e-13	7.72e-12	GO:0005618//cell wall;GO:0043231//intracellular membrane-bounded organelle	-	-	gi|242057347|ref|XP_002457819.1|/4.54764e-12/hypothetical protein SORBIDRAFT_03g014360 [Sorghum bicolor]
gnl|UG|Ta#S13271908	0.01	6.5	9.3443	3.18e-12	5.64e-11	-	-	-	gi|297728617|ref|NP_001176672.1|/1.02355e-20/Os11g0636200 [Oryza sativa Japonica Group]
gnl|UG|Ta#S52543130	0.01	6.15	9.26444	1.33e-11	2.22e-10	-	-	-	gi|357161849|ref|XP_003579223.1|/8.62937e-135/PREDICTED: putative protease Do-like 14-like [Brachypodium distachyon]
gnl|UG|Ta#S32606580	0.01	6.15	9.26444	1.33e-11	2.22e-10	-	-	-	gi|326526421|dbj|BAJ97227.1|/2.28533e-06/predicted protein [Hordeum vulgare subsp. vulgare]
gnl|UG|Ta#S32602539	0.01	5.97	9.22159	2.71e-11	4.4e-10	-	-	-	gi|326524990|dbj|BAK04431.1|/5.49163e-12/predicted protein [Hordeum vulgare subsp. vulgare]
gnl|UG|Ta#S37810773	0.01	5.97	9.22159	2.71e-11	4.4e-10	-	-	-	gi|326520593|dbj|BAK07555.1|/6.39618e-29/predicted protein [Hordeum vulgare subsp. vulgare]
gnl|UG|Ta#S32605440	0.01	5.62	9.13443	1.13e-10	1.72e-09	GO:0043231//intracellular membrane-bounded organelle	-	-	gi|242042954|ref|XP_002459348.1|/1.69868e-09/hypothetical protein SORBIDRAFT_02g003013 [Sorghum bicolor]
gnl|UG|Ta#S52542152	0.01	5.45	9.09011	2.32e-10	3.42e-09	-	-	-	gi|326488561|dbj|BAJ93949.1|/4.44353e-69/predicted protein [Hordeum vulgare subsp. vulgare]
gnl|UG|Ta#S52544033	0.01	5.45	9.09011	2.32e-10	3.42e-09	GO:0031981//nuclear lumen	GO:0046914//transition metal ion binding;GO:0019843//rRNA binding;GO:0001071//nucleic acid binding transcription factor activity;GO:0000182//rDNA binding	GO:0006351//transcription, DNA-dependent	gi|326491247|dbj|BAK05723.1|/0/predicted protein [Hordeum vulgare subsp. vulgare]
gnl|UG|Ta#S13057921	0.01	5.27	9.04166	4.74e-10	6.69e-09	-	-	-	gi|326495782|dbj|BAJ85987.1|/1.55231e-98/predicted protein [Hordeum vulgare subsp. vulgare]
gnl|UG|Ta#S52543055	0.01	5.27	9.04166	4.74e-10	6.68e-09	-	GO:0005488//binding	-	gi|242070839|ref|XP_002450696.1|/2.59353e-65/hypothetical protein SORBIDRAFT_05g010901 [Sorghum bicolor]
gnl|UG|Ta#S32674439	0.01	4.92	8.94251	1.98e-09	2.61e-08	GO:0043234//protein complex	GO:0005515//protein binding	GO:0044267//cellular protein metabolic process	gi|222636970|gb|EEE67102.1|/2.95542e-24/hypothetical protein OsJ_24109 [Oryza sativa Japonica Group]
gnl|UG|Ta#S17985341	0.01	4.57	8.83605	8.27e-09	1.03e-07	-	-	-	gi|326525283|dbj|BAK07911.1|/9.62717e-82/predicted protein [Hordeum vulgare subsp. vulgare]
gnl|UG|Ta#S52546559	0.01	4.57	8.83605	8.27e-09	1.03e-07	-	-	-	gi|326516970|dbj|BAJ96477.1|/8.92782e-141/predicted protein [Hordeum vulgare subsp. vulgare]
gnl|UG|Ta#S52545881	0.01	4.39	8.77808	1.69e-08	2.02e-07	-	GO:0016746//transferase activity, transferring acyl groups	-	gi|326524678|dbj|BAK04275.1|/4.97783e-107/predicted protein [Hordeum vulgare subsp. vulgare]
gnl|UG|Ta#S37850818	0.01	4.22	8.7211	3.46e-08	3.99e-07	GO:0043231//intracellular membrane-bounded organelle	GO:0046914//transition metal ion binding	-	gi|326519658|dbj|BAK00202.1|/4.2768e-48/predicted protein [Hordeum vulgare subsp. vulgare]
gnl|UG|Ta#S13167056	0.01	4.22	8.7211	3.46e-08	3.99e-07	-	GO:0016746//transferase activity, transferring acyl groups	-	gi|357123697|ref|XP_003563544.1|/1.89743e-15/PREDICTED: benzyl alcohol O-benzoyltransferase-like [Brachypodium distachyon]
gnl|UG|Ta#S17976942	0.01	4.04	8.65821	7.06e-08	7.89e-07	-	-	-	gi|189172007|gb|ACD80359.1|/8.15416e-17/WRKY14 transcription factor [Triticum aestivum]
gnl|UG|Ta#S17890224	0.01	4.04	8.65821	7.06e-08	7.89e-07	-	GO:0048037//cofactor binding;GO:0036094//small molecule binding	GO:0008152//metabolic process	gi|326531084|dbj|BAK04893.1|/3.81084e-156/predicted protein [Hordeum vulgare subsp. vulgare]
gnl|UG|Ta#S18006148	0.01	4.04	8.65821	7.06e-08	7.88e-07	-	-	-	gi|413934489|gb|AFW69040.1|/6.5172e-16/hypothetical protein ZEAMMB73_073226 [Zea mays]
gnl|UG|Ta#S37927218	0.01	4.04	8.65821	7.06e-08	7.87e-07	GO:0043231//intracellular membrane-bounded organelle;GO:0005911//cell-cell junction;GO:0044444//cytoplasmic part;GO:0031090//organelle membrane	GO:0097159//organic cyclic compound binding;GO:1901363;GO:0016787//hydrolase activity	GO:0006007//glucose catabolic process;GO:0010038//response to metal ion;GO:0006970//response to osmotic stress	gi|1170511|sp|P41382.1|IF410_TOBAC/2.17959e-17/RecName: Full=Eukaryotic initiation factor 4A-10; Short=eIF-4A-10; AltName: Full=ATP-dependent RNA helicase eIF4A-10
gnl|UG|Ta#S22377737	0.01	3.87	8.59619	1.44e-07	1.54e-06	-	-	-	gi|63087730|emb|CAI93180.1|/6.21806e-09/glycosyltransferase [Triticum aestivum]
gnl|UG|Ta#S17893154	0.01	3.87	8.59619	1.44e-07	1.54e-06	-	-	GO:0044699;GO:0050896//response to stimulus	gi|326532640|dbj|BAJ89165.1|/4.0193e-09/predicted protein [Hordeum vulgare subsp. vulgare]
gnl|UG|Ta#S52543383	0.01	3.87	8.59619	1.44e-07	1.54e-06	GO:0043231//intracellular membrane-bounded organelle	GO:0016757//transferase activity, transferring glycosyl groups	GO:0050896//response to stimulus	gi|300681591|emb|CBI75538.1|/0/hydroquinone glucosyltransferase, putative, expressed [Triticum aestivum]
gnl|UG|Ta#S13050891	0.01	3.51	8.45533	6.03e-07	5.83e-06	GO:0043231//intracellular membrane-bounded organelle	GO:0017111//nucleoside-triphosphatase activity;GO:0032550	GO:0035556//intracellular signal transduction;GO:0009154//purine ribonucleotide catabolic process;GO:0051169//nuclear transport;GO:0015031//protein transport	gi|357123966|ref|XP_003563678.1|/9.21847e-28/PREDICTED: GTP-binding nuclear protein Ran-3-like [Brachypodium distachyon]
gnl|UG|Ta#S16201557	0.01	3.34	8.3837	1.23e-06	1.13e-05	-	-	-	gi|90399131|emb|CAJ86060.1|/1.37567e-07/H0821G03.11 [Oryza sativa Indica Group]
gnl|UG|Ta#S30065901	0.01	3.16	8.30378	2.52e-06	2.18e-05	GO:0043231//intracellular membrane-bounded organelle	GO:0003676//nucleic acid binding;GO:0036094//small molecule binding	GO:0006952//defense response;GO:0006396//RNA processing	gi|122245119|sp|Q2QKB3.1|U2A2A_WHEAT/0/RecName: Full=Splicing factor U2af large subunit A; AltName: Full=U2 auxiliary factor 65 kDa subunit A; AltName: Full=U2 small nuclear ribonucleoprotein auxiliary factor large subunit A; Short=U2 snRNP auxiliary factor large subunit A
gnl|UG|Ta#S52543654	0.01	3.16	8.30378	2.52e-06	2.18e-05	-	-	GO:0006865//amino acid transport;GO:0009696//salicylic acid metabolic process;GO:0015672//monovalent inorganic cation transport;GO:0007243//intracellular protein kinase cascade;GO:0015748;GO:0010243//response to organic nitrogen;GO:0016044//cellular membrane organization;GO:0009755//hormone-mediated signaling pathway;GO:0016482//cytoplasmic transport;GO:0042743//hydrogen peroxide metabolic proces…	gi|326520828|dbj|BAJ92777.1|/0/predicted protein [Hordeum vulgare subsp. vulgare]
gnl|UG|Ta#S13254103	0.01	3.16	8.30378	2.52e-06	2.18e-05	GO:0005622//intracellular	GO:0003824//catalytic activity	-	gi|326493304|dbj|BAJ85113.1|/5.96692e-68/predicted protein [Hordeum vulgare subsp. vulgare]
gnl|UG|Ta#S13049530	0.01	3.16	8.30378	2.52e-06	2.18e-05	-	-	-	gi|226501558|ref|NP_001150521.1|/2.80315e-36/jasmonate-induced protein precursor [Zea mays]
gnl|UG|Ta#S12969820	0.01	2.99	8.224	5.15e-06	4.21e-05	GO:0005622//intracellular	GO:0005488//binding	-	gi|348671018|gb|EGZ10839.1|/3.66223e-25/hypothetical protein PHYSODRAFT_355302 [Phytophthora sojae]
gnl|UG|Ta#S22388935	0.01	2.99	8.224	5.15e-06	4.21e-05	-	-	-	gi|63087730|emb|CAI93180.1|/2.5245e-10/glycosyltransferase [Triticum aestivum]
gnl|UG|Ta#S52542314	0.01	2.81	8.13443	1.05e-05	8.14e-05	-	-	-	gi|326527523|dbj|BAK08036.1|/1.20702e-56/predicted protein [Hordeum vulgare subsp. vulgare]
gnl|UG|Ta#S32633035	0.01	2.81	8.13443	1.05e-05	8.13e-05	-	-	-	gi|326504638|dbj|BAK06610.1|/2.62683e-83/predicted protein [Hordeum vulgare subsp. vulgare]
gnl|UG|Ta#S37840899	0.01	2.81	8.13443	1.05e-05	8.13e-05	GO:0016020//membrane	-	GO:0015833//peptide transport;GO:0044763	gi|326495704|dbj|BAJ85948.1|/1.84901e-90/predicted protein [Hordeum vulgare subsp. vulgare]
gnl|UG|Ta#S26019745	0.01	2.81	8.13443	1.05e-05	8.12e-05	GO:0043231//intracellular membrane-bounded organelle	GO:0046872//metal ion binding;GO:0001871;GO:0004672//protein kinase activity;GO:0032550	GO:0006796//phosphate-containing compound metabolic process;GO:0006464//cellular protein modification process	gi|326505588|dbj|BAJ95465.1|/3.17306e-59/predicted protein [Hordeum vulgare subsp. vulgare]
gnl|UG|Ta#S16230156	0.01	2.81	8.13443	1.05e-05	8.12e-05	GO:0016020//membrane	-	GO:0016044//cellular membrane organization;GO:0006605//protein targeting	gi|357132749|ref|XP_003567991.1|/6.60465e-75/PREDICTED: vesicle transport v-SNARE 13-like [Brachypodium distachyon]
gnl|UG|Ta#S13164402	0.01	2.81	8.13443	1.05e-05	8.12e-05	GO:0043231//intracellular membrane-bounded organelle	-	GO:0044763;GO:0006259//DNA metabolic process	gi|357135115|ref|XP_003569157.1|/3.07232e-26/PREDICTED: mini-chromosome maintenance complex-binding protein-like [Brachypodium distachyon]
gnl|UG|Ta#S52541458	0.01	2.81	8.13443	1.05e-05	8.11e-05	GO:0043231//intracellular membrane-bounded organelle	GO:0035251//UDP-glucosyltransferase activity	-	gi|326500744|dbj|BAJ95038.1|/0/predicted protein [Hordeum vulgare subsp. vulgare]
gnl|UG|Ta#S17986579	0.01	2.64	8.04439	2.15e-05	0.000155726	GO:0044429//mitochondrial part	GO:0046914//transition metal ion binding;GO:0016209//antioxidant activity;GO:0003824//catalytic activity	GO:0006952//defense response;GO:0010038//response to metal ion;GO:0044710;GO:0072593//reactive oxygen species metabolic process;GO:0006970//response to osmotic stress;GO:0003006//developmental process involved in reproduction	gi|1621627|gb|AAB68035.1|/5.66067e-108/manganese superoxide dismutase [Triticum aestivum]
gnl|UG|Ta#S37802408	0.01	2.64	8.04439	2.15e-05	0.000155604	-	-	-	gi|326519755|dbj|BAK00250.1|/2.41605e-12/predicted protein [Hordeum vulgare subsp. vulgare]
gnl|UG|Ta#S13177629	0.01	2.64	8.04439	2.15e-05	0.000155543	-	GO:0016757//transferase activity, transferring glycosyl groups	-	gi|326525957|dbj|BAJ93155.1|/2.88725e-16/predicted protein [Hordeum vulgare subsp. vulgare]
gnl|UG|Ta#S52541978	0.01	2.46	7.94251	4.4e-05	0.00029627	-	-	-	gi|326493030|dbj|BAJ84976.1|/7.23703e-162/predicted protein [Hordeum vulgare subsp. vulgare]
gnl|UG|Ta#S32516764	0.01	2.28	7.83289	9e-05	0.000566372	-	-	-	gi|326520617|dbj|BAK07567.1|/1.66204e-31/predicted protein [Hordeum vulgare subsp. vulgare]
gnl|UG|Ta#S52543719	0.01	2.28	7.83289	9e-05	0.000566179	-	-	-	gi|326507496|dbj|BAK03141.1|/4.77066e-56/predicted protein [Hordeum vulgare subsp. vulgare]
gnl|UG|Ta#S13140907	0.01	2.28	7.83289	9e-05	0.000565986	GO:0043231//intracellular membrane-bounded organelle;GO:0044444//cytoplasmic part;GO:0016020//membrane;GO:0030312//external encapsulating structure	GO:0046914//transition metal ion binding;GO:0070546;GO:0043168	GO:0019752//carboxylic acid metabolic process	gi|225445206|ref|XP_002284313.1|/3.09442e-24/PREDICTED: aspartate aminotransferase, cytoplasmic [Vitis vinifera]
gnl|UG|Ta#S52547039	0.01	2.28	7.83289	9e-05	0.000565793	-	-	-	gi|357161695|ref|XP_003579175.1|/8.04763e-11/PREDICTED: uncharacterized protein LOC100827430 [Brachypodium distachyon]
gnl|UG|Ta#S17890837	0.01	2.28	7.83289	9e-05	0.000565601	GO:0043231//intracellular membrane-bounded organelle	GO:0046914//transition metal ion binding	-	gi|326512978|dbj|BAK03396.1|/1.21236e-62/predicted protein [Hordeum vulgare subsp. vulgare]
gnl|UG|Ta#S37823210	0.01	2.28	7.83289	9e-05	0.000564831	-	-	-	gi|357110968|ref|XP_003557287.1|/7.01767e-43/PREDICTED: uncharacterized protein LOC100826062 [Brachypodium distachyon]
gnl|UG|Ta#S22385373	0.01	2.28	7.83289	9e-05	0.00056464	-	-	-	gi|63087730|emb|CAI93180.1|/5.19641e-08/glycosyltransferase [Triticum aestivum]
gnl|UG|Ta#S16058105	0.5	63.25	6.98299	7.83e-05	0.000502015	GO:0044429//mitochondrial part	GO:0016627//oxidoreductase activity, acting on the CH-CH group of donors;GO:0032550;GO:0000166//nucleotide binding;GO:0016301//kinase activity	GO:0044710	gi|326529849|dbj|BAK08204.1|/3.79689e-88/predicted protein [Hordeum vulgare subsp. vulgare]
gnl|UG|Ta#S52541244	0.67	66.06	6.62347	5e-05	0.000332622	GO:0015630//microtubule cytoskeleton;GO:0000228//nuclear chromosome;GO:0009526//plastid envelope;GO:0000151//ubiquitin ligase complex	GO:0044389	GO:0009725//response to hormone stimulus;GO:0019941//modification-dependent protein catabolic process;GO:0007623//circadian rhythm;GO:0043623//cellular protein complex assembly;GO:0003006//developmental process involved in reproduction	gi|357134657|ref|XP_003568933.1|/0/PREDICTED: cullin-1-like isoform 2 [Brachypodium distachyon]
gnl|UG|Ta#S17888221	0.5	34.43	6.10559	7.83e-05	0.000502364	GO:0043231//intracellular membrane-bounded organelle	GO:0016798//hydrolase activity, acting on glycosyl bonds	GO:0005975//carbohydrate metabolic process	gi|153918942|dbj|BAF74363.1|/2.27278e-136/xylanase inhibitor [Triticum aestivum]
gnl|UG|Ta#S37807584	2.02	80.46	5.31584	6.2e-07	5.98e-06	-	GO:0004866//endopeptidase inhibitor activity	GO:0051346//negative regulation of hydrolase activity	gi|62738051|pdb|1TX6|I/2.285e-66/Chain I, Trypsin:bbi Complex
gnl|UG|Ta#S50378842	0.84	31.62	5.2343	3.07e-05	0.000214975	-	GO:0016798//hydrolase activity, acting on glycosyl bonds	GO:0044238//primary metabolic process;GO:0044699;GO:0006950//response to stress	gi|18693099|emb|CAC87260.1|/1.48552e-46/putative xylanase inhibitor protein [Triticum durum]
gnl|UG|Ta#S12966251	0.34	12.65	5.21746	0.000120026	0.00073663	-	-	-	gi|326516222|dbj|BAJ88134.1|/1.13869e-31/predicted protein [Hordeum vulgare subsp. vulgare]
gnl|UG|Ta#S24513526	33.48	1170.58	5.12778	3.04e-14	7.64e-13	-	GO:0030414//peptidase inhibitor activity	-	gi|471178683|gb|AGI04360.1|/4.72731e-32/hypothetical protein [Triticum aestivum]
gnl|UG|Ta#S18008930	1.01	29.69	4.87755	1.84e-05	0.000134775	-	GO:0046872//metal ion binding	-	gi|115479833|ref|NP_001063510.1|/7.59203e-59/Os09g0483500 [Oryza sativa Japonica Group]
gnl|UG|Ta#S22387470	0.34	9.66	4.82842	0.000120026	0.000736875	-	-	-	gi|63087730|emb|CAI93180.1|/8.50972e-11/glycosyltransferase [Triticum aestivum]
gnl|UG|Ta#S52544612	0.34	9.49	4.8028	0.000120026	0.000736141	-	-	-	gi|357130139|ref|XP_003566710.1|/1.43196e-84/PREDICTED: uncharacterized protein LOC100821393 [Brachypodium distachyon]
gnl|UG|Ta#S17987674	3.2	76.07	4.57118	8.99e-09	1.11e-07	GO:0043231//intracellular membrane-bounded organelle	-	-	gi|326511277|dbj|BAJ87652.1|/2.18529e-149/predicted protein [Hordeum vulgare subsp. vulgare]
gnl|UG|Ta#S12923494	0.34	7.73	4.50686	0.000120026	0.000737856	-	GO:0016798//hydrolase activity, acting on glycosyl bonds	GO:0044238//primary metabolic process	gi|18146821|dbj|BAB82469.1|/0/sucrose:fructan 6-fructosyltransferase [Triticum aestivum]
gnl|UG|Ta#S18011749	0.34	7.2	4.40439	0.000120026	0.000737365	-	-	-	gi|326504588|dbj|BAK06585.1|/1.8859e-19/predicted protein [Hordeum vulgare subsp. vulgare]
gnl|UG|Ta#S22368580	0.34	7.03	4.36992	0.000120026	0.000735898	-	-	-	gi|326508382|dbj|BAJ99458.1|/8.28502e-35/predicted protein [Hordeum vulgare subsp. vulgare]
gnl|UG|Ta#S37937204	0.34	6.15	4.17698	0.000120029	0.000735668	-	-	-	gi|326523747|dbj|BAJ93044.1|/9.2307e-36/predicted protein [Hordeum vulgare subsp. vulgare]
gnl|UG|Ta#S52543289	0.34	6.15	4.17698	0.000120029	0.000735424	GO:0043231//intracellular membrane-bounded organelle	GO:0003824//catalytic activity	-	gi|357147937|ref|XP_003574554.1|/0/PREDICTED: nucleoside-triphosphatase ntp-1-like [Brachypodium distachyon]
gnl|UG|Ta#S32675684	2.52	40.93	4.02166	1.03e-07	1.12e-06	-	GO:0046872//metal ion binding	-	gi|326488675|dbj|BAJ97949.1|/3.42552e-32/predicted protein [Hordeum vulgare subsp. vulgare]
gnl|UG|Ta#S18011850	0.34	5.27	3.9542	0.000120095	0.000735589	-	-	-	gi|326498505|dbj|BAJ98680.1|/1.10394e-33/predicted protein [Hordeum vulgare subsp. vulgare]
gnl|UG|Ta#S37866345	0.34	5.09	3.90406	0.000120159	0.000735737	-	-	-	gi|218192561|gb|EEC74988.1|/6.62153e-78/hypothetical protein OsI_11043 [Oryza sativa Indica Group]
gnl|UG|Ta#S52543545	0.5	7.38	3.88362	7.83e-05	0.000501842	GO:0005849//mRNA cleavage factor complex	GO:0003824//catalytic activity;GO:0005488//binding	GO:0035194//posttranscriptional gene silencing by RNA;GO:0006342//chromatin silencing;GO:0031124//mRNA 3'-end processing;GO:0031497//chromatin assembly;GO:0009933//meristem structural organization;GO:0051726//regulation of cell cycle;GO:0009799//specification of symmetry	gi|326495416|dbj|BAJ85804.1|/0/predicted protein [Hordeum vulgare subsp. vulgare]
gnl|UG|Ta#S52543266	1.01	14.05	3.79814	1.84e-05	0.000134722	-	-	-	gi|226492180|ref|NP_001149744.1|/6.11324e-142/retrotransposon protein [Zea mays]
gnl|UG|Ta#S13048933	1.68	22.14	3.72012	1.99e-06	1.76e-05	-	-	-	gi|326512560|dbj|BAJ99635.1|/9.78373e-18/predicted protein [Hordeum vulgare subsp. vulgare]
gnl|UG|Ta#S52543961	0.84	10.89	3.69647	3.07e-05	0.000215138	GO:0005667//transcription factor complex	GO:0008135//translation factor activity, nucleic acid binding	GO:0006412//translation;GO:0006952//defense response;GO:0006366//transcription from RNA polymerase II promoter	gi|357135021|ref|XP_003569111.1|/3.31551e-24/PREDICTED: transcription initiation factor IIA subunit 2-like [Brachypodium distachyon]
gnl|UG|Ta#S38751552	0.34	4.39	3.69061	0.000121816	0.000742922	-	-	-	gi|144227402|gb|ABO93461.1|/0/RING-H2 zinc finger [Triticum aestivum]
gnl|UG|Ta#S50377760	1.18	15.11	3.67864	1.08e-05	8.28e-05	-	GO:0046872//metal ion binding	-	gi|326488675|dbj|BAJ97949.1|/3.12919e-61/predicted protein [Hordeum vulgare subsp. vulgare]
gnl|UG|Ta#S17888343	0.34	4.22	3.63364	0.000123432	0.000752034	GO:0043231//intracellular membrane-bounded organelle	-	-	gi|326512538|dbj|BAJ99624.1|/4.11573e-119/predicted protein [Hordeum vulgare subsp. vulgare]
gnl|UG|Ta#S16206298	0.84	10.19	3.60062	3.07e-05	0.000215056	-	-	-	gi|115460808|ref|NP_001054004.1|/8.88035e-12/Os04g0635000 [Oryza sativa Japonica Group]
gnl|UG|Ta#S32217997	0.34	4.04	3.57075	0.000126491	0.000768897	GO:0009532//plastid stroma;GO:0005576//extracellular region	GO:0004175//endopeptidase activity	GO:0019538//protein metabolic process;GO:0006089//lactate metabolic process;GO:0010038//response to metal ion	gi|326512622|dbj|BAJ99666.1|/6.09964e-11/predicted protein [Hordeum vulgare subsp. vulgare]
gnl|UG|Ta#S52546276	0.34	4.04	3.57075	0.000126491	0.000768644	-	-	-	gi|357136546|ref|XP_003569865.1|/2.20655e-176/PREDICTED: peroxisomal membrane protein PEX14-like [Brachypodium distachyon]
gnl|UG|Ta#S32524304	0.67	7.73	3.52824	5e-05	0.000332503	-	-	-	gi|414865263|tpg|DAA43820.1|/1.98746e-07/TPA: hypothetical protein ZEAMMB73_256626 [Zea mays]
gnl|UG|Ta#S52546764	0.67	7.73	3.52824	5e-05	0.000332383	-	GO:0016765//transferase activity, transferring alkyl or aryl (other than methyl) groups	-	gi|326528529|dbj|BAJ93446.1|/1.12213e-52/predicted protein [Hordeum vulgare subsp. vulgare]
gnl|UG|Ta#S13048873	1.85	20.2	3.44876	1.12e-06	1.03e-05	GO:0044424//intracellular part	GO:0016620//oxidoreductase activity, acting on the aldehyde or oxo group of donors, NAD or NADP as acceptor	GO:0044710	gi|21780314|gb|AAM77678.1|AF521190_1/0/nonphosphorylating glyceraldehyde-3-phosphate dehydrogenase [Triticum aestivum]
gnl|UG|Ta#S17888091	0.34	3.69	3.44001	0.000143118	0.000862306	-	GO:0019900//kinase binding	GO:0051726//regulation of cell cycle	gi|326511140|dbj|BAJ87584.1|/1.89959e-124/predicted protein [Hordeum vulgare subsp. vulgare]
gnl|UG|Ta#S32013933	0.34	3.69	3.44001	0.000143118	0.000862025	-	GO:0048037//cofactor binding;GO:0036094//small molecule binding	GO:0008152//metabolic process	gi|326517641|dbj|BAK03739.1|/2.17592e-17/predicted protein [Hordeum vulgare subsp. vulgare]
gnl|UG|Ta#S26026729	39.88	431.48	3.43556	3.09e-13	6.54e-12	-	-	-	gi|308081128|ref|NP_001182965.1|/3.94541e-12/uncharacterized protein LOC100501274 [Zea mays]
gnl|UG|Ta#S13134493	0.67	7.2	3.42576	5e-05	0.000332277	-	-	-	gi|326528885|dbj|BAJ97464.1|/9.30832e-37/predicted protein [Hordeum vulgare subsp. vulgare]
gnl|UG|Ta#S32538914	0.5	5.27	3.3978	7.87e-05	0.000503444	GO:0043231//intracellular membrane-bounded organelle	GO:0032550;GO:0004672//protein kinase activity	GO:0008037//cell recognition;GO:0006464//cellular protein modification process;GO:0006796//phosphate-containing compound metabolic process	gi|326502940|dbj|BAJ99098.1|/2.17135e-39/predicted protein [Hordeum vulgare subsp. vulgare]
gnl|UG|Ta#S52543483	0.67	7.03	3.39129	5e-05	0.000332169	GO:0043231//intracellular membrane-bounded organelle;GO:0031224//intrinsic to membrane;GO:0012505//endomembrane system	GO:0005488//binding	GO:0006984//ER-nucleus signaling pathway;GO:0007243//intracellular protein kinase cascade;GO:0009755//hormone-mediated signaling pathway;GO:0006605//protein targeting;GO:0006915//apoptotic process;GO:0006631//fatty acid metabolic process;GO:0009626//plant-type hypersensitive response;GO:0009627//systemic acquired resistance	gi|301318126|gb|ADK66978.1|/4.12072e-112/Bax inhibitor 1-like protein [Triticum aestivum]
gnl|UG|Ta#S37808662	0.34	3.51	3.36786	0.000163458	0.000973736	GO:0000793//condensed chromosome	-	GO:0007059//chromosome segregation;GO:0000725//recombinational repair	gi|357132304|ref|XP_003567770.1|/2.41814e-20/PREDICTED: structural maintenance of chromosomes protein 5-like [Brachypodium distachyon]
gnl|UG|Ta#S37921968	0.5	4.92	3.29866	7.98e-05	0.000509487	GO:0043231//intracellular membrane-bounded organelle;GO:0016020//membrane	GO:0032550;GO:0004396//hexokinase activity;GO:0046914//transition metal ion binding	GO:0006007//glucose catabolic process;GO:0008219//cell death;GO:0009757//hexose mediated signaling;GO:0006796//phosphate-containing compound metabolic process	gi|327555163|gb|AEB00837.1|/9.56799e-140/hexokinase 1 [Hordeum vulgare subsp. vulgare]
gnl|UG|Ta#S26027752	1.51	14.23	3.23632	3.54e-06	2.97e-05	-	-	GO:0007275//multicellular organismal development	gi|326501148|dbj|BAJ98805.1|/1.40954e-42/predicted protein [Hordeum vulgare subsp. vulgare]
gnl|UG|Ta#S17988524	2.86	26.53	3.21354	3.06e-08	3.57e-07	GO:0043231//intracellular membrane-bounded organelle;GO:0044444//cytoplasmic part;GO:0016020//membrane	GO:0016835//carbon-oxygen lyase activity	GO:0000097//sulfur amino acid biosynthetic process;GO:0010038//response to metal ion;GO:0006563//L-serine metabolic process	gi|585032|sp|P38076.1|CYSK_WHEAT/1.37041e-18/RecName: Full=Cysteine synthase; AltName: Full=CSase A; AltName: Full=O-acetylserine (thiol)-lyase; Short=OAS-TL A; AltName: Full=O-acetylserine sulfhydrylase
gnl|UG|Ta#S17890362	0.5	4.57	3.19219	8.33e-05	0.000530892	-	-	-	gi|326497933|dbj|BAJ94829.1|/2.68184e-108/predicted protein [Hordeum vulgare subsp. vulgare]
gnl|UG|Ta#S52542401	1.51	13.18	3.12573	3.54e-06	2.97e-05	GO:0043231//intracellular membrane-bounded organelle	-	-	gi|357150951|ref|XP_003575633.1|/0/PREDICTED: uncharacterized protein LOC100824418 [Brachypodium distachyon]
gnl|UG|Ta#S13264915	0.67	5.8	3.11382	5.03e-05	0.000333974	GO:0043231//intracellular membrane-bounded organelle	GO:0016746//transferase activity, transferring acyl groups	-	gi|326498941|dbj|BAK02456.1|/5.73098e-14/predicted protein [Hordeum vulgare subsp. vulgare]
gnl|UG|Ta#S37801017	1.18	9.84	3.05987	1.08e-05	8.27e-05	GO:0043231//intracellular membrane-bounded organelle	GO:0004672//protein kinase activity;GO:0032550	GO:0006796//phosphate-containing compound metabolic process;GO:0006464//cellular protein modification process	gi|357153741|ref|XP_003576551.1|/9.10486e-41/PREDICTED: putative receptor-like protein kinase At3g47110-like [Brachypodium distachyon]
gnl|UG|Ta#S13129419	2.02	16.69	3.04656	6.2e-07	5.98e-06	GO:0043231//intracellular membrane-bounded organelle	-	-	gi|326511120|dbj|BAJ87574.1|/3.97099e-23/predicted protein [Hordeum vulgare subsp. vulgare]
gnl|UG|Ta#S22381890	0.67	5.45	3.02402	5.1e-05	0.000338613	-	GO:0003676//nucleic acid binding	-	gi|242040013|ref|XP_002467401.1|/9.30385e-26/hypothetical protein SORBIDRAFT_01g027440 [Sorghum bicolor]
gnl|UG|Ta#S22374132	1.51	12.12	3.00477	3.54e-06	2.97e-05	-	-	-	gi|63087730|emb|CAI93180.1|/1.10585e-11/glycosyltransferase [Triticum aestivum]
gnl|UG|Ta#S16233687	0.84	6.68	2.99139	3.08e-05	0.000215358	-	-	-	gi|115439593|ref|NP_001044076.1|/5.86841e-34/Os01g0718000 [Oryza sativa Japonica Group]
gnl|UG|Ta#S17982612	14.13	110.15	2.96264	0	0	GO:0043231//intracellular membrane-bounded organelle	GO:0016798//hydrolase activity, acting on glycosyl bonds	GO:0008152//metabolic process	gi|326533190|dbj|BAJ93567.1|/1.67692e-97/predicted protein [Hordeum vulgare subsp. vulgare]
gnl|UG|Ta#S16057984	0.5	3.87	2.95233	0.00013481	0.000816509	-	GO:0004661//protein geranylgeranyltransferase activity	GO:0018342//protein prenylation	gi|326528673|dbj|BAJ97358.1|/3.29702e-154/predicted protein [Hordeum vulgare subsp. vulgare]
gnl|UG|Ta#S17878979	2.19	16.87	2.94546	3.43e-07	3.45e-06	GO:0009536//plastid	-	GO:0019684//photosynthesis, light reaction	gi|326528065|dbj|BAJ89084.1|/3.41323e-42/predicted protein [Hordeum vulgare subsp. vulgare]
gnl|UG|Ta#S32611397	1.01	7.73	2.93611	1.84e-05	0.000134618	-	-	-	gi|357149528|ref|XP_003575143.1|/1.64741e-11/PREDICTED: ran-binding protein 10-like [Brachypodium distachyon]
gnl|UG|Ta#S17889031	1.68	12.82	2.93186	1.99e-06	1.76e-05	-	GO:0043169//cation binding	GO:0006812//cation transport	gi|326506038|dbj|BAJ91258.1|/2.79856e-39/predicted protein [Hordeum vulgare subsp. vulgare]
gnl|UG|Ta#S52543403	0.67	4.92	2.87643	5.63e-05	0.000370729	-	-	-	gi|357118916|ref|XP_003561193.1|/0/PREDICTED: uncharacterized protein LOC100823335 [Brachypodium distachyon]
gnl|UG|Ta#S52543774	2.52	17.92	2.83007	1.03e-07	1.12e-06	-	GO:0046914//transition metal ion binding	-	gi|326501040|dbj|BAJ98751.1|/8.40484e-142/predicted protein [Hordeum vulgare subsp. vulgare]
gnl|UG|Ta#S13140225	4.04	28.28	2.80735	4.08e-10	5.82e-09	-	-	-	gi|414869307|tpg|DAA47864.1|/1.40539e-18/TPA: hypothetical protein ZEAMMB73_600321 [Zea mays]
gnl|UG|Ta#S12923298	0.84	5.8	2.78759	3.2e-05	0.00022334	GO:0043231//intracellular membrane-bounded organelle;GO:0015934//large ribosomal subunit	GO:0005198//structural molecule activity	GO:0022613//ribonucleoprotein complex biogenesis;GO:0006605//protein targeting;GO:0006351//transcription, DNA-dependent	gi|15823668|dbj|BAB69029.1|/7.25493e-68/mitochondrial ribosomal protein L11 [Triticum aestivum]
gnl|UG|Ta#S52543267	0.84	5.8	2.78759	3.2e-05	0.000223171	GO:0044427//chromosomal part;GO:0043231//intracellular membrane-bounded organelle	-	GO:0046474//glycerophospholipid biosynthetic process;GO:0044763	gi|222628537|gb|EEE60669.1|/1.02246e-152/hypothetical protein OsJ_14128 [Oryza sativa Japonica Group]
gnl|UG|Ta#S37912783	0.67	4.57	2.76996	7.04e-05	0.000456689	GO:0043231//intracellular membrane-bounded organelle	GO:0003824//catalytic activity	-	gi|326496653|dbj|BAJ98353.1|/3.29155e-32/predicted protein [Hordeum vulgare subsp. vulgare]
gnl|UG|Ta#S22386363	2.86	19.5	2.76939	3.06e-08	3.57e-07	-	-	-	gi|63087730|emb|CAI93180.1|/1.04364e-06/glycosyltransferase [Triticum aestivum]
gnl|UG|Ta#S17987880	4.04	27.41	2.76228	4.08e-10	5.82e-09	GO:0043231//intracellular membrane-bounded organelle;GO:0005576//extracellular region;GO:0030312//external encapsulating structure	GO:0046914//transition metal ion binding	GO:0006970//response to osmotic stress	gi|1070358|emb|CAA63659.1|/1.63178e-102/oxalate oxidase-like protein or germin-like protein [Hordeum vulgare subsp. vulgare]
gnl|UG|Ta#S52544521	2.36	15.64	2.72838	1.89e-07	1.98e-06	GO:0043231//intracellular membrane-bounded organelle	-	-	gi|326523799|dbj|BAJ93070.1|/0/predicted protein [Hordeum vulgare subsp. vulgare]
gnl|UG|Ta#S32530306	0.67	4.39	2.71199	8.65e-05	0.000546454	GO:0016020//membrane	-	GO:0015833//peptide transport;GO:0044763	gi|326495704|dbj|BAJ85948.1|/2.8956e-58/predicted protein [Hordeum vulgare subsp. vulgare]
gnl|UG|Ta#S12923297	3.03	19.85	2.71175	1.66e-08	1.99e-07	GO:0031224//intrinsic to membrane;GO:0009536//plastid	-	GO:0015698//inorganic anion transport;GO:0044763;GO:0010035//response to inorganic substance;GO:0009628//response to abiotic stimulus;GO:0048528//post-embryonic root development	gi|15990600|gb|AAL11016.1|/0/high-affinity nitrate transporter [Triticum aestivum]
gnl|UG|Ta#S26026330	16.32	105.23	2.68883	4.4e-14	1.08e-12	-	GO:0015036//disulfide oxidoreductase activity	GO:0018904;GO:0019725//cellular homeostasis	gi|413924217|gb|AFW64149.1|/5.63262e-65/thioredoxin H-type 5 [Zea mays]
gnl|UG|Ta#S52541154	1.01	6.5	2.68608	1.88e-05	0.000137748	GO:0009523//photosystem II	GO:0046872//metal ion binding	GO:0044237//cellular metabolic process	gi|326508204|dbj|BAJ99369.1|/1.20966e-57/predicted protein [Hordeum vulgare subsp. vulgare]
gnl|UG|Ta#S13170584	1.68	10.72	2.67377	1.99e-06	1.75e-05	-	-	-	gi|326507864|dbj|BAJ86675.1|/1.57898e-15/predicted protein [Hordeum vulgare subsp. vulgare]
gnl|UG|Ta#S32680884	1.18	7.38	2.64483	1.09e-05	8.32e-05	GO:0043231//intracellular membrane-bounded organelle	GO:0005515//protein binding	-	gi|357117653|ref|XP_003560578.1|/8.37269e-67/PREDICTED: transcription factor bHLH48-like [Brachypodium distachyon]
gnl|UG|Ta#S52545064	4.54	28.11	2.63032	6.37e-11	9.84e-10	-	GO:0016702//oxidoreductase activity, acting on single donors with incorporation of molecular oxygen, incorporation of two atoms of oxygen	-	gi|357161517|ref|XP_003579115.1|/1.35848e-98/PREDICTED: 2-aminoethanethiol dioxygenase-like [Brachypodium distachyon]
gnl|UG|Ta#S52542782	188.46	1150.37	2.60977	3.15e-12	5.63e-11	-	GO:0016798//hydrolase activity, acting on glycosyl bonds;GO:0003779//actin binding	GO:0044238//primary metabolic process	gi|326492926|dbj|BAJ90319.1|/0/predicted protein [Hordeum vulgare subsp. vulgare]
gnl|UG|Ta#S12944156	0.67	4.04	2.59212	0.000165283	0.000977358	GO:0043231//intracellular membrane-bounded organelle	GO:0016747//transferase activity, transferring acyl groups other than amino-acyl groups	-	gi|326493890|dbj|BAJ85407.1|/2.53473e-38/predicted protein [Hordeum vulgare subsp. vulgare]
gnl|UG|Ta#S52545051	0.67	4.04	2.59212	0.000165283	0.000977045	GO:0043231//intracellular membrane-bounded organelle	-	-	gi|326501826|dbj|BAK06405.1|/4.07464e-84/predicted protein [Hordeum vulgare subsp. vulgare]
gnl|UG|Ta#S26728791	1.35	8.08	2.5814	6.24e-06	5e-05	-	-	-	gi|60593395|gb|AAX28963.1|/8.93561e-71/TaCBF5 [Triticum aestivum]
gnl|UG|Ta#S17895811	1.51	8.96	2.56895	3.54e-06	2.97e-05	-	-	-	gi|184991891|emb|CAQ43070.2|/5.90101e-16/putative puroindoline b protein [Triticum macha]
gnl|UG|Ta#S52547008	6.56	38.47	2.55197	1.59e-13	3.61e-12	GO:0016020//membrane;GO:0043231//intracellular membrane-bounded organelle	-	GO:0006869//lipid transport;GO:0044763	gi|326490013|dbj|BAJ94080.1|/2.02787e-27/predicted protein [Hordeum vulgare subsp. vulgare]
gnl|UG|Ta#S12901536	1.35	7.91	2.55072	6.27e-06	5.02e-05	-	GO:0003676//nucleic acid binding;GO:0043167//ion binding	-	gi|326515608|dbj|BAK07050.1|/3.87641e-29/predicted protein [Hordeum vulgare subsp. vulgare]
gnl|UG|Ta#S13043282	0.84	4.92	2.5502	5.33e-05	0.000352979	-	-	-	gi|326514138|dbj|BAJ92219.1|/3.31947e-16/predicted protein [Hordeum vulgare subsp. vulgare]
gnl|UG|Ta#S52546127	1.18	6.85	2.53732	1.13e-05	8.6e-05	-	GO:0005488//binding;GO:0016772//transferase activity, transferring phosphorus-containing groups	-	gi|357137054|ref|XP_003570116.1|/7.29323e-25/PREDICTED: uncharacterized protein LOC100825305 isoform 1 [Brachypodium distachyon]
gnl|UG|Ta#S32655416	26.08	149.68	2.52087	3.42e-13	7.16e-12	-	GO:0004672//protein kinase activity;GO:0032550	GO:0006796//phosphate-containing compound metabolic process;GO:0006464//cellular protein modification process;GO:0009267//cellular response to starvation	gi|326501612|dbj|BAK02595.1|/1.6965e-26/predicted protein [Hordeum vulgare subsp. vulgare]
gnl|UG|Ta#S13144992	1.35	7.55	2.48352	6.39e-06	5.1e-05	GO:0043231//intracellular membrane-bounded organelle	-	-	gi|195658469|gb|ACG48702.1|/2.96408e-27/hypothetical protein [Zea mays]
gnl|UG|Ta#S52546728	12.62	69.04	2.45172	0	0	-	GO:0043169//cation binding;GO:0004497//monooxygenase activity	GO:0044710;GO:0018205//peptidyl-lysine modification	gi|326519334|dbj|BAJ96666.1|/3.07738e-142/predicted protein [Hordeum vulgare subsp. vulgare]
gnl|UG|Ta#S32604747	0.84	4.57	2.44373	0.0001	0.000622151	-	-	-	gi|326506688|dbj|BAJ91385.1|/1.59851e-16/predicted protein [Hordeum vulgare subsp. vulgare]
gnl|UG|Ta#S17981568	1.51	8.08	2.41981	3.65e-06	3.05e-05	-	-	-	gi|63087730|emb|CAI93180.1|/2.34771e-08/glycosyltransferase [Triticum aestivum]
gnl|UG|Ta#S18008783	1.51	8.08	2.41981	3.65e-06	3.05e-05	GO:0005618//cell wall;GO:0031981//nuclear lumen;GO:0044444//cytoplasmic part;GO:0016020//membrane	GO:0032550;GO:0042623//ATPase activity, coupled;GO:0008135//translation factor activity, nucleic acid binding	GO:0006412//translation;GO:0010038//response to metal ion	gi|357147978|ref|XP_003574572.1|/2.26206e-81/PREDICTED: eukaryotic initiation factor 4A-1-like [Brachypodium distachyon]
gnl|UG|Ta#S43896571	0.84	4.39	2.38576	0.000150968	0.000905761	-	-	-	gi|156707922|gb|ABU93236.1|/1.12778e-174/R2R3 Myb-like protein [Triticum aestivum]
gnl|UG|Ta#S18012270	16.15	84.33	2.38451	0	0	GO:0043231//intracellular membrane-bounded organelle	-	-	gi|326520970|dbj|BAJ92848.1|/2.35547e-23/predicted protein [Hordeum vulgare subsp. vulgare]
gnl|UG|Ta#S17975406	9.25	47.61	2.36374	0	0	-	-	-	gi|63087730|emb|CAI93180.1|/1.50211e-07/glycosyltransferase [Triticum aestivum]
gnl|UG|Ta#S16057877	1.51	7.73	2.35592	3.86e-06	3.22e-05	GO:0043231//intracellular membrane-bounded organelle;GO:0043232	GO:0008094//DNA-dependent ATPase activity;GO:0032550;GO:0003676//nucleic acid binding	GO:0048764;GO:0045229//external encapsulating structure organization;GO:0003006//developmental process involved in reproduction;GO:0006310//DNA recombination;GO:0009791//post-embryonic development;GO:0022610;GO:0007015//actin filament organization;GO:0000904//cell morphogenesis involved in differentiation;GO:0007059//chromosome segregation;GO:0000723//telomere maintenance;GO:0010212//response to …	gi|357139785|ref|XP_003571458.1|/1.51813e-108/PREDICTED: meiotic recombination protein SPO11-2-like [Brachypodium distachyon]
gnl|UG|Ta#S13133855	14.47	73.79	2.35036	0	0	-	-	-	gi|357161517|ref|XP_003579115.1|/8.029e-18/PREDICTED: 2-aminoethanethiol dioxygenase-like [Brachypodium distachyon]
gnl|UG|Ta#S52544014	30.12	149.68	2.31309	0	0	GO:0031224//intrinsic to membrane;GO:0009536//plastid;GO:0031090//organelle membrane	GO:0015291//secondary active transmembrane transporter activity;GO:0015119;GO:0005342//organic acid transmembrane transporter activity	GO:0009642//response to light intensity;GO:0051707//response to other organism;GO:0006996//organelle organization;GO:0009746;GO:0015712//hexose phosphate transport;GO:0015717//triose phosphate transport;GO:0019953//sexual reproduction;GO:0009555//pollen development;GO:0034285;GO:0015979//photosynthesis;GO:0015718//monocarboxylic acid transport	gi|357116748|ref|XP_003560140.1|/1.63974e-164/PREDICTED: glucose-6-phosphate/phosphate translocator 2, chloroplastic-like [Brachypodium distachyon]
gnl|UG|Ta#S32622612	1.51	7.38	2.28907	4.49e-06	3.71e-05	GO:0042579//microbody	GO:0016836//hydro-lyase activity	GO:0006996//organelle organization;GO:0006511//ubiquitin-dependent protein catabolic process;GO:0043248//proteasome assembly;GO:0006635//fatty acid beta-oxidation;GO:0009404//toxin metabolic process;GO:0007568//aging;GO:0035966//response to topologically incorrect protein	gi|326531816|dbj|BAJ97912.1|/1.03189e-17/predicted protein [Hordeum vulgare subsp. vulgare]
gnl|UG|Ta#S32672709	3.03	14.76	2.2843	1.66e-08	1.99e-07	-	-	-	gi|326516222|dbj|BAJ88134.1|/2.79031e-25/predicted protein [Hordeum vulgare subsp. vulgare]
gnl|UG|Ta#S52545368	1.01	4.92	2.2843	8.83e-05	0.000556065	GO:0016020//membrane;GO:0005618//cell wall;GO:0043231//intracellular membrane-bounded organelle	-	GO:0006950//response to stress	gi|162319702|gb|ABX84377.1|/1.20276e-33/amylase inhibitor-like protein [Triticum aestivum]
gnl|UG|Ta#S17888601	3.03	14.58	2.2666	1.66e-08	1.99e-07	GO:0009536//plastid	-	-	gi|326534220|dbj|BAJ89460.1|/3.62992e-91/predicted protein [Hordeum vulgare subsp. vulgare]
gnl|UG|Ta#S26021658	74.04	356.11	2.26595	0	0	GO:0043231//intracellular membrane-bounded organelle	GO:0004866//endopeptidase inhibitor activity	GO:0006950//response to stress;GO:0051346//negative regulation of hydrolase activity;GO:0009266//response to temperature stimulus	gi|11559283|dbj|BAB18768.1|/7.56158e-47/cysteine proteinase inhibitor [Triticum aestivum]
gnl|UG|Ta#S32657110	1.18	5.62	2.25178	3.44e-05	0.000238815	-	-	-	gi|86439744|emb|CAJ19364.1|/3.81519e-17/hypothetical protein [Triticum aestivum]
gnl|UG|Ta#S52545688	4.04	19.15	2.24492	4.08e-10	5.82e-09	-	GO:0016741;GO:0016772//transferase activity, transferring phosphorus-containing groups	GO:0006796//phosphate-containing compound metabolic process	gi|120564759|gb|AAX94055.2|/0/dehydration-induced protein [Triticum aestivum]
gnl|UG|Ta#S52544666	8.58	40.58	2.24172	1.98e-14	5.07e-13	GO:0005743//mitochondrial inner membrane;GO:0009536//plastid	GO:0016740//transferase activity	GO:0009058//biosynthetic process;GO:0048583;GO:0006875//cellular metal ion homeostasis;GO:0043623//cellular protein complex assembly;GO:0006787	gi|326490958|dbj|BAJ90146.1|/0/predicted protein [Hordeum vulgare subsp. vulgare]
gnl|UG|Ta#S52542949	1.68	7.91	2.23522	2.55e-06	2.2e-05	-	GO:0016312//inositol bisphosphate phosphatase activity;GO:0008252//nucleotidase activity	GO:0046488//phosphatidylinositol metabolic process	gi|326498929|dbj|BAK02450.1|/0/predicted protein [Hordeum vulgare subsp. vulgare]
gnl|UG|Ta#S18011669	9.76	45.85	2.23197	1.93e-14	4.98e-13	GO:0016020//membrane	-	GO:0006950//response to stress	gi|283970952|gb|ADB54802.1|/9.78702e-75/universal stress protein 3739 [Hordeum vulgare subsp. vulgare]
gnl|UG|Ta#S12919816	1.35	6.32	2.22697	1.43e-05	0.000107051	-	GO:0016746//transferase activity, transferring acyl groups	-	gi|242077963|ref|XP_002443750.1|/5.19137e-31/hypothetical protein SORBIDRAFT_07g001310 [Sorghum bicolor]
gnl|UG|Ta#S32548637	1.35	6.32	2.22697	1.43e-05	0.000107008	GO:0009526//plastid envelope;GO:0009532//plastid stroma	GO:0016491//oxidoreductase activity	GO:0044710	gi|357121146|ref|XP_003562282.1|/9.31296e-30/PREDICTED: protein tas-like [Brachypodium distachyon]
gnl|UG|Ta#S18012385	1.35	6.32	2.22697	1.43e-05	0.000106964	GO:0043231//intracellular membrane-bounded organelle	-	-	gi|326508046|dbj|BAJ86766.1|/1.15057e-73/predicted protein [Hordeum vulgare subsp. vulgare]
gnl|UG|Ta#S16224917	34.49	160.57	2.21895	4.87e-13	9.82e-12	-	-	-	gi|326499375|dbj|BAK06178.1|/7.61857e-34/predicted protein [Hordeum vulgare subsp. vulgare]
gnl|UG|Ta#S12966287	1.85	8.61	2.21849	1.31e-06	1.19e-05	-	GO:0046872//metal ion binding;GO:0019787//small conjugating protein ligase activity	GO:0032446//protein modification by small protein conjugation	gi|115451231|ref|NP_001049216.1|/1.47971e-40/Os03g0188200 [Oryza sativa Japonica Group]
gnl|UG|Ta#S52542995	3.53	16.34	2.21067	2.62e-09	3.41e-08	-	-	-	gi|326516112|dbj|BAJ88079.1|/1.46706e-95/predicted protein [Hordeum vulgare subsp. vulgare]
gnl|UG|Ta#S37815739	1.18	5.45	2.20747	5.09e-05	0.000338267	GO:0044464//cell part	GO:0008168//methyltransferase activity	GO:0008152//metabolic process	gi|326505616|dbj|BAJ95479.1|/1.36305e-86/predicted protein [Hordeum vulgare subsp. vulgare]
gnl|UG|Ta#S22371380	327.44	1507.36	2.20272	7.34e-12	1.26e-10	-	-	-	gi|63087730|emb|CAI93180.1|/6.60084e-11/glycosyltransferase [Triticum aestivum]
gnl|UG|Ta#S37868195	1.68	7.73	2.20201	2.94e-06	2.5e-05	-	-	-	gi|326533842|dbj|BAJ93694.1|/2.34142e-07/predicted protein [Hordeum vulgare subsp. vulgare]
gnl|UG|Ta#S13109293	45.6	208.36	2.19197	6.77e-14	1.62e-12	-	-	-	gi|118132570|gb|ABK60177.1|/8.67353e-17/putative reverse transcriptase [Zingiber officinale]
gnl|UG|Ta#S22371422	3.87	17.57	2.18271	7.59e-10	1.05e-08	-	-	-	gi|326490752|dbj|BAJ90043.1|/5.73576e-60/predicted protein [Hordeum vulgare subsp. vulgare]
gnl|UG|Ta#S22387594	7.24	32.85	2.18183	1.3e-13	2.99e-12	-	-	-	gi|63087730|emb|CAI93180.1|/8.39849e-11/glycosyltransferase [Triticum aestivum]
gnl|UG|Ta#S17977089	1.18	5.27	2.15902	7.86e-05	0.000503034	-	-	-	gi|357129365|ref|XP_003566333.1|/1.87888e-32/PREDICTED: RING-H2 finger protein ATL2-like [Brachypodium distachyon]
gnl|UG|Ta#S12919022	1.85	8.26	2.15862	1.66e-06	1.48e-05	GO:0043231//intracellular membrane-bounded organelle;GO:0016020//membrane	GO:0004672//protein kinase activity;GO:0032550	GO:0006796//phosphate-containing compound metabolic process;GO:0006464//cellular protein modification process	gi|326512930|dbj|BAK03372.1|/1.16123e-79/predicted protein [Hordeum vulgare subsp. vulgare]
gnl|UG|Ta#S52545245	5.05	22.49	2.15493	1.02e-11	1.73e-10	-	-	-	gi|326500734|dbj|BAJ95033.1|/0/predicted protein [Hordeum vulgare subsp. vulgare]
gnl|UG|Ta#S32611701	2.02	8.96	2.14914	8.08e-07	7.64e-06	-	-	-	gi|13171103|gb|AAK13589.1|/1.17493e-09/rRNA intron-encoded homing endonuclease [Oryza sativa]
gnl|UG|Ta#S22380352	3.37	14.93	2.14739	4.87e-09	6.17e-08	-	-	-	gi|63087730|emb|CAI93180.1|/8.95468e-11/glycosyltransferase [Triticum aestivum]
gnl|UG|Ta#S52546665	9.76	43.22	2.14675	1.93e-14	4.99e-13	-	-	-	gi|115478022|ref|NP_001062606.1|/4.7779e-114/Os09g0124800 [Oryza sativa Japonica Group]
gnl|UG|Ta#S17888743	1.51	6.68	2.1453	1.13e-05	8.63e-05	-	-	-	gi|326487946|dbj|BAJ89812.1|/1.00585e-21/predicted protein [Hordeum vulgare subsp. vulgare]
gnl|UG|Ta#S12965080	2.19	9.66	2.14109	4.08e-07	4.04e-06	-	GO:0004518//nuclease activity	-	gi|242070913|ref|XP_002450733.1|/1.33552e-34/hypothetical protein SORBIDRAFT_05g016477 [Sorghum bicolor]
gnl|UG|Ta#S32518532	19.01	83.8	2.14019	2.35e-13	5.1e-12	-	-	-	gi|357118533|ref|XP_003561008.1|/2.54185e-51/PREDICTED: LRR receptor-like serine/threonine-protein kinase FLS2-like [Brachypodium distachyon]
gnl|UG|Ta#S52543496	3.2	14.05	2.13443	9.06e-09	1.12e-07	-	-	-	gi|326487648|dbj|BAK05496.1|/9.89545e-48/predicted protein [Hordeum vulgare subsp. vulgare]
gnl|UG|Ta#S37820917	6.39	27.93	2.12793	2.15e-13	4.72e-12	-	-	-	gi|357139336|ref|XP_003571238.1|/1.11544e-26/PREDICTED: uncharacterized protein LOC100836964 [Brachypodium distachyon]
gnl|UG|Ta#S33259644	1.18	5.09	2.10888	0.000124832	0.000759813	-	-	-	gi|90421300|gb|AAZ14085.2|/4.53274e-108/root abundant factor [Hordeum vulgare]
gnl|UG|Ta#S19223863	2.19	9.31	2.08785	5.22e-07	5.09e-06	-	GO:0005515//protein binding	GO:0044267//cellular protein metabolic process	gi|357134898|ref|XP_003569052.1|/6.38136e-37/PREDICTED: dnaJ homolog subfamily B member 13-like [Brachypodium distachyon]
gnl|UG|Ta#S52545830	2.69	11.42	2.08588	6.37e-08	7.15e-07	GO:0016020//membrane;GO:0030312//external encapsulating structure	GO:0046914//transition metal ion binding;GO:0016705//oxidoreductase activity, acting on paired donors, with incorporation or reduction of molecular oxygen	GO:0009720//detection of hormone stimulus;GO:0006970//response to osmotic stress;GO:0051707//response to other organism;GO:0044710;GO:0009692	gi|326522108|dbj|BAK04182.1|/1.85114e-166/predicted protein [Hordeum vulgare subsp. vulgare]
gnl|UG|Ta#S16202734	31.47	133.34	2.08306	3.18e-13	6.73e-12	-	-	GO:0045333//cellular respiration	gi|357168266|ref|XP_003581565.1|/3.48357e-12/PREDICTED: uncharacterized protein LOC100845464 [Brachypodium distachyon]
gnl|UG|Ta#S32503461	3.2	13.53	2.08002	9.3e-09	1.15e-07	GO:0009536//plastid	GO:0016778;GO:0032550;GO:0046872//metal ion binding	GO:0009124//nucleoside monophosphate biosynthetic process;GO:0009117//nucleotide metabolic process	gi|326487962|dbj|BAJ89820.1|/3.77106e-92/predicted protein [Hordeum vulgare subsp. vulgare]
gnl|UG|Ta#S52545643	3.7	15.64	2.07964	1.42e-09	1.92e-08	-	GO:0046914//transition metal ion binding;GO:0003779//actin binding	GO:0007015//actin filament organization	gi|326522158|dbj|BAK04207.1|/1.13532e-104/predicted protein [Hordeum vulgare subsp. vulgare]
gnl|UG|Ta#S13132797	8.41	35.49	2.07723	4.57e-14	1.12e-12	-	-	-	gi|326496553|dbj|BAJ94738.1|/3.6404e-16/predicted protein [Hordeum vulgare subsp. vulgare]
gnl|UG|Ta#S52544150	12.96	54.64	2.07589	0	0	-	GO:0016881//acid-amino acid ligase activity	GO:0009314//response to radiation;GO:0009725//response to hormone stimulus	gi|326500950|dbj|BAJ95141.1|/0/predicted protein [Hordeum vulgare subsp. vulgare]
gnl|UG|Ta#S52544782	4.04	16.87	2.06203	4.11e-10	5.85e-09	-	-	-	gi|326491683|dbj|BAJ94319.1|/1.172e-132/predicted protein [Hordeum vulgare subsp. vulgare]
gnl|UG|Ta#S16224408	4.21	17.57	2.06122	2.2e-10	3.27e-09	-	-	-	gi|326523279|dbj|BAJ88680.1|/2.03586e-63/predicted protein [Hordeum vulgare subsp. vulgare]
gnl|UG|Ta#S16058182	12.96	53.76	2.05247	0	0	-	GO:0004175//endopeptidase activity	GO:0019538//protein metabolic process;GO:0000272//polysaccharide catabolic process	gi|242556632|pdb|3HD8|A/0/Chain A, Crystal Structure Of The Triticum Aestivum Xylanase Inhibitor-Iia In Complex With Bacillus Subtilis Xylanase
gnl|UG|Ta#S52544673	5.05	20.91	2.04984	1.02e-11	1.73e-10	-	GO:0031406//carboxylic acid binding	-	gi|326523227|dbj|BAJ88654.1|/0/predicted protein [Hordeum vulgare subsp. vulgare]
gnl|UG|Ta#S26026336	5.38	22.14	2.04098	3.17e-12	5.65e-11	-	-	-	gi|357122095|ref|XP_003562751.1|/1.27535e-08/PREDICTED: uncharacterized protein LOC100844344 [Brachypodium distachyon]
gnl|UG|Ta#S37874765	2.02	8.26	2.03179	2.05e-06	1.8e-05	-	GO:0016769//transferase activity, transferring nitrogenous groups;GO:0043168	GO:0019752//carboxylic acid metabolic process	gi|326521560|dbj|BAK00356.1|/7.16544e-18/predicted protein [Hordeum vulgare subsp. vulgare]
gnl|UG|Ta#S52542311	1.68	6.85	2.02764	1.42e-05	0.000106562	GO:0005576//extracellular region;GO:0009532//plastid stroma	GO:0016634	GO:0006351//transcription, DNA-dependent;GO:0006089//lactate metabolic process;GO:0006779//porphyrin-containing compound biosynthetic process;GO:0048869//cellular developmental process;GO:0009887//organ morphogenesis;GO:0000097//sulfur amino acid biosynthetic process;GO:0042254//ribosome biogenesis	gi|357139945|ref|XP_003571535.1|/1.37993e-148/PREDICTED: coproporphyrinogen-III oxidase, chloroplastic-like [Brachypodium distachyon]
gnl|UG|Ta#S17973395	56.2	226.81	2.01284	2.73e-13	5.86e-12	-	GO:0046872//metal ion binding	-	gi|242082307|ref|XP_002445922.1|/4.64577e-49/hypothetical protein SORBIDRAFT_07g028090 [Sorghum bicolor]
gnl|UG|Ta#S52542755	9.76	39	1.99852	1.93e-14	4.98e-13	GO:0043231//intracellular membrane-bounded organelle	GO:0005515//protein binding	-	gi|326530500|dbj|BAJ97676.1|/6.68728e-69/predicted protein [Hordeum vulgare subsp. vulgare]
gnl|UG|Ta#S52542390	24.23	96.8	1.99821	8.48e-14	2.01e-12	GO:0043231//intracellular membrane-bounded organelle	GO:0004672//protein kinase activity;GO:0032550	GO:0006464//cellular protein modification process	gi|326493726|dbj|BAJ85324.1|/0/predicted protein [Hordeum vulgare subsp. vulgare]
gnl|UG|Ta#S32542857	1.85	7.38	1.9961	7.97e-06	6.27e-05	GO:0043231//intracellular membrane-bounded organelle	-	-	gi|326511423|dbj|BAJ87725.1|/6.63493e-26/predicted protein [Hordeum vulgare subsp. vulgare]
gnl|UG|Ta#S12938922	1.68	6.68	1.99139	2.21e-05	0.000158751	GO:0005746//mitochondrial respiratory chain;GO:0030964	GO:0050136//NADH dehydrogenase (quinone) activity	GO:0043248//proteasome assembly;GO:0019941//modification-dependent protein catabolic process;GO:0043094;GO:0035966//response to topologically incorrect protein	gi|326515702|dbj|BAK07097.1|/5.0661e-26/predicted protein [Hordeum vulgare subsp. vulgare]
gnl|UG|Ta#S52546575	3.2	12.65	1.98299	1.27e-08	1.55e-07	GO:0042579//microbody	GO:0016408	GO:0009694//jasmonic acid metabolic process	gi|326508066|dbj|BAJ86776.1|/0/predicted protein [Hordeum vulgare subsp. vulgare]
gnl|UG|Ta#S22496168	130.91	514.75	1.9753	0	0	-	GO:0004175//endopeptidase activity	GO:0019538//protein metabolic process;GO:0000272//polysaccharide catabolic process	gi|56201270|dbj|BAD72881.1|/0/xylanase inhibitor TAXI-III [Triticum aestivum]
gnl|UG|Ta#S32583760	2.02	7.91	1.96932	4.46e-06	3.69e-05	-	-	-	gi|357144973|ref|XP_003573478.1|/4.83761e-07/PREDICTED: uncharacterized protein LOC100840944 [Brachypodium distachyon]
gnl|UG|Ta#S52543901	60.24	234.36	1.95993	4.25e-13	8.72e-12	GO:0043231//intracellular membrane-bounded organelle	GO:0016741;GO:0016772//transferase activity, transferring phosphorus-containing groups	GO:0006796//phosphate-containing compound metabolic process	gi|357158403|ref|XP_003578117.1|/0/PREDICTED: probable methyltransferase PMT2-like [Brachypodium distachyon]
gnl|UG|Ta#S37936405	4.88	18.97	1.95877	1.94e-11	3.19e-10	GO:0043231//intracellular membrane-bounded organelle;GO:0005576//extracellular region;GO:0030312//external encapsulating structure	GO:0016798//hydrolase activity, acting on glycosyl bonds;GO:0016758//transferase activity, transferring hexosyl groups	GO:0044042//glucan metabolic process	gi|86438787|emb|CAJ75600.1|/1.88491e-11/cyclin dependent protein kinase [Triticum aestivum]
gnl|UG|Ta#S52546605	209.32	812.01	1.95579	4.23e-12	7.43e-11	GO:0009536//plastid	GO:0032550;GO:0043168;GO:0046914//transition metal ion binding;GO:0016769//transferase activity, transferring nitrogenous groups;GO:0016846//carbon-sulfur lyase activity	GO:0010038//response to metal ion;GO:0042853//L-alanine catabolic process;GO:0006950//response to stress	gi|1703227|sp|P52894.1|ALA2_HORVU/0/RecName: Full=Alanine aminotransferase 2; Short=ALAAT-2; AltName: Full=Glutamate pyruvate transaminase 2; Short=GPT; AltName: Full=Glutamic--alanine transaminase 2; AltName: Full=Glutamic--pyruvic transaminase 2
gnl|UG|Ta#S12982578	1.68	6.5	1.95198	3.49e-05	0.000241793	-	-	-	gi|326523523|dbj|BAJ92932.1|/3.96767e-15/predicted protein [Hordeum vulgare subsp. vulgare]
gnl|UG|Ta#S16057914	2.52	9.66	1.9386	5.2e-07	5.08e-06	GO:0031224//intrinsic to membrane;GO:0009526//plastid envelope;GO:0031090//organelle membrane	GO:0016411//acylglycerol O-acyltransferase activity	GO:0009725//response to hormone stimulus;GO:0009845//seed germination;GO:0009746;GO:0006641//triglyceride metabolic process;GO:0006970//response to osmotic stress;GO:0009790//embryo development	gi|326504144|dbj|BAK02858.1|/0/predicted protein [Hordeum vulgare subsp. vulgare]
gnl|UG|Ta#S32514773	2.52	9.66	1.9386	5.2e-07	5.08e-06	-	-	-	gi|125583297|gb|EAZ24228.1|/1.68551e-14/hypothetical protein OsJ_07976 [Oryza sativa Japonica Group]
gnl|UG|Ta#S52541376	5.72	21.78	1.92892	1.07e-12	2.04e-11	GO:0009532//plastid stroma	GO:0004672//protein kinase activity;GO:0032550	GO:0006796//phosphate-containing compound metabolic process	gi|326494050|dbj|BAJ85487.1|/0/predicted protein [Hordeum vulgare subsp. vulgare]
gnl|UG|Ta#S26027431	1.85	7.03	1.926	1.94e-05	0.000141857	GO:0043231//intracellular membrane-bounded organelle	-	-	gi|326498921|dbj|BAK02446.1|/7.32538e-100/predicted protein [Hordeum vulgare subsp. vulgare]
gnl|UG|Ta#S16237200	6.06	22.66	1.90276	4.23e-13	8.68e-12	-	-	GO:0009725//response to hormone stimulus	gi|413923098|gb|AFW63030.1|/3.00566e-33/hypothetical protein ZEAMMB73_584654 [Zea mays]
gnl|UG|Ta#S52546486	103.48	386.5	1.90112	3.25e-13	6.85e-12	GO:0043231//intracellular membrane-bounded organelle	GO:0003677//DNA binding;GO:0001071//nucleic acid binding transcription factor activity	GO:0006351//transcription, DNA-dependent	gi|62898531|dbj|BAD97365.1|/2.18622e-55/bZIP transcription factor [Triticum aestivum]
gnl|UG|Ta#S52543024	13.46	50.25	1.90045	0	0	-	-	-	gi|218185480|gb|EEC67907.1|/4.06669e-84/hypothetical protein OsI_35593 [Oryza sativa Indica Group]
gnl|UG|Ta#S52543667	3.87	14.41	1.89666	1.76e-09	2.34e-08	GO:0031224//intrinsic to membrane	GO:0016780//phosphotransferase activity, for other substituted phosphate groups	GO:0005976//polysaccharide metabolic process	gi|326519026|dbj|BAJ92673.1|/0/predicted protein [Hordeum vulgare subsp. vulgare]
gnl|UG|Ta#S13184211	1.51	5.62	1.89602	0.000161605	0.000965185	-	GO:0005488//binding	-	gi|359952804|gb|AEV91192.1|/2.25758e-54/MYB-related protein [Triticum carthlicum]
gnl|UG|Ta#S17989170	1.51	5.62	1.89602	0.000161605	0.000964873	-	GO:0046914//transition metal ion binding	-	gi|326493058|dbj|BAJ84990.1|/1.98719e-62/predicted protein [Hordeum vulgare subsp. vulgare]
gnl|UG|Ta#S52543364	1.85	6.85	1.88858	3.08e-05	0.000215702	GO:0043231//intracellular membrane-bounded organelle	GO:0003676//nucleic acid binding	GO:0048574//long-day photoperiodism, flowering;GO:0048575//short-day photoperiodism, flowering	gi|326514498|dbj|BAJ96236.1|/5.58611e-112/predicted protein [Hordeum vulgare subsp. vulgare]
gnl|UG|Ta#S22386683	48.8	180.25	1.88505	2.62e-13	5.63e-12	-	GO:0030414//peptidase inhibitor activity	-	gi|326490195|dbj|BAJ94171.1|/2.9072e-41/predicted protein [Hordeum vulgare subsp. vulgare]
gnl|UG|Ta#S52542864	412.75	1518.6	1.8794	0	0	GO:0043231//intracellular membrane-bounded organelle	GO:0003676//nucleic acid binding	GO:0006351//transcription, DNA-dependent	gi|359950708|gb|AEV91144.1|/6.69894e-100/R2R3-MYB protein [Triticum aestivum]
gnl|UG|Ta#S16258041	9.93	36.19	1.86573	2.8e-14	7.06e-13	GO:0016020//membrane;GO:0009536//plastid	GO:0016671//oxidoreductase activity, acting on a sulfur group of donors, disulfide as acceptor	GO:0044710	gi|326516214|dbj|BAJ88130.1|/2.03737e-57/predicted protein [Hordeum vulgare subsp. vulgare]
gnl|UG|Ta#S52545597	6.06	21.96	1.85749	4.99e-13	1.01e-11	-	GO:0016879//ligase activity, forming carbon-nitrogen bonds	GO:0006625//protein targeting to peroxisome;GO:0009062//fatty acid catabolic process;GO:0010876//lipid localization;GO:0006486//protein glycosylation;GO:0048193//Golgi vesicle transport;GO:0030001//metal ion transport	gi|357152085|ref|XP_003576005.1|/0/PREDICTED: glutamyl-tRNA(Gln) amidotransferase subunit A-like [Brachypodium distachyon]
gnl|UG|Ta#S13166014	1.85	6.68	1.85232	4.92e-05	0.000327846	-	-	-	gi|326516724|dbj|BAJ96354.1|/1.89366e-13/predicted protein [Hordeum vulgare subsp. vulgare]
gnl|UG|Ta#S19137951	1.85	6.68	1.85232	4.92e-05	0.000327727	GO:0043231//intracellular membrane-bounded organelle	GO:0003676//nucleic acid binding;GO:0001071//nucleic acid binding transcription factor activity;GO:0005515//protein binding	GO:0048869//cellular developmental process;GO:0009791//post-embryonic development;GO:0006351//transcription, DNA-dependent	gi|45356043|dbj|BAD12462.1|/1.46266e-109/PISTILLATA-like MADS box protein [Triticum aestivum]
gnl|UG|Ta#S32561672	5.22	18.8	1.84861	1.2e-11	2.02e-10	-	-	-	gi|292659256|gb|ADE34583.1|/9.66788e-77/NAC transcription factor 8 [Triticum aestivum]
gnl|UG|Ta#S37908362	6.9	24.77	1.84393	1.66e-13	3.73e-12	-	-	-	gi|356544966|ref|XP_003540917.1|/2.00809e-06/PREDICTED: uncharacterized protein LOC100775646 [Glycine max]
gnl|UG|Ta#S52546611	21.03	74.49	1.8246	0	0	-	-	-	gi|326515248|dbj|BAK03537.1|/0/predicted protein [Hordeum vulgare subsp. vulgare]
gnl|UG|Ta#S16198275	2.19	7.73	1.81954	1.5e-05	0.000112229	GO:0043231//intracellular membrane-bounded organelle	GO:0046914//transition metal ion binding	-	gi|326530944|dbj|BAK01270.1|/1.13181e-64/predicted protein [Hordeum vulgare subsp. vulgare]
gnl|UG|Ta#S52542403	21.87	76.6	1.80839	0	0	GO:0043231//intracellular membrane-bounded organelle	GO:0004672//protein kinase activity;GO:0032550	GO:0006796//phosphate-containing compound metabolic process;GO:0006464//cellular protein modification process	gi|333385003|gb|AEF30550.1|/0/serine/threonine protein kinase Stpk-B [Triticum aestivum]
gnl|UG|Ta#S50384287	2.86	10.01	1.80735	9.02e-07	8.43e-06	-	-	-	gi|357123803|ref|XP_003563597.1|/1.44544e-32/PREDICTED: uncharacterized protein LOC100820983 [Brachypodium distachyon]
gnl|UG|Ta#S17888987	14.98	52.35	1.80515	0	0	GO:0016020//membrane	GO:0043169//cation binding	GO:0006812//cation transport;GO:0009408//response to heat	gi|23304411|emb|CAD48128.1|/5.98758e-84/farnesylated protein 1 [Hordeum vulgare subsp. vulgare]
gnl|UG|Ta#S17890065	10.1	34.96	1.79135	0	0	-	GO:0016740//transferase activity	GO:0009150//purine ribonucleotide metabolic process	gi|326495622|dbj|BAJ85907.1|/4.72245e-91/predicted protein [Hordeum vulgare subsp. vulgare]
gnl|UG|Ta#S52543434	2.69	9.31	1.79117	2.55e-06	2.2e-05	GO:0043231//intracellular membrane-bounded organelle	GO:0046906//tetrapyrrole binding;GO:0016209//antioxidant activity;GO:0043169//cation binding;GO:0003824//catalytic activity	GO:0006950//response to stress;GO:0044710	gi|115474067|ref|NP_001060632.1|/5.10189e-126/Os07g0677600 [Oryza sativa Japonica Group]
gnl|UG|Ta#S17986921	159.68	547.78	1.77841	2.33e-13	5.07e-12	GO:0043231//intracellular membrane-bounded organelle	GO:0005488//binding	GO:0019941//modification-dependent protein catabolic process	gi|470131582|ref|XP_004301672.1|/2.98394e-32/PREDICTED: SKP1-like protein 4-like [Fragaria vesca subsp. vesca]
gnl|UG|Ta#S17890013	2.52	8.61	1.77259	7.26e-06	5.75e-05	GO:0031224//intrinsic to membrane;GO:0009526//plastid envelope;GO:0005911//cell-cell junction;GO:0031090//organelle membrane;GO:0044439	GO:0043169//cation binding;GO:0046906//tetrapyrrole binding;GO:0004601//peroxidase activity	GO:0044710;GO:0042743//hydrogen peroxide metabolic process;GO:0006950//response to stress	gi|15080682|dbj|BAB62533.1|/2.16046e-133/peroxisome type ascorbate peroxidase [Hordeum vulgare subsp. vulgare]
gnl|UG|Ta#S22380548	36.68	124.73	1.76574	1.13e-14	2.98e-13	GO:0016020//membrane;GO:0030312//external encapsulating structure	GO:0046914//transition metal ion binding;GO:0046906//tetrapyrrole binding	GO:0015669//gas transport	gi|3913789|sp|Q42831.1|HBL_HORVU/6.52897e-86/RecName: Full=Non-symbiotic hemoglobin; AltName: Full=HORvu GLB1; AltName: Full=Non-legume hemoglobin
gnl|UG|Ta#S52542118	2.02	6.85	1.76175	6.84e-05	0.000445855	GO:0031224//intrinsic to membrane;GO:0043231//intracellular membrane-bounded organelle	-	-	gi|326524213|dbj|BAJ97117.1|/1.05718e-150/predicted protein [Hordeum vulgare subsp. vulgare]
gnl|UG|Ta#S52546247	2.02	6.85	1.76175	6.84e-05	0.000445698	GO:0043231//intracellular membrane-bounded organelle	-	-	gi|357112888|ref|XP_003558237.1|/2.26644e-126/PREDICTED: uncharacterized protein LOC100831278 [Brachypodium distachyon]
gnl|UG|Ta#S52546261	10.43	35.31	1.75934	0	0	-	-	-	gi|357168421|ref|XP_003581639.1|/0/PREDICTED: uncharacterized protein LOC100824965 [Brachypodium distachyon]
gnl|UG|Ta#S52542492	15.48	52.18	1.75309	0	0	-	GO:0004672//protein kinase activity;GO:0032550	GO:0006796//phosphate-containing compound metabolic process;GO:0006464//cellular protein modification process	gi|326496220|dbj|BAJ94572.1|/0/predicted protein [Hordeum vulgare subsp. vulgare]
gnl|UG|Ta#S37847822	2.19	7.38	1.75269	3.76e-05	0.000258947	GO:0043231//intracellular membrane-bounded organelle	GO:0046872//metal ion binding;GO:0001871;GO:0004672//protein kinase activity;GO:0032550	GO:0006796//phosphate-containing compound metabolic process;GO:0006464//cellular protein modification process	gi|326505588|dbj|BAJ95465.1|/5.58234e-75/predicted protein [Hordeum vulgare subsp. vulgare]
gnl|UG|Ta#S52544774	3.03	10.19	1.74976	1.24e-06	1.13e-05	-	-	-	gi|242045226|ref|XP_002460484.1|/8.43037e-87/hypothetical protein SORBIDRAFT_02g029100 [Sorghum bicolor]
gnl|UG|Ta#S16239113	32.98	110.86	1.74908	1.13e-13	2.63e-12	-	-	-	gi|357148157|ref|XP_003574652.1|/1.66995e-32/PREDICTED: blue copper protein-like [Brachypodium distachyon]
gnl|UG|Ta#S52543524	8.58	28.81	1.74752	1.98e-14	5.08e-13	-	-	GO:0006351//transcription, DNA-dependent	gi|292659260|gb|ADE34585.1|/8.3094e-167/NAC transcription factor 4 [Triticum aestivum]
gnl|UG|Ta#S13208165	4.04	13.53	1.74373	2.34e-08	2.76e-07	GO:0043231//intracellular membrane-bounded organelle;GO:0005576//extracellular region;GO:0030312//external encapsulating structure	GO:0004558//alpha-glucosidase activity	GO:0046903//secretion;GO:0009628//response to abiotic stimulus;GO:0006950//response to stress;GO:0006073//cellular glucan metabolic process	gi|433359120|dbj|BAM74039.1|/2.70831e-36/fructan 6-exohydrolase [Triticum aestivum]
gnl|UG|Ta#S52544587	4.21	14.05	1.73868	1.31e-08	1.58e-07	GO:0009536//plastid	GO:0046914//transition metal ion binding;GO:0036094//small molecule binding;GO:0003824//catalytic activity	GO:0009642//response to light intensity;GO:0044710;GO:0048869//cellular developmental process	gi|357121054|ref|XP_003562237.1|/3.68113e-155/PREDICTED: quinone oxidoreductase-like [Brachypodium distachyon]
gnl|UG|Ta#S16465215	2.69	8.96	1.73589	6.32e-06	5.05e-05	-	-	-	gi|357154271|ref|XP_003576727.1|/4.14272e-09/PREDICTED: uncharacterized protein LOC100823301 [Brachypodium distachyon]
gnl|UG|Ta#S17976146	3.7	12.3	1.73306	1.18e-07	1.27e-06	GO:0042579//microbody;GO:0016020//membrane;GO:0030312//external encapsulating structure	GO:0046914//transition metal ion binding;GO:0070546;GO:0043168	GO:0010260//organ senescence;GO:0019752//carboxylic acid metabolic process	gi|164471780|gb|ABY58643.1|/1.17435e-34/aspartate aminotransferase [Triticum aestivum]
gnl|UG|Ta#S18943257	3.87	12.82	1.72799	6.56e-08	7.34e-07	GO:0031224//intrinsic to membrane;GO:0043231//intracellular membrane-bounded organelle	GO:0008509//anion transmembrane transporter activity;GO:0015291//secondary active transmembrane transporter activity	GO:0051707//response to other organism;GO:0009725//response to hormone stimulus;GO:0009628//response to abiotic stimulus;GO:0015696//ammonium transport;GO:0043623//cellular protein complex assembly;GO:0015695//organic cation transport	gi|188506975|gb|AAS19466.2|/0/ammonium transporter Amt1;1 [Triticum aestivum]
gnl|UG|Ta#S52542716	2.19	7.2	1.71707	5.94e-05	0.000390282	GO:0043231//intracellular membrane-bounded organelle	GO:0046906//tetrapyrrole binding;GO:0046914//transition metal ion binding;GO:0016491//oxidoreductase activity	GO:0044710	gi|46390036|dbj|BAD15412.1|/0/putative cytochrome P450 [Oryza sativa Japonica Group]
gnl|UG|Ta#S32624001	2.19	7.2	1.71707	5.94e-05	0.000390143	GO:0031224//intrinsic to membrane;GO:0009536//plastid	-	GO:0015698//inorganic anion transport;GO:0044763;GO:0010035//response to inorganic substance;GO:0009628//response to abiotic stimulus;GO:0048528//post-embryonic root development	gi|1680657|gb|AAC49532.1|/3.72385e-55/BCH2 [Hordeum vulgare subsp. vulgare]
gnl|UG|Ta#S52543724	2.52	8.26	1.71272	1.8e-05	0.000132627	GO:0043231//intracellular membrane-bounded organelle	-	-	gi|326516488|dbj|BAJ92399.1|/0/predicted protein [Hordeum vulgare subsp. vulgare]
gnl|UG|Ta#S52543643	2.36	7.73	1.71168	3.26e-05	0.000227152	-	-	-	gi|357145988|ref|XP_003573838.1|/2.16609e-82/PREDICTED: uncharacterized protein LOC100821122 [Brachypodium distachyon]
gnl|UG|Ta#S16058379	5.05	16.51	1.70898	1.1e-09	1.49e-08	-	-	-	gi|357120258|ref|XP_003561845.1|/3.76768e-117/PREDICTED: nuclear transcription factor Y subunit A-10-like isoform 1 [Brachypodium distachyon]
gnl|UG|Ta#S52545632	37.19	120.87	1.70047	7.17e-14	1.71e-12	-	GO:0046872//metal ion binding	-	gi|326500092|dbj|BAJ90881.1|/8.69331e-99/predicted protein [Hordeum vulgare subsp. vulgare]
gnl|UG|Ta#S52542701	3.2	10.37	1.69627	1.68e-06	1.49e-05	GO:0016020//membrane	-	GO:0006810//transport	gi|326525142|dbj|BAK07841.1|/0/predicted protein [Hordeum vulgare subsp. vulgare]
gnl|UG|Ta#S17989339	5.55	17.92	1.69101	3e-10	4.36e-09	GO:0043231//intracellular membrane-bounded organelle	-	-	gi|326498885|dbj|BAK02428.1|/6.7647e-32/predicted protein [Hordeum vulgare subsp. vulgare]
gnl|UG|Ta#S32629755	4.04	13	1.68608	8.88e-08	9.78e-07	GO:0043231//intracellular membrane-bounded organelle	-	-	gi|357135085|ref|XP_003569142.1|/1.76364e-19/PREDICTED: uncharacterized protein LOC100838997 [Brachypodium distachyon]
gnl|UG|Ta#S52544741	5.55	17.74	1.67645	4.65e-10	6.58e-09	-	-	-	gi|326523019|dbj|BAJ88555.1|/5.07293e-69/predicted protein [Hordeum vulgare subsp. vulgare]
gnl|UG|Ta#S52542357	2.86	9.14	1.67618	8.57e-06	6.71e-05	-	-	-	gi|326506030|dbj|BAJ91254.1|/3.88531e-20/predicted protein [Hordeum vulgare subsp. vulgare]
gnl|UG|Ta#S52545527	6.23	19.85	1.67183	4.57e-11	7.2e-10	GO:0009532//plastid stroma;GO:0009526//plastid envelope;GO:0009534//chloroplast thylakoid	-	GO:0006950//response to stress;GO:0032958//inositol phosphate biosynthetic process;GO:0016109	gi|461682256|gb|AGH18694.1|/1.31986e-179/tetratricopeptide repeat containing protein [Triticum monococcum]
gnl|UG|Ta#S13044274	13.29	42.34	1.67168	0	0	-	-	-	gi|357115220|ref|XP_003559389.1|/3.2292e-06/PREDICTED: uncharacterized protein LOC100839346 [Brachypodium distachyon]
gnl|UG|Ta#S52545395	3.53	11.24	1.6709	8.05e-07	7.61e-06	GO:0005911//cell-cell junction;GO:0031231//intrinsic to peroxisomal membrane;GO:0009536//plastid	GO:0005515//protein binding	GO:0009814//defense response, incompatible interaction;GO:0007031//peroxisome organization	gi|326491787|dbj|BAJ94371.1|/1.82885e-127/predicted protein [Hordeum vulgare subsp. vulgare]
gnl|UG|Ta#S32525417	3.37	10.72	1.66948	1.45e-06	1.31e-05	-	-	-	gi|326517036|dbj|BAJ96510.1|/3.15276e-25/predicted protein [Hordeum vulgare subsp. vulgare]
gnl|UG|Ta#S13044073	49.13	156.18	1.66853	0	0	GO:0031461//cullin-RING ubiquitin ligase complex	GO:0046914//transition metal ion binding	GO:0009725//response to hormone stimulus	gi|326499155|dbj|BAK06068.1|/5.35209e-57/predicted protein [Hordeum vulgare subsp. vulgare]
gnl|UG|Ta#S16203255	20.86	65.53	1.65142	1.12e-13	2.61e-12	-	-	GO:0050896//response to stimulus	gi|326487898|dbj|BAJ89788.1|/1.17082e-70/predicted protein [Hordeum vulgare subsp. vulgare]
gnl|UG|Ta#S26020695	4.71	14.76	1.64789	2.06e-08	2.44e-07	GO:0009536//plastid	GO:0016838//carbon-oxygen lyase activity, acting on phosphates	GO:0008652//cellular amino acid biosynthetic process	gi|357159704|ref|XP_003578532.1|/1.14046e-10/PREDICTED: 3-dehydroquinate synthase-like [Brachypodium distachyon]
gnl|UG|Ta#S13043087	2.86	8.96	1.64748	1.33e-05	0.000100636	-	-	-	gi|297604244|ref|NP_001055165.2|/3.48142e-12/Os05g0312600 [Oryza sativa Japonica Group]
gnl|UG|Ta#S52545917	22.72	71.15	1.6469	1.97e-13	4.36e-12	GO:0043231//intracellular membrane-bounded organelle	-	-	gi|357123196|ref|XP_003563298.1|/4.52573e-91/PREDICTED: uncharacterized protein LOC100830187 isoform 1 [Brachypodium distachyon]
gnl|UG|Ta#S52541627	46.27	143.53	1.6332	5.87e-13	1.17e-11	GO:0043231//intracellular membrane-bounded organelle	GO:0016833//oxo-acid-lyase activity	GO:0009081//branched-chain amino acid metabolic process	gi|357130472|ref|XP_003566872.1|/7.74774e-175/PREDICTED: hydroxymethylglutaryl-CoA lyase, mitochondrial-like [Brachypodium distachyon]
gnl|UG|Ta#S26026815	117.62	364.02	1.62988	0	0	GO:0043231//intracellular membrane-bounded organelle	-	-	gi|54610287|gb|AAV35210.1|/1.95867e-80/NAR2.1 [Triticum aestivum]
gnl|UG|Ta#S13058222	35	108.22	1.62854	3.37e-13	7.07e-12	GO:0043231//intracellular membrane-bounded organelle	GO:0008194//UDP-glycosyltransferase activity	GO:0010394//homogalacturonan metabolic process;GO:0000271//polysaccharide biosynthetic process	gi|326515350|dbj|BAK03588.1|/2.17292e-58/predicted protein [Hordeum vulgare subsp. vulgare]
gnl|UG|Ta#S52542828	7.74	23.89	1.626	1.49e-12	2.77e-11	GO:0044444//cytoplasmic part	-	GO:0009987//cellular process	gi|242069345|ref|XP_002449949.1|/7.85535e-127/hypothetical protein SORBIDRAFT_05g026175 [Sorghum bicolor]
gnl|UG|Ta#S52547117	3.7	11.42	1.62597	1.07e-06	9.92e-06	-	-	-	gi|326522536|dbj|BAK07730.1|/2.39025e-146/predicted protein [Hordeum vulgare subsp. vulgare]
gnl|UG|Ta#S52543238	6.73	20.73	1.62304	4.55e-11	7.17e-10	GO:0031224//intrinsic to membrane	GO:0015075//ion transmembrane transporter activity	GO:0044765;GO:0044763	gi|326505318|dbj|BAK03046.1|/0/predicted protein [Hordeum vulgare subsp. vulgare]
gnl|UG|Ta#S37875577	3.2	9.84	1.62059	6.31e-06	5.05e-05	-	GO:0016763//transferase activity, transferring pentosyl groups	-	gi|357120293|ref|XP_003561862.1|/2.1521e-68/PREDICTED: inactive poly [ADP-ribose] polymerase RCD1-like [Brachypodium distachyon]
gnl|UG|Ta#S52545070	57.55	176.91	1.62013	1.48e-13	3.38e-12	GO:0005618//cell wall;GO:0043231//intracellular membrane-bounded organelle;GO:0005576//extracellular region;GO:0016020//membrane	GO:0016798//hydrolase activity, acting on glycosyl bonds;GO:0046527//glucosyltransferase activity	GO:0006073//cellular glucan metabolic process;GO:0009725//response to hormone stimulus;GO:0048364//root development;GO:0071555//cell wall organization;GO:0006950//response to stress;GO:0009605//response to external stimulus	gi|51039064|gb|AAT94297.1|/3.4453e-146/endotransglucosylase/hydrolase XTH5 [Triticum aestivum]
gnl|UG|Ta#S22373843	3.03	9.31	1.61946	1.14e-05	8.69e-05	GO:0009536//plastid	GO:0016301//kinase activity;GO:0032550	GO:0006796//phosphate-containing compound metabolic process;GO:0006464//cellular protein modification process	gi|319759284|gb|ADV71378.1|/2.53468e-68/ABC1 protein kinase [Triticum aestivum]
gnl|UG|Ta#S52542336	14.13	43.39	1.6186	0	0	GO:0043231//intracellular membrane-bounded organelle	GO:0004672//protein kinase activity;GO:0097159//organic cyclic compound binding;GO:1901363;GO:0036094//small molecule binding	GO:0006796//phosphate-containing compound metabolic process	gi|357116685|ref|XP_003560109.1|/0/PREDICTED: G-type lectin S-receptor-like serine/threonine-protein kinase B120-like [Brachypodium distachyon]
gnl|UG|Ta#S52542494	12.45	37.95	1.60795	0	0	-	GO:0003677//DNA binding	GO:0050794//regulation of cellular process;GO:0010043//response to zinc ion;GO:0051716//cellular response to stimulus	gi|326490279|dbj|BAJ84803.1|/1.9597e-121/predicted protein [Hordeum vulgare subsp. vulgare]
gnl|UG|Ta#S17981396	4.21	12.82	1.6065	2.83e-07	2.9e-06	-	-	-	gi|63087730|emb|CAI93180.1|/2.25683e-08/glycosyltransferase [Triticum aestivum]
gnl|UG|Ta#S52543863	31.47	95.75	1.6053	3.18e-13	6.72e-12	GO:0005911//cell-cell junction;GO:0016020//membrane;GO:0043231//intracellular membrane-bounded organelle	GO:0032550;GO:0017111//nucleoside-triphosphatase activity;GO:0046872//metal ion binding	GO:0016044//cellular membrane organization;GO:0006605//protein targeting;GO:0006972//hyperosmotic response;GO:0016192//vesicle-mediated transport;GO:0009154//purine ribonucleotide catabolic process	gi|326508718|dbj|BAJ95881.1|/0/predicted protein [Hordeum vulgare subsp. vulgare]
gnl|UG|Ta#S21311109	11.61	35.31	1.60471	0	0	GO:0016020//membrane	-	GO:0005984//disaccharide metabolic process	gi|33341093|gb|AAQ15111.1|AF347069_1/0/sucrose-phosphate synthase 7, partial [Triticum aestivum]
gnl|UG|Ta#S52545139	28.44	86.44	1.60378	0	0	GO:0043231//intracellular membrane-bounded organelle	GO:0019900//kinase binding	GO:0048731;GO:0051726//regulation of cell cycle;GO:0051704;GO:0044767;GO:0006351//transcription, DNA-dependent	gi|357125041|ref|XP_003564204.1|/3.30605e-159/PREDICTED: cyclin-T1-3-like [Brachypodium distachyon]
gnl|UG|Ta#S37828274	20.36	61.84	1.6028	3.11e-15	8.49e-14	GO:0043231//intracellular membrane-bounded organelle	-	-	gi|326492383|dbj|BAK01975.1|/1.05714e-75/predicted protein [Hordeum vulgare subsp. vulgare]
gnl|UG|Ta#S52544106	24.4	73.79	1.59654	0	0	GO:0009532//plastid stroma	GO:0043169//cation binding;GO:0043168;GO:0016616//oxidoreductase activity, acting on the CH-OH group of donors, NAD or NADP as acceptor;GO:0036094//small molecule binding	GO:0010038//response to metal ion;GO:0006090//pyruvate metabolic process;GO:0006721//terpenoid metabolic process	gi|34996397|emb|CAE47438.1|/0/putative 1-deoxy-D-xylulose 5-phosphate reductoisomerase [Hordeum vulgare subsp. vulgare]
gnl|UG|Ta#S12991237	7.74	23.37	1.59425	5.15e-12	8.95e-11	GO:0043231//intracellular membrane-bounded organelle	-	GO:0050832//defense response to fungus;GO:0006970//response to osmotic stress	gi|20257409|gb|AAM15877.1|AF442967_1/2.43029e-121/thaumatin-like protein [Triticum aestivum]
gnl|UG|Ta#S37853961	3.2	9.66	1.59395	9.74e-06	7.55e-05	-	GO:0032550	GO:0012501//programmed cell death	gi|326521754|dbj|BAK00453.1|/3.1756e-12/predicted protein [Hordeum vulgare subsp. vulgare]
gnl|UG|Ta#S52542800	3.03	9.14	1.59288	1.76e-05	0.000130317	-	GO:0046914//transition metal ion binding	-	gi|326525082|dbj|BAK07811.1|/0/predicted protein [Hordeum vulgare subsp. vulgare]
gnl|UG|Ta#S52542384	2.86	8.61	1.59	3.2e-05	0.000223286	-	-	-	gi|326517764|dbj|BAK03800.1|/2.22912e-55/predicted protein [Hordeum vulgare subsp. vulgare]
gnl|UG|Ta#S17888659	7.07	21.26	1.58836	5.14e-11	8.02e-10	-	-	-	gi|326489597|dbj|BAK01779.1|/2.07028e-10/predicted protein [Hordeum vulgare subsp. vulgare]
gnl|UG|Ta#S52542868	22.55	67.64	1.58475	0	0	-	-	-	gi|242034171|ref|XP_002464480.1|/5.26045e-73/hypothetical protein SORBIDRAFT_01g019210 [Sorghum bicolor]
gnl|UG|Ta#S16058239	5.05	15.11	1.58115	3.58e-08	4.12e-07	GO:0044424//intracellular part	GO:0032550;GO:0004812//aminoacyl-tRNA ligase activity	GO:0010038//response to metal ion;GO:0006418//tRNA aminoacylation for protein translation	gi|326502956|dbj|BAJ99106.1|/6.07982e-53/predicted protein [Hordeum vulgare subsp. vulgare]
gnl|UG|Ta#S32658990	9.42	28.11	1.57728	8.5e-14	2.01e-12	GO:0031224//intrinsic to membrane;GO:0043231//intracellular membrane-bounded organelle	-	GO:0019725//cellular homeostasis	gi|357124956|ref|XP_003564162.1|/9.07864e-85/PREDICTED: 5'-adenylylsulfate reductase-like 5-like [Brachypodium distachyon]
gnl|UG|Ta#S16833776	53.84	160.57	1.57645	0	0	GO:0031981//nuclear lumen	-	GO:0048869//cellular developmental process;GO:0048580;GO:0000302//response to reactive oxygen species;GO:0009266//response to temperature stimulus;GO:0007623//circadian rhythm;GO:0048574//long-day photoperiodism, flowering;GO:0009639//response to red or far red light	gi|33333147|gb|AAQ11738.1|/0/gigantea [Triticum aestivum]
gnl|UG|Ta#S52545405	22.21	66.23	1.57628	6.95e-14	1.66e-12	-	-	-	gi|326503240|dbj|BAJ99245.1|/0/predicted protein [Hordeum vulgare subsp. vulgare]
gnl|UG|Ta#S13048057	11.95	35.49	1.5704	0	0	GO:0043231//intracellular membrane-bounded organelle;GO:0016020//membrane	GO:0016301//kinase activity;GO:0032550	GO:0006796//phosphate-containing compound metabolic process;GO:0006464//cellular protein modification process;GO:0044036//cell wall macromolecule metabolic process	gi|326512838|dbj|BAK03326.1|/2.76203e-89/predicted protein [Hordeum vulgare subsp. vulgare]
gnl|UG|Ta#S52544134	4.04	11.95	1.56458	1.2e-06	1.1e-05	-	GO:0048037//cofactor binding;GO:0036094//small molecule binding	GO:0008152//metabolic process	gi|326493782|dbj|BAJ85353.1|/7.11148e-160/predicted protein [Hordeum vulgare subsp. vulgare]
gnl|UG|Ta#S26027441	9.93	29.34	1.563	5.08e-14	1.24e-12	GO:0044424//intracellular part	GO:0015036//disulfide oxidoreductase activity	GO:0006091//generation of precursor metabolites and energy;GO:0019725//cellular homeostasis	gi|365769199|gb|AEW90962.1|/4.05075e-58/glutaredoxin 4H6 [Secale cereale x Triticum durum]
gnl|UG|Ta#S17898002	16.66	49.19	1.56198	6.66e-15	1.78e-13	GO:0016591//DNA-directed RNA polymerase II, holoenzyme	GO:0034062//RNA polymerase activity;GO:0036094//small molecule binding	GO:0008380//RNA splicing;GO:0006351//transcription, DNA-dependent	gi|357144504|ref|XP_003573316.1|/2.02292e-56/PREDICTED: DNA-directed RNA polymerase II subunit RPB4-like [Brachypodium distachyon]
gnl|UG|Ta#S52545528	18.17	53.41	1.55555	0	0	GO:0043231//intracellular membrane-bounded organelle	GO:0004175//endopeptidase activity	GO:0019538//protein metabolic process	gi|115446115|ref|NP_001046837.1|/0/Os02g0473200 [Oryza sativa Japonica Group]
gnl|UG|Ta#S26026058	5.38	15.81	1.55516	2.6e-08	3.05e-07	GO:0009536//plastid	GO:0051536//iron-sulfur cluster binding;GO:0043169//cation binding	GO:0006091//generation of precursor metabolites and energy	gi|326533082|dbj|BAJ93513.1|/5.97949e-70/predicted protein [Hordeum vulgare subsp. vulgare]
gnl|UG|Ta#S13172684	3.53	10.37	1.55468	7.02e-06	5.58e-05	GO:0043231//intracellular membrane-bounded organelle	GO:0003676//nucleic acid binding;GO:0001071//nucleic acid binding transcription factor activity;GO:0005515//protein binding	GO:0006351//transcription, DNA-dependent	gi|95982236|gb|ABF57949.1|/4.48249e-18/MADS-box transcription factor TaAGL22 [Triticum aestivum]
gnl|UG|Ta#S33259701	3.53	10.37	1.55468	7.02e-06	5.57e-05	GO:0043231//intracellular membrane-bounded organelle	GO:0003676//nucleic acid binding;GO:0001071//nucleic acid binding transcription factor activity;GO:0005515//protein binding	GO:0006351//transcription, DNA-dependent	gi|95982258|gb|ABF57950.1|/5.90348e-71/MADS-box transcription factor TaAGL33 [Triticum aestivum]
gnl|UG|Ta#S52543810	10.43	30.57	1.55138	0	0	GO:0010008//endosome membrane	GO:0005488//binding	-	gi|326520730|dbj|BAJ92728.1|/3.64653e-98/predicted protein [Hordeum vulgare subsp. vulgare]
gnl|UG|Ta#S32664454	35.67	104	1.5438	0	0	GO:0043231//intracellular membrane-bounded organelle	-	-	gi|326494610|dbj|BAJ94424.1|/6.82389e-26/predicted protein [Hordeum vulgare subsp. vulgare]
gnl|UG|Ta#S52547075	17.5	50.95	1.54173	0	0	GO:0043231//intracellular membrane-bounded organelle;GO:0031224//intrinsic to membrane	GO:0015291//secondary active transmembrane transporter activity	GO:0015698//inorganic anion transport;GO:0009725//response to hormone stimulus;GO:0009267//cellular response to starvation	gi|15594016|emb|CAC69856.1|/0/inorganic phosphate transporter [Triticum aestivum/Thinopyrum intermedium alien addition line]
gnl|UG|Ta#S52542579	3.87	11.24	1.53824	3.3e-06	2.79e-05	-	-	-	gi|357121112|ref|XP_003562265.1|/6.55586e-110/PREDICTED: uncharacterized protein LOC100824963 [Brachypodium distachyon]
gnl|UG|Ta#S26026894	74.71	216.97	1.53812	8.88e-13	1.71e-11	-	-	-	gi|49387778|dbj|BAD26336.1|/2.98166e-12/unknown protein [Oryza sativa Japonica Group]
gnl|UG|Ta#S52542441	31.13	89.95	1.53082	0	0	-	-	-	gi|326503738|dbj|BAJ86375.1|/0/predicted protein [Hordeum vulgare subsp. vulgare]
gnl|UG|Ta#S13048925	21.37	61.49	1.52476	3.64e-14	9.08e-13	-	-	-	gi|326506620|dbj|BAJ91351.1|/9.01452e-33/predicted protein [Hordeum vulgare subsp. vulgare]
gnl|UG|Ta#S26028828	6.56	18.8	1.51896	2.36e-09	3.08e-08	-	GO:0046872//metal ion binding	-	gi|326488675|dbj|BAJ97949.1|/4.9139e-34/predicted protein [Hordeum vulgare subsp. vulgare]
gnl|UG|Ta#S12923107	11.78	33.73	1.51769	0	0	-	-	-	gi|1657843|gb|AAB18201.1|/1.92654e-79/cold acclimation protein WCOR410b [Triticum aestivum]
gnl|UG|Ta#S52544653	25.07	71.68	1.51561	2.46e-13	5.3e-12	-	-	-	gi|326496449|dbj|BAJ94686.1|/0/predicted protein [Hordeum vulgare subsp. vulgare]
gnl|UG|Ta#S17893737	7.07	20.2	1.51457	6.28e-10	8.74e-09	GO:0043231//intracellular membrane-bounded organelle	-	-	gi|357512381|ref|XP_003626479.1|/1.98828e-124/Ubiquitin-like protein [Medicago truncatula]
gnl|UG|Ta#S52544572	8.24	23.54	1.5144	2.53e-11	4.12e-10	GO:0043231//intracellular membrane-bounded organelle	-	GO:0050896//response to stimulus;GO:0044699;GO:0006351//transcription, DNA-dependent	gi|326505422|dbj|BAJ95382.1|/0/predicted protein [Hordeum vulgare subsp. vulgare]
gnl|UG|Ta#S17894538	75.72	216.27	1.51409	1.31e-12	2.46e-11	GO:0031224//intrinsic to membrane	-	-	gi|357121516|ref|XP_003562465.1|/6.86397e-45/PREDICTED: uncharacterized protein LOC100834166 [Brachypodium distachyon]
gnl|UG|Ta#S52541132	4.37	12.47	1.51276	1.31e-06	1.19e-05	GO:0031224//intrinsic to membrane	GO:0046943//carboxylic acid transmembrane transporter activity	GO:0044763;GO:0006865//amino acid transport	gi|326490381|dbj|BAJ84854.1|/6.50797e-15/predicted protein [Hordeum vulgare subsp. vulgare]
gnl|UG|Ta#S52546279	3.7	10.54	1.51028	9.03e-06	7.05e-05	GO:0043231//intracellular membrane-bounded organelle;GO:0044444//cytoplasmic part;GO:0016020//membrane	GO:0042578//phosphoric ester hydrolase activity	GO:0051707//response to other organism;GO:0000302//response to reactive oxygen species;GO:0006464//cellular protein modification process;GO:0006970//response to osmotic stress;GO:0006351//transcription, DNA-dependent	gi|326502470|dbj|BAJ95298.1|/0/predicted protein [Hordeum vulgare subsp. vulgare]
gnl|UG|Ta#S22369175	8.08	23.01	1.50983	4.5e-11	7.1e-10	GO:0043231//intracellular membrane-bounded organelle	GO:0004527//exonuclease activity;GO:0035251//UDP-glucosyltransferase activity;GO:0097159//organic cyclic compound binding	GO:0006725//cellular aromatic compound metabolic process	gi|115447391|ref|NP_001047475.1|/9.29733e-20/Os02g0624400 [Oryza sativa Japonica Group]
gnl|UG|Ta#S12916471	264.34	752.27	1.50886	5.13e-12	8.92e-11	-	GO:0004518//nuclease activity	-	gi|326490001|dbj|BAJ94074.1|/1.14606e-21/predicted protein [Hordeum vulgare subsp. vulgare]
gnl|UG|Ta#S16058217	15.14	42.87	1.5016	0	0	GO:0043231//intracellular membrane-bounded organelle	GO:0045543;GO:0046914//transition metal ion binding	GO:0046903//secretion;GO:0009685//gibberellin metabolic process;GO:0009639//response to red or far red light	gi|380851109|gb|AFE85998.1|/0/gibberellin 2-oxidase 3 isozyme D1 [Triticum aestivum]
gnl|UG|Ta#S32628339	7.4	20.91	1.4986	4.49e-10	6.38e-09	-	-	GO:0009648//photoperiodism;GO:0044267//cellular protein metabolic process	gi|357121787|ref|XP_003562599.1|/1.68828e-55/PREDICTED: chaperone protein DnaJ-like [Brachypodium distachyon]
gnl|UG|Ta#S32537672	2.86	8.08	1.49834	0.000114664	0.000708671	-	GO:0016740//transferase activity	-	gi|383100766|emb|CCG47997.1|/9.61046e-33/glycosyltransferase, HGA-like,putative,expressed [Triticum aestivum]
gnl|UG|Ta#S16058124	28.44	79.76	1.48774	0	0	GO:0031224//intrinsic to membrane;GO:0043231//intracellular membrane-bounded organelle	GO:0008509//anion transmembrane transporter activity;GO:0015291//secondary active transmembrane transporter activity	GO:0051707//response to other organism;GO:0009725//response to hormone stimulus;GO:0009628//response to abiotic stimulus;GO:0015696//ammonium transport;GO:0043623//cellular protein complex assembly;GO:0015695//organic cation transport	gi|38684027|gb|AAR27052.1|/0/ammonium transporter [Triticum aestivum]
gnl|UG|Ta#S13113700	4.71	13.18	1.48455	9.28e-07	8.64e-06	-	-	-	gi|53791731|dbj|BAD53402.1|/4.4721e-08/hypothetical protein [Oryza sativa Japonica Group]
gnl|UG|Ta#S52545715	6.56	18.27	1.47771	8.04e-09	9.99e-08	GO:0031224//intrinsic to membrane;GO:0043231//intracellular membrane-bounded organelle	-	GO:0051234//establishment of localization;GO:0044763	gi|326507118|dbj|BAJ95636.1|/0/predicted protein [Hordeum vulgare subsp. vulgare]
gnl|UG|Ta#S24512770	21.71	60.26	1.47284	0	0	GO:0005667//transcription factor complex	GO:0001071//nucleic acid binding transcription factor activity;GO:0003677//DNA binding;GO:0046983//protein dimerization activity	GO:0006351//transcription, DNA-dependent	gi|301123459|ref|XP_002909456.1|/1.01997e-53/nuclear transcription factor Y subunit, putative [Phytophthora infestans T30-4]
gnl|UG|Ta#S52544703	13.12	36.37	1.47098	0	0	-	-	-	gi|326527497|dbj|BAK08023.1|/4.03718e-66/predicted protein [Hordeum vulgare subsp. vulgare]
gnl|UG|Ta#S26728790	3.7	10.19	1.46156	2.06e-05	0.000149676	-	-	-	gi|60593397|gb|AAX28964.1|/3.82259e-76/TaCBF6 [Triticum aestivum]
gnl|UG|Ta#S32628232	8.75	24.07	1.45988	5.12e-11	8.01e-10	-	-	-	gi|357129067|ref|XP_003566189.1|/1.1543e-23/PREDICTED: uncharacterized protein LOC100839804 [Brachypodium distachyon]
gnl|UG|Ta#S16058476	16.83	46.2	1.45686	1.4e-14	3.65e-13	GO:0043231//intracellular membrane-bounded organelle	GO:0016832//aldehyde-lyase activity	GO:0006575//cellular modified amino acid metabolic process	gi|357148852|ref|XP_003574915.1|/4.37689e-56/PREDICTED: dihydroneopterin aldolase-like [Brachypodium distachyon]
gnl|UG|Ta#S13214262	14.98	41.11	1.45645	0	0	-	-	-	gi|326503312|dbj|BAJ99281.1|/2.61575e-07/predicted protein [Hordeum vulgare subsp. vulgare]
gnl|UG|Ta#S52541691	59.06	161.8	1.45396	0	0	GO:0043231//intracellular membrane-bounded organelle	-	GO:0000041//transition metal ion transport	gi|326526457|dbj|BAJ97245.1|/0/predicted protein [Hordeum vulgare subsp. vulgare]
gnl|UG|Ta#S52545880	27.6	75.37	1.44932	1.16e-13	2.69e-12	-	-	-	gi|357132574|ref|XP_003567904.1|/2.5093e-105/PREDICTED: dnaJ homolog subfamily B member 4-like [Brachypodium distachyon]
gnl|UG|Ta#S12975498	234.05	636.68	1.44375	6.41e-12	1.11e-10	-	GO:0004518//nuclease activity	-	gi|356545632|ref|XP_003541241.1|/8.36624e-29/PREDICTED: uncharacterized protein LOC100810244 [Glycine max]
gnl|UG|Ta#S18012016	7.24	19.68	1.44267	4.01e-09	5.13e-08	GO:0043231//intracellular membrane-bounded organelle	-	-	gi|326503496|dbj|BAJ86254.1|/1.01342e-25/predicted protein [Hordeum vulgare subsp. vulgare]
gnl|UG|Ta#S22384946	13.46	36.54	1.4408	0	0	-	-	-	gi|63087730|emb|CAI93180.1|/8.95468e-11/glycosyltransferase [Triticum aestivum]
gnl|UG|Ta#S12917401	4.88	13.18	1.4334	1.75e-06	1.55e-05	-	-	-	gi|218187902|gb|EEC70329.1|/5.98646e-09/hypothetical protein OsI_01198 [Oryza sativa Indica Group]
gnl|UG|Ta#S52546278	8.24	22.14	1.42594	6.3e-10	8.75e-09	-	GO:0046914//transition metal ion binding	-	gi|326524500|dbj|BAK00633.1|/0/predicted protein [Hordeum vulgare subsp. vulgare]
gnl|UG|Ta#S52542778	10.94	29.34	1.42326	1.03e-12	1.97e-11	GO:0043231//intracellular membrane-bounded organelle	-	-	gi|326494418|dbj|BAJ90478.1|/0/predicted protein [Hordeum vulgare subsp. vulgare]
gnl|UG|Ta#S26028369	13.8	36.89	1.41856	0	0	GO:0016020//membrane	-	-	gi|357164790|ref|XP_003580167.1|/2.45751e-20/PREDICTED: probable metal-nicotianamine transporter YSL12-like [Brachypodium distachyon]
gnl|UG|Ta#S52542306	11.44	30.57	1.41803	3.8e-13	7.87e-12	-	-	-	gi|326488623|dbj|BAJ97923.1|/1.72294e-150/predicted protein [Hordeum vulgare subsp. vulgare]
gnl|UG|Ta#S52544002	7.91	21.08	1.41413	1.97e-09	2.61e-08	GO:0043231//intracellular membrane-bounded organelle	GO:0003676//nucleic acid binding;GO:0005515//protein binding	GO:0048731;GO:0009755//hormone-mediated signaling pathway;GO:0006351//transcription, DNA-dependent;GO:0022414//reproductive process	gi|326520141|dbj|BAK03995.1|/0/predicted protein [Hordeum vulgare subsp. vulgare]
gnl|UG|Ta#S13040567	5.22	13.88	1.41089	1.22e-06	1.11e-05	GO:0043231//intracellular membrane-bounded organelle	GO:0016772//transferase activity, transferring phosphorus-containing groups	-	gi|326517932|dbj|BAK07218.1|/1.69421e-29/predicted protein [Hordeum vulgare subsp. vulgare]
gnl|UG|Ta#S52546554	5.89	15.64	1.4089	2.67e-07	2.74e-06	GO:0043231//intracellular membrane-bounded organelle;GO:0044444//cytoplasmic part;GO:0016020//membrane	GO:0032550;GO:0004672//protein kinase activity	GO:0031667//response to nutrient levels;GO:0006464//cellular protein modification process;GO:0071805//potassium ion transmembrane transport;GO:0006796//phosphate-containing compound metabolic process;GO:0007154//cell communication;GO:0006950//response to stress	gi|115470605|ref|NP_001058901.1|/6.77572e-07/Os07g0150700 [Oryza sativa Japonica Group]
gnl|UG|Ta#S32657621	11.61	30.74	1.40475	4.84e-13	9.76e-12	-	-	-	gi|326497761|dbj|BAK05970.1|/7.04897e-12/predicted protein [Hordeum vulgare subsp. vulgare]
gnl|UG|Ta#S26024273	5.05	13.35	1.40248	2.17e-06	1.9e-05	GO:0043231//intracellular membrane-bounded organelle	-	-	gi|326503054|dbj|BAJ99152.1|/1.72211e-16/predicted protein [Hordeum vulgare subsp. vulgare]
gnl|UG|Ta#S12927355	47.96	126.49	1.39912	6.31e-13	1.25e-11	-	GO:0031420;GO:0016301//kinase activity	GO:0006796//phosphate-containing compound metabolic process;GO:0006007//glucose catabolic process	gi|326513168|dbj|BAK06824.1|/1.88055e-57/predicted protein [Hordeum vulgare subsp. vulgare]
gnl|UG|Ta#S52545167	21.54	56.75	1.3976	1.53e-14	3.97e-13	GO:0016020//membrane	GO:0008477//purine nucleosidase activity	GO:0000097//sulfur amino acid biosynthetic process;GO:0033353//S-adenosylmethionine cycle;GO:0009692;GO:0043102;GO:0009415//response to water stimulus	gi|326512820|dbj|BAK03317.1|/1.06825e-130/predicted protein [Hordeum vulgare subsp. vulgare]
gnl|UG|Ta#S26028432	16.99	44.62	1.393	0	0	-	-	-	gi|326488933|dbj|BAJ98078.1|/1.81937e-08/predicted protein [Hordeum vulgare subsp. vulgare]
gnl|UG|Ta#S52544617	11.11	29.16	1.39213	2.68e-12	4.83e-11	-	-	-	gi|357166344|ref|XP_003580679.1|/0/PREDICTED: uncharacterized protein LOC100830075 [Brachypodium distachyon]
gnl|UG|Ta#S52544748	23.73	62.19	1.38997	0	0	-	GO:0003676//nucleic acid binding;GO:0046914//transition metal ion binding	-	gi|326488841|dbj|BAJ98032.1|/1.87374e-140/predicted protein [Hordeum vulgare subsp. vulgare]
gnl|UG|Ta#S24623187	7.07	18.45	1.38384	3.42e-08	3.96e-07	GO:0030312//external encapsulating structure;GO:0031967;GO:0031981//nuclear lumen;GO:0009536//plastid;GO:0005576//extracellular region;GO:0016020//membrane	GO:0016832//aldehyde-lyase activity;GO:0046914//transition metal ion binding	GO:0006007//glucose catabolic process;GO:0010038//response to metal ion;GO:0006970//response to osmotic stress	gi|226316439|gb|ACO44683.1|/4.05534e-171/fructose-bisphosphate aldolase [Secale cereale]
gnl|UG|Ta#S37853308	3.37	8.78	1.38147	0.000149254	0.000896935	GO:0043231//intracellular membrane-bounded organelle	GO:0004175//endopeptidase activity	GO:0019538//protein metabolic process	gi|326494754|dbj|BAJ94496.1|/9.43942e-88/predicted protein [Hordeum vulgare subsp. vulgare]
gnl|UG|Ta#S17882989	15.99	41.64	1.3808	0	0	-	-	-	gi|184991891|emb|CAQ43070.2|/7.68097e-08/putative puroindoline b protein [Triticum macha]
gnl|UG|Ta#S52546982	11.95	31.1	1.3799	6.93e-13	1.37e-11	-	-	-	gi|326489927|dbj|BAJ94037.1|/1.71902e-100/predicted protein [Hordeum vulgare subsp. vulgare]
gnl|UG|Ta#S52544647	5.55	14.41	1.37651	1.25e-06	1.14e-05	GO:0009536//plastid	-	GO:0019758;GO:0006468//protein phosphorylation;GO:0015992//proton transport	gi|326500128|dbj|BAJ90899.1|/2.53372e-138/predicted protein [Hordeum vulgare subsp. vulgare]
gnl|UG|Ta#S50389222	32.64	84.68	1.37538	5.16e-13	1.04e-11	GO:0043231//intracellular membrane-bounded organelle	GO:0016491//oxidoreductase activity	GO:0044710;GO:0007275//multicellular organismal development;GO:0003006//developmental process involved in reproduction	gi|326513032|dbj|BAK03423.1|/2.48667e-36/predicted protein [Hordeum vulgare subsp. vulgare]
gnl|UG|Ta#S37913159	9.76	25.3	1.37418	1.25e-10	1.89e-09	-	GO:0008378//galactosyltransferase activity	-	gi|326495826|dbj|BAJ90535.1|/5.25237e-92/predicted protein [Hordeum vulgare subsp. vulgare]
gnl|UG|Ta#S32628100	27.76	71.85	1.37198	8.44e-15	2.24e-13	GO:0016020//membrane	GO:0004672//protein kinase activity;GO:0032550	GO:0006796//phosphate-containing compound metabolic process;GO:0006464//cellular protein modification process	gi|326505326|dbj|BAK03050.1|/7.83044e-96/predicted protein [Hordeum vulgare subsp. vulgare]
gnl|UG|Ta#S52545041	7.4	19.15	1.37175	2.37e-08	2.8e-07	-	-	GO:0006259//DNA metabolic process	gi|326533618|dbj|BAK05340.1|/0/predicted protein [Hordeum vulgare subsp. vulgare]
gnl|UG|Ta#S52541197	10.6	27.41	1.37064	2.34e-11	3.81e-10	-	-	-	gi|326503792|dbj|BAK02682.1|/1.40723e-147/predicted protein [Hordeum vulgare subsp. vulgare]
gnl|UG|Ta#S52546404	6.39	16.51	1.36945	2.28e-07	2.37e-06	-	GO:0016787//hydrolase activity;GO:0097159//organic cyclic compound binding;GO:1901363	-	gi|143456452|sp|Q0DB53.2|RH52A_ORYSJ/2.01057e-111/RecName: Full=DEAD-box ATP-dependent RNA helicase 52A
gnl|UG|Ta#S37828428	9.93	25.65	1.36909	1.04e-10	1.59e-09	-	GO:0016787//hydrolase activity;GO:0004866//endopeptidase inhibitor activity	GO:0019538//protein metabolic process;GO:0006950//response to stress	gi|326492437|dbj|BAK02002.1|/3.67488e-25/predicted protein [Hordeum vulgare subsp. vulgare]
gnl|UG|Ta#S52546935	9.59	24.77	1.36899	2.2e-10	3.26e-09	-	GO:0005488//binding	-	gi|326510839|dbj|BAJ91767.1|/3.59232e-78/predicted protein [Hordeum vulgare subsp. vulgare]
gnl|UG|Ta#S18012402	8.24	21.26	1.36743	4.4e-09	5.59e-08	-	-	-	gi|357157381|ref|XP_003577779.1|/6.29891e-22/PREDICTED: light-inducible protein CPRF2-like isoform 2 [Brachypodium distachyon]
gnl|UG|Ta#S52544891	86.66	223.47	1.36664	1.04e-12	2e-11	-	-	-	gi|326504432|dbj|BAJ91048.1|/4.60283e-117/predicted protein [Hordeum vulgare subsp. vulgare]
gnl|UG|Ta#S52545036	171.63	441.14	1.36193	0	0	GO:0016020//membrane;GO:0044424//intracellular part	GO:0036094//small molecule binding;GO:0004457//lactate dehydrogenase activity	GO:0009725//response to hormone stimulus;GO:0006970//response to osmotic stress;GO:0044710;GO:0006007//glucose catabolic process	gi|326489543|dbj|BAK01752.1|/4.63027e-179/predicted protein [Hordeum vulgare subsp. vulgare]
gnl|UG|Ta#S16057850	11.11	28.46	1.35708	1.33e-11	2.22e-10	GO:0016591//DNA-directed RNA polymerase II, holoenzyme	GO:0003676//nucleic acid binding;GO:0046914//transition metal ion binding;GO:0034062//RNA polymerase activity	GO:0010467//gene expression	gi|357162059|ref|XP_003579291.1|/1.35745e-65/PREDICTED: DNA-directed RNA polymerase II subunit RPB9-like [Brachypodium distachyon]
gnl|UG|Ta#S52545282	11.11	28.46	1.35708	1.33e-11	2.22e-10	-	-	-	gi|297598396|ref|NP_001045512.2|/3.03235e-47/Os01g0967800 [Oryza sativa Japonica Group]
gnl|UG|Ta#S17981557	10.43	26.7	1.3561	6e-11	9.31e-10	-	-	-	gi|63087730|emb|CAI93180.1|/5.46636e-08/glycosyltransferase [Triticum aestivum]
gnl|UG|Ta#S52542010	13.46	34.43	1.35499	3.51e-14	8.78e-13	-	GO:0022857//transmembrane transporter activity	GO:0044765;GO:0044763	gi|357165354|ref|XP_003580355.1|/0/PREDICTED: MATE efflux family protein 9-like [Brachypodium distachyon]
gnl|UG|Ta#S50838384	5.22	13.35	1.35472	3.93e-06	3.27e-05	GO:0043231//intracellular membrane-bounded organelle	-	-	gi|224593166|gb|ACN59906.1|/9.31746e-108/Dof transcription factor 4 [Triticum aestivum]
gnl|UG|Ta#S12900215	4.88	12.47	1.35351	8.43e-06	6.61e-05	-	-	-	gi|357122095|ref|XP_003562751.1|/2.47369e-33/PREDICTED: uncharacterized protein LOC100844344 [Brachypodium distachyon]
gnl|UG|Ta#S52545828	81.27	207.13	1.34974	0	0	-	GO:0004175//endopeptidase activity	GO:0019538//protein metabolic process	gi|326503488|dbj|BAJ86250.1|/0/predicted protein [Hordeum vulgare subsp. vulgare]
gnl|UG|Ta#S17898379	8.92	22.66	1.34503	2.1e-09	2.76e-08	GO:0043231//intracellular membrane-bounded organelle;GO:0030312//external encapsulating structure	-	-	gi|326531172|dbj|BAK04937.1|/3.26423e-63/predicted protein [Hordeum vulgare subsp. vulgare]
gnl|UG|Ta#S26029057	5.05	12.82	1.34404	6.98e-06	5.54e-05	-	GO:0046872//metal ion binding	-	gi|326518692|dbj|BAJ92507.1|/9.38002e-49/predicted protein [Hordeum vulgare subsp. vulgare]
gnl|UG|Ta#S26024947	4.71	11.95	1.34321	1.5e-05	0.000111928	-	-	-	gi|326510653|dbj|BAJ87543.1|/9.90818e-46/predicted protein [Hordeum vulgare subsp. vulgare]
gnl|UG|Ta#S52546100	79.93	201.51	1.33404	1.23e-12	2.33e-11	-	GO:0005515//protein binding	-	gi|56797970|emb|CAI39214.1|/1.60098e-129/BCL-2 binding anthanogene-1 [Hordeum vulgare subsp. vulgare]
gnl|UG|Ta#S52544723	12.28	30.92	1.33223	3.6e-12	6.36e-11	-	-	-	gi|357120321|ref|XP_003561876.1|/0/PREDICTED: kinesin light chain-like [Brachypodium distachyon]
gnl|UG|Ta#S17989002	3.7	9.31	1.33126	0.000150389	0.000903168	GO:0044432//endoplasmic reticulum part;GO:0016020//membrane	GO:0005515//protein binding	GO:0009642//response to light intensity;GO:0044267//cellular protein metabolic process;GO:0000302//response to reactive oxygen species;GO:0052166;GO:0033554//cellular response to stress;GO:0007165//signal transduction;GO:0009814//defense response, incompatible interaction	gi|326520303|dbj|BAK07410.1|/5.11351e-122/predicted protein [Hordeum vulgare subsp. vulgare]
gnl|UG|Ta#S17889999	9.09	22.84	1.32921	2.55e-09	3.32e-08	GO:0009507//chloroplast	-	-	gi|357130670|ref|XP_003566970.1|/1.84154e-52/PREDICTED: uncharacterized protein LOC100823674 [Brachypodium distachyon]
gnl|UG|Ta#S17986407	6.23	15.64	1.32794	8.65e-07	8.13e-06	-	-	-	gi|357143211|ref|XP_003572842.1|/7.8231e-27/PREDICTED: putative F-box/LRR-repeat protein At5g41840-like [Brachypodium distachyon]
gnl|UG|Ta#S32680555	44.76	112.26	1.32656	1.92e-13	4.28e-12	-	-	-	gi|357136911|ref|XP_003570046.1|/5.16699e-10/PREDICTED: probable phospholipid hydroperoxide glutathione peroxidase 6, mitochondrial-like [Brachypodium distachyon]
gnl|UG|Ta#S16058184	5.05	12.65	1.32478	1.02e-05	7.91e-05	-	-	-	gi|326505064|dbj|BAK02919.1|/0/predicted protein [Hordeum vulgare subsp. vulgare]
gnl|UG|Ta#S52546406	17.84	44.62	1.32257	0	0	-	-	-	gi|326527341|dbj|BAK04612.1|/0/predicted protein [Hordeum vulgare subsp. vulgare]
gnl|UG|Ta#S12933817	74.2	185.52	1.32208	2.16e-13	4.74e-12	-	GO:0005515//protein binding;GO:0008168//methyltransferase activity	GO:0008152//metabolic process	gi|326514448|dbj|BAJ96211.1|/5.92282e-54/predicted protein [Hordeum vulgare subsp. vulgare]
gnl|UG|Ta#S13048875	21.37	53.23	1.31665	3.64e-14	9.09e-13	GO:0044444//cytoplasmic part	GO:0004672//protein kinase activity;GO:0032550	GO:0048507//meristem development;GO:0006796//phosphate-containing compound metabolic process;GO:0006464//cellular protein modification process	gi|91980252|gb|ABC94949.1|/0/GSK-like kinase [Aegilops tauschii]
gnl|UG|Ta#S52545275	5.72	14.23	1.31485	3.26e-06	2.76e-05	-	-	-	gi|354805170|gb|AER41589.1|/3.62515e-08/ulp1+protease+family [Oryza glaberrima]
gnl|UG|Ta#S52544293	6.23	15.46	1.31124	1.26e-06	1.15e-05	GO:0043231//intracellular membrane-bounded organelle;GO:0031224//intrinsic to membrane	GO:0043169//cation binding;GO:0016682//oxidoreductase activity, acting on diphenols and related substances as donors, oxygen as acceptor	GO:0016109;GO:0044707;GO:0006996//organelle organization;GO:0006091//generation of precursor metabolites and energy	gi|9837152|gb|AAG00450.1|AF274001_1/1.08388e-120/oxidase [Triticum aestivum]
gnl|UG|Ta#S52542736	25.07	62.19	1.31072	2.46e-13	5.31e-12	GO:0042579//microbody	GO:0016787//hydrolase activity	-	gi|326514828|dbj|BAJ99775.1|/0/predicted protein [Hordeum vulgare subsp. vulgare]
gnl|UG|Ta#S20755391	42.74	105.94	1.30959	2.79e-13	5.98e-12	GO:0043232	GO:0032550	-	gi|48927618|dbj|BAD23897.1|/9.40579e-172/actin [Triticum aestivum]
gnl|UG|Ta#S52543438	4.04	10.01	1.30901	0.000101927	0.000633764	GO:0012507//ER to Golgi transport vesicle membrane	GO:0046914//transition metal ion binding	GO:0016482//cytoplasmic transport;GO:0015031//protein transport	gi|357158792|ref|XP_003578242.1|/0/PREDICTED: protein transport protein SEC23-like [Brachypodium distachyon]
gnl|UG|Ta#S32656491	275.78	682	1.30625	5.21e-12	9.04e-11	-	-	-	gi|326531128|dbj|BAK04915.1|/2.67391e-29/predicted protein [Hordeum vulgare subsp. vulgare]
gnl|UG|Ta#S52545427	139.49	344.69	1.30514	0	0	GO:0042579//microbody;GO:0009536//plastid	GO:0046914//transition metal ion binding;GO:0016670//oxidoreductase activity, acting on a sulfur group of donors, oxygen as acceptor	GO:0010035//response to inorganic substance;GO:0006778//porphyrin-containing compound metabolic process;GO:0044710	gi|326508084|dbj|BAJ86785.1|/0/predicted protein [Hordeum vulgare subsp. vulgare]
gnl|UG|Ta#S52546256	29.28	72.21	1.30228	1.11e-13	2.59e-12	GO:0009536//plastid	GO:0097159//organic cyclic compound binding;GO:0005515//protein binding	GO:0007165//signal transduction	gi|357156919|ref|XP_003577620.1|/1.1617e-84/PREDICTED: tetrapyrrole-binding protein, chloroplastic-like [Brachypodium distachyon]
gnl|UG|Ta#S52546851	14.81	36.37	1.29618	1.64e-13	3.71e-12	GO:0043231//intracellular membrane-bounded organelle	-	-	gi|326493808|dbj|BAJ85366.1|/7.62617e-63/predicted protein [Hordeum vulgare subsp. vulgare]
gnl|UG|Ta#S52545380	75.72	185.87	1.29555	1.31e-12	2.46e-11	GO:0009532//plastid stroma;GO:0009534//chloroplast thylakoid	GO:0031406//carboxylic acid binding	-	gi|326499446|dbj|BAJ86034.1|/3.96451e-132/predicted protein [Hordeum vulgare subsp. vulgare]
gnl|UG|Ta#S52545018	16.49	40.41	1.29312	0	0	GO:0043231//intracellular membrane-bounded organelle;GO:0044444//cytoplasmic part	GO:0016703	GO:0009072//aromatic amino acid family metabolic process;GO:0009608//response to symbiont;GO:0010038//response to metal ion	gi|357148197|ref|XP_003574667.1|/7.73651e-147/PREDICTED: probable nitronate monooxygenase-like [Brachypodium distachyon]
gnl|UG|Ta#S17985055	11.95	29.16	1.28698	4.98e-11	7.79e-10	GO:0005739//mitochondrion	GO:0043168;GO:0008483//transaminase activity;GO:0046914//transition metal ion binding	GO:0009725//response to hormone stimulus;GO:0006527//arginine catabolic process;GO:0006591//ornithine metabolic process;GO:0006972//hyperosmotic response;GO:0006561//proline biosynthetic process	gi|357120468|ref|XP_003561949.1|/2.96019e-14/PREDICTED: probable ornithine aminotransferase-like [Brachypodium distachyon]
gnl|UG|Ta#S52543507	15.31	37.24	1.28238	0	0	GO:0044464//cell part	GO:0046914//transition metal ion binding	GO:0050789//regulation of biological process	gi|62275661|gb|AAX78232.1|/0/embryonic flower 2 [Triticum aestivum]
gnl|UG|Ta#S52545826	10.77	26.18	1.28145	5.61e-10	7.84e-09	GO:0009526//plastid envelope;GO:0033176	GO:0032550;GO:0022857//transmembrane transporter activity;GO:0003824//catalytic activity	GO:0009152//purine ribonucleotide biosynthetic process;GO:0015988//energy coupled proton transmembrane transport, against electrochemical gradient	gi|357136145|ref|XP_003569666.1|/0/PREDICTED: V-type proton ATPase subunit B2-like [Brachypodium distachyon]
gnl|UG|Ta#S52544818	15.99	38.83	1.28	2.64e-14	6.69e-13	-	-	-	gi|326525297|dbj|BAK07918.1|/0/predicted protein [Hordeum vulgare subsp. vulgare]
gnl|UG|Ta#S17985537	14.98	36.37	1.27971	2.4e-13	5.2e-12	GO:0043231//intracellular membrane-bounded organelle	GO:0046914//transition metal ion binding	-	gi|9367245|emb|CAB97356.1|/1.1299e-69/SnRK1-interacting protein 1 [Hordeum vulgare subsp. vulgare]
gnl|UG|Ta#S52547020	75.72	183.24	1.27499	1.31e-12	2.46e-11	GO:0016020//membrane;GO:0044424//intracellular part	GO:0003747//translation release factor activity	GO:0006412//translation	gi|310656756|gb|ADP02190.1|/0/putative eukaryotic peptide chain release factor subunit 1-3 [Triticum aestivum]
gnl|UG|Ta#S52541850	6.39	15.46	1.27465	2.19e-06	1.91e-05	-	GO:0016769//transferase activity, transferring nitrogenous groups	-	gi|326519646|dbj|BAK00196.1|/0/predicted protein [Hordeum vulgare subsp. vulgare]
gnl|UG|Ta#S32544406	7.57	18.27	1.27111	2.72e-07	2.79e-06	-	-	-	gi|326490027|dbj|BAJ94087.1|/8.63627e-62/predicted protein [Hordeum vulgare subsp. vulgare]
gnl|UG|Ta#S52543081	4.88	11.77	1.27016	3.83e-05	0.00026308	GO:0043231//intracellular membrane-bounded organelle	GO:0016772//transferase activity, transferring phosphorus-containing groups	GO:0006796//phosphate-containing compound metabolic process	gi|218197977|gb|EEC80404.1|/0/hypothetical protein OsI_22556 [Oryza sativa Indica Group]
gnl|UG|Ta#S16226788	47.62	114.72	1.26848	0	0	-	-	-	gi|326518206|dbj|BAK07355.1|/2.83285e-24/predicted protein [Hordeum vulgare subsp. vulgare]
gnl|UG|Ta#S52544408	16.99	40.93	1.26847	0	0	GO:0043231//intracellular membrane-bounded organelle	GO:0016740//transferase activity	-	gi|334353407|emb|CCA61105.1|/0/xylan arabinosyl transferase [Triticum aestivum]
gnl|UG|Ta#S52543905	21.03	50.6	1.26669	0	0	GO:0031981//nuclear lumen	-	GO:0009908//flower development;GO:0009639//response to red or far red light;GO:0009756//carbohydrate mediated signaling;GO:0035194//posttranscriptional gene silencing by RNA;GO:0048827//phyllome development;GO:0022622//root system development;GO:0006342//chromatin silencing;GO:0010051//xylem and phloem pattern formation;GO:0009933//meristem structural organization;GO:0032446//protein modification…	gi|357138246|ref|XP_003570708.1|/0/PREDICTED: uncharacterized protein LOC100825209 [Brachypodium distachyon]
gnl|UG|Ta#S22380567	11.61	27.93	1.26645	2.17e-10	3.22e-09	-	-	-	gi|63087730|emb|CAI93180.1|/1.43574e-11/glycosyltransferase [Triticum aestivum]
gnl|UG|Ta#S17989517	9.42	22.66	1.26635	1.1e-08	1.35e-07	GO:0016020//membrane	-	-	gi|326508180|dbj|BAJ99357.1|/1.24497e-99/predicted protein [Hordeum vulgare subsp. vulgare]
gnl|UG|Ta#S52543721	18.34	44.1	1.26579	0	0	GO:0016020//membrane	GO:0035251//UDP-glucosyltransferase activity	GO:0030258//lipid modification	gi|326534054|dbj|BAJ89377.1|/0/predicted protein [Hordeum vulgare subsp. vulgare]
gnl|UG|Ta#S17987178	10.26	24.6	1.26163	2.95e-09	3.82e-08	GO:0044424//intracellular part	GO:0046872//metal ion binding	-	gi|357123880|ref|XP_003563635.1|/7.45898e-91/PREDICTED: probable calcium-binding protein CML21-like [Brachypodium distachyon]
gnl|UG|Ta#S16241549	6.23	14.93	1.26091	3.84e-06	3.2e-05	-	-	-	gi|326521602|dbj|BAK00377.1|/1.2301e-53/predicted protein [Hordeum vulgare subsp. vulgare]
gnl|UG|Ta#S52545522	12.79	30.57	1.2571	3.98e-11	6.34e-10	-	GO:0004702//receptor signaling protein serine/threonine kinase activity;GO:0032550	GO:0006796//phosphate-containing compound metabolic process;GO:0006464//cellular protein modification process;GO:0007243//intracellular protein kinase cascade;GO:0000302//response to reactive oxygen species	gi|326493000|dbj|BAJ84961.1|/0/predicted protein [Hordeum vulgare subsp. vulgare]
gnl|UG|Ta#S16058032	5.22	12.47	1.25634	2.59e-05	0.000183667	-	GO:0016746//transferase activity, transferring acyl groups;GO:0005515//protein binding	GO:0009699//phenylpropanoid biosynthetic process	gi|326533394|dbj|BAJ93669.1|/0/predicted protein [Hordeum vulgare subsp. vulgare]
gnl|UG|Ta#S52546620	195.86	467.49	1.25511	2.08e-12	3.79e-11	-	-	-	gi|357111505|ref|XP_003557553.1|/8.71319e-07/PREDICTED: uncharacterized protein LOC100830140 [Brachypodium distachyon]
gnl|UG|Ta#S12922285	5.89	14.05	1.25423	8.18e-06	6.42e-05	GO:0005743//mitochondrial inner membrane	-	GO:0006626//protein targeting to mitochondrion	gi|326498255|dbj|BAJ98555.1|/1.21295e-45/predicted protein [Hordeum vulgare subsp. vulgare]
gnl|UG|Ta#S22385558	19.01	45.33	1.25371	2.35e-13	5.11e-12	GO:0043231//intracellular membrane-bounded organelle	GO:0016787//hydrolase activity	GO:0019538//protein metabolic process	gi|326498351|dbj|BAJ98603.1|/6.88273e-48/predicted protein [Hordeum vulgare subsp. vulgare]
gnl|UG|Ta#S52546038	6.23	14.76	1.24439	5.53e-06	4.49e-05	GO:0005618//cell wall	GO:0097159//organic cyclic compound binding	-	gi|357152866|ref|XP_003576260.1|/8.95227e-73/PREDICTED: uncharacterized protein LOC100824218 [Brachypodium distachyon]
gnl|UG|Ta#S52546805	9.09	21.43	1.23728	4.79e-08	5.44e-07	GO:0043231//intracellular membrane-bounded organelle	GO:0005515//protein binding;GO:0000166//nucleotide binding;GO:0048037//cofactor binding	GO:0048827//phyllome development;GO:0010208//pollen wall assembly;GO:0019438//aromatic compound biosynthetic process;GO:0048507//meristem development;GO:0008033//tRNA processing;GO:0009791//post-embryonic development;GO:0046131	gi|242047166|ref|XP_002461329.1|/4.49421e-147/hypothetical protein SORBIDRAFT_02g001010 [Sorghum bicolor]
gnl|UG|Ta#S37770968	6.56	15.46	1.23677	3.74e-06	3.12e-05	GO:0043234//protein complex	GO:0032550;GO:0008443//phosphofructokinase activity	GO:0006007//glucose catabolic process;GO:0009746;GO:0006796//phosphate-containing compound metabolic process	gi|326498033|dbj|BAJ94879.1|/7.33246e-131/predicted protein [Hordeum vulgare subsp. vulgare]
gnl|UG|Ta#S52541199	6.56	15.46	1.23677	3.74e-06	3.12e-05	-	-	-	gi|218200281|gb|EEC82708.1|/0/hypothetical protein OsI_27378 [Oryza sativa Indica Group]
gnl|UG|Ta#S52542639	9.93	23.37	1.23479	1.27e-08	1.55e-07	-	-	-	gi|357119285|ref|XP_003561373.1|/0/PREDICTED: uncharacterized protein LOC100845556 [Brachypodium distachyon]
gnl|UG|Ta#S12899420	48.12	113.14	1.2334	3.95e-14	9.78e-13	GO:0043231//intracellular membrane-bounded organelle;GO:0010316;GO:0030312//external encapsulating structure;GO:0044444//cytoplasmic part	GO:0032550;GO:0008443//phosphofructokinase activity	GO:0016458//gene silencing;GO:0003006//developmental process involved in reproduction;GO:0006007//glucose catabolic process;GO:0006796//phosphate-containing compound metabolic process;GO:0006084//acetyl-CoA metabolic process;GO:0010038//response to metal ion;GO:0009247//glycolipid biosynthetic process;GO:0034968//histone lysine methylation;GO:0009267//cellular response to starvation	gi|326495188|dbj|BAJ85690.1|/1.58076e-63/predicted protein [Hordeum vulgare subsp. vulgare]
gnl|UG|Ta#S18008950	8.08	18.97	1.23129	3.14e-07	3.18e-06	GO:0044464//cell part;GO:0016020//membrane	-	GO:0009626//plant-type hypersensitive response;GO:0009813//flavonoid biosynthetic process;GO:0006605//protein targeting	gi|326513922|dbj|BAJ92111.1|/4.73859e-67/predicted protein [Hordeum vulgare subsp. vulgare]
gnl|UG|Ta#S37874292	19.01	44.62	1.23093	2.38e-13	5.16e-12	GO:0043231//intracellular membrane-bounded organelle	-	-	gi|357139177|ref|XP_003571161.1|/2.1505e-45/PREDICTED: uncharacterized protein LOC100832249 [Brachypodium distachyon]
gnl|UG|Ta#S17888997	5.55	13	1.22795	2.51e-05	0.000178503	-	GO:0097159//organic cyclic compound binding;GO:1901363	-	gi|326508736|dbj|BAJ95890.1|/6.00717e-23/predicted protein [Hordeum vulgare subsp. vulgare]
gnl|UG|Ta#S26027702	13.29	31.1	1.22657	6.51e-11	1.01e-09	GO:0005576//extracellular region;GO:0043231//intracellular membrane-bounded organelle	GO:0046914//transition metal ion binding	-	gi|49615735|gb|AAT67049.1|/7.50618e-105/germin-like protein 4 [Triticum monococcum]
gnl|UG|Ta#S17898910	5.72	13.35	1.22275	2.06e-05	0.000149458	GO:0012505//endomembrane system;GO:0009536//plastid	GO:0005488//binding	GO:0006260//DNA replication	gi|357145394|ref|XP_003573628.1|/1.37246e-72/PREDICTED: uncharacterized protein LOC100834630 [Brachypodium distachyon]
gnl|UG|Ta#S52542501	90.36	210.64	1.22102	1.3e-13	2.99e-12	GO:0043231//intracellular membrane-bounded organelle	-	-	gi|326495078|dbj|BAJ85635.1|/5.07261e-47/predicted protein [Hordeum vulgare subsp. vulgare]
gnl|UG|Ta#S52541215	45.09	104.71	1.21552	1.21e-13	2.79e-12	-	-	-	gi|326493578|dbj|BAJ85250.1|/6.75901e-42/predicted protein [Hordeum vulgare subsp. vulgare]
gnl|UG|Ta#S43837861	15.82	36.72	1.21482	1.67e-12	3.07e-11	-	GO:0046872//metal ion binding;GO:0004674//protein serine/threonine kinase activity;GO:0032550	GO:0006796//phosphate-containing compound metabolic process;GO:0005982//starch metabolic process;GO:0006464//cellular protein modification process	gi|164472644|gb|ABY59004.1|/0/calcium-dependent protein kinase [Triticum aestivum]
gnl|UG|Ta#S52544060	10.6	24.6	1.21459	8.35e-09	1.03e-07	-	GO:0046914//transition metal ion binding;GO:0097159//organic cyclic compound binding	-	gi|218188957|gb|EEC71384.1|/1.04313e-134/hypothetical protein OsI_03500 [Oryza sativa Indica Group]
gnl|UG|Ta#S17987292	58.89	135.98	1.2073	2.04e-13	4.5e-12	GO:0043231//intracellular membrane-bounded organelle	GO:0046914//transition metal ion binding	-	gi|310656804|gb|ADP02231.1|/4.47863e-57/Cu_bind_like domain-containing protein [Aegilops tauschii]
gnl|UG|Ta#S16057992	82.11	189.56	1.20702	1.42e-12	2.64e-11	-	GO:0016746//transferase activity, transferring acyl groups	-	gi|326489857|dbj|BAJ94002.1|/0/predicted protein [Hordeum vulgare subsp. vulgare]
gnl|UG|Ta#S24033196	30.29	69.92	1.20686	2.85e-13	6.1e-12	-	GO:0003676//nucleic acid binding	GO:0050896//response to stimulus;GO:0050794//regulation of cellular process;GO:0006351//transcription, DNA-dependent	gi|51702426|gb|AAU08786.1|/6.76593e-157/NAC domain transcription factor [Triticum aestivum]
gnl|UG|Ta#S52543008	7.4	17.04	1.20333	1.99e-06	1.76e-05	-	GO:0016491//oxidoreductase activity;GO:0005488//binding	-	gi|326519923|dbj|BAK03886.1|/0/predicted protein [Hordeum vulgare subsp. vulgare]
gnl|UG|Ta#S22369754	8.24	18.97	1.203	5.24e-07	5.1e-06	-	-	-	gi|63087730|emb|CAI93180.1|/8.67658e-11/glycosyltransferase [Triticum aestivum]
gnl|UG|Ta#S52544952	19.69	45.33	1.203	1.6e-13	3.64e-12	GO:0043231//intracellular membrane-bounded organelle;GO:0031224//intrinsic to membrane	GO:0043169//cation binding;GO:0004721//phosphoprotein phosphatase activity	GO:0006464//cellular protein modification process	gi|326530960|dbj|BAK01278.1|/0/predicted protein [Hordeum vulgare subsp. vulgare]
gnl|UG|Ta#S17888262	84.13	193.6	1.20239	5.58e-13	1.12e-11	GO:0043231//intracellular membrane-bounded organelle	GO:0046914//transition metal ion binding;GO:0051540	GO:0009058//biosynthetic process	gi|357135804|ref|XP_003569498.1|/5.31486e-82/PREDICTED: iron-sulfur cluster assembly enzyme ISCU, mitochondrial-like [Brachypodium distachyon]
gnl|UG|Ta#S52541509	5.05	11.6	1.19977	9.35e-05	0.000585736	-	-	-	gi|326493488|dbj|BAJ85205.1|/6.34722e-44/predicted protein [Hordeum vulgare subsp. vulgare]
gnl|UG|Ta#S52546347	33.82	77.65	1.19911	0	0	GO:0043231//intracellular membrane-bounded organelle	GO:0001071//nucleic acid binding transcription factor activity;GO:0003677//DNA binding	GO:0016101//diterpenoid metabolic process;GO:0006950//response to stress	gi|414081448|gb|AFW98256.1|/1.98448e-160/WRKY80 transcription factor [Triticum aestivum]
gnl|UG|Ta#S17978782	28.1	64.48	1.19828	1.62e-13	3.66e-12	GO:0005618//cell wall;GO:0043231//intracellular membrane-bounded organelle;GO:0016020//membrane	GO:0004175//endopeptidase activity	GO:0019538//protein metabolic process;GO:0006970//response to osmotic stress	gi|326496543|dbj|BAJ94733.1|/7.53948e-79/predicted protein [Hordeum vulgare subsp. vulgare]
gnl|UG|Ta#S52544371	77.91	178.14	1.19313	1.14e-12	2.17e-11	-	GO:0017111//nucleoside-triphosphatase activity;GO:0032550	-	gi|326526797|dbj|BAK00787.1|/0/predicted protein [Hordeum vulgare subsp. vulgare]
gnl|UG|Ta#S16058506	5.38	12.3	1.19298	6.26e-05	0.000409732	GO:0005634//nucleus	-	-	gi|357137877|ref|XP_003570525.1|/2.08929e-81/PREDICTED: nuclear transcription factor Y subunit A-1-like [Brachypodium distachyon]
gnl|UG|Ta#S15881095	14.64	33.38	1.18907	3.93e-11	6.27e-10	GO:0043231//intracellular membrane-bounded organelle;GO:0005576//extracellular region;GO:0030312//external encapsulating structure	GO:0004558//alpha-glucosidase activity	GO:0046903//secretion;GO:0009628//response to abiotic stimulus;GO:0006950//response to stress;GO:0006073//cellular glucan metabolic process	gi|326502450|dbj|BAJ95288.1|/8.7363e-60/predicted protein [Hordeum vulgare subsp. vulgare]
gnl|UG|Ta#S52546895	9.59	21.78	1.1834	1.09e-07	1.18e-06	GO:0044464//cell part	-	-	gi|326502104|dbj|BAK06544.1|/1.53229e-29/predicted protein [Hordeum vulgare subsp. vulgare]
gnl|UG|Ta#S52542435	6.73	15.28	1.18297	8.9e-06	6.96e-05	-	-	GO:0008380//RNA splicing;GO:0000097//sulfur amino acid biosynthetic process	gi|326527463|dbj|BAK08006.1|/2.90784e-73/predicted protein [Hordeum vulgare subsp. vulgare]
gnl|UG|Ta#S52544578	6.73	15.28	1.18297	8.9e-06	6.95e-05	-	-	GO:0032958//inositol phosphate biosynthetic process	gi|326528317|dbj|BAJ93340.1|/0/predicted protein [Hordeum vulgare subsp. vulgare]
gnl|UG|Ta#S52542641	4.88	11.07	1.1817	0.000163276	0.000972962	GO:0016020//membrane	GO:0032550;GO:0004702//receptor signaling protein serine/threonine kinase activity	GO:0006468//protein phosphorylation;GO:0007243//intracellular protein kinase cascade	gi|357128117|ref|XP_003565722.1|/0/PREDICTED: pto-interacting protein 1-like [Brachypodium distachyon]
gnl|UG|Ta#S52541792	15.65	35.49	1.18125	1.24e-11	2.07e-10	GO:0009532//plastid stroma;GO:0031224//intrinsic to membrane;GO:0031090//organelle membrane;GO:0000502//proteasome complex;GO:0009526//plastid envelope	GO:0022890//inorganic cation transmembrane transporter activity;GO:0043169//cation binding;GO:0042625//ATPase activity, coupled to transmembrane movement of ions;GO:0008233//peptidase activity	GO:0022900//electron transport chain;GO:0010038//response to metal ion;GO:0019941//modification-dependent protein catabolic process;GO:0006825//copper ion transport	gi|326510537|dbj|BAJ87485.1|/3.40078e-24/predicted protein [Hordeum vulgare subsp. vulgare]
gnl|UG|Ta#S52545624	48.29	109.27	1.1781	4.38e-13	8.95e-12	GO:0031981//nuclear lumen;GO:0009536//plastid;GO:0030312//external encapsulating structure;GO:0000275//mitochondrial proton-transporting ATP synthase complex, catalytic core F(1)	GO:0046914//transition metal ion binding;GO:0019829//cation-transporting ATPase activity	GO:0006818//hydrogen transport;GO:0006754//ATP biosynthetic process	gi|326510121|dbj|BAJ87277.1|/3.82544e-19/predicted protein [Hordeum vulgare subsp. vulgare]
gnl|UG|Ta#S17895380	59.4	134.4	1.178	0	0	GO:0044444//cytoplasmic part	GO:0003676//nucleic acid binding;GO:0005515//protein binding;GO:0016840	GO:0006970//response to osmotic stress;GO:0009439//cyanate metabolic process	gi|357146576|ref|XP_003574041.1|/4.1474e-82/PREDICTED: cyanate hydratase-like [Brachypodium distachyon]
gnl|UG|Ta#S26027366	9.76	21.96	1.16993	1.26e-07	1.36e-06	GO:0043231//intracellular membrane-bounded organelle	GO:0046906//tetrapyrrole binding;GO:0046914//transition metal ion binding;GO:0016491//oxidoreductase activity	GO:0009314//response to radiation;GO:0006091//generation of precursor metabolites and energy;GO:0000902//cell morphogenesis;GO:0016128	gi|357135601|ref|XP_003569397.1|/1.3495e-37/PREDICTED: secologanin synthase-like [Brachypodium distachyon]
gnl|UG|Ta#S52545958	50.98	114.37	1.16571	2.32e-13	5.06e-12	GO:0043231//intracellular membrane-bounded organelle	GO:0019203//carbohydrate phosphatase activity;GO:0035251//UDP-glucosyltransferase activity	GO:0005991//trehalose metabolic process	gi|326528641|dbj|BAJ97342.1|/0/predicted protein [Hordeum vulgare subsp. vulgare]
gnl|UG|Ta#S52545754	76.06	170.59	1.16532	5.11e-13	1.03e-11	-	-	-	gi|326514946|dbj|BAJ99834.1|/2.74536e-117/predicted protein [Hordeum vulgare subsp. vulgare]
gnl|UG|Ta#S17888197	5.72	12.82	1.16431	5.95e-05	0.000390669	-	-	-	gi|326530794|dbj|BAK01195.1|/2.48031e-13/predicted protein [Hordeum vulgare subsp. vulgare]
gnl|UG|Ta#S32602728	5.72	12.82	1.16431	5.95e-05	0.00039053	GO:0043231//intracellular membrane-bounded organelle	GO:0043169//cation binding	GO:0006812//cation transport	gi|194294271|gb|ACF40220.1|/7.91962e-54/heavy metal-associated domain-containing protein [Triticum aestivum]
gnl|UG|Ta#S52546507	20.86	46.73	1.16361	1.27e-13	2.93e-12	GO:0031224//intrinsic to membrane	-	-	gi|326489983|dbj|BAJ94065.1|/8.92504e-160/predicted protein [Hordeum vulgare subsp. vulgare]
gnl|UG|Ta#S52545110	12.79	28.64	1.16302	1.86e-09	2.47e-08	GO:0042579//microbody;GO:0009536//plastid	-	GO:0007031//peroxisome organization	gi|326521792|dbj|BAK00472.1|/2.2098e-66/predicted protein [Hordeum vulgare subsp. vulgare]
gnl|UG|Ta#S26024732	105	234.89	1.1616	3.59e-13	7.49e-12	GO:0016020//membrane;GO:0044424//intracellular part	-	GO:0009725//response to hormone stimulus;GO:0010038//response to metal ion	gi|451193|gb|AAC37416.1|/7.25606e-109/wali7, partial [Triticum aestivum]
gnl|UG|Ta#S17889451	30.96	69.22	1.16078	2.87e-13	6.12e-12	-	-	-	gi|357118621|ref|XP_003561050.1|/7.92841e-96/PREDICTED: F-box protein At5g67140-like [Brachypodium distachyon]
gnl|UG|Ta#S52543559	27.43	61.31	1.16037	2.04e-13	4.5e-12	GO:0043231//intracellular membrane-bounded organelle	GO:0046906//tetrapyrrole binding;GO:0016209//antioxidant activity;GO:0043169//cation binding;GO:0003824//catalytic activity	GO:0006950//response to stress;GO:0044710	gi|326521934|dbj|BAK04095.1|/0/predicted protein [Hordeum vulgare subsp. vulgare]
gnl|UG|Ta#S52541295	155.48	347.33	1.15958	0	0	GO:0034357;GO:0009536//plastid	GO:0016731;GO:0046914//transition metal ion binding;GO:0000166//nucleotide binding	GO:0044710;GO:0006091//generation of precursor metabolites and energy	gi|326488467|dbj|BAJ93902.1|/0/predicted protein [Hordeum vulgare subsp. vulgare]
gnl|UG|Ta#S52545819	21.37	47.61	1.15568	4.82e-14	1.18e-12	GO:0044464//cell part	GO:0046914//transition metal ion binding	-	gi|326525949|dbj|BAJ93151.1|/0/predicted protein [Hordeum vulgare subsp. vulgare]
gnl|UG|Ta#S22387901	40.89	91	1.15412	0	0	-	-	-	gi|63087730|emb|CAI93180.1|/4.95626e-11/glycosyltransferase [Triticum aestivum]
gnl|UG|Ta#S52544978	71.51	158.82	1.15118	1.32e-12	2.47e-11	GO:0043231//intracellular membrane-bounded organelle	GO:0004871//signal transducer activity	GO:0007165//signal transduction;GO:0006351//transcription, DNA-dependent	gi|364285651|gb|AEW48243.1|/0/timing of cab expression 1 [Hordeum vulgare subsp. vulgare]
gnl|UG|Ta#S52545759	23.73	52.7	1.15109	0	0	-	GO:0016667//oxidoreductase activity, acting on a sulfur group of donors;GO:0031072//heat shock protein binding	GO:0006461//protein complex assembly;GO:0044267//cellular protein metabolic process;GO:0019725//cellular homeostasis;GO:0009408//response to heat;GO:0006091//generation of precursor metabolites and energy	gi|326524093|dbj|BAJ97057.1|/1.08566e-168/predicted protein [Hordeum vulgare subsp. vulgare]
gnl|UG|Ta#S16057815	10.6	23.54	1.15105	6.62e-08	7.41e-07	-	GO:0016298//lipase activity	GO:0044238//primary metabolic process	gi|357158280|ref|XP_003578076.1|/0/PREDICTED: uncharacterized protein LOC100824641 [Brachypodium distachyon]
gnl|UG|Ta#S52547086	18.68	41.46	1.15023	7.09e-13	1.39e-11	GO:0016020//membrane	GO:0032550;GO:0016301//kinase activity	GO:0043401//steroid hormone mediated signaling pathway;GO:0006464//cellular protein modification process;GO:0006796//phosphate-containing compound metabolic process	gi|326495698|dbj|BAJ85945.1|/0/predicted protein [Hordeum vulgare subsp. vulgare]
gnl|UG|Ta#S52544779	8.08	17.92	1.14914	2.55e-06	2.2e-05	GO:0016020//membrane	GO:0004672//protein kinase activity;GO:0032550	GO:0006464//cellular protein modification process	gi|326490103|dbj|BAJ94125.1|/0/predicted protein [Hordeum vulgare subsp. vulgare]
gnl|UG|Ta#S52546254	9.59	21.26	1.14854	3.04e-07	3.09e-06	-	-	-	gi|326497259|dbj|BAK02214.1|/2.40237e-157/predicted protein [Hordeum vulgare subsp. vulgare]
gnl|UG|Ta#S52542469	37.19	82.4	1.14773	7.17e-14	1.71e-12	GO:0009532//plastid stroma	GO:0046914//transition metal ion binding;GO:0016616//oxidoreductase activity, acting on the CH-OH group of donors, NAD or NADP as acceptor;GO:0000166//nucleotide binding	GO:0009416//response to light stimulus;GO:0048229//gametophyte development;GO:0006547//histidine metabolic process	gi|326530228|dbj|BAJ97540.1|/0/predicted protein [Hordeum vulgare subsp. vulgare]
gnl|UG|Ta#S52545538	13.8	30.57	1.14745	8.06e-10	1.11e-08	-	GO:0097159//organic cyclic compound binding	-	gi|357122647|ref|XP_003563026.1|/6.27122e-162/PREDICTED: uncharacterized protein LOC100823440 [Brachypodium distachyon]
gnl|UG|Ta#S52545138	7.07	15.64	1.14546	1.19e-05	9.04e-05	GO:0009532//plastid stroma;GO:0009523//photosystem II;GO:0009534//chloroplast thylakoid;GO:0009526//plastid envelope	-	GO:0019684//photosynthesis, light reaction;GO:0006351//transcription, DNA-dependent;GO:0016109;GO:0044257//cellular protein catabolic process;GO:0009639//response to red or far red light;GO:0006779//porphyrin-containing compound biosynthetic process;GO:0006007//glucose catabolic process;GO:0042743//hydrogen peroxide metabolic process;GO:0009668;GO:0065003;GO:0010038//response to metal ion;GO:0009…	gi|357117071|ref|XP_003560298.1|/4.08204e-173/PREDICTED: photosystem II stability/assembly factor HCF136, chloroplastic-like [Brachypodium distachyon]
gnl|UG|Ta#S52544851	25.58	56.57	1.14502	8.37e-14	1.98e-12	GO:0043231//intracellular membrane-bounded organelle	GO:0046914//transition metal ion binding	GO:0019941//modification-dependent protein catabolic process	gi|326519140|dbj|BAJ96569.1|/0/predicted protein [Hordeum vulgare subsp. vulgare]
gnl|UG|Ta#S52546469	23.05	50.95	1.14432	2.68e-13	5.77e-12	GO:0043231//intracellular membrane-bounded organelle	GO:0003723//RNA binding	GO:0006396//RNA processing;GO:0007049//cell cycle;GO:0009606//tropism;GO:0006351//transcription, DNA-dependent	gi|357161984|ref|XP_003579269.1|/0/PREDICTED: cleavage stimulation factor subunit 3-like [Brachypodium distachyon]
gnl|UG|Ta#S19223927	13.29	29.34	1.14253	2.03e-09	2.68e-08	-	-	-	gi|326497769|dbj|BAK05974.1|/4.68717e-50/predicted protein [Hordeum vulgare subsp. vulgare]
gnl|UG|Ta#S32538740	5.89	13	1.14217	6.87e-05	0.0004468	-	-	-	gi|357124077|ref|XP_003563733.1|/1.51056e-21/PREDICTED: uncharacterized protein LOC100836740 [Brachypodium distachyon]
gnl|UG|Ta#S18012612	10.6	23.37	1.14059	9.28e-08	1.02e-06	-	GO:0046872//metal ion binding	-	gi|9255753|gb|AAF86307.1|AF181661_1/2.45903e-46/EF-hand Ca2+-binding protein CCD1 [Triticum aestivum]
gnl|UG|Ta#S17888570	6.56	14.41	1.1353	3.06e-05	0.000214703	GO:0009536//plastid	GO:0003676//nucleic acid binding	-	gi|357164448|ref|XP_003580056.1|/2.93949e-61/PREDICTED: uncharacterized protein LOC100843315 [Brachypodium distachyon]
gnl|UG|Ta#S12923179	42.91	94.17	1.13395	0	0	-	-	GO:0006950//response to stress	gi|4138871|gb|AAD03605.1|/1.80836e-101/small heat shock protein Hsp23.6 [Triticum aestivum]
gnl|UG|Ta#S26026668	26.59	58.33	1.13335	0	0	-	GO:0003677//DNA binding	-	gi|326516084|dbj|BAJ88065.1|/1.74944e-71/predicted protein [Hordeum vulgare subsp. vulgare]
gnl|UG|Ta#S52544223	6.9	15.11	1.13084	2.05e-05	0.000148763	GO:0016020//membrane;GO:0009526//plastid envelope	-	-	gi|326493256|dbj|BAJ85089.1|/1.3413e-95/predicted protein [Hordeum vulgare subsp. vulgare]
gnl|UG|Ta#S52542520	10.77	23.54	1.1281	1.06e-07	1.16e-06	GO:0031224//intrinsic to membrane	GO:0005451//monovalent cation:hydrogen antiporter activity	GO:0044763;GO:0055067;GO:0030001//metal ion transport	gi|326514554|dbj|BAJ96264.1|/0/predicted protein [Hordeum vulgare subsp. vulgare]
gnl|UG|Ta#S52545797	9.25	20.2	1.12683	8.88e-07	8.32e-06	GO:0005911//cell-cell junction;GO:0005618//cell wall;GO:0043231//intracellular membrane-bounded organelle	GO:0016772//transferase activity, transferring phosphorus-containing groups;GO:0005198//structural molecule activity	GO:0006796//phosphate-containing compound metabolic process	gi|326494106|dbj|BAJ85515.1|/0/predicted protein [Hordeum vulgare subsp. vulgare]
gnl|UG|Ta#S17890338	9.25	20.2	1.12683	8.88e-07	8.32e-06	GO:0043231//intracellular membrane-bounded organelle	GO:0004518//nuclease activity	GO:0006399//tRNA metabolic process;GO:0009108//coenzyme biosynthetic process	gi|326522278|dbj|BAK07601.1|/3.21508e-67/predicted protein [Hordeum vulgare subsp. vulgare]
gnl|UG|Ta#S52543425	60.57	131.76	1.12124	3.65e-13	7.59e-12	GO:0031090//organelle membrane;GO:0043231//intracellular membrane-bounded organelle;GO:0031224//intrinsic to membrane	GO:0046873//metal ion transmembrane transporter activity	GO:0034220//ion transmembrane transport;GO:0030001//metal ion transport	gi|326515164|dbj|BAK03495.1|/0/predicted protein [Hordeum vulgare subsp. vulgare]
gnl|UG|Ta#S17989730	8.24	17.92	1.12085	4.11e-06	3.41e-05	GO:0043231//intracellular membrane-bounded organelle	GO:0016772//transferase activity, transferring phosphorus-containing groups	GO:0006796//phosphate-containing compound metabolic process	gi|326527849|dbj|BAK08166.1|/2.92207e-118/predicted protein [Hordeum vulgare subsp. vulgare]
gnl|UG|Ta#S52545436	18.51	40.23	1.11997	4.65e-12	8.13e-11	GO:0043231//intracellular membrane-bounded organelle	GO:0003676//nucleic acid binding;GO:0016628//oxidoreductase activity, acting on the CH-CH group of donors, NAD or NADP as acceptor	GO:0006351//transcription, DNA-dependent;GO:0044710	gi|417882|sp|Q02879.1|TBP2_WHEAT/1.09005e-107/RecName: Full=TATA-box-binding protein 2; AltName: Full=TATA sequence-binding protein 2; Short=TBP-2; AltName: Full=TATA-binding factor 2; AltName: Full=TATA-box factor 2; AltName: Full=Transcription initiation factor TFIID TBP-2 subunit
gnl|UG|Ta#S32620756	8.41	18.27	1.1193	3.36e-06	2.84e-05	-	-	-	gi|326492223|dbj|BAK01895.1|/1.28425e-51/predicted protein [Hordeum vulgare subsp. vulgare]
gnl|UG|Ta#S32518891	16.32	35.31	1.11344	1.15e-10	1.74e-09	-	-	-	gi|242076124|ref|XP_002447998.1|/2.53374e-22/hypothetical protein SORBIDRAFT_06g019490 [Sorghum bicolor]
gnl|UG|Ta#S17888383	21.03	45.5	1.11342	2.37e-13	5.14e-12	-	-	-	gi|326519546|dbj|BAK00146.1|/1.09811e-31/predicted protein [Hordeum vulgare subsp. vulgare]
gnl|UG|Ta#S52545547	7.74	16.69	1.10858	1.05e-05	8.1e-05	GO:0043231//intracellular membrane-bounded organelle	GO:0043169//cation binding	GO:0009877//nodulation	gi|326491669|dbj|BAJ94312.1|/0/predicted protein [Hordeum vulgare subsp. vulgare]
gnl|UG|Ta#S17976101	5.89	12.65	1.1028	0.000135389	0.000819478	GO:0043234//protein complex;GO:0044444//cytoplasmic part;GO:0016020//membrane	GO:0043169//cation binding;GO:0004774//succinate-CoA ligase activity;GO:0046912//transferase activity, transferring acyl groups, acyl groups converted into alkyl on transfer;GO:0032550	GO:0005975//carbohydrate metabolic process	gi|449524892|ref|XP_004169455.1|/1.86091e-30/PREDICTED: LOW QUALITY PROTEIN: ATP-citrate synthase beta chain protein 1-like [Cucumis sativus]
gnl|UG|Ta#S52543158	9.25	19.85	1.10161	1.73e-06	1.53e-05	GO:0009941//chloroplast envelope;GO:0009534//chloroplast thylakoid;GO:0009570//chloroplast stroma	GO:0046906//tetrapyrrole binding;GO:0046914//transition metal ion binding;GO:0016491//oxidoreductase activity;GO:0016836//hydro-lyase activity	GO:0051707//response to other organism;GO:0006633//fatty acid biosynthetic process;GO:0009725//response to hormone stimulus;GO:0006950//response to stress	gi|326528937|dbj|BAJ97490.1|/0/predicted protein [Hordeum vulgare subsp. vulgare]
gnl|UG|Ta#S16058398	16.15	34.61	1.09965	2.68e-10	3.91e-09	GO:0043231//intracellular membrane-bounded organelle;GO:0044444//cytoplasmic part;GO:0016020//membrane	GO:0036094//small molecule binding;GO:0005515//protein binding;GO:0016857//racemase and epimerase activity, acting on carbohydrates and derivatives;GO:0048037//cofactor binding	GO:0050896//response to stimulus;GO:0006012//galactose metabolic process;GO:0048229//gametophyte development	gi|61658228|gb|AAX49503.1|/0/UDP-D-glucose epimerase 3 [Hordeum vulgare]
gnl|UG|Ta#S52542830	10.26	21.96	1.09785	5.21e-07	5.08e-06	-	-	-	gi|77553149|gb|ABA95945.1|/4.12838e-17/expressed protein [Oryza sativa Japonica Group]
gnl|UG|Ta#S24662599	61.92	132.46	1.09708	6.59e-14	1.59e-12	-	GO:0036094//small molecule binding;GO:0016301//kinase activity;GO:1901363;GO:0097159//organic cyclic compound binding	GO:0044237//cellular metabolic process	gi|63175644|gb|AAY34781.1|/0/wall-associated kinase 2 [Triticum aestivum]
gnl|UG|Ta#S52541863	11.27	24.07	1.09475	1.58e-07	1.68e-06	-	-	-	gi|326529257|dbj|BAK01022.1|/1.08143e-178/predicted protein [Hordeum vulgare subsp. vulgare]
gnl|UG|Ta#S32678136	11.27	24.07	1.09475	1.58e-07	1.68e-06	-	-	-	gi|326496783|dbj|BAJ98418.1|/5.38142e-69/predicted protein [Hordeum vulgare subsp. vulgare]
gnl|UG|Ta#S12890914	12.45	26.53	1.09148	3.94e-08	4.52e-07	-	-	-	gi|326490255|dbj|BAJ84791.1|/2.00721e-19/predicted protein [Hordeum vulgare subsp. vulgare]
gnl|UG|Ta#S17893983	9.42	20.03	1.08836	1.96e-06	1.73e-05	GO:0043231//intracellular membrane-bounded organelle;GO:0044444//cytoplasmic part	GO:0031406//carboxylic acid binding;GO:0004713//protein tyrosine kinase activity;GO:0032550	GO:0006796//phosphate-containing compound metabolic process;GO:0006464//cellular protein modification process	gi|357159793|ref|XP_003578561.1|/1.87001e-63/PREDICTED: serine/threonine-protein kinase HT1-like [Brachypodium distachyon]
gnl|UG|Ta#S12922941	9.76	20.73	1.08677	1.31e-06	1.19e-05	-	GO:0003677//DNA binding;GO:0001071//nucleic acid binding transcription factor activity	GO:0006351//transcription, DNA-dependent	gi|122772|sp|P23923.1|HBP1B_WHEAT/5.46204e-151/RecName: Full=Transcription factor HBP-1b(c38)
gnl|UG|Ta#S24623202	56.54	119.99	1.08557	2.07e-13	4.55e-12	-	GO:0019203//carbohydrate phosphatase activity	GO:0005991//trehalose metabolic process;GO:0006970//response to osmotic stress	gi|357136889|ref|XP_003570035.1|/5.83831e-109/PREDICTED: trehalose-phosphate phosphatase-like [Brachypodium distachyon]
gnl|UG|Ta#S52541989	10.6	22.49	1.08522	4.85e-07	4.75e-06	-	-	-	gi|326495528|dbj|BAJ85860.1|/8.93857e-31/predicted protein [Hordeum vulgare subsp. vulgare]
gnl|UG|Ta#S52541651	6.39	13.53	1.08227	0.000102467	0.000636696	GO:0009536//plastid	GO:0001071//nucleic acid binding transcription factor activity;GO:0016705//oxidoreductase activity, acting on paired donors, with incorporation or reduction of molecular oxygen;GO:0043169//cation binding;GO:0046906//tetrapyrrole binding	GO:0006351//transcription, DNA-dependent;GO:0007602//phototransduction;GO:0009791//post-embryonic development;GO:0009648//photoperiodism;GO:0055114//oxidation-reduction process;GO:0033014//tetrapyrrole biosynthetic process;GO:0010073//meristem maintenance	gi|337271832|gb|AEI69674.1|/2.58715e-133/heme oxygenase 1 [Triticum aestivum]
gnl|UG|Ta#S52543388	48.96	103.65	1.08204	1.79e-13	4.01e-12	GO:0031224//intrinsic to membrane;GO:0043231//intracellular membrane-bounded organelle	-	GO:0044763	gi|326532602|dbj|BAK05230.1|/0/predicted protein [Hordeum vulgare subsp. vulgare]
gnl|UG|Ta#S52547017	13.46	28.46	1.08026	1.66e-08	1.99e-07	-	-	-	gi|297598396|ref|NP_001045512.2|/1.8365e-50/Os01g0967800 [Oryza sativa Japonica Group]
gnl|UG|Ta#S52546718	7.57	15.99	1.0788	2.48e-05	0.000176919	GO:0043231//intracellular membrane-bounded organelle	GO:0036094//small molecule binding;GO:0004672//protein kinase activity;GO:1901363;GO:0097159//organic cyclic compound binding	GO:0044237//cellular metabolic process	gi|357137178|ref|XP_003570178.1|/0/PREDICTED: uncharacterized protein LOC100844178 [Brachypodium distachyon]
gnl|UG|Ta#S37850787	7.91	16.69	1.07723	1.66e-05	0.000122864	GO:0043231//intracellular membrane-bounded organelle	-	-	gi|326505134|dbj|BAK02954.1|/1.78513e-40/predicted protein [Hordeum vulgare subsp. vulgare]
gnl|UG|Ta#S52546572	9.93	20.91	1.07433	1.49e-06	1.34e-05	GO:0044444//cytoplasmic part	-	-	gi|326488863|dbj|BAJ98043.1|/8.03003e-156/predicted protein [Hordeum vulgare subsp. vulgare]
gnl|UG|Ta#S52541926	77.23	162.51	1.0733	1.09e-12	2.07e-11	GO:0031224//intrinsic to membrane;GO:0009528//plastid inner membrane	-	GO:0048511//rhythmic process	gi|326528987|dbj|BAJ97515.1|/2.85227e-95/predicted protein [Hordeum vulgare subsp. vulgare]
gnl|UG|Ta#S52545630	27.09	56.92	1.07118	0	0	GO:0043231//intracellular membrane-bounded organelle	GO:0003676//nucleic acid binding	GO:0006351//transcription, DNA-dependent;GO:0009738//abscisic acid mediated signaling pathway;GO:0006950//response to stress	gi|293631983|gb|ADE59453.1|/4.46409e-160/NAC transcription factor 6B [Triticum aestivum]
gnl|UG|Ta#S37751689	19.18	40.23	1.06867	2.83e-11	4.57e-10	GO:0043231//intracellular membrane-bounded organelle	GO:0016832//aldehyde-lyase activity	GO:0006575//cellular modified amino acid metabolic process	gi|357148852|ref|XP_003574915.1|/1.76805e-57/PREDICTED: dihydroneopterin aldolase-like [Brachypodium distachyon]
gnl|UG|Ta#S52544501	8.24	17.22	1.06337	1.53e-05	0.000114106	GO:0043231//intracellular membrane-bounded organelle;GO:0016020//membrane	-	-	gi|357143820|ref|XP_003573066.1|/0/PREDICTED: uncharacterized protein LOC100836262 [Brachypodium distachyon]
gnl|UG|Ta#S16057229	16.99	35.49	1.06273	4.98e-10	6.99e-09	GO:0031224//intrinsic to membrane;GO:0043231//intracellular membrane-bounded organelle	GO:0032550;GO:0004674//protein serine/threonine kinase activity	GO:0051707//response to other organism;GO:0006464//cellular protein modification process;GO:0010073//meristem maintenance;GO:0006796//phosphate-containing compound metabolic process;GO:0003006//developmental process involved in reproduction	gi|326517864|dbj|BAK07184.1|/3.44401e-158/predicted protein [Hordeum vulgare subsp. vulgare]
gnl|UG|Ta#S16203617	11.44	23.89	1.06232	3.41e-07	3.44e-06	-	GO:0005488//binding	GO:0009987//cellular process;GO:0050896//response to stimulus	gi|357154249|ref|XP_003576721.1|/7.14368e-29/PREDICTED: indole-3-acetic acid-induced protein ARG7-like [Brachypodium distachyon]
gnl|UG|Ta#S16058386	12.62	26.35	1.06209	8.48e-08	9.37e-07	GO:0044464//cell part	GO:0046914//transition metal ion binding	GO:0040029//regulation of gene expression, epigenetic;GO:0009908//flower development	gi|326495740|dbj|BAJ85966.1|/0/predicted protein [Hordeum vulgare subsp. vulgare]
gnl|UG|Ta#S17893527	29.45	61.49	1.06208	3.43e-13	7.17e-12	-	GO:0016787//hydrolase activity;GO:0004866//endopeptidase inhibitor activity	GO:0019538//protein metabolic process	gi|52699948|gb|AAS49905.2|/5.87127e-42/putative proteinase inhibitor-related protein [Triticum aestivum]
gnl|UG|Ta#S52545987	16.49	34.43	1.06207	8.99e-10	1.23e-08	GO:0005911//cell-cell junction;GO:0031224//intrinsic to membrane;GO:0031090//organelle membrane;GO:0043231//intracellular membrane-bounded organelle	-	-	gi|357148305|ref|XP_003574711.1|/0/PREDICTED: transmembrane 9 superfamily member 4-like [Brachypodium distachyon]
gnl|UG|Ta#S52545794	24.57	51.12	1.05699	1.16e-13	2.7e-12	GO:0031090//organelle membrane;GO:0043231//intracellular membrane-bounded organelle	GO:0016862//intramolecular oxidoreductase activity, interconverting keto- and enol-groups;GO:0016667//oxidoreductase activity, acting on a sulfur group of donors;GO:0000166//nucleotide binding	GO:0044267//cellular protein metabolic process;GO:0044710	gi|357116823|ref|XP_003560176.1|/0/PREDICTED: endoplasmic oxidoreductin-1-like [Brachypodium distachyon]
gnl|UG|Ta#S22383934	13.8	28.64	1.05336	2.91e-08	3.4e-07	-	-	-	gi|63087730|emb|CAI93180.1|/5.31494e-11/glycosyltransferase [Triticum aestivum]
gnl|UG|Ta#S17889272	10.26	21.26	1.05111	1.89e-06	1.67e-05	-	GO:0003824//catalytic activity	GO:0044237//cellular metabolic process	gi|326521328|dbj|BAJ96867.1|/1.37607e-121/predicted protein [Hordeum vulgare subsp. vulgare]
gnl|UG|Ta#S22374051	9.42	19.5	1.04968	5.16e-06	4.21e-05	-	-	-	gi|293334499|ref|NP_001169914.1|/3.33878e-20/uncharacterized protein LOC100383811 [Zea mays]
gnl|UG|Ta#S17887812	16.66	34.43	1.04728	1.39e-09	1.87e-08	GO:0000322;GO:0071944//cell periphery;GO:0044446//intracellular organelle part;GO:0016020//membrane;GO:0005783//endoplasmic reticulum	GO:0016853//isomerase activity	GO:0071704;GO:0010038//response to metal ion;GO:0044763;GO:0065007//biological regulation;GO:0007275//multicellular organismal development;GO:0006950//response to stress	gi|326503288|dbj|BAJ99269.1|/1.365e-22/predicted protein [Hordeum vulgare subsp. vulgare]
gnl|UG|Ta#S17878963	6.56	13.53	1.04439	0.000160326	0.00095879	-	-	-	gi|326495940|dbj|BAJ90592.1|/4.75556e-28/predicted protein [Hordeum vulgare subsp. vulgare]
gnl|UG|Ta#S52543638	6.73	13.88	1.04433	0.000130748	0.000792948	-	-	-	gi|326489637|dbj|BAK01799.1|/0/predicted protein [Hordeum vulgare subsp. vulgare]
gnl|UG|Ta#S26025073	13.46	27.76	1.04433	5.92e-08	6.67e-07	-	-	-	gi|195604216|gb|ACG23938.1|/1.01172e-08/hypothetical protein [Zea mays]
gnl|UG|Ta#S17889283	7.07	14.58	1.04421	8.7e-05	0.000549251	-	GO:0097159//organic cyclic compound binding	-	gi|326526595|dbj|BAJ97314.1|/7.22136e-14/predicted protein [Hordeum vulgare subsp. vulgare]
gnl|UG|Ta#S37865671	7.24	14.93	1.04415	7.1e-05	0.000460227	-	-	-	gi|326496553|dbj|BAJ94738.1|/1.10177e-14/predicted protein [Hordeum vulgare subsp. vulgare]
gnl|UG|Ta#S52543918	19.35	39.88	1.04333	8.12e-11	1.25e-09	GO:0043231//intracellular membrane-bounded organelle;GO:0016020//membrane	GO:0036094//small molecule binding;GO:0004672//protein kinase activity;GO:1901363;GO:0097159//organic cyclic compound binding	-	gi|326533380|dbj|BAJ93662.1|/0/predicted protein [Hordeum vulgare subsp. vulgare]
gnl|UG|Ta#S26027924	40.38	83.1	1.04121	0	0	GO:0009532//plastid stroma;GO:0042579//microbody;GO:0005576//extracellular region;GO:0016020//membrane	GO:0046914//transition metal ion binding;GO:0072341//modified amino acid binding	GO:0010038//response to metal ion;GO:0009725//response to hormone stimulus;GO:0000302//response to reactive oxygen species;GO:0006464//cellular protein modification process;GO:0009608//response to symbiont;GO:0044403//symbiosis, encompassing mutualism through parasitism	gi|28192421|gb|AAL71854.1|/5.01975e-119/dehydroascorbate reductase [Triticum aestivum]
gnl|UG|Ta#S17979432	9.76	20.03	1.03721	4.74e-06	3.9e-05	-	-	-	gi|63087730|emb|CAI93180.1|/1.60028e-07/glycosyltransferase [Triticum aestivum]
gnl|UG|Ta#S32582954	48.29	99.09	1.03702	4.38e-13	8.94e-12	-	GO:0003677//DNA binding;GO:0001071//nucleic acid binding transcription factor activity	GO:0006351//transcription, DNA-dependent	gi|357140004|ref|XP_003571564.1|/2.317e-31/PREDICTED: probable WRKY transcription factor 11-like [Brachypodium distachyon]
gnl|UG|Ta#S52541092	67.31	138.09	1.03672	0	0	GO:0044424//intracellular part	GO:0032550;GO:0004812//aminoacyl-tRNA ligase activity	GO:0010038//response to metal ion;GO:0006418//tRNA aminoacylation for protein translation	gi|326502956|dbj|BAJ99106.1|/0/predicted protein [Hordeum vulgare subsp. vulgare]
gnl|UG|Ta#S37933827	9.25	18.97	1.03619	8.66e-06	6.78e-05	GO:0044464//cell part	GO:0016772//transferase activity, transferring phosphorus-containing groups	GO:0044237//cellular metabolic process	gi|357118589|ref|XP_003561034.1|/4.17832e-37/PREDICTED: probable LRR receptor-like serine/threonine-protein kinase At1g56130-like [Brachypodium distachyon]
gnl|UG|Ta#S52541213	7.74	15.81	1.03043	5.32e-05	0.00035213	GO:0009536//plastid	GO:0046914//transition metal ion binding;GO:0051540	GO:0009058//biosynthetic process;GO:0009657//plastid organization	gi|326494232|dbj|BAJ90385.1|/2.07383e-89/predicted protein [Hordeum vulgare subsp. vulgare]
gnl|UG|Ta#S52546839	7.4	15.11	1.02991	7.97e-05	0.000509578	GO:0043231//intracellular membrane-bounded organelle;GO:0044444//cytoplasmic part;GO:0016020//membrane	GO:0004672//protein kinase activity	GO:0044237//cellular metabolic process	gi|326496619|dbj|BAJ98336.1|/0/predicted protein [Hordeum vulgare subsp. vulgare]
gnl|UG|Ta#S12923257	24.57	50.07	1.02705	6.58e-13	1.3e-11	GO:0031224//intrinsic to membrane;GO:0009536//plastid	-	GO:0015698//inorganic anion transport;GO:0044763;GO:0010035//response to inorganic substance;GO:0009628//response to abiotic stimulus;GO:0048528//post-embryonic root development	gi|9858859|gb|AAG01172.1|/0/high affinity nitrate transporter TaNRT2 [Triticum aestivum]
gnl|UG|Ta#S12948019	6.9	14.05	1.0259	0.000146778	0.000882341	-	GO:0004672//protein kinase activity;GO:0032550	GO:0006796//phosphate-containing compound metabolic process;GO:0006464//cellular protein modification process	gi|326527089|dbj|BAK04486.1|/1.11393e-53/predicted protein [Hordeum vulgare subsp. vulgare]
gnl|UG|Ta#S52545255	97.93	199.4	1.02584	2.57e-13	5.55e-12	GO:0022624//proteasome accessory complex;GO:0009526//plastid envelope	-	GO:0009793//embryo development ending in seed dormancy;GO:0009718//anthocyanin-containing compound biosynthetic process;GO:0048827//phyllome development;GO:0035966//response to topologically incorrect protein;GO:0006511//ubiquitin-dependent protein catabolic process;GO:0043623//cellular protein complex assembly;GO:0009646//response to absence of light;GO:0009725//response to hormone stimulus	gi|357145177|ref|XP_003573552.1|/2.44778e-133/PREDICTED: 26S proteasome non-ATPase regulatory subunit RPN12A-like [Brachypodium distachyon]
gnl|UG|Ta#S16058030	20.86	42.34	1.02128	4.78e-11	7.51e-10	GO:0044424//intracellular part	GO:0032550;GO:0004812//aminoacyl-tRNA ligase activity	GO:0006418//tRNA aminoacylation for protein translation;GO:0003006//developmental process involved in reproduction	gi|357125718|ref|XP_003564537.1|/0/PREDICTED: glutaminyl-tRNA synthetase-like [Brachypodium distachyon]
gnl|UG|Ta#S52541488	16.99	34.43	1.01898	3.22e-09	4.16e-08	-	GO:0003824//catalytic activity	-	gi|326501790|dbj|BAK06387.1|/6.32082e-169/predicted protein [Hordeum vulgare subsp. vulgare]
gnl|UG|Ta#S52546288	34.16	69.22	1.01888	1.96e-13	4.35e-12	-	-	-	gi|326491467|dbj|BAJ94211.1|/9.72608e-36/predicted protein [Hordeum vulgare subsp. vulgare]
gnl|UG|Ta#S32657168	39.71	80.46	1.01877	4.2e-13	8.64e-12	GO:0009526//plastid envelope;GO:0009532//plastid stroma	GO:0008106//alcohol dehydrogenase (NADP+) activity	GO:0044710	gi|357121146|ref|XP_003562282.1|/8.35303e-13/PREDICTED: protein tas-like [Brachypodium distachyon]
gnl|UG|Ta#S50388406	22.72	46.03	1.01861	7.69e-12	1.31e-10	GO:0043231//intracellular membrane-bounded organelle;GO:0044444//cytoplasmic part	-	GO:0034968//histone lysine methylation;GO:0019321//pentose metabolic process;GO:0048764;GO:0010481//epidermal cell division	gi|326492365|dbj|BAK01966.1|/1.05669e-26/predicted protein [Hordeum vulgare subsp. vulgare]
gnl|UG|Ta#S18012158	7.91	15.99	1.01542	5.95e-05	0.000390529	-	-	-	gi|357132400|ref|XP_003567818.1|/5.58367e-21/PREDICTED: uncharacterized protein LOC100824495 [Brachypodium distachyon]
gnl|UG|Ta#S52545003	536.93	1085.02	1.01492	0	0	GO:0030312//external encapsulating structure;GO:0031967;GO:0031981//nuclear lumen;GO:0009536//plastid;GO:0005576//extracellular region;GO:0016020//membrane	GO:0016620//oxidoreductase activity, acting on the aldehyde or oxo group of donors, NAD or NADP as acceptor;GO:0046914//transition metal ion binding;GO:0000166//nucleotide binding	GO:0006007//glucose catabolic process;GO:0006952//defense response;GO:0010038//response to metal ion;GO:0044710;GO:0000302//response to reactive oxygen species;GO:0006970//response to osmotic stress;GO:0034285;GO:0009791//post-embryonic development;GO:0048608//reproductive structure development	gi|326496176|dbj|BAJ90709.1|/2.99847e-180/predicted protein [Hordeum vulgare subsp. vulgare]
gnl|UG|Ta#S52546325	30.29	61.14	1.01327	2.89e-13	6.15e-12	-	-	-	gi|357136108|ref|XP_003569648.1|/0/PREDICTED: uncharacterized protein LOC100838789 [Brachypodium distachyon]
gnl|UG|Ta#S52544927	42.4	85.56	1.01287	9.61e-14	2.26e-12	-	GO:0016787//hydrolase activity	-	gi|326500996|dbj|BAJ98729.1|/6.13603e-172/predicted protein [Hordeum vulgare subsp. vulgare]
gnl|UG|Ta#S17889304	9.93	20.03	1.0123	7.25e-06	5.74e-05	GO:0043231//intracellular membrane-bounded organelle	-	-	gi|357115639|ref|XP_003559595.1|/3.82594e-34/PREDICTED: cytosolic Fe-S cluster assembly factor NARFL-like [Brachypodium distachyon]
gnl|UG|Ta#S52544148	21.37	43.04	1.01009	4.87e-11	7.64e-10	-	GO:0046914//transition metal ion binding	-	gi|357166393|ref|XP_003580695.1|/0/PREDICTED: uncharacterized protein LOC100835376 [Brachypodium distachyon]
gnl|UG|Ta#S52543351	7.24	14.58	1.00993	0.00013392	0.000811652	GO:0005911//cell-cell junction;GO:0016020//membrane	GO:0004672//protein kinase activity;GO:0032550	GO:0006796//phosphate-containing compound metabolic process;GO:0006464//cellular protein modification process	gi|115450853|ref|NP_001049027.1|/0/Os03g0159100 [Oryza sativa Japonica Group]
gnl|UG|Ta#S37822096	7.24	14.58	1.00993	0.00013392	0.000811386	GO:0043234//protein complex;GO:0043231//intracellular membrane-bounded organelle	GO:0019787//small conjugating protein ligase activity	GO:0032446//protein modification by small protein conjugation	gi|326495364|dbj|BAJ85778.1|/1.24725e-97/predicted protein [Hordeum vulgare subsp. vulgare]
gnl|UG|Ta#S52543244	9.09	18.27	1.00712	1.98e-05	0.000144229	GO:0043231//intracellular membrane-bounded organelle	GO:0003676//nucleic acid binding;GO:0034062//RNA polymerase activity;GO:0000996;GO:0001071//nucleic acid binding transcription factor activity	GO:0006351//transcription, DNA-dependent	gi|357113236|ref|XP_003558410.1|/0/PREDICTED: RNA polymerase sigma factor rpoD-like [Brachypodium distachyon]
gnl|UG|Ta#S52546838	8.92	17.92	1.00646	2.42e-05	0.0001731	-	-	-	gi|326533194|dbj|BAJ93569.1|/0/predicted protein [Hordeum vulgare subsp. vulgare]
gnl|UG|Ta#S13180576	8.58	17.22	1.00504	3.62e-05	0.000250279	-	-	-	gi|326513822|dbj|BAJ87929.1|/7.42698e-09/predicted protein [Hordeum vulgare subsp. vulgare]
gnl|UG|Ta#S52542819	8.58	17.22	1.00504	3.62e-05	0.000250185	GO:0043231//intracellular membrane-bounded organelle	-	-	gi|115478132|ref|NP_001062661.1|/1.18457e-64/Os09g0246700 [Oryza sativa Japonica Group]
gnl|UG|Ta#S22336502	136.13	273.01	1.00397	1.12e-12	2.13e-11	GO:0043231//intracellular membrane-bounded organelle;GO:0016020//membrane	GO:0015103//inorganic anion transmembrane transporter activity	GO:0015698//inorganic anion transport;GO:0010035//response to inorganic substance;GO:0006950//response to stress	gi|54610289|gb|AAV35211.1|/1.53878e-93/NAR2.2 [Triticum aestivum]
gnl|UG|Ta#S26028149	8.24	16.51	1.00262	5.42e-05	0.000358388	-	GO:0003824//catalytic activity;GO:0005488//binding	GO:0008152//metabolic process	gi|413954772|gb|AFW87421.1|/4.14076e-20/hypothetical protein ZEAMMB73_660708 [Zea mays]
gnl|UG|Ta#S16058146	22.55	45.15	1.0016	2.26e-11	3.69e-10	GO:0043231//intracellular membrane-bounded organelle	GO:0097159//organic cyclic compound binding	GO:0006091//generation of precursor metabolites and energy	gi|297726629|ref|NP_001175678.1|/0/Os08g0544300 [Oryza sativa Japonica Group]
gnl|UG|Ta#S52546062	92.54	185.17	1.0007	3.44e-13	7.18e-12	GO:0009536//plastid;GO:0016020//membrane	-	-	gi|326526371|dbj|BAJ97202.1|/0/predicted protein [Hordeum vulgare subsp. vulgare]

## Sheet: SR CK lower
Sequence ID	TPM-JNCK	TPM-SRCK	log2 Ratio(SRCK/JNCK)	P-Value	FDR	GO Component	GO Function	GO Process	blast nr
gnl|UG|Ta#S26027017	47.28	0.01	-12.207	1.06e-82	8.49e-81	GO:0031224//intrinsic to membrane;GO:0043231//intracellular membrane-bounded organelle	-	GO:0006862//nucleotide transport	gi|326488137|dbj|BAJ89907.1|/1.43074e-79/predicted protein [Hordeum vulgare subsp. vulgare]
gnl|UG|Ta#S18008394	24.06	0.01	-11.2324	1.94e-42	1.14e-40	GO:0043231//intracellular membrane-bounded organelle	-	-	gi|133741920|gb|ABO37956.1|/4.03998e-22/unknown protein [Triticum turgidum]
gnl|UG|Ta#S52545994	17.5	0.01	-10.7731	4.64e-31	2.25e-29	GO:0043231//intracellular membrane-bounded organelle	-	GO:0009888//tissue development;GO:0048446//petal morphogenesis;GO:0006305;GO:0030422//production of siRNA involved in RNA interference;GO:0006342//chromatin silencing;GO:0007154//cell communication;GO:0048447;GO:0035195//gene silencing by miRNA;GO:0034968//histone lysine methylation;GO:0045087//innate immune response	gi|413926396|gb|AFW66328.1|/1.18819e-16/hypothetical protein ZEAMMB73_916371 [Zea mays]
gnl|UG|Ta#S32506837	12.79	0.01	-10.3208	6.85e-23	2.65e-21	GO:0043231//intracellular membrane-bounded organelle	-	-	gi|357127382|ref|XP_003565360.1|/1.24589e-07/PREDICTED: uncharacterized protein LOC100827660 [Brachypodium distachyon]
gnl|UG|Ta#S37768373	11.61	0.01	-10.1812	7.55e-21	2.7e-19	-	GO:0097159//organic cyclic compound binding;GO:0016301//kinase activity;GO:1901363	GO:0044237//cellular metabolic process	gi|326529317|dbj|BAK01052.1|/5.39437e-31/predicted protein [Hordeum vulgare subsp. vulgare]
gnl|UG|Ta#S37807535	10.94	0.01	-10.0954	1.11e-19	3.79e-18	-	-	-	gi|170789|gb|AAA50847.1|/7.49071e-39/wali2 [Triticum aestivum]
gnl|UG|Ta#S24513194	10.77	0.01	-10.0728	2.17e-19	7.34e-18	GO:0043231//intracellular membrane-bounded organelle	GO:0046872//metal ion binding;GO:0001871;GO:0004672//protein kinase activity;GO:0032550	GO:0006796//phosphate-containing compound metabolic process;GO:0006464//cellular protein modification process	gi|326505588|dbj|BAJ95465.1|/1.69579e-110/predicted protein [Hordeum vulgare subsp. vulgare]
gnl|UG|Ta#S13175516	9.76	0.01	-9.93074	1.22e-17	3.83e-16	GO:0043231//intracellular membrane-bounded organelle;GO:0044444//cytoplasmic part	-	GO:0044763;GO:0044237//cellular metabolic process	gi|17826833|emb|CAD19162.1|/5.72806e-24/NADPH-thioredoxin reductase [Triticum aestivum]
gnl|UG|Ta#S17972326	9.76	0.01	-9.93074	1.22e-17	3.82e-16	GO:0016020//membrane	GO:0032550	GO:0035556//intracellular signal transduction;GO:0045184//establishment of protein localization	gi|357166898|ref|XP_003580906.1|/1.8875e-14/PREDICTED: ras-related protein RABC1-like [Brachypodium distachyon]
gnl|UG|Ta#S32655771	9.59	0.01	-9.90539	2.39e-17	7.3e-16	-	-	-	gi|242067467|ref|XP_002449010.1|/4.83581e-31/hypothetical protein SORBIDRAFT_05g003340 [Sorghum bicolor]
gnl|UG|Ta#S24513068	8.58	0.01	-9.74483	1.35e-15	3.78e-14	-	GO:0016301//kinase activity	GO:0009987//cellular process	gi|326507638|dbj|BAK03212.1|/3.70879e-40/predicted protein [Hordeum vulgare subsp. vulgare]
gnl|UG|Ta#S32671429	8.08	0.01	-9.65821	1.01e-14	2.67e-13	-	-	-	gi|357167604|ref|XP_003581244.1|/2.38429e-10/PREDICTED: uncharacterized protein LOC100842205 [Brachypodium distachyon]
gnl|UG|Ta#S13135840	7.4	0.01	-9.53138	1.49e-13	3.39e-12	-	GO:0016787//hydrolase activity	-	gi|242072067|ref|XP_002451310.1|/2.65954e-21/hypothetical protein SORBIDRAFT_05g027510 [Sorghum bicolor]
gnl|UG|Ta#S40667314	6.56	0.01	-9.35755	4.27e-12	7.48e-11	-	-	-	gi|156185950|gb|ABU55301.1|/0/csAtPR5 [Triticum aestivum]
gnl|UG|Ta#S17976320	6.23	0.01	-9.28309	1.64e-11	2.71e-10	-	-	-	gi|63087730|emb|CAI93180.1|/4.38192e-09/glycosyltransferase [Triticum aestivum]
gnl|UG|Ta#S24513084	6.06	0.01	-9.24317	3.21e-11	5.15e-10	GO:0043231//intracellular membrane-bounded organelle	-	-	gi|14334165|gb|AAK60565.1|AF384143_1/3.69813e-72/pathogenesis-related protein 1 [Triticum aestivum]
gnl|UG|Ta#S52544133	5.38	0.01	-9.07146	4.71e-10	6.66e-09	-	-	-	gi|326490983|dbj|BAK05591.1|/0/predicted protein [Hordeum vulgare subsp. vulgare]
gnl|UG|Ta#S52542823	5.38	0.01	-9.07146	4.71e-10	6.65e-09	-	GO:0032550	-	gi|242069473|ref|XP_002450013.1|/0/hypothetical protein SORBIDRAFT_05g027040 [Sorghum bicolor]
gnl|UG|Ta#S17987127	5.05	0.01	-8.98014	1.8e-09	2.4e-08	-	GO:0000166//nucleotide binding;GO:0008168//methyltransferase activity	GO:0050789//regulation of biological process;GO:0007049//cell cycle;GO:0016571//histone methylation	gi|326530646|dbj|BAK01121.1|/3.77832e-34/predicted protein [Hordeum vulgare subsp. vulgare]
gnl|UG|Ta#S17894978	4.88	0.01	-8.93074	3.53e-09	4.54e-08	GO:0000325//plant-type vacuole;GO:0031090//organelle membrane	-	GO:0043479;GO:0005976//polysaccharide metabolic process;GO:0045764;GO:0045229//external encapsulating structure organization;GO:0032535//regulation of cellular component size;GO:0009826//unidimensional cell growth;GO:0006970//response to osmotic stress;GO:0009746;GO:0048588//developmental cell growth;GO:0009832//plant-type cell wall biogenesis;GO:0010073//meristem maintenance;GO:0060918//auxin tr…	gi|326509217|dbj|BAJ91525.1|/1.04387e-68/predicted protein [Hordeum vulgare subsp. vulgare]
gnl|UG|Ta#S12947023	4.71	0.01	-8.87958	6.92e-09	8.65e-08	GO:0009536//plastid;GO:0033178//proton-transporting two-sector ATPase complex, catalytic domain;GO:0031224//intrinsic to membrane;GO:0030529//ribonucleoprotein complex	GO:0005198//structural molecule activity;GO:0032550;GO:0019829//cation-transporting ATPase activity;GO:0005548//phospholipid transporter activity;GO:0046872//metal ion binding	GO:0015988//energy coupled proton transmembrane transport, against electrochemical gradient;GO:0010467//gene expression;GO:0006869//lipid transport;GO:0006091//generation of precursor metabolites and energy;GO:0006754//ATP biosynthetic process	gi|357436101|ref|XP_003588326.1|/1.67276e-30/ATP synthase subunit alpha [Medicago truncatula]
gnl|UG|Ta#S17983299	4.71	0.01	-8.87958	6.92e-09	8.64e-08	GO:0031224//intrinsic to membrane;GO:0005618//cell wall;GO:0000325//plant-type vacuole;GO:0000322;GO:0009526//plastid envelope	GO:0005275//amine transmembrane transporter activity;GO:0042887	GO:0015840//urea transport;GO:0015843//methylammonium transport;GO:0042044//fluid transport	gi|42541154|gb|AAS19470.1|/3.39489e-18/delta tonoplast intrinsic protein TIP2;3 [Triticum aestivum]
gnl|UG|Ta#S12918507	4.71	0.01	-8.87958	6.92e-09	8.64e-08	GO:0005618//cell wall;GO:0043231//intracellular membrane-bounded organelle	GO:0046906//tetrapyrrole binding;GO:0016209//antioxidant activity;GO:0043169//cation binding;GO:0003824//catalytic activity	GO:0006950//response to stress;GO:0044710	gi|357144119|ref|XP_003573178.1|/5.03089e-15/PREDICTED: peroxidase 64-like [Brachypodium distachyon]
gnl|UG|Ta#S37918180	4.54	0.01	-8.82655	1.35e-08	1.64e-07	GO:0044464//cell part	GO:0046914//transition metal ion binding	-	gi|326509833|dbj|BAJ87132.1|/1.578e-23/predicted protein [Hordeum vulgare subsp. vulgare]
gnl|UG|Ta#S12968725	4.37	0.01	-8.77149	2.65e-08	3.11e-07	-	-	-	gi|357113551|ref|XP_003558566.1|/3.24769e-36/PREDICTED: protein LURP-one-related 8-like [Brachypodium distachyon]
gnl|UG|Ta#S35718003	4.21	0.01	-8.71768	5.19e-08	5.89e-07	-	-	GO:0006351//transcription, DNA-dependent	gi|117653935|gb|ABK55383.1|/7.91369e-103/CBFIVd-4.1 [Triticum aestivum]
gnl|UG|Ta#S52541719	4.21	0.01	-8.71768	5.19e-08	5.88e-07	GO:0043231//intracellular membrane-bounded organelle	GO:0046906//tetrapyrrole binding;GO:0016209//antioxidant activity;GO:0043169//cation binding;GO:0016705//oxidoreductase activity, acting on paired donors, with incorporation or reduction of molecular oxygen	GO:0042743//hydrogen peroxide metabolic process;GO:0006950//response to stress;GO:0044710	gi|75324900|sp|Q6W8Q2.1|REHY_WHEAT/1.54682e-125/RecName: Full=1-Cys peroxiredoxin PER1; AltName: Full=Rehydrin homolog; AltName: Full=Thioredoxin peroxidase
gnl|UG|Ta#S52541794	4.21	0.01	-8.71768	5.19e-08	5.88e-07	-	GO:0016705//oxidoreductase activity, acting on paired donors, with incorporation or reduction of molecular oxygen	GO:0044710	gi|357163933|ref|XP_003579895.1|/7.66028e-140/PREDICTED: 1-aminocyclopropane-1-carboxylate oxidase homolog 2-like [Brachypodium distachyon]
gnl|UG|Ta#S52542558	4.21	0.01	-8.71768	5.19e-08	5.87e-07	GO:0043231//intracellular membrane-bounded organelle	-	-	gi|326518768|dbj|BAJ92545.1|/5.60959e-28/predicted protein [Hordeum vulgare subsp. vulgare]
gnl|UG|Ta#S37845805	4.04	0.01	-8.65821	1.02e-07	1.11e-06	-	-	-	gi|326499101|dbj|BAK06041.1|/2.54343e-09/predicted protein [Hordeum vulgare subsp. vulgare]
gnl|UG|Ta#S50378566	4.04	0.01	-8.65821	1.02e-07	1.11e-06	-	-	-	gi|326531930|dbj|BAK01341.1|/2.35226e-31/predicted protein [Hordeum vulgare subsp. vulgare]
gnl|UG|Ta#S37808815	3.87	0.01	-8.59619	1.99e-07	2.09e-06	GO:0043231//intracellular membrane-bounded organelle	-	-	gi|326524536|dbj|BAK00651.1|/1.1066e-60/predicted protein [Hordeum vulgare subsp. vulgare]
gnl|UG|Ta#S52541731	3.87	0.01	-8.59619	1.99e-07	2.09e-06	GO:0044444//cytoplasmic part;GO:0043231//intracellular membrane-bounded organelle	-	GO:0007275//multicellular organismal development;GO:0044763	gi|326492738|dbj|BAJ90225.1|/2.23026e-111/predicted protein [Hordeum vulgare subsp. vulgare]
gnl|UG|Ta#S22386055	3.87	0.01	-8.59619	1.99e-07	2.08e-06	GO:0043231//intracellular membrane-bounded organelle	-	-	gi|326528971|dbj|BAJ97507.1|/6.34362e-35/predicted protein [Hordeum vulgare subsp. vulgare]
gnl|UG|Ta#S52545276	3.87	0.01	-8.59619	1.99e-07	2.08e-06	-	-	-	gi|357110934|ref|XP_003557270.1|/3.82073e-06/PREDICTED: uncharacterized protein LOC100846744 [Brachypodium distachyon]
gnl|UG|Ta#S52542451	3.7	0.01	-8.53138	3.9e-07	3.88e-06	GO:0043231//intracellular membrane-bounded organelle	GO:0036094//small molecule binding;GO:0003824//catalytic activity	GO:0044710	gi|326530908|dbj|BAK01252.1|/1.14108e-171/predicted protein [Hordeum vulgare subsp. vulgare]
gnl|UG|Ta#S26026927	3.7	0.01	-8.53138	3.9e-07	3.88e-06	GO:0043231//intracellular membrane-bounded organelle;GO:0044444//cytoplasmic part	GO:0005083//small GTPase regulator activity	GO:0009553//embryo sac development;GO:0032011//ARF protein signal transduction	gi|326494496|dbj|BAJ90517.1|/2.90384e-101/predicted protein [Hordeum vulgare subsp. vulgare]
gnl|UG|Ta#S37890763	3.7	0.01	-8.53138	3.9e-07	3.87e-06	-	-	-	gi|326520081|dbj|BAK03965.1|/2.25241e-40/predicted protein [Hordeum vulgare subsp. vulgare]
gnl|UG|Ta#S17893380	3.53	0.01	-8.46352	7.63e-07	7.26e-06	GO:0016020//membrane	GO:0032550	GO:0035556//intracellular signal transduction;GO:0045184//establishment of protein localization	gi|357166898|ref|XP_003580906.1|/1.44965e-61/PREDICTED: ras-related protein RABC1-like [Brachypodium distachyon]
gnl|UG|Ta#S37821847	3.53	0.01	-8.46352	7.63e-07	7.25e-06	GO:0043231//intracellular membrane-bounded organelle	-	-	gi|357129638|ref|XP_003566468.1|/1.56474e-92/PREDICTED: uncharacterized protein LOC100822738 [Brachypodium distachyon]
gnl|UG|Ta#S17893343	3.53	0.01	-8.46352	7.63e-07	7.24e-06	GO:0000785//chromatin;GO:0005634//nucleus	GO:0003676//nucleic acid binding;GO:0046983//protein dimerization activity	GO:0034728//nucleosome organization	gi|326530306|dbj|BAJ97579.1|/1.52036e-39/predicted protein [Hordeum vulgare subsp. vulgare]
gnl|UG|Ta#S52542100	3.53	0.01	-8.46352	7.63e-07	7.24e-06	-	-	-	gi|357112900|ref|XP_003558243.1|/1.68938e-84/PREDICTED: uncharacterized protein LOC100833116 [Brachypodium distachyon]
gnl|UG|Ta#S19225521	3.53	0.01	-8.46352	7.63e-07	7.23e-06	-	-	-	gi|115446199|ref|NP_001046879.1|/2.29938e-52/Os02g0492500 [Oryza sativa Japonica Group]
gnl|UG|Ta#S17883376	3.37	0.01	-8.3966	1.49e-06	1.34e-05	-	-	-	gi|326520557|dbj|BAK07537.1|/1.37966e-06/predicted protein [Hordeum vulgare subsp. vulgare]
gnl|UG|Ta#S52543739	3.37	0.01	-8.3966	1.49e-06	1.34e-05	-	-	-	gi|125536523|gb|EAY83011.1|/5.42124e-62/hypothetical protein OsI_38231 [Oryza sativa Indica Group]
gnl|UG|Ta#S37822997	3.37	0.01	-8.3966	1.49e-06	1.34e-05	GO:0005743//mitochondrial inner membrane;GO:0030529//ribonucleoprotein complex	GO:0008320//protein transmembrane transporter activity	GO:0015031//protein transport	gi|357121705|ref|XP_003562558.1|/8.30275e-100/PREDICTED: probable 39S ribosomal protein L45, mitochondrial-like [Brachypodium distachyon]
gnl|UG|Ta#S52545649	3.2	0.01	-8.32193	2.92e-06	2.5e-05	-	-	-	gi|326522062|dbj|BAK04159.1|/1.03239e-176/predicted protein [Hordeum vulgare subsp. vulgare]
gnl|UG|Ta#S32627343	3.2	0.01	-8.32193	2.92e-06	2.5e-05	-	-	GO:0008283//cell proliferation	gi|326496983|dbj|BAJ98518.1|/8.15982e-65/predicted protein [Hordeum vulgare subsp. vulgare]
gnl|UG|Ta#S37755455	3.2	0.01	-8.32193	2.92e-06	2.5e-05	GO:0043231//intracellular membrane-bounded organelle;GO:0030312//external encapsulating structure	GO:0046906//tetrapyrrole binding;GO:0016209//antioxidant activity;GO:0043169//cation binding;GO:0003824//catalytic activity	GO:0009607//response to biotic stimulus;GO:0006950//response to stress;GO:0044710	gi|326528279|dbj|BAJ93321.1|/6.51965e-88/predicted protein [Hordeum vulgare subsp. vulgare]
gnl|UG|Ta#S19224500	3.2	0.01	-8.32193	2.92e-06	2.49e-05	GO:0043231//intracellular membrane-bounded organelle;GO:0031224//intrinsic to membrane	GO:0043169//cation binding;GO:0016682//oxidoreductase activity, acting on diphenols and related substances as donors, oxygen as acceptor	GO:0016109;GO:0044707;GO:0006996//organelle organization;GO:0006091//generation of precursor metabolites and energy	gi|359359155|gb|AEV41060.1|/8.60528e-25/putative immutans protein [Oryza minuta]
gnl|UG|Ta#S50380073	3.2	0.01	-8.32193	2.92e-06	2.49e-05	GO:0043231//intracellular membrane-bounded organelle	-	-	gi|357162885|ref|XP_003579555.1|/2.47367e-66/PREDICTED: uncharacterized protein LOC100840877 [Brachypodium distachyon]
gnl|UG|Ta#S32674021	3.2	0.01	-8.32193	2.92e-06	2.49e-05	-	GO:0036094//small molecule binding;GO:0016491//oxidoreductase activity;GO:0048037//cofactor binding	GO:0008152//metabolic process	gi|242096404|ref|XP_002438692.1|/1.4651e-17/hypothetical protein SORBIDRAFT_10g024470 [Sorghum bicolor]
gnl|UG|Ta#S13020974	3.2	0.01	-8.32193	2.92e-06	2.49e-05	GO:0043231//intracellular membrane-bounded organelle	-	-	gi|125548198|gb|EAY94020.1|/4.80793e-66/hypothetical protein OsI_15798 [Oryza sativa Indica Group]
gnl|UG|Ta#S52543936	3.2	0.01	-8.32193	2.92e-06	2.49e-05	-	-	-	gi|115482500|ref|NP_001064843.1|/6.35889e-116/Os10g0475900 [Oryza sativa Japonica Group]
gnl|UG|Ta#S13198950	3.2	0.01	-8.32193	2.92e-06	2.49e-05	-	-	-	gi|4099408|gb|AAD10495.1|/3.32182e-09/delta-type tonoplast intrinsic protein [Triticum aestivum]
gnl|UG|Ta#S17881545	3.03	0.01	-8.24317	5.72e-06	4.63e-05	GO:0043231//intracellular membrane-bounded organelle	GO:0036094//small molecule binding;GO:0097159//organic cyclic compound binding	GO:0006259//DNA metabolic process	gi|326503228|dbj|BAJ99239.1|/5.8647e-53/predicted protein [Hordeum vulgare subsp. vulgare]
gnl|UG|Ta#S37825039	3.03	0.01	-8.24317	5.72e-06	4.63e-05	GO:0016020//membrane	-	GO:0006886//intracellular protein transport	gi|357132749|ref|XP_003567991.1|/3.60831e-08/PREDICTED: vesicle transport v-SNARE 13-like [Brachypodium distachyon]
gnl|UG|Ta#S32619979	3.03	0.01	-8.24317	5.72e-06	4.63e-05	-	-	-	gi|357117669|ref|XP_003560586.1|/2.63971e-15/PREDICTED: uncharacterized protein LOC100826608 [Brachypodium distachyon]
gnl|UG|Ta#S18006645	3.03	0.01	-8.24317	5.72e-06	4.63e-05	GO:0031981//nuclear lumen;GO:0009526//plastid envelope;GO:0015934//large ribosomal subunit;GO:0016020//membrane	GO:0003723//RNA binding;GO:0005198//structural molecule activity	GO:0003002//regionalization;GO:0010467//gene expression	gi|357122026|ref|XP_003562717.1|/2.87237e-77/PREDICTED: 60S ribosomal protein L9-like isoform 1 [Brachypodium distachyon]
gnl|UG|Ta#S24623090	3.03	0.01	-8.24317	5.72e-06	4.63e-05	GO:0044435;GO:0009507//chloroplast	-	GO:0050896//response to stimulus	gi|326511635|dbj|BAJ91962.1|/1.75623e-41/predicted protein [Hordeum vulgare subsp. vulgare]
gnl|UG|Ta#S32624155	3.03	0.01	-8.24317	5.72e-06	4.62e-05	GO:0043231//intracellular membrane-bounded organelle	-	GO:0008152//metabolic process	gi|326509945|dbj|BAJ87188.1|/2.07562e-35/predicted protein [Hordeum vulgare subsp. vulgare]
gnl|UG|Ta#S13033642	3.03	0.01	-8.24317	5.72e-06	4.62e-05	-	-	GO:0050896//response to stimulus	gi|20067423|emb|CAC94005.1|/6.97465e-24/glutathione transferase [Triticum aestivum]
gnl|UG|Ta#S16058109	2.86	0.01	-8.15987	1.12e-05	8.57e-05	-	GO:0003824//catalytic activity	GO:0044710	gi|357159173|ref|XP_003578363.1|/0/PREDICTED: probable sarcosine oxidase-like [Brachypodium distachyon]
gnl|UG|Ta#S52546387	2.86	0.01	-8.15987	1.12e-05	8.56e-05	GO:0043231//intracellular membrane-bounded organelle	GO:0016746//transferase activity, transferring acyl groups	GO:0006631//fatty acid metabolic process;GO:1901576;GO:0009628//response to abiotic stimulus;GO:0006950//response to stress	gi|326522793|dbj|BAJ88442.1|/0/predicted protein [Hordeum vulgare subsp. vulgare]
gnl|UG|Ta#S52541050	2.86	0.01	-8.15987	1.12e-05	8.56e-05	GO:0016020//membrane	GO:0032550;GO:0004672//protein kinase activity;GO:0016491//oxidoreductase activity	GO:0007167//enzyme linked receptor protein signaling pathway;GO:0006464//cellular protein modification process;GO:0006796//phosphate-containing compound metabolic process	gi|326528687|dbj|BAJ97365.1|/0/predicted protein [Hordeum vulgare subsp. vulgare]
gnl|UG|Ta#S17987442	2.86	0.01	-8.15987	1.12e-05	8.56e-05	GO:0009536//plastid	GO:0016838//carbon-oxygen lyase activity, acting on phosphates	GO:0008652//cellular amino acid biosynthetic process;GO:0043650;GO:0019632//shikimate metabolic process	gi|326508210|dbj|BAJ99372.1|/1.50633e-145/predicted protein [Hordeum vulgare subsp. vulgare]
gnl|UG|Ta#S37800034	2.86	0.01	-8.15987	1.12e-05	8.55e-05	-	-	GO:0009987//cellular process	gi|413918818|gb|AFW58750.1|/5.25879e-12/hypothetical protein ZEAMMB73_485485 [Zea mays]
gnl|UG|Ta#S32513232	2.86	0.01	-8.15987	1.12e-05	8.55e-05	-	-	-	gi|326501124|dbj|BAJ98793.1|/2.6345e-20/predicted protein [Hordeum vulgare subsp. vulgare]
gnl|UG|Ta#S32700581	2.69	0.01	-8.07146	2.19e-05	0.000158338	GO:0031224//intrinsic to membrane;GO:0043231//intracellular membrane-bounded organelle;GO:0043667	GO:0016830//carbon-carbon lyase activity;GO:0046914//transition metal ion binding	GO:0006633//fatty acid biosynthetic process;GO:0009059//macromolecule biosynthetic process;GO:0006081//cellular aldehyde metabolic process;GO:0007275//multicellular organismal development;GO:0003006//developmental process involved in reproduction	gi|168013327|gb|ACA14353.1|/1.39761e-26/TCER1 [Triticum aestivum]
gnl|UG|Ta#S37810560	2.69	0.01	-8.07146	2.19e-05	0.000158276	-	GO:0005488//binding	-	gi|357161178|ref|XP_003579005.1|/2.84549e-12/PREDICTED: zinc finger CCCH domain-containing protein 53-like [Brachypodium distachyon]
gnl|UG|Ta#S13137542	2.69	0.01	-8.07146	2.19e-05	0.000158091	-	-	-	gi|334903152|gb|AEH25636.1|/6.88857e-48/pathogenesis-related protein 1-21 [Triticum aestivum]
gnl|UG|Ta#S37752261	2.69	0.01	-8.07146	2.19e-05	0.000158029	-	-	-	gi|326505808|dbj|BAJ91143.1|/4.53916e-16/predicted protein [Hordeum vulgare subsp. vulgare]
gnl|UG|Ta#S16214441	2.69	0.01	-8.07146	2.19e-05	0.000157968	GO:0031224//intrinsic to membrane;GO:0009528//plastid inner membrane	GO:0043169//cation binding;GO:0032550;GO:0019829//cation-transporting ATPase activity;GO:0005515//protein binding	GO:0006816//calcium ion transport	gi|326515206|dbj|BAK03516.1|/1.17752e-83/predicted protein [Hordeum vulgare subsp. vulgare]
gnl|UG|Ta#S26024875	2.69	0.01	-8.07146	2.19e-05	0.000157845	GO:0009534//chloroplast thylakoid	-	-	gi|326532336|dbj|BAK05097.1|/4.91452e-57/predicted protein [Hordeum vulgare subsp. vulgare]
gnl|UG|Ta#S32573612	2.52	0.01	-7.97728	4.29e-05	0.000292278	GO:0043231//intracellular membrane-bounded organelle	-	-	gi|326518574|dbj|BAJ88316.1|/1.76053e-70/predicted protein [Hordeum vulgare subsp. vulgare]
gnl|UG|Ta#S52541216	2.52	0.01	-7.97728	4.29e-05	0.000292171	-	-	-	gi|239047556|ref|NP_001141728.2|/1.40014e-136/uncharacterized protein LOC100273859 [Zea mays]
gnl|UG|Ta#S22370088	2.52	0.01	-7.97728	4.29e-05	0.000292063	GO:0043231//intracellular membrane-bounded organelle;GO:0031224//intrinsic to membrane	GO:0004672//protein kinase activity;GO:0032550	GO:0006796//phosphate-containing compound metabolic process;GO:0006464//cellular protein modification process	gi|326528063|dbj|BAJ89083.1|/1.64293e-67/predicted protein [Hordeum vulgare subsp. vulgare]
gnl|UG|Ta#S52544031	2.52	0.01	-7.97728	4.29e-05	0.000291955	-	GO:0004672//protein kinase activity;GO:0032550	GO:0006796//phosphate-containing compound metabolic process;GO:0006464//cellular protein modification process;GO:0007154//cell communication	gi|3928519|dbj|BAA34675.1|/0/wpk4 protein kinase [Triticum aestivum]
gnl|UG|Ta#S18006563	2.52	0.01	-7.97728	4.29e-05	0.000291848	GO:0030529//ribonucleoprotein complex;GO:0043231//intracellular membrane-bounded organelle	-	-	gi|357159573|ref|XP_003578489.1|/1.40853e-21/PREDICTED: 30S ribosomal protein S31, mitochondrial-like [Brachypodium distachyon]
gnl|UG|Ta#S17893516	2.52	0.01	-7.97728	4.29e-05	0.000291741	GO:0031981//nuclear lumen;GO:0009536//plastid;GO:0000785//chromatin	GO:0003676//nucleic acid binding;GO:0046983//protein dimerization activity	GO:0034728//nucleosome organization	gi|357111438|ref|XP_003557520.1|/7.8891e-47/PREDICTED: histone H2B.2-like isoform 1 [Brachypodium distachyon]
gnl|UG|Ta#S22385474	2.52	0.01	-7.97728	4.29e-05	0.000291633	-	-	-	gi|335335193|gb|AEH40972.1|/4.02814e-32/WIR1c [Triticum aestivum]
gnl|UG|Ta#S17888976	2.52	0.01	-7.97728	4.29e-05	0.000291526	GO:0009526//plastid envelope;GO:0016020//membrane	GO:0003824//catalytic activity	GO:0044710;GO:0010038//response to metal ion	gi|226495965|ref|NP_001141057.1|/5.50128e-134/uncharacterized protein LOC100273138 [Zea mays]
gnl|UG|Ta#S22368967	2.52	0.01	-7.97728	4.29e-05	0.000291312	-	-	-	gi|63087730|emb|CAI93180.1|/2.24671e-09/glycosyltransferase [Triticum aestivum]
gnl|UG|Ta#S52543340	2.52	0.01	-7.97728	4.29e-05	0.000291205	-	-	-	gi|326533478|dbj|BAK05270.1|/1.00071e-108/predicted protein [Hordeum vulgare subsp. vulgare]
gnl|UG|Ta#S22385103	2.52	0.01	-7.97728	4.29e-05	0.000291098	GO:0043231//intracellular membrane-bounded organelle;GO:0044444//cytoplasmic part;GO:0016020//membrane	GO:0016780//phosphotransferase activity, for other substituted phosphate groups	GO:0008654//phospholipid biosynthetic process	gi|357112788|ref|XP_003558189.1|/9.84458e-84/PREDICTED: CDP-diacylglycerol--glycerol-3-phosphate 3-phosphatidyltransferase-like [Brachypodium distachyon]
gnl|UG|Ta#S32641492	2.52	0.01	-7.97728	4.29e-05	0.000290884	-	-	-	gi|326502720|dbj|BAJ98988.1|/8.75835e-132/predicted protein [Hordeum vulgare subsp. vulgare]
gnl|UG|Ta#S52544648	2.52	0.01	-7.97728	4.29e-05	0.000290778	-	-	-	gi|300681542|emb|CBH32639.1|/0/glycosyltransferase, HGA-like, putative,expressed [Triticum aestivum]
gnl|UG|Ta#S26026279	2.52	0.01	-7.97728	4.29e-05	0.000290671	GO:0016020//membrane;GO:0044464//cell part	GO:0036094//small molecule binding	GO:0006950//response to stress;GO:0010038//response to metal ion	gi|242058197|ref|XP_002458244.1|/3.36485e-87/hypothetical protein SORBIDRAFT_03g029820 [Sorghum bicolor]
gnl|UG|Ta#S37832253	2.52	0.01	-7.97728	4.29e-05	0.000290565	-	-	-	gi|90399131|emb|CAJ86060.1|/1.84757e-08/H0821G03.11 [Oryza sativa Indica Group]
gnl|UG|Ta#S17976463	2.52	0.01	-7.97728	4.29e-05	0.000290458	-	-	-	gi|326497637|dbj|BAK05908.1|/7.92136e-07/predicted protein [Hordeum vulgare subsp. vulgare]
gnl|UG|Ta#S12913281	2.52	0.01	-7.97728	4.29e-05	0.000290246	GO:0031981//nuclear lumen	-	GO:0006605//protein targeting;GO:0009451//RNA modification	gi|357129724|ref|XP_003566511.1|/4.37807e-58/PREDICTED: uncharacterized protein LOC100838889 [Brachypodium distachyon]
gnl|UG|Ta#S32675727	2.52	0.01	-7.97728	4.29e-05	0.000290139	-	-	-	gi|20042923|gb|AAM08751.1|AC025098_18/8.82305e-31/Putative copia-type polyprotein [Oryza sativa Japonica Group]
gnl|UG|Ta#S32533655	2.52	0.01	-7.97728	4.29e-05	0.000289927	-	-	-	gi|293336798|ref|NP_001168801.1|/9.22457e-12/uncharacterized protein LOC100382601 [Zea mays]
gnl|UG|Ta#S47005448	2.36	0.01	-7.88264	8.41e-05	0.000535315	GO:0043231//intracellular membrane-bounded organelle	GO:0016628//oxidoreductase activity, acting on the CH-CH group of donors, NAD or NADP as acceptor	GO:0003006//developmental process involved in reproduction;GO:0044710	gi|205271124|emb|CAP06398.1|/5.45267e-177/sterol C-14 reductase [Triticum aestivum]
gnl|UG|Ta#S52542456	2.36	0.01	-7.88264	8.41e-05	0.000534946	GO:0009532//plastid stroma	GO:0032550;GO:0004812//aminoacyl-tRNA ligase activity	GO:0006418//tRNA aminoacylation for protein translation;GO:0003006//developmental process involved in reproduction	gi|326496549|dbj|BAJ94736.1|/0/predicted protein [Hordeum vulgare subsp. vulgare]
gnl|UG|Ta#S52543731	2.36	0.01	-7.88264	8.41e-05	0.000534762	-	-	-	gi|218199522|gb|EEC81949.1|/2.68251e-134/hypothetical protein OsI_25826 [Oryza sativa Indica Group]
gnl|UG|Ta#S17887443	2.36	0.01	-7.88264	8.41e-05	0.000534578	-	GO:0005488//binding	-	gi|110289398|gb|AAP54589.2|/4.26173e-49/Kinesin heavy chain, putative, expressed [Oryza sativa Japonica Group]
gnl|UG|Ta#S17894746	2.36	0.01	-7.88264	8.41e-05	0.000534394	GO:0009526//plastid envelope;GO:0009532//plastid stroma	GO:0004738//pyruvate dehydrogenase activity	GO:0044710;GO:0006007//glucose catabolic process	gi|357165216|ref|XP_003580308.1|/7.41345e-122/PREDICTED: pyruvate dehydrogenase E1 component subunit alpha-like [Brachypodium distachyon]
gnl|UG|Ta#S52544304	2.36	0.01	-7.88264	8.41e-05	0.00053421	GO:0044427//chromosomal part;GO:0031090//organelle membrane	-	GO:0000087//M phase of mitotic cell cycle	gi|326488036|dbj|BAJ89857.1|/0/predicted protein [Hordeum vulgare subsp. vulgare]
gnl|UG|Ta#S13191997	2.36	0.01	-7.88264	8.41e-05	0.000533842	-	-	-	gi|326508068|dbj|BAJ86777.1|/1.24536e-14/predicted protein [Hordeum vulgare subsp. vulgare]
gnl|UG|Ta#S32543437	2.36	0.01	-7.88264	8.41e-05	0.000533475	GO:0043231//intracellular membrane-bounded organelle	-	-	gi|326509391|dbj|BAJ91612.1|/1.77802e-105/predicted protein [Hordeum vulgare subsp. vulgare]
gnl|UG|Ta#S52542051	2.36	0.01	-7.88264	8.41e-05	0.000533292	GO:0042579//microbody	-	-	gi|357121785|ref|XP_003562598.1|/0/PREDICTED: uncharacterized protein LOC100823350 [Brachypodium distachyon]
gnl|UG|Ta#S32608855	2.36	0.01	-7.88264	8.41e-05	0.000532926	-	GO:0004175//endopeptidase activity;GO:0003676//nucleic acid binding;GO:0034061	GO:0006260//DNA replication;GO:0019538//protein metabolic process	gi|110289541|gb|AAP54937.2|/1.08308e-38/retrotransposon protein, putative, unclassified [Oryza sativa Japonica Group]
gnl|UG|Ta#S12994643	2.36	0.01	-7.88264	8.41e-05	0.00053256	GO:0043231//intracellular membrane-bounded organelle	GO:0016740//transferase activity	GO:0000226//microtubule cytoskeleton organization	gi|297740522|emb|CBI30704.3|/1.29081e-19/unnamed protein product [Vitis vinifera]
gnl|UG|Ta#S32530053	2.36	0.01	-7.88264	8.41e-05	0.000532378	GO:0043231//intracellular membrane-bounded organelle	-	GO:0009725//response to hormone stimulus;GO:0006351//transcription, DNA-dependent	gi|357128064|ref|XP_003565696.1|/8.69968e-115/PREDICTED: paired amphipathic helix protein Sin3-like 3-like [Brachypodium distachyon]
gnl|UG|Ta#S19133027	2.19	0.01	-7.77479	0.000164578	0.000979776	GO:0005618//cell wall;GO:0043231//intracellular membrane-bounded organelle	-	GO:0010118//stomatal movement;GO:0048646//anatomical structure formation involved in morphogenesis;GO:0044260;GO:0000902//cell morphogenesis;GO:0010087//phloem or xylem histogenesis;GO:0009827//plant-type cell wall modification;GO:0009639//response to red or far red light	gi|44894792|gb|AAS48877.1|/3.97047e-136/expansin EXPA8 [Triticum aestivum]
gnl|UG|Ta#S32609677	2.19	0.01	-7.77479	0.000164578	0.00097946	GO:0043231//intracellular membrane-bounded organelle	-	-	gi|326501588|dbj|BAK02583.1|/2.29576e-18/predicted protein [Hordeum vulgare subsp. vulgare]
gnl|UG|Ta#S13044327	2.19	0.01	-7.77479	0.000164578	0.000979145	GO:0043231//intracellular membrane-bounded organelle	GO:0046906//tetrapyrrole binding;GO:0016209//antioxidant activity;GO:0043169//cation binding;GO:0003824//catalytic activity	GO:0042743//hydrogen peroxide metabolic process;GO:0006950//response to stress;GO:0044710	gi|414866952|tpg|DAA45509.1|/9.39505e-106/TPA: putative class III secretory plant peroxidase family protein [Zea mays]
gnl|UG|Ta#S22390793	2.19	0.01	-7.77479	0.000164578	0.00097883	-	-	-	gi|326521672|dbj|BAK00412.1|/1.77992e-21/predicted protein [Hordeum vulgare subsp. vulgare]
gnl|UG|Ta#S26021827	2.19	0.01	-7.77479	0.000164578	0.000978199	GO:0044464//cell part	-	GO:0008152//metabolic process	gi|326527855|dbj|BAK08163.1|/6.45267e-20/predicted protein [Hordeum vulgare subsp. vulgare]
gnl|UG|Ta#S37770793	2.19	0.01	-7.77479	0.000164578	0.000977885	GO:0043231//intracellular membrane-bounded organelle	GO:0016724;GO:0005506//iron ion binding	GO:0045333//cellular respiration;GO:0009058//biosynthetic process;GO:0000302//response to reactive oxygen species	gi|326501470|dbj|BAK02524.1|/8.44752e-79/predicted protein [Hordeum vulgare subsp. vulgare]
gnl|UG|Ta#S32594757	2.19	0.01	-7.77479	0.000164578	0.00097757	-	-	GO:0034968//histone lysine methylation;GO:0000086//G2/M transition of mitotic cell cycle;GO:0006260//DNA replication;GO:0009908//flower development;GO:0006342//chromatin silencing	gi|357115914|ref|XP_003559730.1|/3.62339e-35/PREDICTED: uncharacterized protein LOC100832087 [Brachypodium distachyon]
gnl|UG|Ta#S12991547	2.19	0.01	-7.77479	0.000164578	0.000977256	GO:0043231//intracellular membrane-bounded organelle	-	-	gi|326530834|dbj|BAK01215.1|/3.21995e-84/predicted protein [Hordeum vulgare subsp. vulgare]
gnl|UG|Ta#S17984005	2.19	0.01	-7.77479	0.000164578	0.000976942	-	GO:0016782//transferase activity, transferring sulfur-containing groups	-	gi|326519839|dbj|BAK00292.1|/3.68348e-91/predicted protein [Hordeum vulgare subsp. vulgare]
gnl|UG|Ta#S16234683	2.19	0.01	-7.77479	0.000164578	0.000976628	-	GO:0046914//transition metal ion binding;GO:0003676//nucleic acid binding;GO:0016407//acetyltransferase activity	-	gi|357167602|ref|XP_003581243.1|/3.12207e-51/PREDICTED: uncharacterized protein LOC100841912 [Brachypodium distachyon]
gnl|UG|Ta#S32591166	2.19	0.01	-7.77479	0.000164578	0.000976314	-	GO:0016301//kinase activity	GO:0006650//glycerophospholipid metabolic process	gi|326524796|dbj|BAK04334.1|/2.34214e-109/predicted protein [Hordeum vulgare subsp. vulgare]
gnl|UG|Ta#S52545039	2.19	0.01	-7.77479	0.000164578	0.000976001	-	-	-	gi|326515768|dbj|BAK07130.1|/0/predicted protein [Hordeum vulgare subsp. vulgare]
gnl|UG|Ta#S32716908	2.19	0.01	-7.77479	0.000164578	0.000975061	GO:0031224//intrinsic to membrane	-	-	gi|326505338|dbj|BAK03056.1|/1.00903e-49/predicted protein [Hordeum vulgare subsp. vulgare]
gnl|UG|Ta#S32706356	2.19	0.01	-7.77479	0.000164578	0.000974748	GO:0043231//intracellular membrane-bounded organelle;GO:0043234//protein complex	GO:0032550;GO:0003676//nucleic acid binding;GO:0004386//helicase activity	GO:0032392//DNA geometric change	gi|326524646|dbj|BAK04259.1|/8.28716e-111/predicted protein [Hordeum vulgare subsp. vulgare]
gnl|UG|Ta#S17885588	2.19	0.01	-7.77479	0.000164578	0.000974436	GO:0043231//intracellular membrane-bounded organelle;GO:0031224//intrinsic to membrane	-	GO:0009555//pollen development;GO:0051234//establishment of localization;GO:0009628//response to abiotic stimulus;GO:0009746;GO:0051707//response to other organism;GO:0006996//organelle organization;GO:0034285;GO:0015979//photosynthesis	gi|32401390|gb|AAP80864.1|/5.23565e-45/glucose-6-phosphate/phosphate translocator [Triticum aestivum]
gnl|UG|Ta#S32656859	2.19	0.01	-7.77479	0.000164578	0.000974124	GO:0005856//cytoskeleton	GO:0008092//cytoskeletal protein binding	GO:0008154//actin polymerization or depolymerization	gi|326533636|dbj|BAK05349.1|/5.14634e-73/predicted protein [Hordeum vulgare subsp. vulgare]
gnl|UG|Ta#S13191236	2.19	0.01	-7.77479	0.000164578	0.000973811	GO:0043231//intracellular membrane-bounded organelle;GO:0015935//small ribosomal subunit	GO:0005198//structural molecule activity	GO:0006412//translation;GO:0000462//maturation of SSU-rRNA from tricistronic rRNA transcript (SSU-rRNA, 5.8S rRNA, LSU-rRNA)	gi|413944956|gb|AFW77605.1|/1.11752e-13/hypothetical protein ZEAMMB73_834339 [Zea mays]
gnl|UG|Ta#S32216158	74.2	0.35	-7.72792	5.2e-125	4.93e-123	GO:0043231//intracellular membrane-bounded organelle	GO:0097159//organic cyclic compound binding;GO:0004520//endodeoxyribonuclease activity	GO:0010035//response to inorganic substance;GO:0006259//DNA metabolic process;GO:0016129;GO:0009267//cellular response to starvation;GO:0000041//transition metal ion transport;GO:0015698//inorganic anion transport	gi|326531694|dbj|BAJ97851.1|/1.9177e-17/predicted protein [Hordeum vulgare subsp. vulgare]
gnl|UG|Ta#S26024969	112.4	0.88	-6.99692	4.18e-185	4.54e-183	GO:0031981//nuclear lumen;GO:0009536//plastid;GO:0000785//chromatin;GO:0005911//cell-cell junction;GO:0031090//organelle membrane	GO:0003676//nucleic acid binding;GO:0046983//protein dimerization activity	GO:0034728//nucleosome organization;GO:0006950//response to stress	gi|460411951|ref|XP_004251367.1|/3.90089e-39/PREDICTED: uncharacterized protein LOC101264401 [Solanum lycopersicum]
gnl|UG|Ta#S22382006	111.39	2.11	-5.72223	2.37e-172	2.5e-170	-	-	-	gi|357156845|ref|XP_003577595.1|/3.6046e-20/PREDICTED: uncharacterized protein LOC100829238 [Brachypodium distachyon]
gnl|UG|Ta#S26022740	51.49	1.05	-5.61583	9.36e-80	7.32e-78	-	-	-	gi|326516970|dbj|BAJ96477.1|/2.61855e-108/predicted protein [Hordeum vulgare subsp. vulgare]
gnl|UG|Ta#S26020097	15.82	0.35	-5.49825	4.37e-25	1.8e-23	GO:0043231//intracellular membrane-bounded organelle	GO:0005515//protein binding	GO:0006412//translation;GO:0009725//response to hormone stimulus;GO:0050794//regulation of cellular process;GO:0006351//transcription, DNA-dependent	gi|357134418|ref|XP_003568814.1|/7.60404e-73/PREDICTED: auxin-responsive protein IAA15-like [Brachypodium distachyon]
gnl|UG|Ta#S12913652	13.8	0.35	-5.30117	1.06e-21	3.94e-20	-	-	-	gi|326517810|dbj|BAK03823.1|/1.31037e-15/predicted protein [Hordeum vulgare subsp. vulgare]
gnl|UG|Ta#S26026713	12.62	0.35	-5.17221	9.9e-20	3.4e-18	-	GO:0016740//transferase activity	-	gi|242094164|ref|XP_002437572.1|/1.10706e-91/hypothetical protein SORBIDRAFT_10g029590 [Sorghum bicolor]
gnl|UG|Ta#S17979383	11.95	0.35	-5.09351	1.31e-18	4.27e-17	-	-	-	gi|63087730|emb|CAI93180.1|/6.74865e-09/glycosyltransferase [Triticum aestivum]
gnl|UG|Ta#S37853947	9.25	0.35	-4.72403	3.76e-14	9.37e-13	GO:0030312//external encapsulating structure;GO:0043231//intracellular membrane-bounded organelle	-	GO:0071555//cell wall organization	gi|357141676|ref|XP_003572309.1|/2.61824e-76/PREDICTED: expansin-A22-like [Brachypodium distachyon]
gnl|UG|Ta#S22389384	31.8	1.23	-4.6923	1.05e-45	6.37e-44	-	-	-	gi|1321999|emb|CAA66278.1|/2.2048e-88/thaumatin-like protein [Triticum aestivum]
gnl|UG|Ta#S52545408	57.38	2.28	-4.65344	5.78e-81	4.6e-79	-	-	-	gi|218196074|gb|EEC78501.1|/1.38336e-113/hypothetical protein OsI_18425 [Oryza sativa Indica Group]
gnl|UG|Ta#S32677753	106.17	4.39	-4.59601	1.63e-147	1.64e-145	GO:0043231//intracellular membrane-bounded organelle	-	-	gi|2759999|emb|CAA05897.1|/5.91164e-19/peroxidase [Hordeum vulgare]
gnl|UG|Ta#S37846843	12.62	0.53	-4.57358	1.29e-18	4.22e-17	-	GO:0015036//disulfide oxidoreductase activity;GO:0032550	GO:0006950//response to stress;GO:0019725//cellular homeostasis	gi|326527685|dbj|BAK08117.1|/6.97652e-31/predicted protein [Hordeum vulgare subsp. vulgare]
gnl|UG|Ta#S16209390	7.07	0.35	-4.33628	1.41e-10	2.13e-09	GO:0031224//intrinsic to membrane;GO:0005778//peroxisomal membrane	GO:0032550;GO:0017111//nucleoside-triphosphatase activity;GO:0015405	GO:0044763;GO:0009062//fatty acid catabolic process;GO:0015711//organic anion transport;GO:0009845//seed germination;GO:0009154//purine ribonucleotide catabolic process	gi|326490860|dbj|BAJ90097.1|/4.38839e-65/predicted protein [Hordeum vulgare subsp. vulgare]
gnl|UG|Ta#S26027900	20.86	1.05	-4.31228	6.1e-29	2.87e-27	GO:0043231//intracellular membrane-bounded organelle	-	-	gi|334903114|gb|AEH25617.1|/3.01439e-79/pathogenesis-related protein 1-2 [Triticum aestivum]
gnl|UG|Ta#S12922965	6.73	0.35	-4.26518	4.96e-10	6.96e-09	GO:0043231//intracellular membrane-bounded organelle;GO:0016020//membrane	GO:0046906//tetrapyrrole binding;GO:0046914//transition metal ion binding;GO:0016709//oxidoreductase activity, acting on paired donors, with incorporation or reduction of molecular oxygen, NAD(P)H as one donor, and incorporation of one atom of oxygen;GO:0016741	GO:0044710	gi|6166036|sp|P93596.1|CP51_WHEAT/0/RecName: Full=Obtusifoliol 14-alpha demethylase; AltName: Full=CYPLI; AltName: Full=Cytochrome P450 51; AltName: Full=Cytochrome P450-LIA1
gnl|UG|Ta#S52545592	5.72	0.35	-4.03059	2.07e-08	2.46e-07	GO:0005777//peroxisome	GO:0016833//oxo-acid-lyase activity	GO:0009060//aerobic respiration;GO:0043436;GO:0044262//cellular carbohydrate metabolic process	gi|326510125|dbj|BAJ87279.1|/0/predicted protein [Hordeum vulgare subsp. vulgare]
gnl|UG|Ta#S52544808	5.05	0.35	-3.85086	2.43e-07	2.52e-06	-	GO:0016787//hydrolase activity;GO:0043168;GO:0008483//transaminase activity	GO:0009085//lysine biosynthetic process	gi|326498851|dbj|BAK02411.1|/9.03366e-27/predicted protein [Hordeum vulgare subsp. vulgare]
gnl|UG|Ta#S17983254	75.72	5.27	-3.8448	1.18e-93	1.01e-91	-	-	-	gi|63087730|emb|CAI93180.1|/1.66077e-06/glycosyltransferase [Triticum aestivum]
gnl|UG|Ta#S52545404	7.4	0.53	-3.80346	3.22e-10	4.66e-09	-	-	-	gi|226501324|ref|NP_001146705.1|/2.91454e-07/uncharacterized protein LOC100280307 [Zea mays]
gnl|UG|Ta#S18012734	4.71	0.35	-3.7503	8.25e-07	7.79e-06	-	-	-	gi|357129405|ref|XP_003566352.1|/3.55695e-112/PREDICTED: pathogen-related protein-like [Brachypodium distachyon]
gnl|UG|Ta#S52544487	25.07	1.93	-3.69929	4.76e-31	2.31e-29	-	GO:0070011//peptidase activity, acting on L-amino acid peptides;GO:0046872//metal ion binding;GO:0051213//dioxygenase activity;GO:0016705//oxidoreductase activity, acting on paired donors, with incorporation or reduction of molecular oxygen	GO:0050896//response to stimulus;GO:0009813//flavonoid biosynthetic process;GO:0019538//protein metabolic process	gi|110681640|dbj|BAE98275.1|/0/anthocyanidin synthase [Triticum aestivum]
gnl|UG|Ta#S35138743	38.03	2.99	-3.66892	4.12e-46	2.51e-44	GO:0031224//intrinsic to membrane;GO:0043231//intracellular membrane-bounded organelle	-	GO:0009832//plant-type cell wall biogenesis	gi|115349920|gb|ABI95408.1|/3.81373e-84/fasciclin-like protein FLA18 [Triticum aestivum]
gnl|UG|Ta#S26019918	6.73	0.53	-3.66654	3.65e-09	4.68e-08	-	GO:0048037//cofactor binding;GO:0036094//small molecule binding	GO:0008152//metabolic process	gi|326511389|dbj|BAJ87708.1|/1.10011e-21/predicted protein [Hordeum vulgare subsp. vulgare]
gnl|UG|Ta#S16058250	8.75	0.7	-3.64386	1.68e-11	2.78e-10	GO:0043231//intracellular membrane-bounded organelle;GO:0016020//membrane	GO:0016802;GO:0046914//transition metal ion binding;GO:0036094//small molecule binding	GO:0010608//posttranscriptional regulation of gene expression;GO:0006342//chromatin silencing	gi|413920900|gb|AFW60832.1|/0/adenosyl homocysteine hydrolase1 isoform 1 [Zea mays]
gnl|UG|Ta#S52544785	4.37	0.35	-3.64221	2.78e-06	2.38e-05	GO:0043231//intracellular membrane-bounded organelle;GO:0044444//cytoplasmic part	GO:0046914//transition metal ion binding;GO:0003676//nucleic acid binding	GO:0006402//mRNA catabolic process	gi|326531936|dbj|BAK01344.1|/0/predicted protein [Hordeum vulgare subsp. vulgare]
gnl|UG|Ta#S52544227	4.37	0.35	-3.64221	2.78e-06	2.38e-05	GO:0016020//membrane;GO:0005773//vacuole	GO:1901363;GO:0017111//nucleoside-triphosphatase activity;GO:0036094//small molecule binding;GO:0005215//transporter activity;GO:0097159//organic cyclic compound binding	GO:0044763;GO:0044710;GO:0044765;GO:0006950//response to stress	gi|357132105|ref|XP_003567673.1|/0/PREDICTED: ABC transporter C family member 4-like [Brachypodium distachyon]
gnl|UG|Ta#S26022635	8.58	0.7	-3.61555	3.07e-11	4.95e-10	-	-	GO:0050896//response to stimulus	gi|357134398|ref|XP_003568804.1|/4.84269e-123/PREDICTED: heat shock 70 kDa protein 4L-like [Brachypodium distachyon]
gnl|UG|Ta#S17988436	4.21	0.35	-3.58839	5.07e-06	4.16e-05	-	-	-	gi|357147180|ref|XP_003574249.1|/2.16852e-34/PREDICTED: PPPDE peptidase domain-containing protein 1-like [Brachypodium distachyon]
gnl|UG|Ta#S32670031	4.21	0.35	-3.58839	5.07e-06	4.15e-05	-	GO:0016413//O-acetyltransferase activity	-	gi|326516578|dbj|BAJ92444.1|/8.08557e-28/predicted protein [Hordeum vulgare subsp. vulgare]
gnl|UG|Ta#S52541076	4.21	0.35	-3.58839	5.07e-06	4.15e-05	GO:0043231//intracellular membrane-bounded organelle	GO:0008233//peptidase activity	-	gi|326490656|dbj|BAJ89995.1|/0/predicted protein [Hordeum vulgare subsp. vulgare]
gnl|UG|Ta#S52544120	4.04	0.35	-3.52893	9.25e-06	7.2e-05	GO:0031225//anchored to membrane;GO:0043231//intracellular membrane-bounded organelle	GO:0008422//beta-glucosidase activity	GO:0044238//primary metabolic process	gi|326494592|dbj|BAJ94415.1|/0/predicted protein [Hordeum vulgare subsp. vulgare]
gnl|UG|Ta#S52541753	4.04	0.35	-3.52893	9.25e-06	7.2e-05	GO:0031224//intrinsic to membrane	-	GO:0044763	gi|357136951|ref|XP_003570066.1|/0/PREDICTED: hippocampus abundant transcript 1 protein-like [Brachypodium distachyon]
gnl|UG|Ta#S52545514	4.04	0.35	-3.52893	9.25e-06	7.2e-05	-	GO:0003677//DNA binding	-	gi|266265608|dbj|BAI49293.1|/1.49371e-83/homeodomain leucine zipper protein class 1 [Hordeum vulgare subsp. vulgare]
gnl|UG|Ta#S13144909	4.04	0.35	-3.52893	9.25e-06	7.19e-05	GO:0030312//external encapsulating structure;GO:0015935//small ribosomal subunit;GO:0009536//plastid;GO:0005911//cell-cell junction;GO:0031090//organelle membrane	GO:0005198//structural molecule activity	GO:0009451//RNA modification;GO:0071555//cell wall organization;GO:0010467//gene expression	gi|195635415|gb|ACG37176.1|/5.12959e-18/40S ribosomal protein S15a [Zea mays]
gnl|UG|Ta#S32542595	18.17	1.58	-3.52356	4.95e-22	1.85e-20	GO:0043231//intracellular membrane-bounded organelle	GO:0016787//hydrolase activity	-	gi|326513755|dbj|BAJ87896.1|/2.98206e-112/predicted protein [Hordeum vulgare subsp. vulgare]
gnl|UG|Ta#S26019001	6.06	0.53	-3.51525	4.03e-08	4.61e-07	-	-	-	gi|184991891|emb|CAQ43070.2|/2.64802e-09/putative puroindoline b protein [Triticum macha]
gnl|UG|Ta#S12965612	181.89	15.99	-3.50782	1.04e-206	1.15e-204	-	-	-	gi|356545600|ref|XP_003541226.1|/8.4576e-26/PREDICTED: uncharacterized protein LOC100801180 [Glycine max]
gnl|UG|Ta#S16224929	23.56	2.11	-3.48102	6.61e-28	2.97e-26	GO:0043231//intracellular membrane-bounded organelle	GO:0031420;GO:0016301//kinase activity	GO:0006796//phosphate-containing compound metabolic process;GO:0006007//glucose catabolic process	gi|222613313|gb|EEE51445.1|/1.40512e-11/hypothetical protein OsJ_32540 [Oryza sativa Japonica Group]
gnl|UG|Ta#S37751936	81.94	7.38	-3.47288	2.94e-93	2.49e-91	-	-	-	gi|414885647|tpg|DAA61661.1|/3.24344e-09/TPA: keratin-associated protein 5-4 [Zea mays]
gnl|UG|Ta#S32632290	3.87	0.35	-3.46691	1.68e-05	0.000124739	-	-	-	gi|326510267|dbj|BAJ87350.1|/4.86486e-63/predicted protein [Hordeum vulgare subsp. vulgare]
gnl|UG|Ta#S12923209	3.87	0.35	-3.46691	1.68e-05	0.000124639	GO:0071944//cell periphery	GO:0016798//hydrolase activity, acting on glycosyl bonds	GO:0009628//response to abiotic stimulus;GO:0006950//response to stress;GO:0051707//response to other organism;GO:0008152//metabolic process	gi|4741850|gb|AAD28734.1|AF112967_1/3.10738e-154/beta-1,3-glucanase precursor [Triticum aestivum]
gnl|UG|Ta#S52542534	3.87	0.35	-3.46691	1.68e-05	0.000124589	-	-	-	gi|357148821|ref|XP_003574905.1|/4.91134e-92/PREDICTED: uncharacterized protein LOC100843687 isoform 1 [Brachypodium distachyon]
gnl|UG|Ta#S26026646	7.4	0.7	-3.4021	1.98e-09	2.61e-08	-	-	GO:0000003//reproduction	gi|357143029|ref|XP_003572777.1|/3.19207e-107/PREDICTED: LOW QUALITY PROTEIN: expansin-B11-like [Brachypodium distachyon]
gnl|UG|Ta#S26023930	30.46	2.99	-3.3487	1.55e-34	8.01e-33	-	-	-	gi|326525246|dbj|BAK07893.1|/1.9979e-59/predicted protein [Hordeum vulgare subsp. vulgare]
gnl|UG|Ta#S32689902	5.38	0.53	-3.34354	4.32e-07	4.26e-06	-	-	GO:0006950//response to stress	gi|162414848|gb|ABX89061.1|/5.34276e-73/pathogenesis-related protein [Triticum aestivum]
gnl|UG|Ta#S52544479	5.38	0.53	-3.34354	4.32e-07	4.26e-06	-	GO:0004672//protein kinase activity;GO:0032550	GO:0006464//cellular protein modification process	gi|357143459|ref|XP_003572928.1|/0/PREDICTED: meiotically up-regulated gene 71 protein-like [Brachypodium distachyon]
gnl|UG|Ta#S17981258	7.07	0.7	-3.33628	6.41e-09	8.03e-08	GO:0005840//ribosome;GO:0005618//cell wall;GO:0043231//intracellular membrane-bounded organelle	GO:0042802//identical protein binding;GO:0046914//transition metal ion binding;GO:0015923//mannosidase activity;GO:0015925;GO:0008422//beta-glucosidase activity	GO:0044238//primary metabolic process	gi|310656758|gb|ADP02192.1|/1.66796e-53/putative non-cyanogenic beta-glucosidase [Triticum aestivum]
gnl|UG|Ta#S16237585	3.53	0.35	-3.33424	5.51e-05	0.00036433	GO:0009536//plastid	GO:0031406//carboxylic acid binding	GO:0009725//response to hormone stimulus;GO:0006520//cellular amino acid metabolic process	gi|357121213|ref|XP_003562315.1|/1.60624e-59/PREDICTED: uncharacterized protein LOC100840593 [Brachypodium distachyon]
gnl|UG|Ta#S22382848	3.53	0.35	-3.33424	5.51e-05	0.0003642	GO:0032991//macromolecular complex;GO:0009536//plastid;GO:0016020//membrane;GO:0015630//microtubule cytoskeleton;GO:0030312//external encapsulating structure	GO:0005198//structural molecule activity;GO:0032550;GO:0017111//nucleoside-triphosphatase activity	GO:0044763;GO:0010038//response to metal ion;GO:0043623//cellular protein complex assembly;GO:0009154//purine ribonucleotide catabolic process	gi|146760209|emb|CAM58980.1|/1.69485e-92/beta tubulin 2 [Hordeum vulgare subsp. vulgare]
gnl|UG|Ta#S26028313	5.22	0.53	-3.29999	7.78e-07	7.36e-06	GO:0031224//intrinsic to membrane;GO:0030312//external encapsulating structure;GO:0019866//organelle inner membrane;GO:0009526//plastid envelope;GO:0005911//cell-cell junction	GO:0046943//carboxylic acid transmembrane transporter activity	GO:0006007//glucose catabolic process;GO:0010038//response to metal ion;GO:0044763;GO:0006842//tricarboxylic acid transport;GO:0045333//cellular respiration	gi|357134285|ref|XP_003568748.1|/8.34194e-151/PREDICTED: putative mitochondrial 2-oxoglutarate/malate carrier protein-like [Brachypodium distachyon]
gnl|UG|Ta#S26028075	5.22	0.53	-3.29999	7.78e-07	7.36e-06	-	-	-	gi|135917|sp|P27357.1|TLP_WHEAT/7.93107e-91/RecName: Full=Thaumatin-like protein PWIR2; Flags: Precursor
gnl|UG|Ta#S13042777	10.26	1.05	-3.28857	2.71e-12	4.87e-11	GO:0005618//cell wall;GO:0043231//intracellular membrane-bounded organelle;GO:0005576//extracellular region;GO:0016020//membrane	GO:0016616//oxidoreductase activity, acting on the CH-OH group of donors, NAD or NADP as acceptor;GO:0000166//nucleotide binding	GO:0044710;GO:0000741//karyogamy;GO:0003006//developmental process involved in reproduction;GO:0006950//response to stress	gi|326511168|dbj|BAJ87598.1|/2.33424e-92/predicted protein [Hordeum vulgare subsp. vulgare]
gnl|UG|Ta#S24623174	3.37	0.35	-3.26732	9.94e-05	0.000619708	GO:0005576//extracellular region;GO:0016020//membrane;GO:0009536//plastid	GO:0016859//cis-trans isomerase activity	GO:0018208//peptidyl-proline modification;GO:0010038//response to metal ion	gi|471270462|pdb|4E1Q|A/8.3316e-89/Chain A, Crystal Structure Of Wheat Cyclophilin A At 1.25 A Resolution
gnl|UG|Ta#S52543290	3.37	0.35	-3.26732	9.94e-05	0.000619499	-	-	-	gi|242092514|ref|XP_002436747.1|/1.0467e-68/hypothetical protein SORBIDRAFT_10g008080 [Sorghum bicolor]
gnl|UG|Ta#S37831337	14.98	1.58	-3.24504	3.41e-17	1.03e-15	-	-	-	gi|326502622|dbj|BAJ98939.1|/4.77233e-08/predicted protein [Hordeum vulgare subsp. vulgare]
gnl|UG|Ta#S12906337	9.93	1.05	-3.2414	8.65e-12	1.47e-10	GO:0009536//plastid	GO:0005515//protein binding	GO:0006007//glucose catabolic process;GO:0005984//disaccharide metabolic process;GO:0005982//starch metabolic process	gi|357135055|ref|XP_003569127.1|/3.46391e-41/PREDICTED: uncharacterized protein LOC100834407 [Brachypodium distachyon]
gnl|UG|Ta#S37790595	21.54	2.28	-3.23991	4.11e-24	1.64e-22	-	-	-	gi|413944740|gb|AFW77389.1|/1.78033e-06/hypothetical protein ZEAMMB73_720512 [Zea mays]
gnl|UG|Ta#S52544869	26.42	2.81	-3.23299	3.18e-29	1.51e-27	GO:0042579//microbody	GO:0036094//small molecule binding;GO:0016647//oxidoreductase activity, acting on the CH-NH group of donors, oxygen as acceptor;GO:0016741	GO:0006595//polyamine metabolic process;GO:0044710	gi|357166674|ref|XP_003580794.1|/0/PREDICTED: probable polyamine oxidase 4-like [Brachypodium distachyon]
gnl|UG|Ta#S18011877	6.56	0.7	-3.22827	3.69e-08	4.24e-07	GO:0043231//intracellular membrane-bounded organelle	GO:0046906//tetrapyrrole binding;GO:0016209//antioxidant activity;GO:0043169//cation binding;GO:0003824//catalytic activity	GO:0006950//response to stress;GO:0044710	gi|193074381|gb|ACF08096.1|/1.21483e-121/class III peroxidase [Triticum aestivum]
gnl|UG|Ta#S52541827	67.47	7.2	-3.22818	3.02e-72	2.23e-70	GO:0043231//intracellular membrane-bounded organelle;GO:0005576//extracellular region;GO:0030312//external encapsulating structure	GO:0015926//glucosidase activity	GO:0000272//polysaccharide catabolic process	gi|326494302|dbj|BAJ90420.1|/0/predicted protein [Hordeum vulgare subsp. vulgare]
gnl|UG|Ta#S13171778	34.16	3.69	-3.21062	3.8e-37	2.04e-35	-	-	-	gi|326497133|dbj|BAK02151.1|/6.09704e-11/predicted protein [Hordeum vulgare subsp. vulgare]
gnl|UG|Ta#S32661005	4.88	0.53	-3.20282	2.5e-06	2.17e-05	-	-	-	gi|387165380|gb|AFJ59928.1|/1.15663e-62/class III peroxidase [Hordeum vulgare]
gnl|UG|Ta#S52544857	4.88	0.53	-3.20282	2.5e-06	2.17e-05	-	-	-	gi|326494830|dbj|BAJ94534.1|/1.4558e-136/predicted protein [Hordeum vulgare subsp. vulgare]
gnl|UG|Ta#S37776515	25.58	2.81	-3.18637	5.63e-28	2.54e-26	-	-	-	gi|310877436|gb|ADP37001.1|/4.89701e-13/jacalin-related lectin 1 [Triticum aestivum]
gnl|UG|Ta#S48375212	25.07	2.81	-3.15732	3.13e-27	1.39e-25	GO:0043231//intracellular membrane-bounded organelle	GO:0003677//DNA binding;GO:0001071//nucleic acid binding transcription factor activity	GO:0006351//transcription, DNA-dependent	gi|211926930|dbj|BAG82674.1|/3.78394e-138/KN1-type homeobox transcription factor [Triticum aestivum]
gnl|UG|Ta#S17888213	6.23	0.7	-3.15381	1.17e-07	1.26e-06	GO:0005576//extracellular region	GO:0046914//transition metal ion binding;GO:0036094//small molecule binding;GO:0016616//oxidoreductase activity, acting on the CH-OH group of donors, NAD or NADP as acceptor	GO:0009699//phenylpropanoid biosynthetic process;GO:0033554//cellular response to stress;GO:0051707//response to other organism	gi|326488141|dbj|BAJ89909.1|/4.83405e-155/predicted protein [Hordeum vulgare subsp. vulgare]
gnl|UG|Ta#S22386607	10.94	1.23	-3.15288	1.36e-12	2.53e-11	-	-	GO:0045184//establishment of protein localization	gi|326502736|dbj|BAJ98996.1|/3.35572e-85/predicted protein [Hordeum vulgare subsp. vulgare]
gnl|UG|Ta#S52545550	39.71	4.57	-3.11924	7.78e-42	4.51e-40	GO:0005618//cell wall;GO:0043231//intracellular membrane-bounded organelle	GO:0008233//peptidase activity	-	gi|357113696|ref|XP_003558637.1|/0/PREDICTED: aspartic proteinase nepenthesin-1-like [Brachypodium distachyon]
gnl|UG|Ta#S17977346	10.6	1.23	-3.10733	4.26e-12	7.47e-11	-	-	-	gi|63087730|emb|CAI93180.1|/1.4474e-08/glycosyltransferase [Triticum aestivum]
gnl|UG|Ta#S37754795	7.57	0.88	-3.10472	5.6e-09	7.06e-08	-	-	-	gi|218189429|gb|EEC71856.1|/6.90845e-07/hypothetical protein OsI_04556 [Oryza sativa Indica Group]
gnl|UG|Ta#S37778982	5.89	0.7	-3.07284	3.69e-07	3.69e-06	-	-	-	gi|64500874|gb|AAY41607.1|/1.27843e-48/Crs-1 [Agrostis stolonifera]
gnl|UG|Ta#S52541798	4.37	0.53	-3.04357	1.41e-05	0.000106117	GO:0009536//plastid	GO:0016616//oxidoreductase activity, acting on the CH-OH group of donors, NAD or NADP as acceptor;GO:0031406//carboxylic acid binding;GO:0000166//nucleotide binding	GO:0006563//L-serine metabolic process	gi|326501108|dbj|BAJ98785.1|/0/predicted protein [Hordeum vulgare subsp. vulgare]
gnl|UG|Ta#S52542122	17.33	2.11	-3.03796	1.33e-18	4.32e-17	-	GO:0016798//hydrolase activity, acting on glycosyl bonds	GO:0005975//carbohydrate metabolic process	gi|357113126|ref|XP_003558355.1|/0/PREDICTED: endo-1,4-beta-xylanase Z-like isoform 1 [Brachypodium distachyon]
gnl|UG|Ta#S13077020	17.33	2.11	-3.03796	1.33e-18	4.32e-17	GO:0030312//external encapsulating structure;GO:0031981//nuclear lumen;GO:0016020//membrane	GO:0043169//cation binding;GO:0032550;GO:0016765//transferase activity, transferring alkyl or aryl (other than methyl) groups	GO:0009108//coenzyme biosynthetic process;GO:0000096//sulfur amino acid metabolic process;GO:0006970//response to osmotic stress;GO:0009699//phenylpropanoid biosynthetic process	gi|68655435|emb|CAJ01702.1|/3.77159e-112/putative AdoMet synthase 1 [Hordeum vulgare subsp. vulgare]
gnl|UG|Ta#S52543494	18.68	2.28	-3.03439	6.72e-20	2.34e-18	GO:0043231//intracellular membrane-bounded organelle;GO:0016020//membrane	-	-	gi|357112459|ref|XP_003558026.1|/0/PREDICTED: endoplasmic reticulum-Golgi intermediate compartment protein 3-like [Brachypodium distachyon]
gnl|UG|Ta#S17896662	16.99	2.11	-3.00937	4.1e-18	1.31e-16	-	GO:0015926//glucosidase activity	GO:0030243//cellulose metabolic process	gi|357126322|ref|XP_003564837.1|/1.05896e-45/PREDICTED: beta-glucosidase 4-like [Brachypodium distachyon]
gnl|UG|Ta#S22368682	103.15	12.82	-3.00828	1.88e-102	1.64e-100	-	-	-	gi|63087730|emb|CAI93180.1|/1.43256e-10/glycosyltransferase [Triticum aestivum]
gnl|UG|Ta#S16257786	18.34	2.28	-3.00789	2.07e-19	7.01e-18	GO:0005618//cell wall;GO:0031224//intrinsic to membrane	GO:0004674//protein serine/threonine kinase activity;GO:0032550	GO:0044763;GO:0006796//phosphate-containing compound metabolic process;GO:0006464//cellular protein modification process	gi|326511148|dbj|BAJ87588.1|/1.94382e-101/predicted protein [Hordeum vulgare subsp. vulgare]
gnl|UG|Ta#S13109609	35	4.39	-2.99506	1.2e-35	6.42e-34	-	GO:0016765//transferase activity, transferring alkyl or aryl (other than methyl) groups	-	gi|23504741|emb|CAD29476.1|/1.05991e-124/glutathione transferase F3 [Triticum aestivum]
gnl|UG|Ta#S17890829	4.21	0.53	-2.98976	2.5e-05	0.000178062	-	-	GO:0006351//transcription, DNA-dependent	gi|326489853|dbj|BAJ94000.1|/8.48972e-129/predicted protein [Hordeum vulgare subsp. vulgare]
gnl|UG|Ta#S12937373	4.21	0.53	-2.98976	2.5e-05	0.000177993	GO:0043231//intracellular membrane-bounded organelle	-	-	gi|357135085|ref|XP_003569142.1|/5.60564e-17/PREDICTED: uncharacterized protein LOC100838997 [Brachypodium distachyon]
gnl|UG|Ta#S50382349	4.21	0.53	-2.98976	2.5e-05	0.000177924	GO:0016020//membrane	-	-	gi|413957108|gb|AFW89757.1|/2.37635e-23/hypothetical protein ZEAMMB73_871308 [Zea mays]
gnl|UG|Ta#S17976520	19.52	2.46	-2.98822	1.83e-20	6.48e-19	-	-	GO:0006950//response to stress	gi|162414848|gb|ABX89061.1|/2.5313e-37/pathogenesis-related protein [Triticum aestivum]
gnl|UG|Ta#S16057927	5.55	0.7	-2.98706	1.15e-06	1.06e-05	GO:0031224//intrinsic to membrane	GO:0017111//nucleoside-triphosphatase activity;GO:0032550;GO:0015405	GO:0009154//purine ribonucleotide catabolic process;GO:0044763;GO:0051234//establishment of localization	gi|326494550|dbj|BAJ94394.1|/5.08006e-106/predicted protein [Hordeum vulgare subsp. vulgare]
gnl|UG|Ta#S52542593	23.56	2.99	-2.97812	2.4e-24	9.65e-23	-	-	-	gi|326493778|dbj|BAJ85351.1|/0/predicted protein [Hordeum vulgare subsp. vulgare]
gnl|UG|Ta#S22380490	6.9	0.88	-2.97102	5.43e-08	6.13e-07	-	-	-	gi|63087730|emb|CAI93180.1|/9.63854e-11/glycosyltransferase [Triticum aestivum]
gnl|UG|Ta#S12978365	567.89	72.56	-2.96837	0	0	-	-	-	gi|326516688|dbj|BAJ96336.1|/3.93628e-10/predicted protein [Hordeum vulgare subsp. vulgare]
gnl|UG|Ta#S52541106	8.08	1.05	-2.94397	4.58e-09	5.81e-08	-	GO:0016772//transferase activity, transferring phosphorus-containing groups	GO:0044249//cellular biosynthetic process;GO:1901576;GO:0006650//glycerophospholipid metabolic process	gi|326516406|dbj|BAJ92358.1|/1.61575e-166/predicted protein [Hordeum vulgare subsp. vulgare]
gnl|UG|Ta#S22377641	6.73	0.88	-2.93503	9.53e-08	1.05e-06	-	-	-	gi|63087730|emb|CAI93180.1|/3.14915e-10/glycosyltransferase [Triticum aestivum]
gnl|UG|Ta#S26026563	25.24	3.34	-2.91779	1.76e-25	7.42e-24	GO:0043231//intracellular membrane-bounded organelle	GO:0046914//transition metal ion binding	-	gi|326526351|dbj|BAJ97192.1|/3.31617e-38/predicted protein [Hordeum vulgare subsp. vulgare]
gnl|UG|Ta#S12983922	5.22	0.7	-2.89862	3.54e-06	2.97e-05	-	-	-	gi|357119584|ref|XP_003561516.1|/6.22045e-32/PREDICTED: probable disease resistance protein At5g45440-like [Brachypodium distachyon]
gnl|UG|Ta#S37803912	54.69	7.38	-2.88958	5.88e-53	3.77e-51	-	-	-	gi|334903130|gb|AEH25625.1|/1.16071e-98/pathogenesis-related protein 1-10 [Triticum aestivum]
gnl|UG|Ta#S12925557	66.3	8.96	-2.88744	8.25e-64	5.77e-62	-	-	-	gi|357167507|ref|XP_003581197.1|/4.07282e-19/PREDICTED: uncharacterized protein LOC100822817 [Brachypodium distachyon]
gnl|UG|Ta#S17897354	10.43	1.41	-2.88697	3.33e-11	5.33e-10	GO:0043232;GO:0043231//intracellular membrane-bounded organelle;GO:0016020//membrane	GO:0032550	-	gi|326494024|dbj|BAJ85474.1|/1.92484e-95/predicted protein [Hordeum vulgare subsp. vulgare]
gnl|UG|Ta#S18008376	3.87	0.53	-2.86827	7.74e-05	0.000496897	GO:0031090//organelle membrane;GO:0043231//intracellular membrane-bounded organelle;GO:0031224//intrinsic to membrane	GO:0042887	GO:0015840//urea transport;GO:0042044//fluid transport	gi|326496855|dbj|BAJ98454.1|/9.31285e-110/predicted protein [Hordeum vulgare subsp. vulgare]
gnl|UG|Ta#S12931401	3.87	0.53	-2.86827	7.74e-05	0.000496724	-	-	-	gi|357167507|ref|XP_003581197.1|/2.00531e-36/PREDICTED: uncharacterized protein LOC100822817 [Brachypodium distachyon]
gnl|UG|Ta#S17989207	6.39	0.88	-2.86024	2.91e-07	2.97e-06	GO:0005618//cell wall;GO:0043231//intracellular membrane-bounded organelle	GO:0046906//tetrapyrrole binding;GO:0016209//antioxidant activity;GO:0043169//cation binding;GO:0003824//catalytic activity	GO:0006950//response to stress;GO:0044710	gi|326494642|dbj|BAJ94440.1|/2.44633e-31/predicted protein [Hordeum vulgare subsp. vulgare]
gnl|UG|Ta#S52545843	21.71	2.99	-2.86014	1.08e-21	3.97e-20	GO:0005911//cell-cell junction;GO:0009536//plastid	GO:0016740//transferase activity	-	gi|326505846|dbj|BAJ91162.1|/0/predicted protein [Hordeum vulgare subsp. vulgare]
gnl|UG|Ta#S52545885	5.05	0.7	-2.85086	6.19e-06	4.97e-05	GO:0009532//plastid stroma;GO:0031976	GO:0043169//cation binding;GO:0051536//iron-sulfur cluster binding;GO:0016671//oxidoreductase activity, acting on a sulfur group of donors, disulfide as acceptor	GO:0050896//response to stimulus;GO:0000097//sulfur amino acid biosynthetic process;GO:0009683;GO:0019725//cellular homeostasis;GO:0019758	gi|326524802|dbj|BAK04337.1|/4.7944e-124/predicted protein [Hordeum vulgare subsp. vulgare]
gnl|UG|Ta#S17979774	5.05	0.7	-2.85086	6.19e-06	4.97e-05	GO:0043231//intracellular membrane-bounded organelle	-	-	gi|57635163|gb|AAW52723.1|/3.41598e-18/peroxidase 9 [Triticum monococcum]
gnl|UG|Ta#S25791173	7.57	1.05	-2.8499	2.43e-08	2.86e-07	GO:0043231//intracellular membrane-bounded organelle	GO:0046914//transition metal ion binding	-	gi|62861391|gb|AAY16797.1|/1.26251e-60/cold acclimation induced protein 2-1 [Triticum aestivum]
gnl|UG|Ta#S13144641	8.75	1.23	-2.83062	2.05e-09	2.7e-08	GO:0005576//extracellular region	GO:0046914//transition metal ion binding;GO:0016682//oxidoreductase activity, acting on diphenols and related substances as donors, oxygen as acceptor	GO:0006950//response to stress;GO:0009808//lignin metabolic process	gi|326510831|dbj|BAJ91763.1|/1.26717e-23/predicted protein [Hordeum vulgare subsp. vulgare]
gnl|UG|Ta#S13133589	21.2	2.99	-2.82585	5.59e-21	2.01e-19	GO:0043231//intracellular membrane-bounded organelle	GO:0016772//transferase activity, transferring phosphorus-containing groups	GO:0006796//phosphate-containing compound metabolic process	gi|326522823|dbj|BAJ88457.1|/1.45522e-21/predicted protein [Hordeum vulgare subsp. vulgare]
gnl|UG|Ta#S22390693	3.7	0.53	-2.80346	0.000135393	0.000819234	-	GO:0016757//transferase activity, transferring glycosyl groups	-	gi|326505412|dbj|BAJ95377.1|/9.32424e-30/predicted protein [Hordeum vulgare subsp. vulgare]
gnl|UG|Ta#S26024285	3.7	0.53	-2.80346	0.000135393	0.000818966	GO:0031981//nuclear lumen;GO:0009536//plastid;GO:0000785//chromatin	GO:0003676//nucleic acid binding;GO:0046983//protein dimerization activity	GO:0034728//nucleosome organization	gi|326501972|dbj|BAK06478.1|/4.64542e-46/predicted protein [Hordeum vulgare subsp. vulgare]
gnl|UG|Ta#S37851358	4.88	0.7	-2.80145	1.08e-05	8.28e-05	GO:0043231//intracellular membrane-bounded organelle	-	-	gi|242051010|ref|XP_002463249.1|/1.70708e-54/hypothetical protein SORBIDRAFT_02g040570 [Sorghum bicolor]
gnl|UG|Ta#S24623074	58.72	8.43	-2.80025	5.82e-55	3.8e-53	-	GO:0036094//small molecule binding;GO:0048037//cofactor binding;GO:0016836//hydro-lyase activity	GO:0008152//metabolic process	gi|326511389|dbj|BAJ87708.1|/1.01836e-62/predicted protein [Hordeum vulgare subsp. vulgare]
gnl|UG|Ta#S37848670	10.94	1.58	-2.79162	2.59e-11	4.21e-10	-	-	-	gi|326495538|dbj|BAJ85865.1|/3.2517e-12/predicted protein [Hordeum vulgare subsp. vulgare]
gnl|UG|Ta#S52895642	7.24	1.05	-2.7856	7.33e-08	8.14e-07	GO:0009521;GO:0031224//intrinsic to membrane;GO:0009570//chloroplast stroma;GO:0009534//chloroplast thylakoid	GO:0046914//transition metal ion binding;GO:0009055//electron carrier activity;GO:0003824//catalytic activity	GO:0006950//response to stress;GO:0009767//photosynthetic electron transport chain	gi|112030956|gb|ABH88068.1|/0/photosystem II protein D1 [Phaseolus vulgaris]
gnl|UG|Ta#S37809959	6.06	0.88	-2.78374	8.81e-07	8.26e-06	-	-	-	gi|326505808|dbj|BAJ91143.1|/1.41889e-19/predicted protein [Hordeum vulgare subsp. vulgare]
gnl|UG|Ta#S17893864	19.35	2.81	-2.78369	5.65e-19	1.88e-17	GO:0043231//intracellular membrane-bounded organelle;GO:0044427//chromosomal part	GO:0046914//transition metal ion binding;GO:0005515//protein binding;GO:0000166//nucleotide binding;GO:0019787//small conjugating protein ligase activity;GO:0003690//double-stranded DNA binding	GO:0000725//recombinational repair;GO:0031055//chromatin remodeling at centromere;GO:0003006//developmental process involved in reproduction;GO:0031937//positive regulation of chromatin silencing;GO:0032776//DNA methylation on cytosine;GO:0006468//protein phosphorylation;GO:0006997//nucleus organization;GO:0032446//protein modification by small protein conjugation;GO:0033205//cell cycle cytokines…	gi|357135099|ref|XP_003569149.1|/6.13248e-118/PREDICTED: E3 ubiquitin-protein ligase ORTHRUS 2-like [Brachypodium distachyon]
gnl|UG|Ta#S32702043	4.71	0.7	-2.7503	1.87e-05	0.000137088	GO:0043231//intracellular membrane-bounded organelle;GO:0031224//intrinsic to membrane	GO:0016301//kinase activity;GO:0032550	GO:0006796//phosphate-containing compound metabolic process;GO:0006464//cellular protein modification process	gi|357123281|ref|XP_003563340.1|/1.05338e-54/PREDICTED: protein STRUBBELIG-RECEPTOR FAMILY 3-like [Brachypodium distachyon]
gnl|UG|Ta#S52546758	4.71	0.7	-2.7503	1.87e-05	0.000137033	GO:0043231//intracellular membrane-bounded organelle	-	-	gi|326501896|dbj|BAK06440.1|/3.29499e-173/predicted protein [Hordeum vulgare subsp. vulgare]
gnl|UG|Ta#S52544380	14.13	2.11	-2.74345	4.96e-14	1.21e-12	-	GO:0032550;GO:0042623//ATPase activity, coupled	-	gi|357136504|ref|XP_003569844.1|/4.36645e-179/PREDICTED: katanin p60 ATPase-containing subunit A-like 2-like [Brachypodium distachyon]
gnl|UG|Ta#S18010943	5.89	0.88	-2.74269	1.53e-06	1.37e-05	-	-	-	gi|22135473|gb|AAM93217.1|AF527616_1/5.70139e-53/nucleasome/chromatin assembly factor D protein NFD101 [Zea mays]
gnl|UG|Ta#S22369575	11.61	1.76	-2.72172	1.14e-11	1.92e-10	GO:0043231//intracellular membrane-bounded organelle	-	GO:0034968//histone lysine methylation;GO:0000086//G2/M transition of mitotic cell cycle;GO:0006260//DNA replication;GO:0009908//flower development;GO:0006342//chromatin silencing	gi|357115914|ref|XP_003559730.1|/8.41498e-27/PREDICTED: uncharacterized protein LOC100832087 [Brachypodium distachyon]
gnl|UG|Ta#S16058337	8.08	1.23	-2.7157	1.83e-08	2.19e-07	GO:0031224//intrinsic to membrane	GO:0046914//transition metal ion binding;GO:0003824//catalytic activity	GO:0016117//carotenoid biosynthetic process;GO:0006631//fatty acid metabolic process;GO:0042214//terpene metabolic process	gi|422096233|gb|AFX79621.1|/1.39565e-73/beta-carotene hydroxylase A2 [Triticum aestivum]
gnl|UG|Ta#S52545156	9.25	1.41	-2.71376	1.55e-09	2.08e-08	GO:0005618//cell wall;GO:0005576//extracellular region;GO:0009536//plastid	GO:0005488//binding;GO:0004558//alpha-glucosidase activity	GO:0006073//cellular glucan metabolic process;GO:0000272//polysaccharide catabolic process;GO:0010038//response to metal ion	gi|326507636|dbj|BAK03211.1|/0/predicted protein [Hordeum vulgare subsp. vulgare]
gnl|UG|Ta#S32706997	5.72	0.88	-2.70044	2.63e-06	2.27e-05	-	-	-	gi|170789|gb|AAA50847.1|/2.90199e-55/wali2 [Triticum aestivum]
gnl|UG|Ta#S52545540	4.54	0.7	-2.69727	3.24e-05	0.000225685	GO:0009536//plastid	GO:0004553//hydrolase activity, hydrolyzing O-glycosyl compounds	GO:0030243//cellulose metabolic process;GO:0009825//multidimensional cell growth	gi|452909632|gb|AGG19085.1|/0/cellulase [Hordeum vulgare subsp. vulgare]
gnl|UG|Ta#S18006600	4.54	0.7	-2.69727	3.24e-05	0.0002256	GO:0030529//ribonucleoprotein complex	GO:0003723//RNA binding;GO:0005198//structural molecule activity	GO:0010467//gene expression	gi|57471704|gb|AAW50983.1|/1.86664e-85/ribosomal protein L11 [Triticum aestivum]
gnl|UG|Ta#S13117615	11.27	1.76	-2.67884	3.36e-11	5.37e-10	-	GO:0004672//protein kinase activity;GO:0032550	GO:0006464//cellular protein modification process	gi|357162708|ref|XP_003579497.1|/2.20434e-11/PREDICTED: probable receptor protein kinase TMK1-like [Brachypodium distachyon]
gnl|UG|Ta#S17889617	13.29	2.11	-2.65503	7.34e-13	1.44e-11	-	-	-	gi|326501634|dbj|BAK02606.1|/6.05873e-29/predicted protein [Hordeum vulgare subsp. vulgare]
gnl|UG|Ta#S37851284	6.56	1.05	-2.64331	6.44e-07	6.19e-06	-	-	-	gi|326515040|dbj|BAJ99881.1|/1.85198e-100/predicted protein [Hordeum vulgare subsp. vulgare]
gnl|UG|Ta#S18008146	4.37	0.7	-2.64221	5.57e-05	0.000367747	GO:0043231//intracellular membrane-bounded organelle	-	GO:0009411//response to UV;GO:0009699//phenylpropanoid biosynthetic process;GO:0034285;GO:0048513//organ development	gi|326487306|dbj|BAJ89637.1|/2.30892e-62/predicted protein [Hordeum vulgare subsp. vulgare]
gnl|UG|Ta#S26024865	59.06	9.49	-2.6377	6.36e-52	4.07e-50	GO:0043231//intracellular membrane-bounded organelle	-	-	gi|162319714|gb|ABX84383.1|/8.73552e-46/protease inhibitor-like protein [Triticum aestivum]
gnl|UG|Ta#S17981221	5.38	0.88	-2.61203	7.77e-06	6.13e-05	GO:0005840//ribosome;GO:0043231//intracellular membrane-bounded organelle;GO:0016020//membrane;GO:0044446//intracellular organelle part;GO:0071944//cell periphery	-	-	gi|315113294|pdb|3IZR|EE/6.41977e-14/Chain e, Localization Of The Large Subunit Ribosomal Proteins Into A 5.5 A Cryo-Em Map Of Triticum Aestivum Translating 80s Ribosome
gnl|UG|Ta#S26026809	5.38	0.88	-2.61203	7.77e-06	6.13e-05	-	-	-	gi|357122836|ref|XP_003563120.1|/2.47316e-120/PREDICTED: rop guanine nucleotide exchange factor 2-like [Brachypodium distachyon]
gnl|UG|Ta#S52543522	251.55	41.64	-2.5948	1.22e-211	1.35e-209	GO:0031224//intrinsic to membrane	GO:0046914//transition metal ion binding;GO:0016717//oxidoreductase activity, acting on paired donors, with oxidation of a pair of donors resulting in the reduction of molecular oxygen to two molecules of water;GO:0046996	GO:0006694//steroid biosynthetic process;GO:0006631//fatty acid metabolic process	gi|326515348|dbj|BAK03587.1|/5.00829e-166/predicted protein [Hordeum vulgare subsp. vulgare]
gnl|UG|Ta#S52544589	16.83	2.81	-2.58239	1.76e-15	4.91e-14	-	GO:0046912//transferase activity, transferring acyl groups, acyl groups converted into alkyl on transfer	GO:0006720//isoprenoid metabolic process	gi|357114342|ref|XP_003558959.1|/0/PREDICTED: hydroxymethylglutaryl-CoA synthase-like [Brachypodium distachyon]
gnl|UG|Ta#S12905042	9.25	1.58	-2.54953	5.61e-09	7.06e-08	-	-	-	gi|357149874|ref|XP_003575262.1|/9.78933e-112/PREDICTED: mismatch repair endonuclease PMS2-like [Brachypodium distachyon]
gnl|UG|Ta#S37865219	4.04	0.7	-2.52893	0.000163236	0.000973043	-	-	-	gi|326519735|dbj|BAK00240.1|/2.02768e-10/predicted protein [Hordeum vulgare subsp. vulgare]
gnl|UG|Ta#S26026340	11.11	1.93	-2.52519	2.03e-10	3.02e-09	GO:0043231//intracellular membrane-bounded organelle	-	GO:0009725//response to hormone stimulus;GO:0006970//response to osmotic stress;GO:0009814//defense response, incompatible interaction;GO:0050832//defense response to fungus	gi|34925030|sp|O64392.1|WHW1_WHEAT/1.11183e-76/RecName: Full=Wheatwin-1; AltName: Full=Pathogenesis-related protein 4a; AltName: Full=Protein 0.14; AltName: Full=RNase; Flags: Precursor
gnl|UG|Ta#S50378281	16.15	2.81	-2.52289	1.43e-14	3.73e-13	GO:0043231//intracellular membrane-bounded organelle	-	-	gi|297610294|ref|NP_001064370.2|/5.16716e-50/Os10g0334500 [Oryza sativa Japonica Group]
gnl|UG|Ta#S17972266	5.05	0.88	-2.52071	2.26e-05	0.000162392	GO:0015934//large ribosomal subunit;GO:0016020//membrane;GO:0030312//external encapsulating structure;GO:0031981//nuclear lumen	GO:0005198//structural molecule activity	GO:0010467//gene expression	gi|33526886|gb|AAQ21397.1|/7.41729e-42/ribosomal protein L3 [Triticum aestivum]
gnl|UG|Ta#S17988694	15.14	2.64	-2.51976	9.66e-14	2.27e-12	GO:0030312//external encapsulating structure;GO:0043231//intracellular membrane-bounded organelle	-	GO:0000003//reproduction	gi|51242711|gb|AAT99293.1|/2.209e-104/beta-expansin TaEXPB2 [Triticum aestivum]
gnl|UG|Ta#S17890128	1223.44	214.33	-2.51304	0	0	GO:0005840//ribosome;GO:0016020//membrane;GO:0030312//external encapsulating structure;GO:0009536//plastid;GO:0031981//nuclear lumen	GO:0005198//structural molecule activity	GO:0010467//gene expression	gi|357140906|ref|XP_003572000.1|/1.97385e-121/PREDICTED: 40S ribosomal protein S3a-like [Brachypodium distachyon]
gnl|UG|Ta#S16058197	10.94	1.93	-2.50294	3.42e-10	4.93e-09	-	GO:0032550;GO:0016884//carbon-nitrogen ligase activity, with glutamine as amido-N-donor	GO:0009746;GO:0009267//cellular response to starvation;GO:0034285;GO:0006529//asparagine biosynthetic process	gi|53680379|gb|AAU89392.1|/0/glutamine-dependent asparagine synthetase [Triticum aestivum]
gnl|UG|Ta#S32628983	16.83	2.99	-2.49282	6.05e-15	1.62e-13	GO:0042579//microbody	GO:0016408;GO:0032550	GO:0009694//jasmonic acid metabolic process	gi|156152303|gb|ABU54406.1|/1.35597e-74/ABP-1 [Triticum aestivum]
gnl|UG|Ta#S26316745	40.21	7.2	-2.48149	1.48e-33	7.55e-32	GO:0005840//ribosome;GO:0009532//plastid stroma;GO:0009526//plastid envelope;GO:0009534//chloroplast thylakoid;GO:0005576//extracellular region	GO:0032550;GO:0016211	GO:0010038//response to metal ion;GO:0071941;GO:0006541//glutamine metabolic process;GO:0006970//response to osmotic stress	gi|71362638|gb|AAZ30061.1|/0/plastid glutamine synthetase isoform GS2b [Triticum aestivum]
gnl|UG|Ta#S17879736	4.88	0.88	-2.47131	3.83e-05	0.000263158	GO:0005840//ribosome;GO:0043231//intracellular membrane-bounded organelle;GO:0016020//membrane;GO:0071944//cell periphery	-	-	gi|242036263|ref|XP_002465526.1|/3.36895e-43/hypothetical protein SORBIDRAFT_01g040570 [Sorghum bicolor]
gnl|UG|Ta#S52543881	97.42	17.57	-2.4711	1.17e-78	9.04e-77	-	GO:0036094//small molecule binding;GO:0016301//kinase activity;GO:1901363;GO:0097159//organic cyclic compound binding	-	gi|357157121|ref|XP_003577692.1|/1.26855e-104/PREDICTED: cysteine-rich receptor-like protein kinase 25-like [Brachypodium distachyon]
gnl|UG|Ta#S52543308	34.83	6.5	-2.42182	1.7e-28	7.89e-27	GO:0043231//intracellular membrane-bounded organelle	-	-	gi|357147970|ref|XP_003574568.1|/0/PREDICTED: uncharacterized protein LOC100842570 [Brachypodium distachyon]
gnl|UG|Ta#S52543705	15.99	2.99	-2.41895	7.96e-14	1.89e-12	GO:0043231//intracellular membrane-bounded organelle	GO:0004672//protein kinase activity;GO:0032550	GO:0006796//phosphate-containing compound metabolic process;GO:0006464//cellular protein modification process	gi|357132127|ref|XP_003567684.1|/1.69294e-165/PREDICTED: cysteine-rich receptor-like protein kinase 25-like [Brachypodium distachyon]
gnl|UG|Ta#S26025501	6.56	1.23	-2.41504	2.18e-06	1.91e-05	GO:0030312//external encapsulating structure;GO:0043231//intracellular membrane-bounded organelle	-	-	gi|326491935|dbj|BAJ98192.1|/5.00415e-112/predicted protein [Hordeum vulgare subsp. vulgare]
gnl|UG|Ta#S22372856	6.56	1.23	-2.41504	2.18e-06	1.91e-05	GO:0031224//intrinsic to membrane	GO:0022857//transmembrane transporter activity	GO:0051234//establishment of localization;GO:0044763	gi|301130790|gb|ADK62367.1|/2.44359e-10/hexose carrier [Triticum aestivum]
gnl|UG|Ta#S52541621	6.56	1.23	-2.41504	2.18e-06	1.91e-05	GO:0043231//intracellular membrane-bounded organelle	-	-	gi|326493520|dbj|BAJ85221.1|/0/predicted protein [Hordeum vulgare subsp. vulgare]
gnl|UG|Ta#S52543286	6.56	1.23	-2.41504	2.18e-06	1.9e-05	-	-	-	gi|326505798|dbj|BAJ91138.1|/4.25024e-176/predicted protein [Hordeum vulgare subsp. vulgare]
gnl|UG|Ta#S12965414	5.55	1.05	-2.4021	1.53e-05	0.000114176	GO:0043231//intracellular membrane-bounded organelle;GO:0030312//external encapsulating structure	GO:0004175//endopeptidase activity	GO:0019538//protein metabolic process	gi|326527801|dbj|BAJ88973.1|/2.94482e-79/predicted protein [Hordeum vulgare subsp. vulgare]
gnl|UG|Ta#S13134169	5.55	1.05	-2.4021	1.53e-05	0.00011413	GO:0043231//intracellular membrane-bounded organelle	GO:0046906//tetrapyrrole binding;GO:0016209//antioxidant activity;GO:0043169//cation binding;GO:0003824//catalytic activity	GO:0006950//response to stress;GO:0044710	gi|242053005|ref|XP_002455648.1|/2.2104e-46/hypothetical protein SORBIDRAFT_03g016510 [Sorghum bicolor]
gnl|UG|Ta#S13152728	5.55	1.05	-2.4021	1.53e-05	0.000114084	GO:0005840//ribosome;GO:0030312//external encapsulating structure;GO:0009536//plastid	GO:0005488//binding	-	gi|402810144|gb|AFR11275.1|/7.55971e-32/ribosomal protein S10 [Zea mays]
gnl|UG|Ta#S52546193	31.47	5.97	-2.39817	1.35e-25	5.75e-24	GO:0031090//organelle membrane;GO:0043231//intracellular membrane-bounded organelle;GO:0031224//intrinsic to membrane	GO:0022890//inorganic cation transmembrane transporter activity	GO:0006879//cellular iron ion homeostasis;GO:0006826//iron ion transport	gi|326495754|dbj|BAJ85973.1|/2.15698e-121/predicted protein [Hordeum vulgare subsp. vulgare]
gnl|UG|Ta#S22370134	7.4	1.41	-2.39183	5.24e-07	5.11e-06	-	GO:0016757//transferase activity, transferring glycosyl groups	-	gi|357132884|ref|XP_003568058.1|/9.97811e-60/PREDICTED: anthocyanidin 5,3-O-glucosyltransferase-like [Brachypodium distachyon]
gnl|UG|Ta#S52542427	7.4	1.41	-2.39183	5.24e-07	5.1e-06	GO:0043231//intracellular membrane-bounded organelle	-	-	gi|326522823|dbj|BAJ88457.1|/3.37824e-111/predicted protein [Hordeum vulgare subsp. vulgare]
gnl|UG|Ta#S17987358	11.95	2.28	-2.3899	1.64e-10	2.45e-09	GO:0016020//membrane	-	GO:0006810//transport	gi|357165742|ref|XP_003580478.1|/1.64078e-67/PREDICTED: probable peptide/nitrate transporter At1g62200-like [Brachypodium distachyon]
gnl|UG|Ta#S22391406	13.8	2.64	-2.38606	5.98e-12	1.03e-10	GO:0043231//intracellular membrane-bounded organelle	GO:0005488//binding	GO:0009626//plant-type hypersensitive response;GO:0009813//flavonoid biosynthetic process;GO:0006605//protein targeting;GO:0010876//lipid localization	gi|1848225|gb|AAB47967.1|/2.04259e-34/nonspecific lipid transfer protein [Hordeum vulgare]
gnl|UG|Ta#S52541835	8.24	1.58	-2.38272	1.27e-07	1.36e-06	-	GO:0003899//DNA-directed RNA polymerase activity	GO:0006259//DNA metabolic process	gi|326506648|dbj|BAJ91365.1|/0/predicted protein [Hordeum vulgare subsp. vulgare]
gnl|UG|Ta#S17889506	18.17	3.51	-2.37202	3.39e-15	9.23e-14	-	-	-	gi|326523057|dbj|BAJ88569.1|/6.81597e-113/predicted protein [Hordeum vulgare subsp. vulgare]
gnl|UG|Ta#S52545263	38.2	7.38	-2.37188	2.18e-30	1.05e-28	GO:0043231//intracellular membrane-bounded organelle;GO:0016020//membrane	GO:0008757//S-adenosylmethionine-dependent methyltransferase activity;GO:0005515//protein binding;GO:0008171//O-methyltransferase activity	GO:0051553	gi|122233133|sp|Q38J50.1|FOMT2_WHEAT/0/RecName: Full=Tricetin 3',4',5'-O-trimethyltransferase; Short=TaOMT2; AltName: Full=Caffeic acid 3-O-methyltransferase; Short=TaCM; AltName: Full=Flavone O-methyltransferase 2
gnl|UG|Ta#S52546878	13.63	2.64	-2.36818	9.95e-12	1.69e-10	GO:0043231//intracellular membrane-bounded organelle	GO:0003676//nucleic acid binding;GO:0042623//ATPase activity, coupled;GO:0032550	-	gi|357156241|ref|XP_003577389.1|/0/PREDICTED: DEAD-box ATP-dependent RNA helicase 52C-like [Brachypodium distachyon]
gnl|UG|Ta#S17989106	4.54	0.88	-2.36712	0.000108783	0.000673674	-	-	-	gi|110832726|sp|Q5Z8Z7.2|2ABA_ORYSJ/1.49351e-25/RecName: Full=Serine/threonine protein phosphatase 2A 55 kDa regulatory subunit B alpha isoform; Short=PP2A, subunit B, alpha isoform
gnl|UG|Ta#S22373476	26.08	5.09	-2.35721	4.67e-21	1.69e-19	-	-	-	gi|63087730|emb|CAI93180.1|/1.2288e-09/glycosyltransferase [Triticum aestivum]
gnl|UG|Ta#S16058249	8.08	1.58	-2.35443	2.11e-07	2.2e-06	GO:0030312//external encapsulating structure;GO:0043231//intracellular membrane-bounded organelle	GO:0016787//hydrolase activity	GO:0044238//primary metabolic process	gi|326506326|dbj|BAJ86481.1|/0/predicted protein [Hordeum vulgare subsp. vulgare]
gnl|UG|Ta#S17894564	32.14	6.32	-2.34637	1.76e-25	7.44e-24	GO:0043234//protein complex;GO:0009536//plastid	GO:0005488//binding;GO:0015925	GO:0044238//primary metabolic process	gi|326503684|dbj|BAJ86348.1|/3.89334e-114/predicted protein [Hordeum vulgare subsp. vulgare]
gnl|UG|Ta#S17982978	9.76	1.93	-2.33828	1.25e-08	1.52e-07	GO:0009532//plastid stroma	GO:0043169//cation binding;GO:0043168;GO:0016616//oxidoreductase activity, acting on the CH-OH group of donors, NAD or NADP as acceptor;GO:0036094//small molecule binding	GO:0010038//response to metal ion;GO:0006090//pyruvate metabolic process;GO:0006721//terpenoid metabolic process	gi|357136090|ref|XP_003569639.1|/9.98549e-124/PREDICTED: 1-deoxy-D-xylulose 5-phosphate reductoisomerase, chloroplastic-like [Brachypodium distachyon]
gnl|UG|Ta#S52543112	149.08	29.51	-2.33681	6.87e-112	6.25e-110	GO:0009536//plastid	GO:0043169//cation binding;GO:0032550;GO:0016301//kinase activity	GO:0032787//monocarboxylic acid metabolic process;GO:0008652//cellular amino acid biosynthetic process;GO:0006796//phosphate-containing compound metabolic process;GO:0043650	gi|326530582|dbj|BAJ97717.1|/1.9525e-134/predicted protein [Hordeum vulgare subsp. vulgare]
gnl|UG|Ta#S18010583	48.8	9.66	-2.33679	9.79e-38	5.32e-36	GO:0030529//ribonucleoprotein complex	GO:0005198//structural molecule activity	GO:0006412//translation	gi|315113291|pdb|3IZR|VV/3.07024e-26/Chain v, Localization Of The Large Subunit Ribosomal Proteins Into A 5.5 A Cryo-Em Map Of Triticum Aestivum Translating 80s Ribosome
gnl|UG|Ta#S26028396	13.29	2.64	-2.33173	2.73e-11	4.43e-10	GO:0009505//plant-type cell wall;GO:0043231//intracellular membrane-bounded organelle;GO:0031224//intrinsic to membrane	-	GO:0009698//phenylpropanoid metabolic process;GO:0009827//plant-type cell wall modification;GO:0009832//plant-type cell wall biogenesis	gi|357111834|ref|XP_003557715.1|/7.51131e-38/PREDICTED: COBRA-like protein 5-like [Brachypodium distachyon]
gnl|UG|Ta#S17879265	27.43	5.45	-2.33143	7.99e-22	2.96e-20	GO:0031224//intrinsic to membrane;GO:0043231//intracellular membrane-bounded organelle	GO:0022857//transmembrane transporter activity	GO:0044765;GO:0044763	gi|326502210|dbj|BAJ95168.1|/1.87123e-59/predicted protein [Hordeum vulgare subsp. vulgare]
gnl|UG|Ta#S52546422	7.91	1.58	-2.32375	3.51e-07	3.53e-06	GO:0005618//cell wall;GO:0043231//intracellular membrane-bounded organelle	GO:0015926//glucosidase activity	GO:0044238//primary metabolic process;GO:0000904//cell morphogenesis involved in differentiation	gi|326494002|dbj|BAJ85463.1|/0/predicted protein [Hordeum vulgare subsp. vulgare]
gnl|UG|Ta#S52544586	7.91	1.58	-2.32375	3.51e-07	3.53e-06	-	GO:0004672//protein kinase activity;GO:0032550	GO:0006464//cellular protein modification process	gi|357157121|ref|XP_003577692.1|/5.45906e-69/PREDICTED: cysteine-rich receptor-like protein kinase 25-like [Brachypodium distachyon]
gnl|UG|Ta#S31826676	7.91	1.58	-2.32375	3.51e-07	3.52e-06	GO:0043231//intracellular membrane-bounded organelle;GO:0043234//protein complex	GO:0003676//nucleic acid binding;GO:0001071//nucleic acid binding transcription factor activity	GO:0006261//DNA-dependent DNA replication;GO:0006351//transcription, DNA-dependent;GO:0010948	gi|86129712|gb|ABC86565.1|/0/transcription regulator of the cell cycle TaE2Fe [Triticum aestivum]
gnl|UG|Ta#S21611285	12.28	2.46	-2.31958	1.84e-10	2.75e-09	GO:0044446//intracellular organelle part;GO:0005694//chromosome;GO:0005634//nucleus	GO:0003676//nucleic acid binding	GO:0034728//nucleosome organization	gi|326522528|dbj|BAK07726.1|/6.30802e-41/predicted protein [Hordeum vulgare subsp. vulgare]
gnl|UG|Ta#S13178901	41.22	8.26	-2.31913	7.33e-32	3.62e-30	GO:0043231//intracellular membrane-bounded organelle	GO:0016798//hydrolase activity, acting on glycosyl bonds	GO:0044238//primary metabolic process	gi|326528883|dbj|BAJ97463.1|/2.7181e-59/predicted protein [Hordeum vulgare subsp. vulgare]
gnl|UG|Ta#S22378969	735.98	147.93	-2.31475	0	0	GO:0015934//large ribosomal subunit	-	GO:0007275//multicellular organismal development	gi|388504898|gb|AFK40515.1|/7.50695e-67/unknown [Lotus japonicus]
gnl|UG|Ta#S37803777	8.75	1.76	-2.31371	8.51e-08	9.4e-07	GO:0043231//intracellular membrane-bounded organelle	-	-	gi|357168375|ref|XP_003581616.1|/2.98783e-13/PREDICTED: probable xyloglucan endotransglucosylase/hydrolase protein 16-like [Brachypodium distachyon]
gnl|UG|Ta#S52545262	27.09	5.45	-2.31343	2.17e-21	7.9e-20	GO:0031224//intrinsic to membrane;GO:0043231//intracellular membrane-bounded organelle	-	-	gi|157673241|gb|ABV59990.1|/5.41403e-178/putative integral membrane protein [Triticum aestivum]
gnl|UG|Ta#S17982393	33.15	6.68	-2.31109	8.18e-26	3.5e-24	-	-	-	gi|357122091|ref|XP_003562749.1|/2.58745e-20/PREDICTED: uncharacterized protein LOC100843744 [Brachypodium distachyon]
gnl|UG|Ta#S52544990	391.04	78.88	-2.30958	2.17e-286	2.52e-284	-	GO:0016646//oxidoreductase activity, acting on the CH-NH group of donors, NAD or NADP as acceptor	GO:0006730//one-carbon metabolic process;GO:0000096//sulfur amino acid metabolic process	gi|357124307|ref|XP_003563842.1|/0/PREDICTED: probable methylenetetrahydrofolate reductase-like [Brachypodium distachyon]
gnl|UG|Ta#S17988069	20.02	4.04	-2.30901	3.9e-16	1.12e-14	GO:0043231//intracellular membrane-bounded organelle;GO:0043234//protein complex	GO:0032550;GO:0003676//nucleic acid binding;GO:0042623//ATPase activity, coupled;GO:0004386//helicase activity	GO:0006261//DNA-dependent DNA replication;GO:0032392//DNA geometric change	gi|218196384|gb|EEC78811.1|/6.59971e-141/hypothetical protein OsI_19080 [Oryza sativa Indica Group]
gnl|UG|Ta#S16058229	228	46.03	-2.30839	1.09e-167	1.12e-165	GO:0030312//external encapsulating structure;GO:0009536//plastid;GO:0005576//extracellular region	GO:0016615//malate dehydrogenase activity;GO:0046914//transition metal ion binding;GO:0036094//small molecule binding	GO:0006952//defense response;GO:0010038//response to metal ion;GO:0043648//dicarboxylic acid metabolic process;GO:0005975//carbohydrate metabolic process;GO:0006970//response to osmotic stress;GO:0009060//aerobic respiration	gi|326493440|dbj|BAJ85181.1|/2.16586e-152/predicted protein [Hordeum vulgare subsp. vulgare]
gnl|UG|Ta#S32631906	15.65	3.16	-2.30817	6.81e-13	1.35e-11	-	-	-	gi|50508808|dbj|BAD31581.1|/5.63104e-19/unknown protein [Oryza sativa Japonica Group]
gnl|UG|Ta#S17989369	26.08	5.27	-2.30707	1.43e-20	5.06e-19	GO:0009526//plastid envelope;GO:0043234//protein complex	GO:0046914//transition metal ion binding;GO:0016418	GO:0032787//monocarboxylic acid metabolic process	gi|357138583|ref|XP_003570870.1|/4.26004e-20/PREDICTED: dihydrolipoyllysine-residue acetyltransferase component 3 of pyruvate dehydrogenase complex, mitochondrial-like [Brachypodium distachyon]
gnl|UG|Ta#S52544463	13.8	2.81	-2.29603	1.84e-11	3.03e-10	GO:0009532//plastid stroma	GO:0097159//organic cyclic compound binding;GO:0016773//phosphotransferase activity, alcohol group as acceptor;GO:1901363;GO:0036094//small molecule binding	GO:0051707//response to other organism;GO:0000097//sulfur amino acid biosynthetic process;GO:0034641//cellular nitrogen compound metabolic process;GO:0006566//threonine metabolic process	gi|326491411|dbj|BAJ94183.1|/4.20491e-127/predicted protein [Hordeum vulgare subsp. vulgare]
gnl|UG|Ta#S12923158	32.47	6.68	-2.28119	5.96e-25	2.42e-23	-	-	-	gi|1323750|gb|AAC49288.1|/3.70987e-121/unknown [Triticum aestivum]
gnl|UG|Ta#S52543262	11.95	2.46	-2.28028	5e-10	7.01e-09	-	-	GO:0009409//response to cold	gi|326500332|dbj|BAK06255.1|/0/predicted protein [Hordeum vulgare subsp. vulgare]
gnl|UG|Ta#S13045165	14.47	2.99	-2.27485	7.47e-12	1.28e-10	-	-	-	gi|357166382|ref|XP_003580692.1|/6.26389e-08/PREDICTED: uncharacterized protein LOC100834277 [Brachypodium distachyon]
gnl|UG|Ta#S18012678	35.67	7.38	-2.27302	3.87e-27	1.7e-25	GO:0043231//intracellular membrane-bounded organelle	GO:0046914//transition metal ion binding	GO:0006091//generation of precursor metabolites and energy	gi|326514364|dbj|BAJ96169.1|/3.95827e-60/predicted protein [Hordeum vulgare subsp. vulgare]
gnl|UG|Ta#S22389143	5.05	1.05	-2.26589	7.08e-05	0.000459403	GO:0043231//intracellular membrane-bounded organelle	-	-	gi|326532460|dbj|BAK05159.1|/5.38515e-22/predicted protein [Hordeum vulgare subsp. vulgare]
gnl|UG|Ta#S37854959	5.05	1.05	-2.26589	7.08e-05	0.000459241	-	GO:0046872//metal ion binding;GO:0004620//phospholipase activity	GO:0006650//glycerophospholipid metabolic process	gi|357123932|ref|XP_003563661.1|/3.28432e-95/PREDICTED: phospholipase D alpha 2-like [Brachypodium distachyon]
gnl|UG|Ta#S52545340	5.05	1.05	-2.26589	7.08e-05	0.00045908	GO:0043231//intracellular membrane-bounded organelle;GO:0016021//integral to membrane	GO:0015144//carbohydrate transmembrane transporter activity	GO:0009751//response to salicylic acid stimulus;GO:0044765;GO:0006970//response to osmotic stress;GO:0009737//response to abscisic acid stimulus;GO:0010260//organ senescence	gi|357149182|ref|XP_003575028.1|/8.56195e-141/PREDICTED: bidirectional sugar transporter SWEET15-like [Brachypodium distachyon]
gnl|UG|Ta#S12923205	10.94	2.28	-2.26251	3.35e-09	4.32e-08	GO:0005618//cell wall;GO:0043231//intracellular membrane-bounded organelle	GO:0016798//hydrolase activity, acting on glycosyl bonds	GO:0006026;GO:0005975//carbohydrate metabolic process;GO:0044036//cell wall macromolecule metabolic process;GO:0009607//response to biotic stimulus	gi|4741842|gb|AAD28730.1|AF112963_1/2.00695e-126/chitinase II precursor [Triticum aestivum]
gnl|UG|Ta#S16058108	11.78	2.46	-2.25961	8.22e-10	1.13e-08	GO:0044464//cell part	-	GO:0051234//establishment of localization	gi|326501116|dbj|BAJ98789.1|/4.36275e-170/predicted protein [Hordeum vulgare subsp. vulgare]
gnl|UG|Ta#S37750367	12.62	2.64	-2.2571	2.02e-10	3.01e-09	GO:0043231//intracellular membrane-bounded organelle	-	GO:0048731;GO:0006351//transcription, DNA-dependent	gi|326526131|dbj|BAJ93242.1|/8.46002e-33/predicted protein [Hordeum vulgare subsp. vulgare]
gnl|UG|Ta#S17898851	452.63	95.04	-2.25173	0	0	GO:0015934//large ribosomal subunit;GO:0016020//membrane;GO:0009536//plastid	GO:0005198//structural molecule activity	GO:0010467//gene expression	gi|326494304|dbj|BAJ90421.1|/1.81088e-101/predicted protein [Hordeum vulgare subsp. vulgare]
gnl|UG|Ta#S26024056	519.43	109.27	-2.24903	0	0	GO:0031224//intrinsic to membrane;GO:0005618//cell wall;GO:0000325//plant-type vacuole;GO:0000322;GO:0009526//plastid envelope	GO:0005275//amine transmembrane transporter activity;GO:0042887	GO:0015840//urea transport;GO:0015843//methylammonium transport;GO:0042044//fluid transport	gi|42541152|gb|AAS19469.1|/1.18753e-139/delta tonoplast intrinsic protein TIP2;2 [Triticum aestivum]
gnl|UG|Ta#S52546007	37.52	7.91	-2.24591	4.38e-28	1.99e-26	GO:0009526//plastid envelope	GO:0016705//oxidoreductase activity, acting on paired donors, with incorporation or reduction of molecular oxygen	GO:0006633//fatty acid biosynthetic process;GO:0009628//response to abiotic stimulus;GO:0006950//response to stress	gi|326532636|dbj|BAJ89163.1|/0/predicted protein [Hordeum vulgare subsp. vulgare]
gnl|UG|Ta#S52546091	199.9	42.34	-2.23919	6.2e-142	6.15e-140	GO:0009986//cell surface;GO:0005618//cell wall;GO:0031225//anchored to membrane;GO:0043231//intracellular membrane-bounded organelle	-	GO:0006970//response to osmotic stress;GO:0016049//cell growth;GO:0030198//extracellular matrix organization	gi|30090032|gb|AAO86520.1|/0/phytochelatin synthetase [Triticum monococcum]
gnl|UG|Ta#S18009124	7.4	1.58	-2.2276	1.58e-06	1.41e-05	GO:0016020//membrane	-	GO:0006952//defense response	gi|326514472|dbj|BAJ96223.1|/3.61591e-51/predicted protein [Hordeum vulgare subsp. vulgare]
gnl|UG|Ta#S52545011	7.4	1.58	-2.2276	1.58e-06	1.41e-05	GO:0012505//endomembrane system	GO:0005488//binding	-	gi|326527129|dbj|BAK04506.1|/1.70986e-158/predicted protein [Hordeum vulgare subsp. vulgare]
gnl|UG|Ta#S17980494	8.24	1.76	-2.22707	3.82e-07	3.81e-06	GO:0044464//cell part	GO:0008233//peptidase activity	-	gi|326529787|dbj|BAK04840.1|/5.85406e-46/predicted protein [Hordeum vulgare subsp. vulgare]
gnl|UG|Ta#S16255717	8.24	1.76	-2.22707	3.82e-07	3.81e-06	GO:0043231//intracellular membrane-bounded organelle	-	-	gi|326519124|dbj|BAJ96561.1|/1.48845e-33/predicted protein [Hordeum vulgare subsp. vulgare]
gnl|UG|Ta#S52546910	20.53	4.39	-2.22544	7.68e-16	2.19e-14	GO:0043231//intracellular membrane-bounded organelle;GO:0016020//membrane	GO:0032550;GO:0004672//protein kinase activity	GO:0009411//response to UV;GO:0009813//flavonoid biosynthetic process;GO:0007167//enzyme linked receptor protein signaling pathway;GO:0006464//cellular protein modification process;GO:0034285;GO:0006796//phosphate-containing compound metabolic process	gi|357111485|ref|XP_003557543.1|/0/PREDICTED: probable inactive leucine-rich repeat receptor-like protein kinase At3g03770-like [Brachypodium distachyon]
gnl|UG|Ta#S32690394	21.37	4.57	-2.22532	1.91e-16	5.63e-15	-	-	-	gi|326513464|dbj|BAK06972.1|/3.16095e-19/predicted protein [Hordeum vulgare subsp. vulgare]
gnl|UG|Ta#S18009302	13.97	2.99	-2.22411	3.29e-11	5.27e-10	GO:0043231//intracellular membrane-bounded organelle	-	-	gi|326497957|dbj|BAJ94841.1|/7.45311e-35/predicted protein [Hordeum vulgare subsp. vulgare]
gnl|UG|Ta#S52546606	27.09	5.8	-2.22364	1.89e-20	6.65e-19	-	-	-	gi|357478241|ref|XP_003609406.1|/4.92223e-07/proline-rich protein [Medicago truncatula]
gnl|UG|Ta#S17889095	32.81	7.03	-2.22254	1.91e-24	7.69e-23	-	GO:0003824//catalytic activity;GO:0005488//binding	-	gi|326530424|dbj|BAJ97638.1|/1.30798e-113/predicted protein [Hordeum vulgare subsp. vulgare]
gnl|UG|Ta#S22388907	19.69	4.22	-2.22215	3.09e-15	8.46e-14	-	-	-	gi|63087730|emb|CAI93180.1|/1.66982e-11/glycosyltransferase [Triticum aestivum]
gnl|UG|Ta#S22389789	74.54	15.99	-2.22084	1.69e-53	1.1e-51	GO:0009536//plastid	-	-	gi|358346026|ref|XP_003637074.1|/3.6379e-67/Cell wall-associated hydrolase, partial [Medicago truncatula]
gnl|UG|Ta#S17986196	5.72	1.23	-2.21736	2.76e-05	0.000195212	-	GO:0005488//binding	-	gi|357133870|ref|XP_003568545.1|/1.87893e-108/PREDICTED: annexin D3-like [Brachypodium distachyon]
gnl|UG|Ta#S17987711	10.6	2.28	-2.21696	9.02e-09	1.11e-07	GO:0043231//intracellular membrane-bounded organelle;GO:0030529//ribonucleoprotein complex	GO:0005198//structural molecule activity	GO:0010467//gene expression	gi|326517348|dbj|BAK00041.1|/5.44559e-97/predicted protein [Hordeum vulgare subsp. vulgare]
gnl|UG|Ta#S52543196	4.88	1.05	-2.21649	0.000116956	0.000720662	GO:0043231//intracellular membrane-bounded organelle	GO:0004180//carboxypeptidase activity	GO:0019538//protein metabolic process	gi|125987805|sp|P08819.2|CBP2_WHEAT/0/RecName: Full=Serine carboxypeptidase 2; AltName: Full=CPDW-II; Short=CP-WII; AltName: Full=Carboxypeptidase D; AltName: Full=Serine carboxypeptidase II; Contains: RecName: Full=Serine carboxypeptidase 2 chain A; AltName: Full=Serine carboxypeptidase II chain A; Contains: RecName: Full=Serine carboxypeptidase 2 chain B; AltName: Full=Serine carboxypeptidase I…
gnl|UG|Ta#S12966212	4.88	1.05	-2.21649	0.000116956	0.000720421	GO:0043231//intracellular membrane-bounded organelle	GO:0016757//transferase activity, transferring glycosyl groups	-	gi|357139045|ref|XP_003571096.1|/6.22264e-64/PREDICTED: UDP-glycosyltransferase 73C3-like [Brachypodium distachyon]
gnl|UG|Ta#S17984079	154.8	33.56	-2.20559	2.5e-108	2.22e-106	GO:0031461//cullin-RING ubiquitin ligase complex	GO:0046914//transition metal ion binding	GO:0009725//response to hormone stimulus	gi|326499155|dbj|BAK06068.1|/3.88717e-54/predicted protein [Hordeum vulgare subsp. vulgare]
gnl|UG|Ta#S17897343	7.24	1.58	-2.19607	2.59e-06	2.23e-05	GO:0016020//membrane;GO:0044424//intracellular part	GO:0036094//small molecule binding;GO:0003824//catalytic activity	GO:0044710;GO:0006950//response to stress;GO:0010038//response to metal ion	gi|242052385|ref|XP_002455338.1|/5.78869e-59/hypothetical protein SORBIDRAFT_03g008760 [Sorghum bicolor]
gnl|UG|Ta#S32570393	7.24	1.58	-2.19607	2.59e-06	2.23e-05	-	-	-	gi|23504745|emb|CAD29478.1|/6.77843e-82/glutathione transferase F5 [Triticum aestivum]
gnl|UG|Ta#S26026053	21.54	4.74	-2.18406	3.35e-16	9.7e-15	GO:0044436;GO:0009534//chloroplast thylakoid	GO:0016859//cis-trans isomerase activity	GO:0018208//peptidyl-proline modification;GO:0043623//cellular protein complex assembly	gi|37788308|gb|AAP44535.1|/1.62648e-104/cyclophilin-like protein [Triticum aestivum]
gnl|UG|Ta#S32217559	6.39	1.41	-2.18012	1.08e-05	8.3e-05	-	GO:0004497//monooxygenase activity;GO:0000166//nucleotide binding	-	gi|255091050|gb|ACU00679.1|/7.89542e-72/putative protein [Triticum aestivum]
gnl|UG|Ta#S52543595	6.39	1.41	-2.18012	1.08e-05	8.29e-05	-	-	-	gi|125553477|gb|EAY99186.1|/4.99417e-45/hypothetical protein OsI_21143 [Oryza sativa Indica Group]
gnl|UG|Ta#S52546931	35	7.73	-2.17881	2.26e-25	9.44e-24	GO:0031090//organelle membrane;GO:0009536//plastid	GO:0016843	GO:0009820//alkaloid metabolic process	gi|326534190|dbj|BAJ89445.1|/0/predicted protein [Hordeum vulgare subsp. vulgare]
gnl|UG|Ta#S17898144	5.55	1.23	-2.17383	4.54e-05	0.000304732	-	-	-	gi|357123898|ref|XP_003563644.1|/1.08825e-66/PREDICTED: uncharacterized protein LOC100834777 [Brachypodium distachyon]
gnl|UG|Ta#S13139575	5.55	1.23	-2.17383	4.54e-05	0.000304621	-	-	-	gi|108711786|gb|ABF99581.1|/3.70292e-08/Zinc finger, C2H2 type family protein [Oryza sativa Japonica Group]
gnl|UG|Ta#S22379310	26.92	5.97	-2.17288	8.71e-20	2.99e-18	GO:0031224//intrinsic to membrane	GO:0016759//cellulose synthase activity;GO:0046914//transition metal ion binding	GO:0006952//defense response;GO:0000160//two-component signal transduction system (phosphorelay);GO:0030243//cellulose metabolic process;GO:0042545//cell wall modification;GO:0009755//hormone-mediated signaling pathway;GO:0045491//xylan metabolic process;GO:0009832//plant-type cell wall biogenesis	gi|357146541|ref|XP_003574029.1|/2.26691e-55/PREDICTED: cellulose synthase A catalytic subunit 7 [UDP-forming]-like [Brachypodium distachyon]
gnl|UG|Ta#S18006893	16.49	3.69	-2.1599	1.41e-12	2.62e-11	GO:0044464//cell part	GO:0016859//cis-trans isomerase activity	GO:0018208//peptidyl-proline modification	gi|471270462|pdb|4E1Q|A/2.28562e-68/Chain A, Crystal Structure Of Wheat Cyclophilin A At 1.25 A Resolution
gnl|UG|Ta#S52544824	9.42	2.11	-2.15848	9.83e-08	1.08e-06	-	-	-	gi|326506794|dbj|BAJ91438.1|/9.74627e-77/predicted protein [Hordeum vulgare subsp. vulgare]
gnl|UG|Ta#S52545446	9.42	2.11	-2.15848	9.83e-08	1.07e-06	GO:0043231//intracellular membrane-bounded organelle	-	-	gi|357112736|ref|XP_003558163.1|/9.79251e-127/PREDICTED: uncharacterized protein LOC100833115 [Brachypodium distachyon]
gnl|UG|Ta#S52546154	8.58	1.93	-2.15238	4.04e-07	4e-06	-	-	-	gi|326502150|dbj|BAK06567.1|/1.74781e-156/predicted protein [Hordeum vulgare subsp. vulgare]
gnl|UG|Ta#S26026483	13.29	2.99	-2.15212	2.31e-10	3.42e-09	GO:0043231//intracellular membrane-bounded organelle	GO:0036094//small molecule binding;GO:0003676//nucleic acid binding	-	gi|357112848|ref|XP_003558218.1|/4.247e-63/PREDICTED: glycine-rich RNA-binding protein 2, mitochondrial-like [Brachypodium distachyon]
gnl|UG|Ta#S52544001	6.23	1.41	-2.14354	1.77e-05	0.000130463	-	GO:0003677//DNA binding	-	gi|326487276|dbj|BAJ89622.1|/0/predicted protein [Hordeum vulgare subsp. vulgare]
gnl|UG|Ta#S17987673	6.23	1.41	-2.14354	1.77e-05	0.000130411	-	-	-	gi|357167292|ref|XP_003581092.1|/1.29154e-129/PREDICTED: uncharacterized protein LOC100838258 [Brachypodium distachyon]
gnl|UG|Ta#S17980268	15.31	3.51	-2.12493	1.49e-11	2.46e-10	-	-	-	gi|90652738|dbj|BAE92259.1|/5.45536e-10/beta-glucosidase [Triticum aestivum]
gnl|UG|Ta#S22386837	41.22	9.49	-2.11886	1.17e-28	5.44e-27	-	-	-	gi|326492125|dbj|BAJ98287.1|/3.27443e-48/predicted protein [Hordeum vulgare subsp. vulgare]
gnl|UG|Ta#S32130647	49.13	11.42	-2.10504	1.39e-33	7.07e-32	-	GO:0015926//glucosidase activity	GO:0044238//primary metabolic process	gi|90652738|dbj|BAE92259.1|/0/beta-glucosidase [Triticum aestivum]
gnl|UG|Ta#S15343525	44.59	10.37	-2.1043	1.28e-30	6.2e-29	GO:0043231//intracellular membrane-bounded organelle;GO:0016020//membrane	GO:0008757//S-adenosylmethionine-dependent methyltransferase activity;GO:0005515//protein binding;GO:0008171//O-methyltransferase activity	GO:0051553	gi|75147302|sp|Q84N28.1|FOMT1_WHEAT/0/RecName: Full=Flavone O-methyltransferase 1; AltName: Full=Caffeic acid O-methyltransferase; Short=TaCOMT1
gnl|UG|Ta#S18007874	6.06	1.41	-2.10362	2.88e-05	0.000202883	-	-	GO:0009725//response to hormone stimulus;GO:0003006//developmental process involved in reproduction	gi|357146701|ref|XP_003574081.1|/2.69089e-90/PREDICTED: trafficking protein particle complex subunit 6B-like [Brachypodium distachyon]
gnl|UG|Ta#S52546064	6.06	1.41	-2.10362	2.88e-05	0.000202805	GO:0031224//intrinsic to membrane	GO:0015603	GO:0051234//establishment of localization;GO:0044763;GO:0022414//reproductive process;GO:0009791//post-embryonic development;GO:0051707//response to other organism;GO:0010038//response to metal ion	gi|357168085|ref|XP_003581475.1|/0/PREDICTED: probable metal-nicotianamine transporter YSL9-like [Brachypodium distachyon]
gnl|UG|Ta#S37805694	24.9	5.8	-2.10202	9.89e-18	3.11e-16	GO:0043231//intracellular membrane-bounded organelle	-	GO:0000084//S phase of mitotic cell cycle;GO:0006259//DNA metabolic process;GO:0033554//cellular response to stress;GO:2000602;GO:0035266//meristem growth;GO:0006351//transcription, DNA-dependent;GO:0006325//chromatin organization	gi|326502136|dbj|BAK06560.1|/3.03107e-58/predicted protein [Hordeum vulgare subsp. vulgare]
gnl|UG|Ta#S52543875	34.66	8.08	-2.10084	4.42e-24	1.76e-22	GO:0043231//intracellular membrane-bounded organelle;GO:0035770//ribonucleoprotein granule	GO:0097159//organic cyclic compound binding;GO:0036094//small molecule binding	GO:0006412//translation;GO:0009856//pollination;GO:0008380//RNA splicing	gi|326511767|dbj|BAJ92028.1|/0/predicted protein [Hordeum vulgare subsp. vulgare]
gnl|UG|Ta#S17988990	23.89	5.62	-2.08776	6.33e-17	1.89e-15	GO:0016020//membrane	-	-	gi|115349932|gb|ABI95414.1|/7.42325e-89/fasciclin-like protein FLA24 [Triticum aestivum]
gnl|UG|Ta#S17989133	5.22	1.23	-2.08539	0.000120685	0.000738713	GO:0043231//intracellular membrane-bounded organelle;GO:0030312//external encapsulating structure;GO:0044444//cytoplasmic part	GO:0016616//oxidoreductase activity, acting on the CH-OH group of donors, NAD or NADP as acceptor;GO:0000166//nucleotide binding	GO:0009226//nucleotide-sugar biosynthetic process	gi|326509649|dbj|BAJ87040.1|/1.78935e-111/predicted protein [Hordeum vulgare subsp. vulgare]
gnl|UG|Ta#S22368248	5.22	1.23	-2.08539	0.000120685	0.000738468	GO:0043231//intracellular membrane-bounded organelle	GO:0016702//oxidoreductase activity, acting on single donors with incorporation of molecular oxygen, incorporation of two atoms of oxygen	GO:0044710	gi|215769181|dbj|BAH01410.1|/2.19365e-78/unnamed protein product [Oryza sativa Japonica Group]
gnl|UG|Ta#S18009119	5.22	1.23	-2.08539	0.000120685	0.000738224	GO:0043231//intracellular membrane-bounded organelle;GO:0071944//cell periphery	-	-	gi|115349908|gb|ABI95402.1|/8.47534e-45/fasciclin-like protein FLA12 [Triticum aestivum]
gnl|UG|Ta#S52544430	5.22	1.23	-2.08539	0.000120685	0.000737735	GO:0031224//intrinsic to membrane	GO:0005215//transporter activity	GO:0051234//establishment of localization;GO:0044763	gi|326514460|dbj|BAJ96217.1|/0/predicted protein [Hordeum vulgare subsp. vulgare]
gnl|UG|Ta#S52543173	8.92	2.11	-2.0798	4.18e-07	4.13e-06	GO:0043231//intracellular membrane-bounded organelle	GO:0016462//pyrophosphatase activity;GO:0032550	-	gi|326495028|dbj|BAJ85610.1|/0/predicted protein [Hordeum vulgare subsp. vulgare]
gnl|UG|Ta#S52544516	138.65	32.85	-2.07748	3.12e-90	2.58e-88	-	GO:0004713//protein tyrosine kinase activity;GO:0032550	GO:0006796//phosphate-containing compound metabolic process;GO:0006464//cellular protein modification process	gi|326525853|dbj|BAJ93103.1|/3.47838e-169/predicted protein [Hordeum vulgare subsp. vulgare]
gnl|UG|Ta#S52544854	9.59	2.28	-2.0725	1.65e-07	1.74e-06	GO:0043231//intracellular membrane-bounded organelle	GO:0016301//kinase activity;GO:0032550	GO:0006796//phosphate-containing compound metabolic process;GO:0006464//cellular protein modification process	gi|326489159|dbj|BAK01563.1|/0/predicted protein [Hordeum vulgare subsp. vulgare]
gnl|UG|Ta#S37826390	7.4	1.76	-2.07195	4.37e-06	3.62e-05	GO:0043231//intracellular membrane-bounded organelle	-	-	gi|357153387|ref|XP_003576436.1|/1.74892e-46/PREDICTED: putative disease resistance protein RGA4-like [Brachypodium distachyon]
gnl|UG|Ta#S52545782	33.15	7.91	-2.06726	1.15e-22	4.42e-21	GO:0044444//cytoplasmic part	GO:0043168;GO:0016740//transferase activity;GO:0016846//carbon-sulfur lyase activity	GO:0009414//response to water deprivation;GO:0009267//cellular response to starvation;GO:0009087//methionine catabolic process;GO:0051260//protein homooligomerization	gi|326507468|dbj|BAK03127.1|/0/predicted protein [Hordeum vulgare subsp. vulgare]
gnl|UG|Ta#S13173986	18.34	4.39	-2.0627	3.96e-13	8.17e-12	GO:0005618//cell wall;GO:0043231//intracellular membrane-bounded organelle;GO:0005576//extracellular region;GO:0016020//membrane	GO:0004175//endopeptidase activity;GO:0005515//protein binding	GO:0019538//protein metabolic process;GO:0044092//negative regulation of molecular function	gi|326488407|dbj|BAJ93872.1|/2.04531e-11/predicted protein [Hordeum vulgare subsp. vulgare]
gnl|UG|Ta#S52542285	10.26	2.46	-2.0603	6.51e-08	7.29e-07	GO:0043231//intracellular membrane-bounded organelle	GO:0016879//ligase activity, forming carbon-nitrogen bonds	-	gi|357128863|ref|XP_003566089.1|/5.63721e-173/PREDICTED: probable ubiquitin-conjugating enzyme E2 25-like [Brachypodium distachyon]
gnl|UG|Ta#S32630215	12.45	2.99	-2.05793	2.53e-09	3.3e-08	-	GO:0005488//binding	-	gi|326523381|dbj|BAJ88731.1|/8.77804e-54/predicted protein [Hordeum vulgare subsp. vulgare]
gnl|UG|Ta#S18012341	6.56	1.58	-2.05377	1.81e-05	0.000133197	-	-	-	gi|326512060|dbj|BAJ96011.1|/2.84109e-53/predicted protein [Hordeum vulgare subsp. vulgare]
gnl|UG|Ta#S50383393	6.56	1.58	-2.05377	1.81e-05	0.000133144	-	-	-	gi|326518000|dbj|BAK07252.1|/1.91916e-64/predicted protein [Hordeum vulgare subsp. vulgare]
gnl|UG|Ta#S52541059	6.56	1.58	-2.05377	1.81e-05	0.000133091	-	-	-	gi|326496150|dbj|BAJ90696.1|/0/predicted protein [Hordeum vulgare subsp. vulgare]
gnl|UG|Ta#S52541981	8.75	2.11	-2.05204	6.73e-07	6.46e-06	-	-	GO:0006950//response to stress;GO:0009628//response to abiotic stimulus	gi|326510995|dbj|BAJ91845.1|/2.35616e-70/predicted protein [Hordeum vulgare subsp. vulgare]
gnl|UG|Ta#S15902665	8.75	2.11	-2.05204	6.73e-07	6.45e-06	GO:0016020//membrane;GO:0030312//external encapsulating structure;GO:0009536//plastid;GO:0031981//nuclear lumen;GO:0044391	GO:0003723//RNA binding;GO:0005198//structural molecule activity	GO:0010467//gene expression	gi|242050970|ref|XP_002463229.1|/6.13755e-52/hypothetical protein SORBIDRAFT_02g040120 [Sorghum bicolor]
gnl|UG|Ta#S52545519	304.39	73.44	-2.05128	9.64e-193	1.05e-190	GO:0005840//ribosome;GO:0031981//nuclear lumen;GO:0009536//plastid;GO:0016020//membrane	GO:0005488//binding;GO:0060089	GO:0006952//defense response;GO:0009893//positive regulation of metabolic process;GO:0010038//response to metal ion;GO:0044767;GO:0007154//cell communication;GO:0022622//root system development	gi|326496084|dbj|BAJ90663.1|/0/predicted protein [Hordeum vulgare subsp. vulgare]
gnl|UG|Ta#S52541100	15.99	3.87	-2.04676	1.58e-11	2.62e-10	GO:0043231//intracellular membrane-bounded organelle	-	-	gi|326509897|dbj|BAJ87164.1|/0/predicted protein [Hordeum vulgare subsp. vulgare]
gnl|UG|Ta#S52542939	13.8	3.34	-2.04675	4e-10	5.72e-09	GO:0043231//intracellular membrane-bounded organelle;GO:0015630//microtubule cytoskeleton;GO:0000151//ubiquitin ligase complex;GO:0019866//organelle inner membrane	GO:0044389;GO:0046872//metal ion binding	GO:0051640//organelle localization;GO:0001558//regulation of cell growth;GO:0006928//cellular component movement;GO:0019953//sexual reproduction;GO:0030422//production of siRNA involved in RNA interference;GO:0010564//regulation of cell cycle process;GO:0007154//cell communication;GO:0015711//organic anion transport;GO:0009553//embryo sac development;GO:0035195//gene silencing by miRNA;GO:0019941…	gi|357164266|ref|XP_003580000.1|/0/PREDICTED: anaphase-promoting complex subunit 2-like [Brachypodium distachyon]
gnl|UG|Ta#S52544749	13.8	3.34	-2.04675	4e-10	5.72e-09	GO:0044437	GO:0019783//small conjugating protein-specific protease activity;GO:0004180//carboxypeptidase activity	GO:0019538//protein metabolic process;GO:0045184//establishment of protein localization;GO:0044248//cellular catabolic process	gi|224994902|gb|ACN76570.1|/0/cysteine proteinase [Triticum aestivum]
gnl|UG|Ta#S17880106	9.42	2.28	-2.04669	2.65e-07	2.72e-06	GO:0043231//intracellular membrane-bounded organelle;GO:0031090//organelle membrane	GO:0016788//hydrolase activity, acting on ester bonds	GO:0006497//protein lipidation	gi|357142682|ref|XP_003572656.1|/7.83871e-53/PREDICTED: GPI ethanolamine phosphate transferase 1-like [Brachypodium distachyon]
gnl|UG|Ta#S52541479	67.47	16.34	-2.04584	6.01e-44	3.58e-42	GO:0031090//organelle membrane	GO:0008757//S-adenosylmethionine-dependent methyltransferase activity	GO:0006629//lipid metabolic process	gi|326527979|dbj|BAJ89041.1|/6.46917e-180/predicted protein [Hordeum vulgare subsp. vulgare]
gnl|UG|Ta#S13031799	14.47	3.51	-2.04352	1.59e-10	2.39e-09	GO:0016020//membrane	-	-	gi|357156579|ref|XP_003577505.1|/7.8539e-35/PREDICTED: TVP38/TMEM64 family membrane protein slr0305-like [Brachypodium distachyon]
gnl|UG|Ta#S18012554	36.85	8.96	-2.04009	1.27e-24	5.13e-23	-	-	-	gi|357164462|ref|XP_003580061.1|/3.0064e-77/PREDICTED: uncharacterized protein LOC100844835 [Brachypodium distachyon]
gnl|UG|Ta#S18007342	10.1	2.46	-2.03763	1.04e-07	1.13e-06	-	-	-	gi|326489388|dbj|BAK01677.1|/1.69601e-34/predicted protein [Hordeum vulgare subsp. vulgare]
gnl|UG|Ta#S52545977	30.29	7.38	-2.03715	1.82e-20	6.42e-19	GO:0016020//membrane;GO:0009536//plastid	GO:0016628//oxidoreductase activity, acting on the CH-CH group of donors, NAD or NADP as acceptor;GO:0032550	GO:0050896//response to stimulus;GO:0044710	gi|326523407|dbj|BAJ88744.1|/0/predicted protein [Hordeum vulgare subsp. vulgare]
gnl|UG|Ta#S32535627	7.91	1.93	-2.03508	2.75e-06	2.36e-05	-	-	-	gi|326499109|dbj|BAK06045.1|/1.16681e-10/predicted protein [Hordeum vulgare subsp. vulgare]
gnl|UG|Ta#S18006153	7.91	1.93	-2.03508	2.75e-06	2.36e-05	GO:0044391	GO:0003676//nucleic acid binding;GO:0005198//structural molecule activity	GO:0010467//gene expression	gi|326499442|dbj|BAJ86032.1|/3.85493e-104/predicted protein [Hordeum vulgare subsp. vulgare]
gnl|UG|Ta#S18008723	48.8	11.95	-2.02987	6.45e-32	3.19e-30	-	-	-	gi|326510099|dbj|BAJ87266.1|/1.07195e-17/predicted protein [Hordeum vulgare subsp. vulgare]
gnl|UG|Ta#S17987756	16.49	4.04	-2.02916	1.01e-11	1.71e-10	GO:0044424//intracellular part	GO:0003824//catalytic activity	GO:0006812//cation transport	gi|326532126|dbj|BAK01439.1|/1.26602e-39/predicted protein [Hordeum vulgare subsp. vulgare]
gnl|UG|Ta#S37769585	10.77	2.64	-2.02841	4.12e-08	4.71e-07	GO:0043231//intracellular membrane-bounded organelle;GO:0000775//chromosome, centromeric region	-	GO:0045841//negative regulation of mitotic metaphase/anaphase transition	gi|60677610|dbj|BAD90975.1|/8.28118e-114/MAD2 [Triticum aestivum]
gnl|UG|Ta#S17898316	44.42	10.89	-2.02821	3.73e-29	1.76e-27	-	-	-	gi|184991891|emb|CAQ43070.2|/5.65568e-10/putative puroindoline b protein [Triticum macha]
gnl|UG|Ta#S17979579	14.3	3.51	-2.02647	2.54e-10	3.72e-09	GO:0005635//nuclear envelope	GO:0022892	GO:0015031//protein transport	gi|326530652|dbj|BAK01124.1|/6.10993e-25/predicted protein [Hordeum vulgare subsp. vulgare]
gnl|UG|Ta#S32528684	11.44	2.81	-2.02545	1.63e-08	1.97e-07	GO:0043231//intracellular membrane-bounded organelle	-	-	gi|326527183|dbj|BAK04533.1|/2.39826e-73/predicted protein [Hordeum vulgare subsp. vulgare]
gnl|UG|Ta#S22381395	42.91	10.54	-2.02544	3.63e-28	1.66e-26	-	-	-	gi|326488779|dbj|BAJ98001.1|/6.26718e-30/predicted protein [Hordeum vulgare subsp. vulgare]
gnl|UG|Ta#S13165429	17.16	4.22	-2.02373	4.03e-12	7.1e-11	GO:0031090//organelle membrane;GO:0043231//intracellular membrane-bounded organelle;GO:0031224//intrinsic to membrane	GO:0046906//tetrapyrrole binding;GO:0043169//cation binding;GO:0008940//nitrate reductase activity	GO:0006952//defense response;GO:0044710;GO:0006091//generation of precursor metabolites and energy	gi|449432422|ref|XP_004133998.1|/1.19681e-27/PREDICTED: cytochrome b5 isoform B-like [Cucumis sativus]
gnl|UG|Ta#S17884992	8.58	2.11	-2.02373	1.08e-06	9.98e-06	GO:0031224//intrinsic to membrane	GO:0070011//peptidase activity, acting on L-amino acid peptides	GO:0019538//protein metabolic process	gi|357166896|ref|XP_003580905.1|/1.00118e-34/PREDICTED: chloroplast processing peptidase-like [Brachypodium distachyon]
gnl|UG|Ta#S52545802	15.65	3.87	-2.01576	4.03e-11	6.4e-10	GO:0043231//intracellular membrane-bounded organelle	-	-	gi|357128935|ref|XP_003566125.1|/0/PREDICTED: uncharacterized protein LOC100837061 [Brachypodium distachyon]
gnl|UG|Ta#S13022612	16.99	4.22	-2.00937	6.42e-12	1.11e-10	-	-	-	gi|326524646|dbj|BAK04259.1|/1.00409e-09/predicted protein [Hordeum vulgare subsp. vulgare]
gnl|UG|Ta#S26027263	7.07	1.76	-2.00613	1.13e-05	8.61e-05	GO:0016020//membrane;GO:0043231//intracellular membrane-bounded organelle	-	-	gi|326526477|dbj|BAJ97255.1|/4.41418e-86/predicted protein [Hordeum vulgare subsp. vulgare]
gnl|UG|Ta#S52545431	59.23	14.76	-2.00464	8.34e-38	4.56e-36	GO:0043231//intracellular membrane-bounded organelle;GO:0043234//protein complex	GO:0032550;GO:0003676//nucleic acid binding;GO:0004386//helicase activity	GO:0010015//root morphogenesis;GO:0032392//DNA geometric change;GO:0008283//cell proliferation	gi|45558475|gb|AAS68103.1|/0/minichromosomal maintenance factor [Triticum aestivum]
gnl|UG|Ta#S16266289	9.09	2.28	-1.99525	6.77e-07	6.49e-06	GO:0009941//chloroplast envelope;GO:0031224//intrinsic to membrane	GO:0008028//monocarboxylic acid transmembrane transporter activity	GO:0015717//triose phosphate transport;GO:0015718//monocarboxylic acid transport	gi|326507260|dbj|BAJ95707.1|/1.26239e-72/predicted protein [Hordeum vulgare subsp. vulgare]
gnl|UG|Ta#S18007864	9.76	2.46	-1.98822	2.66e-07	2.73e-06	GO:0043231//intracellular membrane-bounded organelle	GO:0005488//binding	GO:0009626//plant-type hypersensitive response;GO:0009813//flavonoid biosynthetic process;GO:0006605//protein targeting;GO:0010876//lipid localization	gi|1848225|gb|AAB47967.1|/2.6363e-34/nonspecific lipid transfer protein [Hordeum vulgare]
gnl|UG|Ta#S32501689	24.9	6.32	-1.97815	1.73e-16	5.11e-15	-	GO:0004721//phosphoprotein phosphatase activity	GO:0006470//protein dephosphorylation	gi|326529139|dbj|BAK00963.1|/8.39974e-77/predicted protein [Hordeum vulgare subsp. vulgare]
gnl|UG|Ta#S17985501	12.45	3.16	-1.97815	6.5e-09	8.13e-08	GO:0042579//microbody	GO:0008905	GO:0008152//metabolic process;GO:0010038//response to metal ion	gi|326496691|dbj|BAJ98372.1|/1.22038e-160/predicted protein [Hordeum vulgare subsp. vulgare]
gnl|UG|Ta#S18012496	11.78	2.99	-1.97812	1.64e-08	1.97e-07	-	-	-	gi|326520475|dbj|BAK07496.1|/2.269e-91/predicted protein [Hordeum vulgare subsp. vulgare]
gnl|UG|Ta#S22384455	5.55	1.41	-1.97679	0.000120761	0.000737707	-	-	-	gi|357121424|ref|XP_003562420.1|/1.99435e-20/PREDICTED: uncharacterized protein LOC100846376 [Brachypodium distachyon]
gnl|UG|Ta#S17986857	5.55	1.41	-1.97679	0.000120761	0.000737464	GO:0043231//intracellular membrane-bounded organelle	-	-	gi|115481216|ref|NP_001064201.1|/5.17963e-49/Os10g0159600 [Oryza sativa Japonica Group]
gnl|UG|Ta#S52546584	13.12	3.34	-1.97385	2.58e-09	3.36e-08	GO:0043231//intracellular membrane-bounded organelle	-	-	gi|326500320|dbj|BAK06249.1|/2.15373e-168/predicted protein [Hordeum vulgare subsp. vulgare]
gnl|UG|Ta#S52543170	7.57	1.93	-1.97169	7.04e-06	5.59e-05	GO:0071944//cell periphery	GO:0016788//hydrolase activity, acting on ester bonds	GO:0044699	gi|326533552|dbj|BAK05307.1|/0/predicted protein [Hordeum vulgare subsp. vulgare]
gnl|UG|Ta#S17895278	6.9	1.76	-1.97102	1.81e-05	0.000133239	-	GO:0046872//metal ion binding;GO:0019842//vitamin binding;GO:0016744;GO:0000166//nucleotide binding	GO:0008652//cellular amino acid biosynthetic process	gi|28912434|gb|AAO53548.1|/2.09017e-105/acetohydroxyacid synthase [Triticum aestivum]
gnl|UG|Ta#S12923198	66.8	17.04	-1.97092	1.59e-41	9.15e-40	GO:0030312//external encapsulating structure;GO:0031981//nuclear lumen;GO:0044444//cytoplasmic part;GO:0005576//extracellular region;GO:0016020//membrane	GO:0032550;GO:0005515//protein binding	GO:0048827//phyllome development;GO:0044267//cellular protein metabolic process;GO:0009408//response to heat;GO:0031647//regulation of protein stability;GO:0006970//response to osmotic stress;GO:0009791//post-embryonic development;GO:0051592//response to calcium ion	gi|4204859|gb|AAD11549.1|/0/heat shock protein 80 [Triticum aestivum]
gnl|UG|Ta#S52543237	22.72	5.8	-1.96984	4.24e-15	1.15e-13	-	-	-	gi|326521822|dbj|BAK00487.1|/1.55582e-117/predicted protein [Hordeum vulgare subsp. vulgare]
gnl|UG|Ta#S52543399	15.14	3.87	-1.96796	1.62e-10	2.43e-09	-	GO:0016876//ligase activity, forming aminoacyl-tRNA and related compounds;GO:0052689	GO:0006448//regulation of translational elongation	gi|326501286|dbj|BAJ98874.1|/5.85061e-118/predicted protein [Hordeum vulgare subsp. vulgare]
gnl|UG|Ta#S52541699	117.45	30.04	-1.96709	1.49e-71	1.09e-69	GO:0005618//cell wall;GO:0043231//intracellular membrane-bounded organelle	GO:0005488//binding;GO:0003824//catalytic activity	-	gi|57635165|gb|AAW52724.1|/7.60171e-175/peroxidase 10 [Triticum monococcum]
gnl|UG|Ta#S37759125	8.24	2.11	-1.9654	2.75e-06	2.36e-05	GO:0043231//intracellular membrane-bounded organelle;GO:0005576//extracellular region;GO:0030312//external encapsulating structure	GO:0016798//hydrolase activity, acting on glycosyl bonds;GO:0016758//transferase activity, transferring hexosyl groups	GO:0044042//glucan metabolic process	gi|357168375|ref|XP_003581616.1|/2.56904e-117/PREDICTED: probable xyloglucan endotransglucosylase/hydrolase protein 16-like [Brachypodium distachyon]
gnl|UG|Ta#S52544941	108.19	27.76	-1.96249	7.28e-66	5.17e-64	GO:0043231//intracellular membrane-bounded organelle	-	-	gi|357112679|ref|XP_003558135.1|/1.31061e-94/PREDICTED: gamma-interferon-inducible lysosomal thiol reductase-like isoform 1 [Brachypodium distachyon]
gnl|UG|Ta#S52546952	24.57	6.32	-1.9589	4.31e-16	1.24e-14	GO:0009526//plastid envelope;GO:0030894//replisome	-	GO:0006281//DNA repair;GO:0007059//chromosome segregation	gi|357135115|ref|XP_003569157.1|/0/PREDICTED: mini-chromosome maintenance complex-binding protein-like [Brachypodium distachyon]
gnl|UG|Ta#S32618740	10.26	2.64	-1.95842	1.67e-07	1.76e-06	GO:0009536//plastid	GO:0003676//nucleic acid binding;GO:0036094//small molecule binding;GO:0003913//DNA photolyase activity	GO:0006259//DNA metabolic process;GO:0033554//cellular response to stress;GO:0009416//response to light stimulus	gi|326513908|dbj|BAJ92104.1|/6.27735e-43/predicted protein [Hordeum vulgare subsp. vulgare]
gnl|UG|Ta#S52545249	156.99	40.41	-1.95789	1.76e-94	1.5e-92	-	-	-	gi|125559639|gb|EAZ05175.1|/2.57876e-178/hypothetical protein OsI_27370 [Oryza sativa Indica Group]
gnl|UG|Ta#S17986452	35.5	9.14	-1.95755	1.28e-22	4.88e-21	-	GO:0032550	GO:0006950//response to stress	gi|357161583|ref|XP_003579137.1|/4.01078e-17/PREDICTED: disease resistance protein RPP13-like [Brachypodium distachyon]
gnl|UG|Ta#S17881554	12.96	3.34	-1.95615	4.08e-09	5.21e-08	GO:0043231//intracellular membrane-bounded organelle	-	-	gi|326525645|dbj|BAJ88869.1|/8.33704e-31/predicted protein [Hordeum vulgare subsp. vulgare]
gnl|UG|Ta#S52544020	44.93	11.6	-1.95355	3.83e-28	1.75e-26	-	GO:0036094//small molecule binding;GO:0097159//organic cyclic compound binding	-	gi|357149687|ref|XP_003575198.1|/8.45119e-165/PREDICTED: uncharacterized RNA-binding protein C23E6.01c-like [Brachypodium distachyon]
gnl|UG|Ta#S50378836	21.71	5.62	-1.94972	2.64e-14	6.69e-13	GO:0043231//intracellular membrane-bounded organelle	-	-	gi|326524203|dbj|BAJ97112.1|/1.52981e-26/predicted protein [Hordeum vulgare subsp. vulgare]
gnl|UG|Ta#S32679211	6.06	1.58	-1.93939	7.43e-05	0.000479349	GO:0009526//plastid envelope	GO:0016705//oxidoreductase activity, acting on paired donors, with incorporation or reduction of molecular oxygen	GO:0006633//fatty acid biosynthetic process;GO:0009628//response to abiotic stimulus;GO:0006950//response to stress	gi|326497469|dbj|BAK05824.1|/6.80583e-49/predicted protein [Hordeum vulgare subsp. vulgare]
gnl|UG|Ta#S52543757	6.06	1.58	-1.93939	7.43e-05	0.000479182	GO:0016020//membrane;GO:0043231//intracellular membrane-bounded organelle	GO:0032550;GO:0004672//protein kinase activity	GO:0005976//polysaccharide metabolic process;GO:0065008;GO:0006796//phosphate-containing compound metabolic process;GO:0048513//organ development;GO:0071554//cell wall organization or biogenesis;GO:0016043//cellular component organization;GO:0006464//cellular protein modification process	gi|18844836|dbj|BAB85306.1|/0/putative receptor-like protein kinase [Oryza sativa Japonica Group]
gnl|UG|Ta#S52542504	10.1	2.64	-1.93575	2.64e-07	2.72e-06	GO:0031224//intrinsic to membrane	GO:0015291//secondary active transmembrane transporter activity;GO:0015103//inorganic anion transmembrane transporter activity	GO:0044763;GO:0015698//inorganic anion transport	gi|357136203|ref|XP_003569695.1|/0/PREDICTED: probable sulfate transporter 3.5-like [Brachypodium distachyon]
gnl|UG|Ta#S37806058	6.73	1.76	-1.93503	2.88e-05	0.000203003	-	-	-	gi|326501700|dbj|BAK02639.1|/1.53951e-23/predicted protein [Hordeum vulgare subsp. vulgare]
gnl|UG|Ta#S52544611	18	4.74	-1.92504	6.39e-12	1.1e-10	GO:0009536//plastid	GO:0016788//hydrolase activity, acting on ester bonds	GO:0006259//DNA metabolic process	gi|357160291|ref|XP_003578718.1|/0/PREDICTED: DNA-(apurinic or apyrimidinic site) lyase-like [Brachypodium distachyon]
gnl|UG|Ta#S12923080	124.68	32.85	-1.92426	1.02e-73	7.57e-72	-	-	-	gi|732970|emb|CAA59484.1|/3.50338e-86/pox1 [Triticum aestivum]
gnl|UG|Ta#S37803668	10.6	2.81	-1.91542	1.65e-07	1.74e-06	-	-	-	gi|357131615|ref|XP_003567432.1|/1.98257e-06/PREDICTED: uncharacterized protein LOC100829589 [Brachypodium distachyon]
gnl|UG|Ta#S52543565	10.6	2.81	-1.91542	1.65e-07	1.74e-06	GO:0043231//intracellular membrane-bounded organelle	-	-	gi|357132458|ref|XP_003567847.1|/3.41648e-129/PREDICTED: uncharacterized protein LOC100832861 [Brachypodium distachyon]
gnl|UG|Ta#S52542577	57.55	15.28	-1.91317	1.18e-34	6.17e-33	GO:0043234//protein complex;GO:0031981//nuclear lumen	GO:0003676//nucleic acid binding;GO:0030234//enzyme regulator activity	GO:0006260//DNA replication;GO:0019985//translesion synthesis	gi|326512374|dbj|BAJ99542.1|/7.08615e-144/predicted protein [Hordeum vulgare subsp. vulgare]
gnl|UG|Ta#S37805752	8.58	2.28	-1.91194	2.71e-06	2.33e-05	-	GO:0005488//binding	-	gi|326515872|dbj|BAJ96327.1|/6.99274e-89/predicted protein [Hordeum vulgare subsp. vulgare]
gnl|UG|Ta#S16243753	8.58	2.28	-1.91194	2.71e-06	2.33e-05	-	-	-	gi|326520593|dbj|BAK07555.1|/1.24662e-28/predicted protein [Hordeum vulgare subsp. vulgare]
gnl|UG|Ta#S52544904	18.51	4.92	-1.91157	4.01e-12	7.07e-11	GO:0000785//chromatin	GO:0032550;GO:0003676//nucleic acid binding;GO:0003678//DNA helicase activity	GO:0032196//transposition;GO:0009292//genetic transfer;GO:0031062//positive regulation of histone methylation;GO:0006342//chromatin silencing;GO:0006306//DNA methylation;GO:0035067//negative regulation of histone acetylation;GO:0009154//purine ribonucleotide catabolic process	gi|326512362|dbj|BAJ99536.1|/0/predicted protein [Hordeum vulgare subsp. vulgare]
gnl|UG|Ta#S17888501	100.45	26.7	-1.91157	3.25e-59	2.21e-57	GO:0044424//intracellular part	-	GO:0010038//response to metal ion	gi|357148960|ref|XP_003574952.1|/6.38805e-50/PREDICTED: cation transport regulator-like protein 2-like [Brachypodium distachyon]
gnl|UG|Ta#S52545721	35	9.31	-1.9105	1.21e-21	4.46e-20	GO:0043231//intracellular membrane-bounded organelle	-	GO:0009607//response to biotic stimulus;GO:0033205//cell cycle cytokinesis;GO:0007010//cytoskeleton organization;GO:0010073//meristem maintenance	gi|357123532|ref|XP_003563464.1|/2.69816e-118/PREDICTED: thaumatin-like protein-like [Brachypodium distachyon]
gnl|UG|Ta#S26023432	305.73	81.34	-1.91022	2.22e-176	2.37e-174	GO:0009536//plastid	GO:0016765//transferase activity, transferring alkyl or aryl (other than methyl) groups	GO:0008652//cellular amino acid biosynthetic process;GO:0006950//response to stress;GO:0043650;GO:0051707//response to other organism;GO:0019632//shikimate metabolic process	gi|326533014|dbj|BAJ89352.1|/0/predicted protein [Hordeum vulgare subsp. vulgare]
gnl|UG|Ta#S26026700	59.4	15.81	-1.90963	1.22e-35	6.5e-34	GO:0005576//extracellular region;GO:0043231//intracellular membrane-bounded organelle	GO:0046872//metal ion binding	-	gi|109729545|gb|ABG46237.1|/2.84915e-44/germin-like protein 5a [Hordeum vulgare subsp. vulgare]
gnl|UG|Ta#S52543409	32.98	8.78	-1.9093	1.85e-20	6.53e-19	GO:0043231//intracellular membrane-bounded organelle	-	-	gi|326506342|dbj|BAJ86489.1|/0/predicted protein [Hordeum vulgare subsp. vulgare]
gnl|UG|Ta#S17981927	7.24	1.93	-1.90739	1.77e-05	0.000130906	GO:0005576//extracellular region;GO:0043231//intracellular membrane-bounded organelle	GO:0046914//transition metal ion binding	-	gi|326496651|dbj|BAJ98352.1|/1.1333e-27/predicted protein [Hordeum vulgare subsp. vulgare]
gnl|UG|Ta#S52543400	7.24	1.93	-1.90739	1.77e-05	0.000130854	-	-	-	gi|67906118|dbj|BAE00069.1|/0/PPR protein [Oryza sativa Indica Group]
gnl|UG|Ta#S52541027	7.91	2.11	-1.90643	6.92e-06	5.5e-05	GO:0043231//intracellular membrane-bounded organelle	GO:0000975//regulatory region DNA binding	GO:0009908//flower development;GO:0006351//transcription, DNA-dependent;GO:0007127//meiosis I;GO:0016458//gene silencing;GO:0006974//response to DNA damage stimulus;GO:0002832;GO:0006310//DNA recombination;GO:0016571//histone methylation;GO:0007059//chromosome segregation;GO:0009814//defense response, incompatible interaction;GO:0000723//telomere maintenance;GO:0009314//response to radiation;GO:0…	gi|357139362|ref|XP_003571251.1|/3.86324e-178/PREDICTED: uncharacterized protein LOC100842963 [Brachypodium distachyon]
gnl|UG|Ta#S52543264	5.89	1.58	-1.89834	0.000118006	0.000726645	GO:0043231//intracellular membrane-bounded organelle;GO:0031224//intrinsic to membrane	GO:0005381//iron ion transmembrane transporter activity;GO:0032550	GO:0006826//iron ion transport	gi|326510569|dbj|BAJ87501.1|/0/predicted protein [Hordeum vulgare subsp. vulgare]
gnl|UG|Ta#S17878682	5.89	1.58	-1.89834	0.000118006	0.000726403	GO:0044429//mitochondrial part	-	-	gi|357133786|ref|XP_003568504.1|/1.23827e-48/PREDICTED: uncharacterized protein At2g39795, mitochondrial-like [Brachypodium distachyon]
gnl|UG|Ta#S17989555	5.89	1.58	-1.89834	0.000118006	0.000725919	-	-	-	gi|125573493|gb|EAZ15008.1|/3.85188e-11/hypothetical protein OsJ_04950 [Oryza sativa Japonica Group]
gnl|UG|Ta#S26027510	12.45	3.34	-1.89823	1.6e-08	1.93e-07	GO:0043231//intracellular membrane-bounded organelle	-	-	gi|326487920|dbj|BAJ89799.1|/5.2158e-25/predicted protein [Hordeum vulgare subsp. vulgare]
gnl|UG|Ta#S13118754	6.56	1.76	-1.89812	4.56e-05	0.000306076	GO:0043234//protein complex;GO:0043231//intracellular membrane-bounded organelle;GO:0016020//membrane;GO:0030312//external encapsulating structure	GO:0008135//translation factor activity, nucleic acid binding;GO:0046914//transition metal ion binding	GO:0006412//translation;GO:0010038//response to metal ion	gi|242096224|ref|XP_002438602.1|/7.66766e-52/hypothetical protein SORBIDRAFT_10g022570 [Sorghum bicolor]
gnl|UG|Ta#S22511754	6.56	1.76	-1.89812	4.56e-05	0.000305965	-	GO:0048037//cofactor binding;GO:0036094//small molecule binding	GO:0008152//metabolic process	gi|56182349|gb|AAV83983.1|/0/dihydroflavonol 4-reductase 1 [Triticum aestivum]
gnl|UG|Ta#S52545420	18.17	4.92	-1.88483	9.84e-12	1.67e-10	GO:0043231//intracellular membrane-bounded organelle	GO:0016859//cis-trans isomerase activity;GO:0005527//macrolide binding	GO:0018208//peptidyl-proline modification	gi|326492345|dbj|BAK01956.1|/0/predicted protein [Hordeum vulgare subsp. vulgare]
gnl|UG|Ta#S13163822	26.59	7.2	-1.88481	1.65e-16	4.88e-15	-	-	-	gi|326521344|dbj|BAJ96875.1|/5.58031e-09/predicted protein [Hordeum vulgare subsp. vulgare]
gnl|UG|Ta#S26025251	64.61	17.57	-1.87864	7.8e-38	4.27e-36	-	-	GO:0000302//response to reactive oxygen species;GO:0010038//response to metal ion;GO:0097305//response to alcohol	gi|326504766|dbj|BAK06674.1|/1.0672e-47/predicted protein [Hordeum vulgare subsp. vulgare]
gnl|UG|Ta#S37780225	15.48	4.22	-1.87509	3.89e-10	5.58e-09	-	-	-	gi|255075299|ref|XP_002501324.1|/4.28694e-06/predicted protein [Micromonas sp. RCC299]
gnl|UG|Ta#S37761576	7.07	1.93	-1.87311	2.8e-05	0.000197564	-	-	GO:0051234//establishment of localization	gi|357164422|ref|XP_003580048.1|/8.61392e-89/PREDICTED: nitrate transporter 1.2-like [Brachypodium distachyon]
gnl|UG|Ta#S32505335	32.14	8.78	-1.87208	1.72e-19	5.85e-18	-	-	-	gi|326506260|dbj|BAJ86448.1|/2.31863e-39/predicted protein [Hordeum vulgare subsp. vulgare]
gnl|UG|Ta#S24512989	37.19	10.19	-1.86776	2.89e-22	1.09e-20	-	-	-	gi|184991891|emb|CAQ43070.2|/7.68356e-27/putative puroindoline b protein [Triticum macha]
gnl|UG|Ta#S52544151	80.09	21.96	-1.86674	4.06e-46	2.48e-44	GO:0030312//external encapsulating structure	GO:0003824//catalytic activity;GO:0016209//antioxidant activity;GO:0043169//cation binding;GO:0046906//tetrapyrrole binding	GO:0044710;GO:0006950//response to stress;GO:0009607//response to biotic stimulus	gi|326497981|dbj|BAJ94853.1|/1.41848e-173/predicted protein [Hordeum vulgare subsp. vulgare]
gnl|UG|Ta#S17879288	486.79	133.52	-1.86624	4.73e-271	5.39e-269	GO:0043231//intracellular membrane-bounded organelle;GO:0030529//ribonucleoprotein complex	GO:0043169//cation binding;GO:0005198//structural molecule activity	GO:0010467//gene expression	gi|357134520|ref|XP_003568865.1|/1.42517e-25/PREDICTED: ubiquitin-40S ribosomal protein S27a-like isoform 1 [Brachypodium distachyon]
gnl|UG|Ta#S52541443	15.99	4.39	-1.86488	2.42e-10	3.56e-09	GO:0015630//microtubule cytoskeleton	GO:0003774//motor activity;GO:0032550	GO:0006928//cellular component movement	gi|326513136|dbj|BAK06808.1|/0/predicted protein [Hordeum vulgare subsp. vulgare]
gnl|UG|Ta#S17892730	6.39	1.76	-1.86024	7.2e-05	0.000465679	GO:0043231//intracellular membrane-bounded organelle	-	-	gi|326487920|dbj|BAJ89799.1|/3.22016e-31/predicted protein [Hordeum vulgare subsp. vulgare]
gnl|UG|Ta#S17975195	6.39	1.76	-1.86024	7.2e-05	0.000465516	GO:0005576//extracellular region;GO:0009536//plastid	GO:0003824//catalytic activity	GO:0010038//response to metal ion	gi|326524582|dbj|BAK00674.1|/3.83783e-25/predicted protein [Hordeum vulgare subsp. vulgare]
gnl|UG|Ta#S52544340	6.39	1.76	-1.86024	7.2e-05	0.000465353	-	-	-	gi|326526705|dbj|BAK00741.1|/0/predicted protein [Hordeum vulgare subsp. vulgare]
gnl|UG|Ta#S17977984	15.31	4.22	-1.85916	6.08e-10	8.47e-09	-	-	-	gi|63087730|emb|CAI93180.1|/1.73959e-08/glycosyltransferase [Triticum aestivum]
gnl|UG|Ta#S37847692	15.31	4.22	-1.85916	6.08e-10	8.47e-09	-	-	-	gi|326509321|dbj|BAJ91577.1|/3.35156e-10/predicted protein [Hordeum vulgare subsp. vulgare]
gnl|UG|Ta#S37821508	8.24	2.28	-1.85361	6.7e-06	5.34e-05	-	-	-	gi|115462473|ref|NP_001054836.1|/1.84019e-23/Os05g0187500 [Oryza sativa Japonica Group]
gnl|UG|Ta#S52542298	8.24	2.28	-1.85361	6.7e-06	5.33e-05	-	-	GO:0030001//metal ion transport	gi|326506710|dbj|BAJ91396.1|/6.71269e-84/predicted protein [Hordeum vulgare subsp. vulgare]
gnl|UG|Ta#S52546239	39.88	11.07	-1.84901	1.8e-23	7.09e-22	GO:0031224//intrinsic to membrane	GO:0015075//ion transmembrane transporter activity	GO:0051707//response to other organism;GO:0006811//ion transport;GO:0044763	gi|326530692|dbj|BAK01144.1|/3.59632e-152/predicted protein [Hordeum vulgare subsp. vulgare]
gnl|UG|Ta#S52544606	33.48	9.31	-1.84645	6.56e-20	2.28e-18	-	-	-	gi|326496517|dbj|BAJ94720.1|/8.38897e-114/predicted protein [Hordeum vulgare subsp. vulgare]
gnl|UG|Ta#S22368219	43.58	12.12	-1.84628	1.88e-25	7.9e-24	GO:0031976;GO:0031224//intrinsic to membrane	GO:0070011//peptidase activity, acting on L-amino acid peptides	GO:0016485//protein processing	gi|326500600|dbj|BAJ94966.1|/1.21792e-37/predicted protein [Hordeum vulgare subsp. vulgare]
gnl|UG|Ta#S37811898	10.1	2.81	-1.84571	6.36e-07	6.12e-06	-	-	-	gi|326518939|dbj|BAJ92630.1|/1.45634e-12/predicted protein [Hordeum vulgare subsp. vulgare]
gnl|UG|Ta#S52545838	14.47	4.04	-1.84064	2.38e-09	3.11e-08	GO:0044424//intracellular part	GO:0016410//N-acyltransferase activity;GO:0008170//N-methyltransferase activity	GO:0019695//choline metabolic process;GO:0006575//cellular modified amino acid metabolic process;GO:0005984//disaccharide metabolic process;GO:0009791//post-embryonic development;GO:0048868//pollen tube development;GO:0046165;GO:0005982//starch metabolic process;GO:0000904//cell morphogenesis involved in differentiation;GO:0044093;GO:0006498//N-terminal protein lipidation;GO:0006725//cellular aro…	gi|17887465|gb|AAL40895.1|/0/phosphoethanolamine methyltransferase [Triticum aestivum]
gnl|UG|Ta#S16058200	11.95	3.34	-1.83909	6.13e-08	6.89e-07	-	GO:0015198//oligopeptide transporter activity	GO:0009725//response to hormone stimulus;GO:0043200//response to amino acid stimulus;GO:0006952//defense response;GO:0006857//oligopeptide transport;GO:0006972//hyperosmotic response;GO:0014070//response to organic cyclic compound;GO:0051707//response to other organism	gi|326500180|dbj|BAJ98723.1|/0/predicted protein [Hordeum vulgare subsp. vulgare]
gnl|UG|Ta#S52545009	16.32	4.57	-1.83637	2.34e-10	3.45e-09	-	GO:0004721//phosphoprotein phosphatase activity	GO:0006470//protein dephosphorylation	gi|326529139|dbj|BAK00963.1|/9.42996e-170/predicted protein [Hordeum vulgare subsp. vulgare]
gnl|UG|Ta#S17984912	10.6	2.99	-1.82585	3.92e-07	3.89e-06	GO:0043231//intracellular membrane-bounded organelle	-	-	gi|115478344|ref|NP_001062767.1|/1.11366e-84/Os09g0281300 [Oryza sativa Japonica Group]
gnl|UG|Ta#S26028044	18.68	5.27	-1.82562	1.44e-11	2.39e-10	-	-	-	gi|326488751|dbj|BAJ97987.1|/7.08581e-87/predicted protein [Hordeum vulgare subsp. vulgare]
gnl|UG|Ta#S32656390	8.08	2.28	-1.82532	1.05e-05	8.1e-05	GO:0043231//intracellular membrane-bounded organelle	GO:0046914//transition metal ion binding;GO:0097159//organic cyclic compound binding	-	gi|222618080|gb|EEE54212.1|/1.81203e-15/hypothetical protein OsJ_01066 [Oryza sativa Japonica Group]
gnl|UG|Ta#S37877302	43.58	12.3	-1.82501	4.35e-25	1.8e-23	-	-	-	gi|195635065|gb|ACG37001.1|/4.18576e-06/60S ribosomal protein L35 [Zea mays]
gnl|UG|Ta#S52546664	16.15	4.57	-1.82127	3.64e-10	5.24e-09	GO:0009536//plastid	GO:0032550;GO:0004812//aminoacyl-tRNA ligase activity	GO:0009668;GO:0042254//ribosome biogenesis;GO:0006418//tRNA aminoacylation for protein translation;GO:0003006//developmental process involved in reproduction	gi|326511347|dbj|BAJ87687.1|/0/predicted protein [Hordeum vulgare subsp. vulgare]
gnl|UG|Ta#S32500852	29.78	8.43	-1.82074	1.48e-17	4.58e-16	GO:0044432//endoplasmic reticulum part	GO:0042562//hormone binding;GO:0046914//transition metal ion binding	GO:0000902//cell morphogenesis;GO:0032875//regulation of DNA endoreduplication;GO:0048522//positive regulation of cellular process;GO:0008361//regulation of cell size;GO:0009755//hormone-mediated signaling pathway	gi|326501644|dbj|BAK02611.1|/1.09397e-72/predicted protein [Hordeum vulgare subsp. vulgare]
gnl|UG|Ta#S52546749	11.78	3.34	-1.81842	9.55e-08	1.05e-06	-	GO:0004672//protein kinase activity;GO:0032550	GO:0006952//defense response;GO:0006796//phosphate-containing compound metabolic process;GO:0006464//cellular protein modification process;GO:0007154//cell communication	gi|326488961|dbj|BAJ98092.1|/0/predicted protein [Hordeum vulgare subsp. vulgare]
gnl|UG|Ta#S37941930	13.63	3.87	-1.81638	9.29e-09	1.14e-07	-	-	-	gi|429201197|gb|AFZ77240.1|/7.23593e-19/salt-induced protein [Leymus chinensis]
gnl|UG|Ta#S17972023	1194.33	339.6	-1.81429	0	0	-	-	-	gi|63087730|emb|CAI93180.1|/1.15652e-09/glycosyltransferase [Triticum aestivum]
gnl|UG|Ta#S29895629	11.11	3.16	-1.81386	2.41e-07	2.49e-06	-	-	-	gi|60100224|gb|AAX13281.1|/5.06134e-128/ethylene-responsive element binding protein 2 [Triticum aestivum]
gnl|UG|Ta#S52544695	61.75	17.57	-1.81332	1.32e-34	6.89e-33	GO:0009532//plastid stroma	GO:0016616//oxidoreductase activity, acting on the CH-OH group of donors, NAD or NADP as acceptor;GO:0016836//hydro-lyase activity;GO:0000166//nucleotide binding	GO:0032787//monocarboxylic acid metabolic process	gi|357132175|ref|XP_003567707.1|/0/PREDICTED: bifunctional 3-dehydroquinate dehydratase/shikimate dehydrogenase, chloroplastic-like [Brachypodium distachyon]
gnl|UG|Ta#S37854484	31.47	8.96	-1.81241	2.31e-18	7.46e-17	-	GO:0097159//organic cyclic compound binding;GO:1901363;GO:0003824//catalytic activity	-	gi|357137146|ref|XP_003570162.1|/6.99717e-48/PREDICTED: DNA topoisomerase 2-like [Brachypodium distachyon]
gnl|UG|Ta#S37759224	12.96	3.69	-1.81237	2.34e-08	2.76e-07	GO:0043231//intracellular membrane-bounded organelle	GO:0030414//peptidase inhibitor activity	GO:0008152//metabolic process	gi|162319706|gb|ABX84379.1|/9.42905e-28/Bowman-Birk trypsin inhibitor-like protein [Triticum aestivum]
gnl|UG|Ta#S52545812	7.4	2.11	-1.81028	2.68e-05	0.000189789	GO:0016020//membrane	-	-	gi|326528067|dbj|BAJ89085.1|/5.51511e-135/predicted protein [Hordeum vulgare subsp. vulgare]
gnl|UG|Ta#S17888319	9.25	2.64	-1.80892	2.52e-06	2.18e-05	-	-	GO:0044699	gi|326531258|dbj|BAK04980.1|/6.99306e-119/predicted protein [Hordeum vulgare subsp. vulgare]
gnl|UG|Ta#S17884687	21.54	6.15	-1.80836	5.54e-13	1.11e-11	GO:0043231//intracellular membrane-bounded organelle	GO:0016741	GO:0008152//metabolic process	gi|357113672|ref|XP_003558625.1|/1.74516e-49/PREDICTED: probable methyltransferase PMT28-like [Brachypodium distachyon]
gnl|UG|Ta#S17988842	33.15	9.49	-1.80453	3.62e-19	1.22e-17	-	-	GO:0050896//response to stimulus;GO:0006811//ion transport	gi|326505270|dbj|BAK03022.1|/2.98836e-89/predicted protein [Hordeum vulgare subsp. vulgare]
gnl|UG|Ta#S26025221	160.02	46.03	-1.79761	5.86e-86	4.77e-84	GO:0043231//intracellular membrane-bounded organelle	-	-	gi|115349912|gb|ABI95404.1|/1.29715e-32/fasciclin-like protein FLA14 [Triticum aestivum]
gnl|UG|Ta#S52547144	9.76	2.81	-1.79631	1.54e-06	1.38e-05	GO:0016020//membrane;GO:0043231//intracellular membrane-bounded organelle	GO:0005543//phospholipid binding	GO:0007154//cell communication	gi|326492419|dbj|BAK01993.1|/0/predicted protein [Hordeum vulgare subsp. vulgare]
gnl|UG|Ta#S52541022	7.91	2.28	-1.79464	1.63e-05	0.000121175	-	-	-	gi|326487546|dbj|BAK05445.1|/0/predicted protein [Hordeum vulgare subsp. vulgare]
gnl|UG|Ta#S52542687	102.64	29.69	-1.78954	1.98e-55	1.31e-53	GO:0009532//plastid stroma;GO:0009526//plastid envelope;GO:0042579//microbody;GO:0005576//extracellular region;GO:0016020//membrane	GO:0008172;GO:0046914//transition metal ion binding	GO:0000097//sulfur amino acid biosynthetic process;GO:0010038//response to metal ion;GO:0006970//response to osmotic stress	gi|68655495|emb|CAJ01713.1|/0/methionine synthase 1 enzyme [Hordeum vulgare subsp. vulgare]
gnl|UG|Ta#S52540989	37.52	10.89	-1.78466	3.43e-21	1.25e-19	-	GO:0016620//oxidoreductase activity, acting on the aldehyde or oxo group of donors, NAD or NADP as acceptor;GO:0036094//small molecule binding;GO:0048037//cofactor binding	GO:0009699//phenylpropanoid biosynthetic process;GO:0006950//response to stress	gi|90902167|gb|ABE01883.1|/7.27737e-158/cinnamoyl-CoA reductase [Triticum aestivum]
gnl|UG|Ta#S52545342	119.8	34.79	-1.78388	3.79e-64	2.66e-62	GO:0043231//intracellular membrane-bounded organelle	GO:0016772//transferase activity, transferring phosphorus-containing groups	GO:0006796//phosphate-containing compound metabolic process	gi|326502282|dbj|BAJ95204.1|/0/predicted protein [Hordeum vulgare subsp. vulgare]
gnl|UG|Ta#S22366146	9.09	2.64	-1.78374	3.91e-06	3.26e-05	-	-	-	gi|326530936|dbj|BAK01266.1|/1.56241e-102/predicted protein [Hordeum vulgare subsp. vulgare]
gnl|UG|Ta#S52546383	63.94	18.62	-1.77987	6.72e-35	3.53e-33	GO:0009528//plastid inner membrane	-	-	gi|326495120|dbj|BAJ85656.1|/2.23801e-145/predicted protein [Hordeum vulgare subsp. vulgare]
gnl|UG|Ta#S52545954	238.26	69.39	-1.77974	2.33e-125	2.22e-123	GO:0005634//nucleus	GO:0003676//nucleic acid binding	GO:0006364//rRNA processing;GO:0048367//shoot system development;GO:0010051//xylem and phloem pattern formation	gi|326498843|dbj|BAK02407.1|/4.31202e-99/predicted protein [Hordeum vulgare subsp. vulgare]
gnl|UG|Ta#S22389070	10.26	2.99	-1.77881	9.45e-07	8.78e-06	GO:0043231//intracellular membrane-bounded organelle	-	GO:0019538//protein metabolic process	gi|357119046|ref|XP_003561257.1|/2.87638e-91/PREDICTED: endoplasmic reticulum metallopeptidase 1-like [Brachypodium distachyon]
gnl|UG|Ta#S52543932	7.24	2.11	-1.77875	4.17e-05	0.00028443	-	GO:0016746//transferase activity, transferring acyl groups	-	gi|326509505|dbj|BAJ91669.1|/4.62144e-177/predicted protein [Hordeum vulgare subsp. vulgare]
gnl|UG|Ta#S17987032	34.33	10.01	-1.77803	2.06e-19	7e-18	-	-	-	gi|357112189|ref|XP_003557892.1|/2.80347e-35/PREDICTED: uncharacterized protein LOC100828627 [Brachypodium distachyon]
gnl|UG|Ta#S52542464	14.98	4.39	-1.77074	3.37e-09	4.33e-08	GO:0043231//intracellular membrane-bounded organelle	-	-	gi|326490810|dbj|BAJ90072.1|/1.33153e-23/predicted protein [Hordeum vulgare subsp. vulgare]
gnl|UG|Ta#S13151667	14.98	4.39	-1.77074	3.37e-09	4.33e-08	GO:0030312//external encapsulating structure;GO:0043231//intracellular membrane-bounded organelle	-	-	gi|326489274|dbj|BAK01620.1|/1.90508e-17/predicted protein [Hordeum vulgare subsp. vulgare]
gnl|UG|Ta#S17888268	934.87	274.77	-1.76654	0	0	GO:0043231//intracellular membrane-bounded organelle;GO:0071944//cell periphery	GO:0016787//hydrolase activity	GO:0009056//catabolic process;GO:0043170	gi|326527855|dbj|BAK08163.1|/9.05089e-114/predicted protein [Hordeum vulgare subsp. vulgare]
gnl|UG|Ta#S16057801	23.22	6.85	-1.76119	1.93e-13	4.3e-12	GO:0043231//intracellular membrane-bounded organelle;GO:0043234//protein complex;GO:0015630//microtubule cytoskeleton;GO:0044444//cytoplasmic part	GO:0032550;GO:0004674//protein serine/threonine kinase activity	GO:0006468//protein phosphorylation;GO:0000086//G2/M transition of mitotic cell cycle;GO:0009933//meristem structural organization;GO:0000087//M phase of mitotic cell cycle;GO:0007165//signal transduction	gi|326504518|dbj|BAJ91091.1|/7.27601e-162/predicted protein [Hordeum vulgare subsp. vulgare]
gnl|UG|Ta#S17889349	67.81	20.03	-1.75934	2.32e-36	1.25e-34	GO:0009536//plastid;GO:0016020//membrane;GO:0031371//ubiquitin conjugating enzyme complex	GO:0005488//binding;GO:0019787//small conjugating protein ligase activity	GO:0010038//response to metal ion;GO:0006281//DNA repair;GO:0019941//modification-dependent protein catabolic process;GO:0009913//epidermal cell differentiation;GO:0070646//protein modification by small protein removal	gi|326514700|dbj|BAJ99711.1|/3.38428e-83/predicted protein [Hordeum vulgare subsp. vulgare]
gnl|UG|Ta#S52546848	22.55	6.68	-1.75521	4.79e-13	9.69e-12	GO:0044424//intracellular part	GO:0016289//CoA hydrolase activity;GO:0016836//hydro-lyase activity	GO:0009062//fatty acid catabolic process;GO:0009628//response to abiotic stimulus	gi|357130981|ref|XP_003567122.1|/4.49935e-109/PREDICTED: 3-hydroxyisobutyryl-CoA hydrolase-like protein 5-like [Brachypodium distachyon]
gnl|UG|Ta#S13174181	12.45	3.69	-1.75445	8.62e-08	9.51e-07	-	-	-	gi|326529227|dbj|BAK01007.1|/3.46434e-06/predicted protein [Hordeum vulgare subsp. vulgare]
gnl|UG|Ta#S26028226	13.63	4.04	-1.75436	2.11e-08	2.5e-07	-	-	-	gi|357150293|ref|XP_003575409.1|/7.81207e-32/PREDICTED: uncharacterized protein LOC100843189 [Brachypodium distachyon]
gnl|UG|Ta#S22378068	13.63	4.04	-1.75436	2.11e-08	2.5e-07	GO:0009536//plastid	-	-	gi|357124617|ref|XP_003563994.1|/1.23494e-85/PREDICTED: uncharacterized protein LOC100842731 [Brachypodium distachyon]
gnl|UG|Ta#S17888906	18.34	5.45	-1.75067	7.78e-11	1.2e-09	GO:0009941//chloroplast envelope	GO:0046872//metal ion binding;GO:0016702//oxidoreductase activity, acting on single donors with incorporation of molecular oxygen, incorporation of two atoms of oxygen	GO:0051707//response to other organism;GO:0006631//fatty acid metabolic process;GO:0044763;GO:0009725//response to hormone stimulus;GO:0009414//response to water deprivation;GO:0014070//response to organic cyclic compound;GO:0006972//hyperosmotic response	gi|357113356|ref|XP_003558469.1|/1.02923e-117/PREDICTED: uncharacterized protein LOC100825343 [Brachypodium distachyon]
gnl|UG|Ta#S17897175	330.47	98.21	-1.75058	2.93e-169	3.08e-167	GO:0031981//nuclear lumen;GO:0009536//plastid;GO:0015934//large ribosomal subunit	GO:0005198//structural molecule activity	GO:0003006//developmental process involved in reproduction;GO:0010467//gene expression	gi|32400871|gb|AAP80667.1|AF479048_1/1.86568e-71/ribosomal Pr 117, partial [Triticum aestivum]
gnl|UG|Ta#S53250795	11.78	3.51	-1.7468	2.17e-07	2.26e-06	-	GO:0016765//transferase activity, transferring alkyl or aryl (other than methyl) groups	GO:0042398//cellular modified amino acid biosynthetic process;GO:0048229//gametophyte development;GO:0018205//peptidyl-lysine modification	gi|227345356|gb|ACP28133.1|/0/deoxyhypusine synthase [Triticum aestivum]
gnl|UG|Ta#S52541267	10.6	3.16	-1.74607	8.92e-07	8.35e-06	-	-	-	gi|218201860|gb|EEC84287.1|/1.93438e-76/hypothetical protein OsI_30760 [Oryza sativa Indica Group]
gnl|UG|Ta#S12989090	10.6	3.16	-1.74607	8.92e-07	8.35e-06	GO:0031981//nuclear lumen;GO:0009536//plastid;GO:0015934//large ribosomal subunit;GO:0005911//cell-cell junction;GO:0031090//organelle membrane	GO:0005198//structural molecule activity	GO:0009451//RNA modification;GO:0071555//cell wall organization;GO:0010467//gene expression	gi|326492746|dbj|BAJ90229.1|/1.25072e-16/predicted protein [Hordeum vulgare subsp. vulgare]
gnl|UG|Ta#S37895445	29.45	8.78	-1.74597	1.78e-16	5.25e-15	GO:0043231//intracellular membrane-bounded organelle	-	-	gi|326510473|dbj|BAJ87453.1|/3.0328e-22/predicted protein [Hordeum vulgare subsp. vulgare]
gnl|UG|Ta#S37861690	151.44	45.15	-1.74595	2.78e-78	2.14e-76	-	-	-	gi|357158274|ref|XP_003578074.1|/1.97026e-66/PREDICTED: uncharacterized protein LOC100824025 [Brachypodium distachyon]
gnl|UG|Ta#S22369513	17.67	5.27	-1.74543	1.94e-10	2.89e-09	GO:0016020//membrane	GO:0016741	GO:0008152//metabolic process	gi|326521420|dbj|BAJ96913.1|/5.15181e-85/predicted protein [Hordeum vulgare subsp. vulgare]
gnl|UG|Ta#S18011969	114.25	34.08	-1.7452	1.87e-59	1.28e-57	GO:0031981//nuclear lumen;GO:0015934//large ribosomal subunit	GO:0005198//structural molecule activity	GO:0032446//protein modification by small protein conjugation;GO:0003006//developmental process involved in reproduction;GO:0010467//gene expression	gi|357113254|ref|XP_003558419.1|/4.42198e-67/PREDICTED: ubiquitin-60S ribosomal protein L40-2-like [Brachypodium distachyon]
gnl|UG|Ta#S26316748	233.72	69.75	-1.74452	1.07e-119	9.98e-118	GO:0044424//intracellular part	GO:0016211;GO:0032550	GO:0006541//glutamine metabolic process;GO:0071941	gi|71361902|gb|AAZ30058.1|/0/glutamine synthetase isoform GS1b [Triticum aestivum]
gnl|UG|Ta#S12905159	508.16	151.97	-1.7415	2.52e-257	2.84e-255	GO:0015934//large ribosomal subunit;GO:0016020//membrane;GO:0009536//plastid;GO:0031981//nuclear lumen	GO:0046914//transition metal ion binding;GO:0005198//structural molecule activity	GO:0010467//gene expression;GO:0022613//ribonucleoprotein complex biogenesis	gi|115475908|ref|NP_001061550.1|/9.82237e-122/Os08g0326400 [Oryza sativa Japonica Group]
gnl|UG|Ta#S43287756	22.88	6.85	-1.73991	4.53e-13	9.22e-12	GO:0033176;GO:0009526//plastid envelope	GO:0032550;GO:0022857//transmembrane transporter activity	GO:0009150//purine ribonucleotide metabolic process;GO:0015988//energy coupled proton transmembrane transport, against electrochemical gradient;GO:0009757//hexose mediated signaling;GO:0010038//response to metal ion	gi|125744990|gb|ABN54974.1|/0/vacuolar ATPase subunit B1 [Triticum aestivum]
gnl|UG|Ta#S52547074	48.12	14.41	-1.73957	6.96e-26	2.98e-24	GO:0043231//intracellular membrane-bounded organelle	-	-	gi|326490029|dbj|BAJ94088.1|/0/predicted protein [Hordeum vulgare subsp. vulgare]
gnl|UG|Ta#S52544971	16.99	5.09	-1.73895	4.82e-10	6.8e-09	-	-	-	gi|357118834|ref|XP_003561154.1|/7.12379e-100/PREDICTED: uncharacterized protein LOC100834871 [Brachypodium distachyon]
gnl|UG|Ta#S17988525	14.64	4.39	-1.73762	7.95e-09	9.89e-08	-	GO:0016740//transferase activity	-	gi|326495956|dbj|BAJ90600.1|/4.94512e-67/predicted protein [Hordeum vulgare subsp. vulgare]
gnl|UG|Ta#S17974669	13.46	4.04	-1.73625	3.24e-08	3.76e-07	GO:0043232;GO:0043231//intracellular membrane-bounded organelle	GO:0008092//cytoskeletal protein binding	GO:0008064//regulation of actin polymerization or depolymerization	gi|357137623|ref|XP_003570399.1|/1.33159e-101/PREDICTED: actin-related protein 2/3 complex subunit 1-like [Brachypodium distachyon]
gnl|UG|Ta#S53111500	15.14	4.57	-1.7281	4.88e-09	6.17e-08	GO:0043231//intracellular membrane-bounded organelle	GO:0016772//transferase activity, transferring phosphorus-containing groups	GO:0006644//phospholipid metabolic process	gi|256997247|dbj|BAI22704.1|/0/CEPT-type aminoalcoholphosphotransferase [Triticum aestivum]
gnl|UG|Ta#S32515180	6.39	1.93	-1.72722	0.000165641	0.000978844	-	-	-	gi|357114764|ref|XP_003559164.1|/1.0728e-56/PREDICTED: uncharacterized protein LOC100838424 [Brachypodium distachyon]
gnl|UG|Ta#S12922443	6.39	1.93	-1.72722	0.000165641	0.000978531	GO:0043231//intracellular membrane-bounded organelle	GO:0046914//transition metal ion binding;GO:0001071//nucleic acid binding transcription factor activity;GO:0003677//DNA binding	GO:0009314//response to radiation;GO:0048511//rhythmic process;GO:0006351//transcription, DNA-dependent	gi|326518913|dbj|BAJ92617.1|/3.98336e-42/predicted protein [Hordeum vulgare subsp. vulgare]
gnl|UG|Ta#S22365320	6.39	1.93	-1.72722	0.000165641	0.000978218	-	-	-	gi|326520864|dbj|BAJ92795.1|/7.32471e-77/predicted protein [Hordeum vulgare subsp. vulgare]
gnl|UG|Ta#S37760718	6.39	1.93	-1.72722	0.000165641	0.000977906	GO:0043231//intracellular membrane-bounded organelle	GO:0005198//structural molecule activity	-	gi|326515310|dbj|BAK03568.1|/9.72445e-69/predicted protein [Hordeum vulgare subsp. vulgare]
gnl|UG|Ta#S16058471	10.43	3.16	-1.72274	1.37e-06	1.24e-05	GO:0030312//external encapsulating structure;GO:0043231//intracellular membrane-bounded organelle	GO:0016787//hydrolase activity	GO:0044238//primary metabolic process	gi|125555604|gb|EAZ01210.1|/0/hypothetical protein OsI_23235 [Oryza sativa Indica Group]
gnl|UG|Ta#S35138748	148.74	45.15	-1.71999	2.28e-75	1.72e-73	GO:0043231//intracellular membrane-bounded organelle;GO:0071944//cell periphery	-	-	gi|115349914|gb|ABI95405.1|/8.57664e-83/fasciclin-like protein FLA15 [Triticum aestivum]
gnl|UG|Ta#S52543959	9.25	2.81	-1.71888	5.68e-06	4.6e-05	-	-	-	gi|326494840|dbj|BAJ94539.1|/7.03017e-97/predicted protein [Hordeum vulgare subsp. vulgare]
gnl|UG|Ta#S16058119	8.08	2.46	-1.7157	2.37e-05	0.000169872	GO:0032991//macromolecular complex;GO:0015630//microtubule cytoskeleton;GO:0009532//plastid stroma	GO:0032550;GO:0017111//nucleoside-triphosphatase activity	GO:0006928//cellular component movement;GO:0009658//chloroplast organization;GO:0043623//cellular protein complex assembly;GO:0009154//purine ribonucleotide catabolic process;GO:0048285	gi|326494974|dbj|BAJ85582.1|/6.29708e-172/predicted protein [Hordeum vulgare subsp. vulgare]
gnl|UG|Ta#S52542302	12.11	3.69	-1.71451	2.03e-07	2.12e-06	GO:0009536//plastid	GO:0032550;GO:0016776//phosphotransferase activity, phosphate group as acceptor;GO:0019205//nucleobase-containing compound kinase activity	GO:0048731;GO:0009117//nucleotide metabolic process;GO:0044767	gi|326503950|dbj|BAK02761.1|/1.50226e-95/predicted protein [Hordeum vulgare subsp. vulgare]
gnl|UG|Ta#S32548427	6.9	2.11	-1.70935	9.98e-05	0.000621459	GO:0043234//protein complex;GO:0016020//membrane;GO:0044424//intracellular part	-	GO:0045184//establishment of protein localization;GO:0016192//vesicle-mediated transport	gi|115487964|ref|NP_001066469.1|/6.22141e-39/Os12g0238100 [Oryza sativa Japonica Group]
gnl|UG|Ta#S52543423	22.38	6.85	-1.70803	1.61e-12	2.97e-11	-	GO:0016772//transferase activity, transferring phosphorus-containing groups	GO:0006796//phosphate-containing compound metabolic process	gi|357157364|ref|XP_003577773.1|/0/PREDICTED: uncharacterized protein LOC100832378 [Brachypodium distachyon]
gnl|UG|Ta#S12923182	11.44	3.51	-1.70454	5.09e-07	4.98e-06	GO:0043231//intracellular membrane-bounded organelle	GO:0032550;GO:0004812//aminoacyl-tRNA ligase activity;GO:0016840	GO:0006418//tRNA aminoacylation for protein translation	gi|4103154|gb|AAD10242.1|/0/histidyl-tRNA synthetase [Triticum aestivum]
gnl|UG|Ta#S52542399	14.3	4.39	-1.70372	1.86e-08	2.22e-07	-	GO:0008324//cation transmembrane transporter activity	GO:0006812//cation transport;GO:0044763	gi|357135824|ref|XP_003569508.1|/0/PREDICTED: uncharacterized protein LOC100821306 [Brachypodium distachyon]
gnl|UG|Ta#S16058411	10.26	3.16	-1.69903	2.1e-06	1.84e-05	GO:0043231//intracellular membrane-bounded organelle;GO:0031234//extrinsic to internal side of plasma membrane	GO:0005488//binding	GO:0007010//cytoskeleton organization;GO:0006261//DNA-dependent DNA replication;GO:0016458//gene silencing;GO:0001558//regulation of cell growth;GO:0035966//response to topologically incorrect protein;GO:0008283//cell proliferation;GO:0006305;GO:0019953//sexual reproduction;GO:0006511//ubiquitin-dependent protein catabolic process;GO:0010564//regulation of cell cycle process;GO:0007154//cell comm…	gi|326499181|dbj|BAK06081.1|/0/predicted protein [Hordeum vulgare subsp. vulgare]
gnl|UG|Ta#S16057971	7.4	2.28	-1.69849	6.02e-05	0.000395001	GO:0005576//extracellular region;GO:0016020//membrane;GO:0030312//external encapsulating structure	GO:0016616//oxidoreductase activity, acting on the CH-OH group of donors, NAD or NADP as acceptor;GO:0000166//nucleotide binding	GO:0044699;GO:0032502//developmental process;GO:0006950//response to stress;GO:0044710	gi|326521468|dbj|BAK00310.1|/2.36442e-57/predicted protein [Hordeum vulgare subsp. vulgare]
gnl|UG|Ta#S17896961	242.3	74.84	-1.69491	3.67e-119	3.41e-117	GO:0015934//large ribosomal subunit;GO:0016020//membrane	GO:0005198//structural molecule activity	GO:0010467//gene expression	gi|326491993|dbj|BAJ98221.1|/5.98373e-54/predicted protein [Hordeum vulgare subsp. vulgare]
gnl|UG|Ta#S52543114	9.09	2.81	-1.69371	8.71e-06	6.81e-05	GO:0043231//intracellular membrane-bounded organelle;GO:0044444//cytoplasmic part	GO:0004519//endonuclease activity;GO:0008135//translation factor activity, nucleic acid binding	GO:0006412//translation;GO:0009725//response to hormone stimulus;GO:0048364//root development;GO:0042445//hormone metabolic process;GO:0045087//innate immune response;GO:0009887//organ morphogenesis;GO:0035194//posttranscriptional gene silencing by RNA;GO:0003006//developmental process involved in reproduction;GO:0009639//response to red or far red light	gi|115450040|ref|NP_001048621.1|/7.87367e-24/Os02g0831600 [Oryza sativa Japonica Group]
gnl|UG|Ta#S52545915	46.61	14.41	-1.69357	3.02e-24	1.21e-22	GO:0042579//microbody;GO:0030312//external encapsulating structure	GO:0004029//aldehyde dehydrogenase (NAD) activity	GO:0019695//choline metabolic process	gi|15147873|dbj|BAB62847.1|/0/betaine aldehyde dehydrogenase [Hordeum vulgare subsp. vulgare]
gnl|UG|Ta#S17986824	22.72	7.03	-1.69237	1.51e-12	2.8e-11	GO:0031981//nuclear lumen	GO:0003676//nucleic acid binding	-	gi|326513622|dbj|BAJ87830.1|/1.13352e-97/predicted protein [Hordeum vulgare subsp. vulgare]
gnl|UG|Ta#S52542753	10.77	3.34	-1.6891	1.28e-06	1.16e-05	-	-	-	gi|326512328|dbj|BAJ99519.1|/0/predicted protein [Hordeum vulgare subsp. vulgare]
gnl|UG|Ta#S52545253	64.95	20.2	-1.68497	6.27e-33	3.17e-31	GO:0043231//intracellular membrane-bounded organelle	GO:0003676//nucleic acid binding;GO:0008757//S-adenosylmethionine-dependent methyltransferase activity	GO:0006351//transcription, DNA-dependent;GO:0016458//gene silencing;GO:0009793//embryo development ending in seed dormancy;GO:0009292//genetic transfer;GO:0032776//DNA methylation on cytosine;GO:0034968//histone lysine methylation	gi|68655470|emb|CAJ01708.1|/0/chromomethylase 1 [Hordeum vulgare subsp. vulgare]
gnl|UG|Ta#S17880052	19.18	5.97	-1.6838	9.81e-11	1.5e-09	-	GO:0097159//organic cyclic compound binding	-	gi|326513600|dbj|BAJ87819.1|/1.29888e-52/predicted protein [Hordeum vulgare subsp. vulgare]
gnl|UG|Ta#S26028033	355.88	110.86	-1.68265	2.3e-172	2.45e-170	GO:0030312//external encapsulating structure;GO:0031981//nuclear lumen;GO:0005911//cell-cell junction;GO:0044444//cytoplasmic part;GO:0016020//membrane	GO:0097159//organic cyclic compound binding;GO:0016740//transferase activity;GO:0043167//ion binding;GO:1901363;GO:0036094//small molecule binding	GO:0000096//sulfur amino acid metabolic process;GO:0009699//phenylpropanoid biosynthetic process;GO:0006950//response to stress	gi|68655435|emb|CAJ01702.1|/3.44729e-116/putative AdoMet synthase 1 [Hordeum vulgare subsp. vulgare]
gnl|UG|Ta#S37847890	33.82	10.54	-1.682	7.7e-18	2.43e-16	GO:0043231//intracellular membrane-bounded organelle	GO:0016787//hydrolase activity	GO:0071704;GO:0044763;GO:0044710	gi|357116252|ref|XP_003559896.1|/1.10227e-48/PREDICTED: GDSL esterase/lipase At1g28600-like [Brachypodium distachyon]
gnl|UG|Ta#S17989937	9.59	2.99	-1.68139	5.28e-06	4.3e-05	-	GO:0032553;GO:0016491//oxidoreductase activity	GO:0044710	gi|375311611|gb|AFA51066.1|/7.70165e-162/12-oxophytodienoic acid reductase [Hordeum vulgare]
gnl|UG|Ta#S16198397	26.42	8.26	-1.67742	3.32e-14	8.33e-13	GO:0043231//intracellular membrane-bounded organelle	-	-	gi|326516364|dbj|BAJ92337.1|/2.39815e-23/predicted protein [Hordeum vulgare subsp. vulgare]
gnl|UG|Ta#S52544569	33.15	10.37	-1.67659	1.89e-17	5.79e-16	GO:0009536//plastid	-	-	gi|357124617|ref|XP_003563994.1|/2.15622e-74/PREDICTED: uncharacterized protein LOC100842731 [Brachypodium distachyon]
gnl|UG|Ta#S32573627	20.19	6.32	-1.67564	3.69e-11	5.89e-10	-	-	-	gi|357138603|ref|XP_003570880.1|/8.5878e-72/PREDICTED: uncharacterized protein LOC100833395 [Brachypodium distachyon]
gnl|UG|Ta#S13112608	15.14	4.74	-1.67541	1.06e-08	1.3e-07	-	GO:0032550	GO:0050896//response to stimulus	gi|242054931|ref|XP_002456611.1|/8.97308e-86/hypothetical protein SORBIDRAFT_03g039360 [Sorghum bicolor]
gnl|UG|Ta#S13223724	6.73	2.11	-1.67336	0.000153327	0.000919314	GO:0043231//intracellular membrane-bounded organelle	-	-	gi|326507194|dbj|BAJ95674.1|/1.26617e-34/predicted protein [Hordeum vulgare subsp. vulgare]
gnl|UG|Ta#S52544045	34.16	10.72	-1.672	7.18e-18	2.27e-16	GO:0043231//intracellular membrane-bounded organelle;GO:0016020//membrane	GO:0004672//protein kinase activity;GO:0032550	GO:0006796//phosphate-containing compound metabolic process;GO:0006464//cellular protein modification process	gi|326493420|dbj|BAJ85171.1|/0/predicted protein [Hordeum vulgare subsp. vulgare]
gnl|UG|Ta#S26023852	8.41	2.64	-1.67157	2.2e-05	0.000158103	GO:0030312//external encapsulating structure;GO:0031981//nuclear lumen;GO:0044444//cytoplasmic part;GO:0005576//extracellular region;GO:0016020//membrane	GO:0032550;GO:0005515//protein binding	GO:0048827//phyllome development;GO:0044267//cellular protein metabolic process;GO:0009408//response to heat;GO:0031647//regulation of protein stability;GO:0006970//response to osmotic stress;GO:0009791//post-embryonic development;GO:0051592//response to calcium ion	gi|294717814|gb|ADF31759.1|/9.27514e-122/heat shock protein 90 [Triticum aestivum]
gnl|UG|Ta#S52545749	49.81	15.64	-1.67119	2.37e-25	9.89e-24	GO:0009536//plastid	GO:0031406//carboxylic acid binding	GO:0009725//response to hormone stimulus;GO:0016094;GO:0006520//cellular amino acid metabolic process	gi|326500948|dbj|BAJ95140.1|/0/predicted protein [Hordeum vulgare subsp. vulgare]
gnl|UG|Ta#S17980478	13.97	4.39	-1.67004	4.31e-08	4.92e-07	GO:0043231//intracellular membrane-bounded organelle	-	-	gi|326517429|dbj|BAK00081.1|/9.69763e-64/predicted protein [Hordeum vulgare subsp. vulgare]
gnl|UG|Ta#S32565631	15.65	4.92	-1.66943	6.48e-09	8.12e-08	-	-	-	gi|357157431|ref|XP_003577796.1|/3.02475e-91/PREDICTED: filament-like plant protein-like [Brachypodium distachyon]
gnl|UG|Ta#S17888590	55.86	17.57	-1.6687	3.46e-28	1.59e-26	GO:0044444//cytoplasmic part	-	GO:0006970//response to osmotic stress	gi|326521826|dbj|BAK00489.1|/3.44688e-86/predicted protein [Hordeum vulgare subsp. vulgare]
gnl|UG|Ta#S16232524	7.24	2.28	-1.66696	9.22e-05	0.000578137	-	-	-	gi|326510097|dbj|BAJ87265.1|/5.1233e-53/predicted protein [Hordeum vulgare subsp. vulgare]
gnl|UG|Ta#S17990017	12.28	3.87	-1.66591	2.88e-07	2.95e-06	GO:0016020//membrane	GO:0060089;GO:0046872//metal ion binding;GO:0004629//phospholipase C activity	GO:0007165//signal transduction;GO:0044238//primary metabolic process	gi|326509271|dbj|BAJ91552.1|/1.08405e-52/predicted protein [Hordeum vulgare subsp. vulgare]
gnl|UG|Ta#S16190090	20.02	6.32	-1.66345	5.59e-11	8.69e-10	-	-	-	gi|326494358|dbj|BAJ90448.1|/1.14336e-17/predicted protein [Hordeum vulgare subsp. vulgare]
gnl|UG|Ta#S17984691	11.11	3.51	-1.66232	1.18e-06	1.08e-05	-	GO:0036094//small molecule binding;GO:0016857//racemase and epimerase activity, acting on carbohydrates and derivatives;GO:0048037//cofactor binding	GO:0019852//L-ascorbic acid metabolic process	gi|357156300|ref|XP_003577409.1|/1.06964e-84/PREDICTED: GDP-mannose 3,5-epimerase 2-like [Brachypodium distachyon]
gnl|UG|Ta#S52544729	46.1	14.58	-1.66078	2.22e-23	8.69e-22	GO:0009532//plastid stroma	GO:0031420;GO:0016301//kinase activity	GO:0006007//glucose catabolic process;GO:0006631//fatty acid metabolic process;GO:0010038//response to metal ion;GO:0009791//post-embryonic development;GO:0006796//phosphate-containing compound metabolic process	gi|357147487|ref|XP_003574362.1|/3.20978e-139/PREDICTED: pyruvate kinase isozyme G, chloroplastic-like [Brachypodium distachyon]
gnl|UG|Ta#S18007571	20.53	6.5	-1.65922	3.43e-11	5.48e-10	GO:0043231//intracellular membrane-bounded organelle;GO:0044444//cytoplasmic part;GO:0016020//membrane	-	GO:0044765;GO:0009414//response to water deprivation	gi|115334277|dbj|BAF33069.1|/1.20486e-103/aquaporin [Hordeum vulgare]
gnl|UG|Ta#S13204637	21.03	6.68	-1.65453	2.1e-11	3.44e-10	-	-	-	gi|357124266|ref|XP_003563824.1|/7.29564e-14/PREDICTED: eukaryotic translation initiation factor 1A-like isoform 1 [Brachypodium distachyon]
gnl|UG|Ta#S52542835	7.74	2.46	-1.65368	5.56e-05	0.000366656	-	GO:0005488//binding;GO:0004518//nuclease activity	GO:0033554//cellular response to stress;GO:0007059//chromosome segregation;GO:0006342//chromatin silencing	gi|326525617|dbj|BAJ88855.1|/0/predicted protein [Hordeum vulgare subsp. vulgare]
gnl|UG|Ta#S17891583	9.93	3.16	-1.65187	4.88e-06	4e-05	GO:0043231//intracellular membrane-bounded organelle	-	-	gi|326498185|dbj|BAJ94955.1|/2.44844e-36/predicted protein [Hordeum vulgare subsp. vulgare]
gnl|UG|Ta#S17973031	31.97	10.19	-1.64956	1.59e-16	4.72e-15	GO:0043231//intracellular membrane-bounded organelle	-	-	gi|357126456|ref|XP_003564903.1|/2.37334e-18/PREDICTED: putative lipid-transfer protein DIR1-like [Brachypodium distachyon]
gnl|UG|Ta#S22378153	209.15	66.76	-1.64748	4.09e-99	3.52e-97	-	-	-	gi|63087730|emb|CAI93180.1|/7.86309e-10/glycosyltransferase [Triticum aestivum]
gnl|UG|Ta#S52543600	79.25	25.3	-1.64727	1.26e-38	6.99e-37	GO:0043231//intracellular membrane-bounded organelle;GO:0044444//cytoplasmic part	GO:0032550;GO:0004713//protein tyrosine kinase activity	GO:0006984//ER-nucleus signaling pathway;GO:0007243//intracellular protein kinase cascade;GO:0006605//protein targeting;GO:0006796//phosphate-containing compound metabolic process;GO:0006972//hyperosmotic response;GO:0010051//xylem and phloem pattern formation;GO:0043401//steroid hormone mediated signaling pathway;GO:0006464//cellular protein modification process;GO:0009626//plant-type hypersensi…	gi|326488489|dbj|BAJ93913.1|/0/predicted protein [Hordeum vulgare subsp. vulgare]
gnl|UG|Ta#S17899055	260.64	83.27	-1.64619	6.58e-123	6.2e-121	GO:0030312//external encapsulating structure;GO:0031966//mitochondrial membrane;GO:0016021//integral to membrane;GO:0031981//nuclear lumen;GO:0009526//plastid envelope	GO:0022829//wide pore channel activity;GO:0005244//voltage-gated ion channel activity	GO:0006952//defense response;GO:0051707//response to other organism;GO:0044763;GO:0006820//anion transport	gi|1172553|sp|P46274.1|VDAC1_WHEAT/1.36172e-138/RecName: Full=Mitochondrial outer membrane porin; AltName: Full=Voltage-dependent anion-selective channel protein; Short=VDAC
gnl|UG|Ta#S52546981	16.49	5.27	-1.64572	3.67e-09	4.71e-08	-	-	-	gi|326500164|dbj|BAJ90917.1|/9.53972e-114/predicted protein [Hordeum vulgare subsp. vulgare]
gnl|UG|Ta#S37767001	18.68	5.97	-1.64569	3.4e-10	4.91e-09	GO:0030312//external encapsulating structure;GO:0009536//plastid	-	GO:0006970//response to osmotic stress	gi|357154535|ref|XP_003576815.1|/1.37407e-88/PREDICTED: kynurenine formamidase-like [Brachypodium distachyon]
gnl|UG|Ta#S26026198	266.53	85.21	-1.6452	1.5e-125	1.44e-123	GO:0015935//small ribosomal subunit;GO:0016020//membrane;GO:0030312//external encapsulating structure;GO:0031981//nuclear lumen	GO:0003676//nucleic acid binding;GO:0005198//structural molecule activity	GO:0010467//gene expression	gi|313103638|pdb|3IZ6|M/1.74653e-72/Chain M, Localization Of The Small Subunit Ribosomal Proteins Into A 5.5 A Cryo-Em Map Of Triticum Aestivum Translating 80s Ribosome
gnl|UG|Ta#S52541865	27.43	8.78	-1.64346	2.66e-14	6.72e-13	-	GO:0003677//DNA binding	-	gi|357136496|ref|XP_003569840.1|/1.83549e-94/PREDICTED: transcription factor RF2b-like [Brachypodium distachyon]
gnl|UG|Ta#S52543845	12.62	4.04	-1.64328	2.66e-07	2.73e-06	GO:0000325//plant-type vacuole;GO:0031090//organelle membrane;GO:0031224//intrinsic to membrane	GO:0016491//oxidoreductase activity;GO:0005402//cation:sugar symporter activity;GO:0015932//nucleobase-containing compound transmembrane transporter activity	GO:0044765;GO:0044763;GO:0051707//response to other organism	gi|326534364|dbj|BAJ89532.1|/0/predicted protein [Hordeum vulgare subsp. vulgare]
gnl|UG|Ta#S12989027	12.62	4.04	-1.64328	2.66e-07	2.73e-06	GO:0043231//intracellular membrane-bounded organelle	GO:0015926//glucosidase activity	GO:0044238//primary metabolic process	gi|20259685|gb|AAM13694.1|/0/beta-D-glucan exohydrolase [Triticum aestivum]
gnl|UG|Ta#S17889967	10.43	3.34	-1.64282	2.96e-06	2.52e-05	-	-	-	gi|357160049|ref|XP_003578640.1|/1.67924e-109/PREDICTED: probable fatty acyl-CoA reductase 4-like [Brachypodium distachyon]
gnl|UG|Ta#S52545856	92.04	29.51	-1.64106	2.39e-44	1.43e-42	GO:0016020//membrane;GO:0044424//intracellular part	GO:0032550	GO:0035556//intracellular signal transduction	gi|38502276|emb|CAD57742.1|/3.07743e-107/RAC-ROP-like G-protein [Hordeum vulgare subsp. vulgare]
gnl|UG|Ta#S52541915	49.13	15.81	-1.63577	2.56e-24	1.03e-22	GO:0000790//nuclear chromatin;GO:0009536//plastid	GO:0032550;GO:0004003//ATP-dependent DNA helicase activity	GO:0009888//tissue development;GO:0032392//DNA geometric change;GO:0045088//regulation of innate immune response	gi|357125773|ref|XP_003564564.1|/0/PREDICTED: ruvB-like 1-like [Brachypodium distachyon]
gnl|UG|Ta#S13210187	384.31	123.68	-1.63566	1.09e-178	1.17e-176	GO:0015934//large ribosomal subunit;GO:0031981//nuclear lumen	GO:0005198//structural molecule activity	GO:0010467//gene expression	gi|326532606|dbj|BAK05232.1|/2.14591e-51/predicted protein [Hordeum vulgare subsp. vulgare]
gnl|UG|Ta#S18009111	7.07	2.28	-1.63268	0.000140616	0.000848333	GO:0031224//intrinsic to membrane	-	GO:0044765	gi|283806414|dbj|BAI66439.1|/3.21672e-68/tonoplast intrinsic protein [Hordeum vulgare subsp. vulgare]
gnl|UG|Ta#S17973054	7.07	2.28	-1.63268	0.000140616	0.000848056	GO:0043231//intracellular membrane-bounded organelle;GO:0005838//proteasome regulatory particle;GO:0016020//membrane	GO:0032550;GO:0016462//pyrophosphatase activity	GO:0009757//hexose mediated signaling;GO:0048229//gametophyte development;GO:0051603//proteolysis involved in cellular protein catabolic process	gi|357137501|ref|XP_003570339.1|/6.65944e-20/PREDICTED: 26S protease regulatory subunit 6A homolog [Brachypodium distachyon]
gnl|UG|Ta#S52544336	11.44	3.69	-1.63239	1.09e-06	1.01e-05	GO:0016020//membrane	GO:0032550;GO:0004672//protein kinase activity	GO:0043401//steroid hormone mediated signaling pathway;GO:0006464//cellular protein modification process;GO:0006796//phosphate-containing compound metabolic process	gi|357147502|ref|XP_003574368.1|/0/PREDICTED: probable serine/threonine-protein kinase At4g35230-like [Brachypodium distachyon]
gnl|UG|Ta#S18012839	35.34	11.42	-1.62974	7.99e-18	2.52e-16	GO:0043231//intracellular membrane-bounded organelle;GO:0000785//chromatin	GO:0003676//nucleic acid binding	GO:0006351//transcription, DNA-dependent;GO:0034728//nucleosome organization	gi|20502966|gb|AAM22691.1|AF502250_1/3.40539e-46/HMG-I/Y protein HMGa [Triticum aestivum]
gnl|UG|Ta#S26028571	19.01	6.15	-1.6281	3.14e-10	4.55e-09	-	-	-	gi|117314|sp|P23252.1|CR2_HORVU/2.01387e-30/RecName: Full=Cold-regulated protein 2
gnl|UG|Ta#S26025334	23.89	7.73	-1.62787	1.69e-12	3.1e-11	GO:0043231//intracellular membrane-bounded organelle	-	-	gi|193848562|gb|ACF22747.1|/5.25686e-32/proline-rich protein [Brachypodium distachyon]
gnl|UG|Ta#S13152167	256.6	83.27	-1.62365	1.06e-118	9.76e-117	-	-	-	gi|223946357|gb|ACN27262.1|/4.87337e-29/unknown [Zea mays]
gnl|UG|Ta#S13247508	7.57	2.46	-1.62163	8.45e-05	0.000534996	-	GO:0008194//UDP-glycosyltransferase activity	-	gi|326487608|dbj|BAK05476.1|/4.71979e-40/predicted protein [Hordeum vulgare subsp. vulgare]
gnl|UG|Ta#S34272813	10.26	3.34	-1.61911	4.48e-06	3.7e-05	GO:0043231//intracellular membrane-bounded organelle	GO:0032550;GO:0004112//cyclic-nucleotide phosphodiesterase activity;GO:0016773//phosphotransferase activity, alcohol group as acceptor;GO:0008135//translation factor activity, nucleic acid binding;GO:0008452	GO:0006412//translation;GO:0000394//RNA splicing, via endonucleolytic cleavage and ligation	gi|111120239|dbj|BAF02598.1|/0/RNA ligase isoform 1 [Triticum aestivum]
gnl|UG|Ta#S17987577	19.35	6.32	-1.61434	2.89e-10	4.2e-09	GO:0042579//microbody	-	-	gi|326495382|dbj|BAJ85787.1|/8.55399e-79/predicted protein [Hordeum vulgare subsp. vulgare]
gnl|UG|Ta#S17985028	617.36	201.68	-1.61404	1.99e-280	2.28e-278	-	-	-	gi|315113291|pdb|3IZR|VV/1.87082e-26/Chain v, Localization Of The Large Subunit Ribosomal Proteins Into A 5.5 A Cryo-Em Map Of Triticum Aestivum Translating 80s Ribosome
gnl|UG|Ta#S52543236	30.62	10.01	-1.61303	1.98e-15	5.48e-14	GO:0009536//plastid	-	-	gi|326493700|dbj|BAJ85311.1|/3.35386e-103/predicted protein [Hordeum vulgare subsp. vulgare]
gnl|UG|Ta#S52546194	22.55	7.38	-1.61143	1.01e-11	1.71e-10	-	GO:0032550;GO:0016301//kinase activity	GO:0000097//sulfur amino acid biosynthetic process;GO:0006796//phosphate-containing compound metabolic process;GO:0043102	gi|326498609|dbj|BAK02290.1|/0/predicted protein [Hordeum vulgare subsp. vulgare]
gnl|UG|Ta#S26022577	8.58	2.81	-1.61041	3.07e-05	0.000214923	GO:0031224//intrinsic to membrane;GO:0044464//cell part	GO:0004553//hydrolase activity, hydrolyzing O-glycosyl compounds	GO:0006678//glucosylceramide metabolic process	gi|357144429|ref|XP_003573289.1|/3.013e-109/PREDICTED: non-lysosomal glucosylceramidase-like isoform 2 [Brachypodium distachyon]
gnl|UG|Ta#S26021109	201.07	65.88	-1.60979	2.67e-92	2.24e-90	GO:0043231//intracellular membrane-bounded organelle;GO:0016020//membrane	GO:0032550	GO:0000160//two-component signal transduction system (phosphorelay);GO:0035556//intracellular signal transduction;GO:0045184//establishment of protein localization	gi|224284051|gb|ACN39763.1|/3.61628e-32/unknown [Picea sitchensis]
gnl|UG|Ta#S26022859	53	17.39	-1.60773	1.65e-25	6.99e-24	GO:0009532//plastid stroma	GO:0016616//oxidoreductase activity, acting on the CH-OH group of donors, NAD or NADP as acceptor;GO:0043169//cation binding;GO:0043168;GO:0036094//small molecule binding	GO:0016109;GO:0006732//coenzyme metabolic process;GO:0006779//porphyrin-containing compound biosynthetic process;GO:0006007//glucose catabolic process;GO:0006090//pyruvate metabolic process;GO:0005984//disaccharide metabolic process;GO:0042743//hydrogen peroxide metabolic process;GO:0006753//nucleoside phosphate metabolic process;GO:0006633//fatty acid biosynthetic process;GO:0046471//phosphatidy…	gi|34996397|emb|CAE47438.1|/2.87557e-98/putative 1-deoxy-D-xylulose 5-phosphate reductoisomerase [Hordeum vulgare subsp. vulgare]
gnl|UG|Ta#S26021966	17.67	5.8	-1.60718	1.9e-09	2.51e-08	-	-	-	gi|326505606|dbj|BAJ95474.1|/5.36513e-08/predicted protein [Hordeum vulgare subsp. vulgare]
gnl|UG|Ta#S52547070	11.78	3.87	-1.60593	9.99e-07	9.27e-06	GO:0031224//intrinsic to membrane;GO:0043231//intracellular membrane-bounded organelle	-	GO:0051234//establishment of localization;GO:0042221//response to chemical stimulus	gi|326508506|dbj|BAJ95775.1|/1.0375e-132/predicted protein [Hordeum vulgare subsp. vulgare]
gnl|UG|Ta#S32637207	11.78	3.87	-1.60593	9.99e-07	9.27e-06	GO:0043231//intracellular membrane-bounded organelle;GO:0016020//membrane	-	-	gi|326529441|dbj|BAK04667.1|/2.87165e-89/predicted protein [Hordeum vulgare subsp. vulgare]
gnl|UG|Ta#S52542876	11.78	3.87	-1.60593	9.99e-07	9.26e-06	-	-	-	gi|326529667|dbj|BAK04780.1|/1.48356e-172/predicted protein [Hordeum vulgare subsp. vulgare]
gnl|UG|Ta#S26025534	189.8	62.37	-1.60556	6.57e-87	5.37e-85	GO:0031224//intrinsic to membrane;GO:0043231//intracellular membrane-bounded organelle;GO:0000785//chromatin	GO:0003676//nucleic acid binding;GO:0046983//protein dimerization activity	GO:0006810//transport;GO:0034728//nucleosome organization	gi|413951816|gb|AFW84465.1|/3.98786e-64/putative vesicle-associated membrane protein family protein [Zea mays]
gnl|UG|Ta#S23201679	597.17	196.41	-1.60427	5.65e-269	6.4e-267	GO:0005618//cell wall;GO:0043231//intracellular membrane-bounded organelle	GO:0005488//binding;GO:0003824//catalytic activity	-	gi|58334052|emb|CAI47635.1|/0/peroxidase precursor [Triticum aestivum]
gnl|UG|Ta#S16058046	12.28	4.04	-1.60388	6.07e-07	5.86e-06	GO:0009526//plastid envelope;GO:0009534//chloroplast thylakoid;GO:0009570//chloroplast stroma	GO:0046906//tetrapyrrole binding;GO:0046914//transition metal ion binding;GO:0016491//oxidoreductase activity;GO:0016836//hydro-lyase activity	GO:0051707//response to other organism;GO:0006633//fatty acid biosynthetic process;GO:0009725//response to hormone stimulus;GO:0006950//response to stress	gi|326491117|dbj|BAK05658.1|/0/predicted protein [Hordeum vulgare subsp. vulgare]
gnl|UG|Ta#S17898273	43.24	14.23	-1.60343	5.06e-21	1.83e-19	GO:0009526//plastid envelope	GO:0046914//transition metal ion binding;GO:0004738//pyruvate dehydrogenase activity	GO:0006007//glucose catabolic process;GO:0044710;GO:0003006//developmental process involved in reproduction	gi|326502974|dbj|BAJ99115.1|/1.28238e-112/predicted protein [Hordeum vulgare subsp. vulgare]
gnl|UG|Ta#S52545379	18.68	6.15	-1.60284	7.08e-10	9.78e-09	GO:0043231//intracellular membrane-bounded organelle;GO:0016020//membrane	GO:0017111//nucleoside-triphosphatase activity;GO:0032550	-	gi|326500946|dbj|BAJ95139.1|/0/predicted protein [Hordeum vulgare subsp. vulgare]
gnl|UG|Ta#S52543283	53.84	17.74	-1.60167	9.36e-26	3.99e-24	GO:0009532//plastid stroma;GO:0009526//plastid envelope	GO:0046872//metal ion binding;GO:0016616//oxidoreductase activity, acting on the CH-OH group of donors, NAD or NADP as acceptor;GO:0000166//nucleotide binding	GO:0006551//leucine metabolic process;GO:0006743//ubiquinone metabolic process;GO:0008652//cellular amino acid biosynthetic process;GO:0006970//response to osmotic stress;GO:0019758	gi|326492592|dbj|BAJ90152.1|/0/predicted protein [Hordeum vulgare subsp. vulgare]
gnl|UG|Ta#S16197526	15.99	5.27	-1.6013	1.25e-08	1.52e-07	-	-	-	gi|326531498|dbj|BAJ97753.1|/4.88396e-22/predicted protein [Hordeum vulgare subsp. vulgare]
gnl|UG|Ta#S52543870	31.97	10.54	-1.60084	6.86e-16	1.97e-14	GO:0005911//cell-cell junction;GO:0043231//intracellular membrane-bounded organelle;GO:0031224//intrinsic to membrane;GO:0044444//cytoplasmic part	GO:0005267//potassium channel activity	GO:0034220//ion transmembrane transport;GO:0030001//metal ion transport	gi|302124245|gb|ADK93729.1|/8.57776e-178/potassium channel beta subunit [Puccinellia tenuiflora]
gnl|UG|Ta#S52546413	12.79	4.22	-1.5997	3.69e-07	3.69e-06	GO:0043231//intracellular membrane-bounded organelle	GO:0019203//carbohydrate phosphatase activity;GO:0035251//UDP-glucosyltransferase activity	GO:0005991//trehalose metabolic process	gi|357113324|ref|XP_003558453.1|/0/PREDICTED: alpha,alpha-trehalose-phosphate synthase [UDP-forming] 6-like [Brachypodium distachyon]
gnl|UG|Ta#S52541982	19.69	6.5	-1.59895	2.65e-10	3.87e-09	-	-	-	gi|326508252|dbj|BAJ99393.1|/2.5762e-96/predicted protein [Hordeum vulgare subsp. vulgare]
gnl|UG|Ta#S52545613	26.08	8.61	-1.59886	3.29e-13	6.93e-12	-	GO:0019787//small conjugating protein ligase activity	GO:0019941//modification-dependent protein catabolic process	gi|326500698|dbj|BAJ95015.1|/5.8602e-64/predicted protein [Hordeum vulgare subsp. vulgare]
gnl|UG|Ta#S37769975	13.29	4.39	-1.59805	2.24e-07	2.33e-06	-	-	-	gi|300681503|emb|CBH32597.1|/8.89799e-30/metal ion binding protein, putative, expressed [Triticum aestivum]
gnl|UG|Ta#S52541457	20.19	6.68	-1.59572	1.62e-10	2.43e-09	GO:0043231//intracellular membrane-bounded organelle	-	-	gi|326495132|dbj|BAJ85662.1|/6.47426e-90/predicted protein [Hordeum vulgare subsp. vulgare]
gnl|UG|Ta#S13100941	120.48	39.88	-1.59506	2.68e-55	1.76e-53	GO:0031981//nuclear lumen;GO:0009536//plastid;GO:0000785//chromatin;GO:0005911//cell-cell junction;GO:0031090//organelle membrane	GO:0003676//nucleic acid binding;GO:0046983//protein dimerization activity	GO:0034728//nucleosome organization;GO:0006950//response to stress	gi|195618926|gb|ACG31293.1|/4.31358e-46/histone H4 [Zea mays]
gnl|UG|Ta#S18010187	21.2	7.03	-1.59247	6.06e-11	9.38e-10	-	GO:0016773//phosphotransferase activity, alcohol group as acceptor;GO:0036094//small molecule binding;GO:0016301//kinase activity;GO:1901363;GO:0097159//organic cyclic compound binding	GO:0005975//carbohydrate metabolic process;GO:0044237//cellular metabolic process	gi|326513418|dbj|BAK06949.1|/4.05298e-85/predicted protein [Hordeum vulgare subsp. vulgare]
gnl|UG|Ta#S37806263	18	5.97	-1.59219	1.74e-09	2.32e-08	GO:0043231//intracellular membrane-bounded organelle	GO:0005515//protein binding	GO:0048506;GO:0043401//steroid hormone mediated signaling pathway;GO:0000902//cell morphogenesis;GO:0010015//root morphogenesis;GO:0009639//response to red or far red light	gi|357113838|ref|XP_003558708.1|/2.13882e-32/PREDICTED: transcription factor bHLH135-like [Brachypodium distachyon]
gnl|UG|Ta#S17986915	24.9	8.26	-1.59193	1.31e-12	2.45e-11	GO:0043231//intracellular membrane-bounded organelle	GO:0003676//nucleic acid binding	GO:0006464//cellular protein modification process;GO:0006351//transcription, DNA-dependent	gi|326510167|dbj|BAJ87300.1|/1.32517e-50/predicted protein [Hordeum vulgare subsp. vulgare]
gnl|UG|Ta#S52546103	36.01	11.95	-1.59139	1.39e-17	4.33e-16	GO:0005911//cell-cell junction;GO:0043231//intracellular membrane-bounded organelle;GO:0016020//membrane	-	GO:0006694//steroid biosynthetic process;GO:0016104//triterpenoid biosynthetic process	gi|326493838|dbj|BAJ85381.1|/0/predicted protein [Hordeum vulgare subsp. vulgare]
gnl|UG|Ta#S17989300	11.11	3.69	-1.59017	2.48e-06	2.16e-05	-	-	-	gi|326512094|dbj|BAJ96028.1|/1.4534e-134/predicted protein [Hordeum vulgare subsp. vulgare]
gnl|UG|Ta#S52542382	7.4	2.46	-1.58887	0.000127964	0.000777339	GO:0043234//protein complex	GO:0019787//small conjugating protein ligase activity	GO:0032446//protein modification by small protein conjugation	gi|326508832|dbj|BAJ86809.1|/0/predicted protein [Hordeum vulgare subsp. vulgare]
gnl|UG|Ta#S52546173	19.01	6.32	-1.58876	6.48e-10	8.99e-09	GO:0009526//plastid envelope	-	-	gi|326487996|dbj|BAJ89837.1|/0/predicted protein [Hordeum vulgare subsp. vulgare]
gnl|UG|Ta#S52545494	15.31	5.09	-1.58874	3.08e-08	3.58e-07	GO:0043231//intracellular membrane-bounded organelle	GO:0046872//metal ion binding;GO:0016462//pyrophosphatase activity	GO:0006793//phosphorus metabolic process	gi|326514586|dbj|BAJ96280.1|/2.21087e-113/predicted protein [Hordeum vulgare subsp. vulgare]
gnl|UG|Ta#S12923278	12.11	4.04	-1.58377	9.11e-07	8.51e-06	GO:0031224//intrinsic to membrane;GO:0009536//plastid	-	GO:0015698//inorganic anion transport;GO:0044763;GO:0010035//response to inorganic substance;GO:0009628//response to abiotic stimulus;GO:0048528//post-embryonic root development	gi|13345827|gb|AAK19519.1|AF332214_1/0/high affinity nitrate transporter [Triticum aestivum]
gnl|UG|Ta#S17984220	7.91	2.64	-1.58314	7.69e-05	0.000494185	GO:0043231//intracellular membrane-bounded organelle;GO:0005911//cell-cell junction;GO:0031225//anchored to membrane	GO:0005372//water transmembrane transporter activity	GO:0055085//transmembrane transport;GO:0009725//response to hormone stimulus;GO:0009267//cellular response to starvation;GO:0000041//transition metal ion transport;GO:0048588//developmental cell growth;GO:0045491//xylan metabolic process;GO:0042044//fluid transport	gi|166197629|dbj|BAG06230.1|/1.57419e-82/plasma membrane intrinsic protein [Hordeum vulgare]
gnl|UG|Ta#S12913391	28.94	9.66	-1.58297	2.62e-14	6.64e-13	-	GO:0004175//endopeptidase activity	GO:0019538//protein metabolic process	gi|326523839|dbj|BAJ96930.1|/7.65672e-95/predicted protein [Hordeum vulgare subsp. vulgare]
gnl|UG|Ta#S17889661	8.41	2.81	-1.58154	4.63e-05	0.000309887	-	-	-	gi|357139157|ref|XP_003571151.1|/3.99786e-50/PREDICTED: uncharacterized protein LOC100828602 [Brachypodium distachyon]
gnl|UG|Ta#S52544510	12.62	4.22	-1.5804	5.53e-07	5.36e-06	GO:0043231//intracellular membrane-bounded organelle;GO:0044444//cytoplasmic part	-	GO:0044763	gi|326498155|dbj|BAJ94940.1|/0/predicted protein [Hordeum vulgare subsp. vulgare]
gnl|UG|Ta#S35138726	25.74	8.61	-1.57993	7.34e-13	1.44e-11	GO:0031225//anchored to membrane;GO:0043231//intracellular membrane-bounded organelle	-	-	gi|115349940|gb|ABI95418.1|/2.12492e-164/fasciclin-like protein FLA28 [Triticum aestivum]
gnl|UG|Ta#S16057870	9.42	3.16	-1.5758	1.68e-05	0.000124543	GO:0043231//intracellular membrane-bounded organelle;GO:0071944//cell periphery	-	-	gi|258619908|gb|ACV84383.1|/4.49024e-32/defensin precursor [Triticum durum]
gnl|UG|Ta#S52544615	13.97	4.74	-1.55937	1.86e-07	1.95e-06	GO:0043231//intracellular membrane-bounded organelle	GO:0043733	GO:0006281//DNA repair	gi|326534298|dbj|BAJ89499.1|/1.08424e-154/predicted protein [Hordeum vulgare subsp. vulgare]
gnl|UG|Ta#S13143618	42.4	14.41	-1.55699	7.47e-20	2.59e-18	GO:0005576//extracellular region;GO:0043231//intracellular membrane-bounded organelle	GO:0046914//transition metal ion binding	-	gi|413946842|gb|AFW79491.1|/3.94194e-51/germin-like protein 1 [Zea mays]
gnl|UG|Ta#S52546159	28.94	9.84	-1.55633	5.28e-14	1.28e-12	GO:0009526//plastid envelope;GO:0031224//intrinsic to membrane	GO:0005343//organic acid:sodium symporter activity	GO:0006820//anion transport;GO:0030001//metal ion transport	gi|326523177|dbj|BAJ88629.1|/0/predicted protein [Hordeum vulgare subsp. vulgare]
gnl|UG|Ta#S16190121	16.49	5.62	-1.55295	1.55e-08	1.87e-07	GO:0043231//intracellular membrane-bounded organelle;GO:0044444//cytoplasmic part;GO:0016020//membrane	GO:0005375//copper ion transmembrane transporter activity	GO:0006825//copper ion transport	gi|357158607|ref|XP_003578182.1|/1.08023e-42/PREDICTED: copper transporter 5.1-like [Brachypodium distachyon]
gnl|UG|Ta#S52546286	24.73	8.43	-1.55266	3.94e-12	6.96e-11	GO:0043231//intracellular membrane-bounded organelle;GO:0016020//membrane	GO:0004553//hydrolase activity, hydrolyzing O-glycosyl compounds	GO:0016049//cell growth;GO:0009725//response to hormone stimulus;GO:0006026;GO:0009913//epidermal cell differentiation;GO:0009696//salicylic acid metabolic process;GO:0006970//response to osmotic stress;GO:0009699//phenylpropanoid biosynthetic process;GO:0044036//cell wall macromolecule metabolic process;GO:0006109//regulation of carbohydrate metabolic process	gi|242045186|ref|XP_002460464.1|/5.10732e-157/hypothetical protein SORBIDRAFT_02g028770 [Sorghum bicolor]
gnl|UG|Ta#S13241595	8.24	2.81	-1.55207	6.95e-05	0.000451608	GO:0000325//plant-type vacuole;GO:0031224//intrinsic to membrane	-	GO:0044763;GO:0009628//response to abiotic stimulus;GO:0051707//response to other organism;GO:0010038//response to metal ion;GO:0072507//divalent inorganic cation homeostasis	gi|326511244|dbj|BAJ87636.1|/1.35344e-26/predicted protein [Hordeum vulgare subsp. vulgare]
gnl|UG|Ta#S52547106	7.74	2.64	-1.5518	0.000115695	0.000714083	GO:0043231//intracellular membrane-bounded organelle;GO:0005819//spindle;GO:0044444//cytoplasmic part	GO:0032550;GO:0003777//microtubule motor activity;GO:0015631//tubulin binding	GO:0007053//spindle assembly involved in male meiosis;GO:0006928//cellular component movement;GO:0009154//purine ribonucleotide catabolic process	gi|326496009|dbj|BAJ90626.1|/0/predicted protein [Hordeum vulgare subsp. vulgare]
gnl|UG|Ta#S52542909	7.74	2.64	-1.5518	0.000115695	0.000713844	GO:0015630//microtubule cytoskeleton;GO:0044444//cytoplasmic part	GO:0003777//microtubule motor activity;GO:0032550	GO:0000911//cytokinesis by cell plate formation;GO:0048447;GO:0048446//petal morphogenesis;GO:0000226//microtubule cytoskeleton organization;GO:0009555//pollen development;GO:0006928//cellular component movement	gi|218194641|gb|EEC77068.1|/7.26511e-165/hypothetical protein OsI_15463 [Oryza sativa Indica Group]
gnl|UG|Ta#S12922998	110.21	37.6	-1.55145	8.31e-49	5.18e-47	-	GO:0003824//catalytic activity;GO:0016209//antioxidant activity;GO:0043169//cation binding;GO:0046906//tetrapyrrole binding	GO:0044710;GO:0006950//response to stress	gi|730298|sp|Q05855.1|PER1_WHEAT/6.34743e-90/RecName: Full=Peroxidase; AltName: Full=WP2; Flags: Precursor
gnl|UG|Ta#S18009322	9.25	3.16	-1.54953	2.52e-05	0.000179465	GO:0016020//membrane	-	-	gi|414873042|tpg|DAA51599.1|/1.06696e-75/TPA: hypothetical protein ZEAMMB73_518223 [Zea mays]
gnl|UG|Ta#S52545388	52.33	17.92	-1.54607	6.64e-24	2.64e-22	GO:0043231//intracellular membrane-bounded organelle	GO:0005515//protein binding;GO:0032550	-	gi|326516044|dbj|BAJ88045.1|/0/predicted protein [Hordeum vulgare subsp. vulgare]
gnl|UG|Ta#S52545010	86.49	29.69	-1.54256	2.42e-38	1.34e-36	GO:0031461//cullin-RING ubiquitin ligase complex	GO:0008135//translation factor activity, nucleic acid binding	GO:0006970//response to osmotic stress;GO:0006412//translation;GO:0010038//response to metal ion	gi|392976402|gb|AFM95335.1|/0/eukaryotic translation initiation factor 3 subunit i [Triticum aestivum]
gnl|UG|Ta#S18006369	17.84	6.15	-1.53646	5.23e-09	6.61e-08	-	-	-	gi|326489221|dbj|BAK01594.1|/3.89928e-21/predicted protein [Hordeum vulgare subsp. vulgare]
gnl|UG|Ta#S52544652	19.86	6.85	-1.53569	7.25e-10	1e-08	-	-	-	gi|326518004|dbj|BAK07254.1|/2.1407e-67/predicted protein [Hordeum vulgare subsp. vulgare]
gnl|UG|Ta#S37856640	57.55	19.85	-1.53568	6.94e-26	2.98e-24	-	-	-	gi|253761548|ref|XP_002489151.1|/9.3868e-36/hypothetical protein SORBIDRAFT_0016s002040 [Sorghum bicolor]
gnl|UG|Ta#S52544242	19.35	6.68	-1.53441	1.19e-09	1.6e-08	GO:0043231//intracellular membrane-bounded organelle;GO:0016020//membrane	GO:0016741	GO:0010394//homogalacturonan metabolic process;GO:0009725//response to hormone stimulus;GO:0044767;GO:0022622//root system development	gi|326503766|dbj|BAJ86389.1|/0/predicted protein [Hordeum vulgare subsp. vulgare]
gnl|UG|Ta#S26021249	372.87	128.95	-1.53186	7.38e-158	7.53e-156	GO:0030312//external encapsulating structure;GO:0031981//nuclear lumen;GO:0009536//plastid;GO:0000314//organellar small ribosomal subunit	GO:0003723//RNA binding;GO:0005198//structural molecule activity	GO:0009451//RNA modification;GO:0033205//cell cycle cytokinesis;GO:0071555//cell wall organization;GO:0009887//organ morphogenesis;GO:0010467//gene expression;GO:0000904//cell morphogenesis involved in differentiation	gi|52548254|gb|AAU82114.1|/3.68975e-40/cytoplasmatic ribosomal protein S13 [Triticum aestivum]
gnl|UG|Ta#S52544399	27.93	9.66	-1.53172	2.8e-13	5.99e-12	GO:0043231//intracellular membrane-bounded organelle	GO:0032550;GO:0003676//nucleic acid binding;GO:0042623//ATPase activity, coupled	GO:0009639//response to red or far red light;GO:0000338//protein deneddylation;GO:0010467//gene expression;GO:0003006//developmental process involved in reproduction;GO:0006310//DNA recombination;GO:0009553//embryo sac development;GO:0006606//protein import into nucleus;GO:0006405//RNA export from nucleus	gi|357134995|ref|XP_003569099.1|/0/PREDICTED: DEAD-box ATP-dependent RNA helicase 17-like [Brachypodium distachyon]
gnl|UG|Ta#S52545863	96.58	33.56	-1.52498	5.91e-42	3.43e-40	GO:0044444//cytoplasmic part	GO:0032550;GO:0016818//hydrolase activity, acting on acid anhydrides, in phosphorus-containing anhydrides;GO:0016884//carbon-nitrogen ligase activity, with glutamine as amido-N-donor	GO:0009152//purine ribonucleotide biosynthetic process;GO:0006886//intracellular protein transport;GO:0006528//asparagine metabolic process;GO:0009451//RNA modification;GO:0006221//pyrimidine nucleotide biosynthetic process	gi|326524305|dbj|BAK00536.1|/0/predicted protein [Hordeum vulgare subsp. vulgare]
gnl|UG|Ta#S52546087	14.64	5.09	-1.52418	1.52e-07	1.62e-06	-	GO:0004175//endopeptidase activity	GO:0019538//protein metabolic process	gi|326517992|dbj|BAK07248.1|/0/predicted protein [Hordeum vulgare subsp. vulgare]
gnl|UG|Ta#S52545694	8.08	2.81	-1.52379	0.000104025	0.000645726	-	GO:0005515//protein binding	GO:0009793//embryo development ending in seed dormancy;GO:0009756//carbohydrate mediated signaling;GO:0009693//ethylene biosynthetic process;GO:0048580;GO:0051301//cell division;GO:0006511//ubiquitin-dependent protein catabolic process;GO:0006486//protein glycosylation;GO:0009267//cellular response to starvation	gi|326512536|dbj|BAJ99623.1|/0/predicted protein [Hordeum vulgare subsp. vulgare]
gnl|UG|Ta#S52544840	38.36	13.35	-1.52276	1.45e-17	4.5e-16	GO:0009532//plastid stroma	GO:0032550;GO:0016881//acid-amino acid ligase activity	GO:0009791//post-embryonic development;GO:0042742//defense response to bacterium;GO:0000302//response to reactive oxygen species;GO:0019758;GO:0010038//response to metal ion;GO:0006749//glutathione metabolic process;GO:0042435//indole-containing compound biosynthetic process;GO:0052482;GO:0009725//response to hormone stimulus	gi|357134911|ref|XP_003569058.1|/0/PREDICTED: glutamate--cysteine ligase A, chloroplastic-like [Brachypodium distachyon]
gnl|UG|Ta#S17896943	20.19	7.03	-1.52204	6.56e-10	9.09e-09	GO:0005856//cytoskeleton;GO:0009536//plastid;GO:0005911//cell-cell junction;GO:0016020//membrane	GO:0008092//cytoskeletal protein binding	GO:0006007//glucose catabolic process;GO:0010038//response to metal ion;GO:0008154//actin polymerization or depolymerization;GO:0006970//response to osmotic stress	gi|1381154|gb|AAC49404.1|/5.57753e-58/WCOR719 [Triticum aestivum]
gnl|UG|Ta#S32620150	14.13	4.92	-1.52203	2.5e-07	2.57e-06	GO:0009532//plastid stroma;GO:0009526//plastid envelope	GO:0016763//transferase activity, transferring pentosyl groups	GO:0006568//tryptophan metabolic process	gi|357114264|ref|XP_003558920.1|/1.70208e-13/PREDICTED: anthranilate phosphoribosyltransferase, chloroplastic-like [Brachypodium distachyon]
gnl|UG|Ta#S37780069	19.18	6.68	-1.52168	1.76e-09	2.34e-08	-	GO:0016705//oxidoreductase activity, acting on paired donors, with incorporation or reduction of molecular oxygen	GO:0044238//primary metabolic process;GO:0044710	gi|357137293|ref|XP_003570235.1|/3.93654e-83/PREDICTED: omega-6 fatty acid desaturase, endoplasmic reticulum isozyme 2-like isoform 1 [Brachypodium distachyon]
gnl|UG|Ta#S17988226	11.11	3.87	-1.52145	5.01e-06	4.11e-05	GO:0005618//cell wall;GO:0043231//intracellular membrane-bounded organelle	-	GO:0009987//cellular process	gi|326518398|dbj|BAJ88228.1|/1.33207e-38/predicted protein [Hordeum vulgare subsp. vulgare]
gnl|UG|Ta#S52542785	8.58	2.99	-1.52083	6.25e-05	0.00040959	GO:0043231//intracellular membrane-bounded organelle	-	GO:0045333//cellular respiration	gi|125548792|gb|EAY94614.1|/3.56843e-116/hypothetical protein OsI_16391 [Oryza sativa Indica Group]
gnl|UG|Ta#S52545981	87.16	30.39	-1.52007	7.73e-38	4.25e-36	GO:0043231//intracellular membrane-bounded organelle	GO:0016645//oxidoreductase activity, acting on the CH-NH group of donors	GO:0006560//proline metabolic process;GO:0006536//glutamate metabolic process;GO:0006950//response to stress	gi|326505010|dbj|BAK02892.1|/0/predicted protein [Hordeum vulgare subsp. vulgare]
gnl|UG|Ta#S13138760	27.6	9.66	-1.51457	6.1e-13	1.21e-11	-	-	-	gi|326494768|dbj|BAJ94503.1|/1.89277e-06/predicted protein [Hordeum vulgare subsp. vulgare]
gnl|UG|Ta#S52547054	22.55	7.91	-1.51138	8.26e-11	1.27e-09	GO:0009532//plastid stroma	GO:0016787//hydrolase activity	GO:0044238//primary metabolic process	gi|326494472|dbj|BAJ90505.1|/0/predicted protein [Hordeum vulgare subsp. vulgare]
gnl|UG|Ta#S32530512	41.56	14.58	-1.5112	1.04e-18	3.41e-17	GO:0043231//intracellular membrane-bounded organelle	GO:0036094//small molecule binding;GO:0043566//structure-specific DNA binding	GO:0071555//cell wall organization;GO:0006970//response to osmotic stress;GO:0042254//ribosome biogenesis	gi|158516903|gb|ABW70168.1|/3.1299e-26/putative glycine-rich RNA-binding protein 2 [Bambusa oldhamii]
gnl|UG|Ta#S52545876	35.5	12.47	-1.50936	3.6e-16	1.04e-14	GO:0043231//intracellular membrane-bounded organelle	GO:0004175//endopeptidase activity;GO:0003676//nucleic acid binding	GO:0019538//protein metabolic process	gi|326506682|dbj|BAJ91382.1|/0/predicted protein [Hordeum vulgare subsp. vulgare]
gnl|UG|Ta#S52545134	30.96	10.89	-1.5074	2.92e-14	7.36e-13	-	GO:0032550;GO:0016462//pyrophosphatase activity	-	gi|326526277|dbj|BAJ97155.1|/0/predicted protein [Hordeum vulgare subsp. vulgare]
gnl|UG|Ta#S18012638	44.42	15.64	-1.50597	8.21e-20	2.83e-18	GO:0015935//small ribosomal subunit;GO:0031981//nuclear lumen	GO:0005198//structural molecule activity	GO:0010467//gene expression	gi|125572544|gb|EAZ14059.1|/7.83738e-77/hypothetical protein OsJ_03983 [Oryza sativa Japonica Group]
gnl|UG|Ta#S52546138	28.94	10.19	-1.50591	2.07e-13	4.55e-12	-	-	-	gi|326521966|dbj|BAK04111.1|/0/predicted protein [Hordeum vulgare subsp. vulgare]
gnl|UG|Ta#S52545261	39.37	13.88	-1.50409	1.07e-17	3.35e-16	GO:0043231//intracellular membrane-bounded organelle	GO:0032550;GO:0004812//aminoacyl-tRNA ligase activity	GO:0006412//translation	gi|326491185|dbj|BAK05692.1|/0/predicted protein [Hordeum vulgare subsp. vulgare]
gnl|UG|Ta#S52544528	44.76	15.81	-1.50137	7.41e-20	2.57e-18	-	-	-	gi|326507156|dbj|BAJ95655.1|/3.25173e-149/predicted protein [Hordeum vulgare subsp. vulgare]
gnl|UG|Ta#S52542618	43.24	15.28	-1.50072	3.19e-19	1.08e-17	GO:0043231//intracellular membrane-bounded organelle	GO:0003676//nucleic acid binding	GO:0006259//DNA metabolic process;GO:0009411//response to UV	gi|357120348|ref|XP_003561889.1|/0/PREDICTED: replication protein A 70 kDa DNA-binding subunit-like [Brachypodium distachyon]
gnl|UG|Ta#S32532707	21.87	7.73	-1.50041	1.99e-10	2.97e-09	GO:0043231//intracellular membrane-bounded organelle;GO:0044444//cytoplasmic part;GO:0015630//microtubule cytoskeleton	GO:0015631//tubulin binding	GO:0007010//cytoskeleton organization	gi|414865736|tpg|DAA44293.1|/2.94714e-20/TPA: hypothetical protein ZEAMMB73_532166 [Zea mays]
gnl|UG|Ta#S52543259	8.92	3.16	-1.49712	5.6e-05	0.000369318	GO:0043231//intracellular membrane-bounded organelle	GO:0008194//UDP-glycosyltransferase activity	-	gi|326500384|dbj|BAK06281.1|/6.7661e-178/predicted protein [Hordeum vulgare subsp. vulgare]
gnl|UG|Ta#S52546213	297.32	105.59	-1.49354	1.03e-121	9.67e-120	GO:0009570//chloroplast stroma	GO:0016832//aldehyde-lyase activity	GO:0006950//response to stress;GO:0010038//response to metal ion;GO:0006007//glucose catabolic process	gi|300681519|emb|CBH32613.1|/0/fructose-bisphosphate aldolase, chloroplast precursor, expressed [Triticum aestivum]
gnl|UG|Ta#S26024702	196.87	69.92	-1.49347	3.33e-81	2.66e-79	-	-	-	gi|326507374|dbj|BAK03080.1|/1.34515e-21/predicted protein [Hordeum vulgare subsp. vulgare]
gnl|UG|Ta#S17982348	79.59	28.28	-1.49281	8.1e-34	4.15e-32	-	-	-	gi|326504588|dbj|BAK06585.1|/8.85179e-37/predicted protein [Hordeum vulgare subsp. vulgare]
gnl|UG|Ta#S17985459	8.41	2.99	-1.49196	9.31e-05	0.000583343	-	-	-	gi|326506036|dbj|BAJ91257.1|/8.95591e-58/predicted protein [Hordeum vulgare subsp. vulgare]
gnl|UG|Ta#S17989748	8.41	2.99	-1.49196	9.31e-05	0.000583145	GO:0031224//intrinsic to membrane;GO:0043231//intracellular membrane-bounded organelle	-	GO:0051234//establishment of localization;GO:0044763	gi|326505512|dbj|BAJ95427.1|/8.7938e-102/predicted protein [Hordeum vulgare subsp. vulgare]
gnl|UG|Ta#S17890646	22.72	8.08	-1.49154	1.09e-10	1.67e-09	-	-	-	gi|242093374|ref|XP_002437177.1|/2.16769e-48/hypothetical protein SORBIDRAFT_10g022400 [Sorghum bicolor]
gnl|UG|Ta#S17890892	79.42	28.28	-1.48972	1.18e-33	6.06e-32	GO:0005746//mitochondrial respiratory chain	GO:0009055//electron carrier activity;GO:0015078//hydrogen ion transmembrane transporter activity	GO:0022904//respiratory electron transport chain	gi|357124893|ref|XP_003564131.1|/7.23289e-36/PREDICTED: cytochrome b-c1 complex subunit 7-like [Brachypodium distachyon]
gnl|UG|Ta#S18007400	13.8	4.92	-1.48794	5.46e-07	5.31e-06	GO:0031981//nuclear lumen;GO:0009536//plastid;GO:0015934//large ribosomal subunit	GO:0005198//structural molecule activity	GO:0003006//developmental process involved in reproduction;GO:0010467//gene expression	gi|2341028|gb|AAB70426.1|/1.09832e-65/Strong similarity to 60S ribosomal protein L17 (gb|X01694). EST gb|AA042332 comes from this gene [Arabidopsis thaliana]
gnl|UG|Ta#S13258300	27.6	9.84	-1.48794	1.19e-12	2.25e-11	GO:0019866//organelle inner membrane;GO:0031224//intrinsic to membrane	-	GO:0051234//establishment of localization;GO:0044763	gi|326500802|dbj|BAJ95067.1|/1.67803e-75/predicted protein [Hordeum vulgare subsp. vulgare]
gnl|UG|Ta#S37828863	13.8	4.92	-1.48794	5.46e-07	5.3e-06	-	GO:0008080//N-acetyltransferase activity	GO:0016570//histone modification	gi|326512098|dbj|BAJ96030.1|/1.47637e-17/predicted protein [Hordeum vulgare subsp. vulgare]
gnl|UG|Ta#S52543260	47.79	17.04	-1.48778	7.76e-21	2.77e-19	GO:0043231//intracellular membrane-bounded organelle;GO:0005618//cell wall	-	-	gi|326513146|dbj|BAK06813.1|/0/predicted protein [Hordeum vulgare subsp. vulgare]
gnl|UG|Ta#S26020834	152.62	54.46	-1.48668	6.17e-63	4.28e-61	GO:0016020//membrane;GO:0043231//intracellular membrane-bounded organelle;GO:0044444//cytoplasmic part	-	GO:0044699	gi|11527563|dbj|BAB18682.1|/6.58603e-25/vacuolar proton-ATPase [Hordeum vulgare subsp. vulgare]
gnl|UG|Ta#S37908316	19.69	7.03	-1.48587	2.1e-09	2.76e-08	-	-	GO:0006950//response to stress	gi|326493588|dbj|BAJ85255.1|/4.63124e-74/predicted protein [Hordeum vulgare subsp. vulgare]
gnl|UG|Ta#S16229992	164.39	59.03	-1.4776	4.54e-67	3.25e-65	-	-	-	gi|326526539|dbj|BAJ97286.1|/5.16267e-09/predicted protein [Hordeum vulgare subsp. vulgare]
gnl|UG|Ta#S16264676	26.42	9.49	-1.47715	4.64e-12	8.12e-11	-	-	-	gi|218195772|gb|EEC78199.1|/1.7421e-67/hypothetical protein OsI_17819 [Oryza sativa Indica Group]
gnl|UG|Ta#S15183773	9.76	3.51	-1.47541	3.01e-05	0.000212029	-	-	-	gi|30025137|gb|AAO73072.1|/0/putative agmatine coumaroyltransferase [Triticum aestivum]
gnl|UG|Ta#S18010269	9.76	3.51	-1.47541	3.01e-05	0.000211949	GO:0015935//small ribosomal subunit	GO:0043169//cation binding;GO:0003676//nucleic acid binding;GO:0005198//structural molecule activity	GO:0010467//gene expression	gi|414873100|tpg|DAA51657.1|/9.36727e-31/TPA: 40S ribosomal protein S29, partial [Zea mays]
gnl|UG|Ta#S52544421	10.26	3.69	-1.47534	1.82e-05	0.000133783	-	GO:0016705//oxidoreductase activity, acting on paired donors, with incorporation or reduction of molecular oxygen;GO:0046914//transition metal ion binding	GO:0044710	gi|326529507|dbj|BAK04700.1|/4.50846e-166/predicted protein [Hordeum vulgare subsp. vulgare]
gnl|UG|Ta#S26024504	34.66	12.47	-1.47481	2.44e-15	6.75e-14	GO:0015935//small ribosomal subunit	GO:0043169//cation binding;GO:0003676//nucleic acid binding;GO:0005198//structural molecule activity	GO:0010467//gene expression	gi|357113856|ref|XP_003558717.1|/8.90028e-28/PREDICTED: 40S ribosomal protein S29-like isoform 1 [Brachypodium distachyon]
gnl|UG|Ta#S52542372	22.38	8.08	-1.46978	2.36e-10	3.47e-09	GO:0009536//plastid	GO:0016301//kinase activity;GO:0016628//oxidoreductase activity, acting on the CH-CH group of donors, NAD or NADP as acceptor;GO:0032550	GO:0007276//gamete generation;GO:0044272//sulfur compound biosynthetic process;GO:0006796//phosphate-containing compound metabolic process;GO:0044710	gi|326516296|dbj|BAJ92303.1|/4.76395e-147/predicted protein [Hordeum vulgare subsp. vulgare]
gnl|UG|Ta#S12874276	13.12	4.74	-1.46881	1.32e-06	1.2e-05	GO:0043231//intracellular membrane-bounded organelle	GO:0036094//small molecule binding;GO:0004312//fatty acid synthase activity	GO:0044710	gi|326514074|dbj|BAJ92187.1|/1.33451e-34/predicted protein [Hordeum vulgare subsp. vulgare]
gnl|UG|Ta#S13173447	13.12	4.74	-1.46881	1.32e-06	1.2e-05	GO:0005840//ribosome;GO:0043231//intracellular membrane-bounded organelle;GO:0016020//membrane;GO:0044446//intracellular organelle part	-	-	gi|315113277|pdb|3IZR|G/7.3636e-42/Chain G, Localization Of The Large Subunit Ribosomal Proteins Into A 5.5 A Cryo-Em Map Of Triticum Aestivum Translating 80s Ribosome
gnl|UG|Ta#S16057929	105	37.95	-1.46822	4.57e-43	2.7e-41	-	GO:0016765//transferase activity, transferring alkyl or aryl (other than methyl) groups	-	gi|23504749|emb|CAD29480.1|/7.86046e-120/glutathione transferase F1 [Triticum aestivum]
gnl|UG|Ta#S52545735	143.87	52	-1.46818	2.3e-58	1.54e-56	GO:0043231//intracellular membrane-bounded organelle	-	-	gi|357128350|ref|XP_003565836.1|/7.84139e-120/PREDICTED: reticulon-like protein B1-like [Brachypodium distachyon]
gnl|UG|Ta#S17987037	26.25	9.49	-1.46784	6.8e-12	1.17e-10	-	-	-	gi|326515628|dbj|BAK07060.1|/1.65694e-40/predicted protein [Hordeum vulgare subsp. vulgare]
gnl|UG|Ta#S52546273	42.23	15.28	-1.46662	3.14e-18	1.01e-16	-	GO:0016831//carboxy-lyase activity;GO:0016705//oxidoreductase activity, acting on paired donors, with incorporation or reduction of molecular oxygen;GO:0043168;GO:0016701//oxidoreductase activity, acting on single donors with incorporation of molecular oxygen	GO:0009064//glutamine family amino acid metabolic process	gi|300681536|emb|CBH32633.1|/0/glutamate decarboxylase, putative, expressed [Triticum aestivum]
gnl|UG|Ta#S12965097	12.62	4.57	-1.46545	2.18e-06	1.91e-05	-	-	-	gi|326514926|dbj|BAJ99824.1|/2.93413e-67/predicted protein [Hordeum vulgare subsp. vulgare]
gnl|UG|Ta#S17888194	722.36	261.59	-1.46541	9.97e-285	1.15e-282	GO:0043231//intracellular membrane-bounded organelle	GO:0046914//transition metal ion binding	GO:0006970//response to osmotic stress	gi|357116495|ref|XP_003560016.1|/1.37112e-98/PREDICTED: CBS domain-containing protein CBSX3, mitochondrial-like [Brachypodium distachyon]
gnl|UG|Ta#S52541138	11.61	4.22	-1.46005	5.94e-06	4.78e-05	GO:0000325//plant-type vacuole;GO:0016020//membrane	GO:0005515//protein binding	GO:0008360//regulation of cell shape;GO:0007034//vacuolar transport;GO:0006605//protein targeting;GO:0009657//plastid organization;GO:0009630//gravitropism	gi|326489815|dbj|BAJ93981.1|/2.60357e-113/predicted protein [Hordeum vulgare subsp. vulgare]
gnl|UG|Ta#S52542928	29.45	10.72	-1.45796	4.72e-13	9.56e-12	-	-	-	gi|326499776|dbj|BAJ86199.1|/9.5307e-128/predicted protein [Hordeum vulgare subsp. vulgare]
gnl|UG|Ta#S37758920	13.97	5.09	-1.45659	7.18e-07	6.85e-06	GO:0043231//intracellular membrane-bounded organelle	-	-	gi|326509193|dbj|BAJ86989.1|/2.62369e-77/predicted protein [Hordeum vulgare subsp. vulgare]
gnl|UG|Ta#S32506438	21.2	7.73	-1.45552	9.22e-10	1.26e-08	-	GO:0003824//catalytic activity	-	gi|115464135|ref|NP_001055667.1|/3.72531e-43/Os05g0440100 [Oryza sativa Japonica Group]
gnl|UG|Ta#S12923075	77.4	28.28	-1.45255	1.09e-31	5.38e-30	GO:0009536//plastid	GO:0016407//acetyltransferase activity;GO:0016616//oxidoreductase activity, acting on the CH-OH group of donors, NAD or NADP as acceptor;GO:0051540;GO:0000166//nucleotide binding	GO:0010038//response to metal ion;GO:0006098//pentose-phosphate shunt;GO:0009292//genetic transfer;GO:0040007//growth;GO:0044699	gi|8918502|dbj|BAA97662.1|/0/glucose-6-phosphate dehydrogenase [Triticum aestivum]
gnl|UG|Ta#S52544011	13.46	4.92	-1.45195	1.18e-06	1.08e-05	GO:0043229//intracellular organelle	GO:0005488//binding;GO:0008168//methyltransferase activity	GO:0016571//histone methylation	gi|357153402|ref|XP_003576441.1|/0/PREDICTED: uncharacterized protein LOC100843697 [Brachypodium distachyon]
gnl|UG|Ta#S52541927	98.27	36.02	-1.44795	1.27e-39	7.14e-38	GO:0009526//plastid envelope;GO:0009368//endopeptidase Clp complex;GO:0031976;GO:0009532//plastid stroma	GO:0004175//endopeptidase activity	GO:0019538//protein metabolic process	gi|357132254|ref|XP_003567746.1|/8.15274e-133/PREDICTED: ATP-dependent Clp protease proteolytic subunit 3, chloroplastic-like [Brachypodium distachyon]
gnl|UG|Ta#S52545225	59.9	21.96	-1.44768	9.01e-25	3.65e-23	GO:0032991//macromolecular complex;GO:0031981//nuclear lumen	GO:0003676//nucleic acid binding	GO:0042254//ribosome biogenesis	gi|357136153|ref|XP_003569670.1|/2.68858e-170/PREDICTED: ribosomal RNA assembly protein mis3-like [Brachypodium distachyon]
gnl|UG|Ta#S52544942	33.99	12.47	-1.44665	1.11e-14	2.91e-13	GO:0043231//intracellular membrane-bounded organelle	GO:0016757//transferase activity, transferring glycosyl groups	-	gi|472232588|emb|CCV01569.1|/1.4648e-161/GT43_2D [Triticum aestivum]
gnl|UG|Ta#S18012758	11.95	4.39	-1.44472	5.28e-06	4.3e-05	GO:0005746//mitochondrial respiratory chain;GO:0030964	-	GO:0043248//proteasome assembly;GO:0019941//modification-dependent protein catabolic process;GO:0043094;GO:0035966//response to topologically incorrect protein	gi|326534078|dbj|BAJ89389.1|/8.72693e-45/predicted protein [Hordeum vulgare subsp. vulgare]
gnl|UG|Ta#S52542431	39.21	14.41	-1.44415	1.1e-16	3.28e-15	GO:0043231//intracellular membrane-bounded organelle	GO:0046914//transition metal ion binding	-	gi|326502998|dbj|BAJ99124.1|/7.21134e-39/predicted protein [Hordeum vulgare subsp. vulgare]
gnl|UG|Ta#S32431286	17.67	6.5	-1.44279	2.91e-08	3.39e-07	-	GO:0036094//small molecule binding;GO:0097159//organic cyclic compound binding	-	gi|158516903|gb|ABW70168.1|/1.83341e-34/putative glycine-rich RNA-binding protein 2 [Bambusa oldhamii]
gnl|UG|Ta#S52542727	17.67	6.5	-1.44279	2.91e-08	3.39e-07	GO:0031224//intrinsic to membrane;GO:0043231//intracellular membrane-bounded organelle;GO:0005911//cell-cell junction;GO:0031090//organelle membrane	-	GO:0006498//N-terminal protein lipidation;GO:0051604//protein maturation;GO:0007165//signal transduction;GO:0043094	gi|326494708|dbj|BAJ94473.1|/0/predicted protein [Hordeum vulgare subsp. vulgare]
gnl|UG|Ta#S17974327	8.58	3.16	-1.44105	0.000122353	0.000745953	-	GO:0016879//ligase activity, forming carbon-nitrogen bonds	-	gi|425872878|gb|AFY06649.1|/9.30259e-16/ubiquitin conjugating enzyme, partial [Carica papaya]
gnl|UG|Ta#S32585356	8.58	3.16	-1.44105	0.000122353	0.000745707	GO:0043231//intracellular membrane-bounded organelle	-	-	gi|326520191|dbj|BAK04020.1|/4.9097e-53/predicted protein [Hordeum vulgare subsp. vulgare]
gnl|UG|Ta#S52541910	14.3	5.27	-1.44014	6.39e-07	6.15e-06	-	-	-	gi|48475078|gb|AAT44147.1|/1.11562e-27/unknown protein [Oryza sativa Japonica Group]
gnl|UG|Ta#S32539286	99.61	36.72	-1.43972	8.16e-40	4.6e-38	-	GO:0036094//small molecule binding;GO:0097159//organic cyclic compound binding	-	gi|357120047|ref|XP_003561742.1|/9.58017e-19/PREDICTED: uncharacterized protein LOC100843530 [Brachypodium distachyon]
gnl|UG|Ta#S52543795	104.32	38.47	-1.43921	1.38e-41	7.95e-40	GO:0016020//membrane	GO:0046872//metal ion binding;GO:0004674//protein serine/threonine kinase activity;GO:0032550	GO:0006796//phosphate-containing compound metabolic process;GO:0006464//cellular protein modification process	gi|326526621|dbj|BAK00699.1|/0/predicted protein [Hordeum vulgare subsp. vulgare]
gnl|UG|Ta#S52545024	16.15	5.97	-1.43573	1.28e-07	1.38e-06	GO:0043231//intracellular membrane-bounded organelle	GO:0016772//transferase activity, transferring phosphorus-containing groups	GO:0006796//phosphate-containing compound metabolic process	gi|52548248|gb|AAU82111.1|/8.55561e-104/leucine-rich repeat protein [Triticum aestivum]
gnl|UG|Ta#S52546030	12.79	4.74	-1.43206	2.85e-06	2.44e-05	GO:0043231//intracellular membrane-bounded organelle;GO:0030312//external encapsulating structure;GO:0044444//cytoplasmic part	GO:0046914//transition metal ion binding;GO:0016772//transferase activity, transferring phosphorus-containing groups;GO:0032550;GO:0017111//nucleoside-triphosphatase activity;GO:0008135//translation factor activity, nucleic acid binding	GO:0006412//translation;GO:0010038//response to metal ion;GO:0009154//purine ribonucleotide catabolic process;GO:0006221//pyrimidine nucleotide biosynthetic process	gi|326514754|dbj|BAJ99738.1|/0/predicted protein [Hordeum vulgare subsp. vulgare]
gnl|UG|Ta#S26025409	15.65	5.8	-1.43204	2.1e-07	2.2e-06	GO:0043231//intracellular membrane-bounded organelle	GO:0051540	GO:0006089//lactate metabolic process;GO:0009058//biosynthetic process	gi|357153317|ref|XP_003576412.1|/5.84013e-49/PREDICTED: iron-sulfur assembly protein IscA-like 2, mitochondrial-like [Brachypodium distachyon]
gnl|UG|Ta#S52546114	41.22	15.28	-1.4317	2.97e-17	9.03e-16	GO:0043231//intracellular membrane-bounded organelle	GO:0030234//enzyme regulator activity	GO:0003006//developmental process involved in reproduction;GO:0044092//negative regulation of molecular function;GO:0048869//cellular developmental process	gi|118193726|gb|ABK76651.1|/2.43025e-178/FORL1 [Triticum aestivum]
gnl|UG|Ta#S52544095	48.8	18.1	-1.43089	3.84e-20	1.34e-18	GO:0016020//membrane	-	GO:0008361//regulation of cell size;GO:0008219//cell death;GO:0009415//response to water stimulus	gi|357149214|ref|XP_003575038.1|/0/PREDICTED: protein BONZAI 1-like [Brachypodium distachyon]
gnl|UG|Ta#S52543850	9.93	3.69	-1.42817	3.94e-05	0.000269872	-	GO:0008238//exopeptidase activity	GO:0010243//response to organic nitrogen;GO:0019321//pentose metabolic process	gi|300681426|emb|CBH32518.1|/1.45707e-164/ataxin-3, putative, expressed [Triticum aestivum]
gnl|UG|Ta#S26027678	9.93	3.69	-1.42817	3.94e-05	0.000269772	GO:0019866//organelle inner membrane;GO:0031224//intrinsic to membrane;GO:0030312//external encapsulating structure;GO:0009536//plastid	GO:0005488//binding	GO:0051234//establishment of localization	gi|115467032|ref|NP_001057115.1|/1.5554e-14/Os06g0210500 [Oryza sativa Japonica Group]
gnl|UG|Ta#S52545356	56.2	20.91	-1.42638	7.28e-23	2.81e-21	GO:0009536//plastid	GO:0043168;GO:0008483//transaminase activity	GO:0003006//developmental process involved in reproduction;GO:0009073//aromatic amino acid family biosynthetic process	gi|357133547|ref|XP_003568386.1|/0/PREDICTED: aspartate aminotransferase-like isoform 1 [Brachypodium distachyon]
gnl|UG|Ta#S13109312	19.35	7.2	-1.42626	8.59e-09	1.06e-07	-	-	GO:0000271//polysaccharide biosynthetic process	gi|326490259|dbj|BAJ84793.1|/1.00878e-38/predicted protein [Hordeum vulgare subsp. vulgare]
gnl|UG|Ta#S52545354	74.04	27.58	-1.42468	1.47e-29	7.05e-28	GO:0043231//intracellular membrane-bounded organelle	GO:0005515//protein binding;GO:0032550	GO:0044267//cellular protein metabolic process;GO:0010038//response to metal ion	gi|326526545|dbj|BAJ97289.1|/0/predicted protein [Hordeum vulgare subsp. vulgare]
gnl|UG|Ta#S32533831	11.78	4.39	-1.42405	7.73e-06	6.11e-05	GO:0030312//external encapsulating structure	GO:0004553//hydrolase activity, hydrolyzing O-glycosyl compounds	GO:0006952//defense response;GO:0010035//response to inorganic substance;GO:0010243//response to organic nitrogen;GO:0006026;GO:0046942//carboxylic acid transport;GO:0015698//inorganic anion transport;GO:0005976//polysaccharide metabolic process;GO:0002252;GO:0044036//cell wall macromolecule metabolic process	gi|125525467|gb|EAY73581.1|/1.23606e-80/hypothetical protein OsI_01465 [Oryza sativa Indica Group]
gnl|UG|Ta#S17988115	66.46	24.77	-1.42389	1.11e-26	4.84e-25	GO:0031981//nuclear lumen	GO:0003676//nucleic acid binding;GO:0016741	GO:0006399//tRNA metabolic process;GO:0042254//ribosome biogenesis;GO:0009451//RNA modification	gi|326512756|dbj|BAK03285.1|/1.66875e-73/predicted protein [Hordeum vulgare subsp. vulgare]
gnl|UG|Ta#S13143260	123.34	46.03	-1.42199	5.09e-48	3.15e-46	GO:0015629//actin cytoskeleton	GO:0017111//nucleoside-triphosphatase activity;GO:0032550;GO:0005198//structural molecule activity	-	gi|413950250|gb|AFW82899.1|/3.39899e-26/putative actin family protein [Zea mays]
gnl|UG|Ta#S52546547	13.63	5.09	-1.42105	1.53e-06	1.37e-05	GO:0043231//intracellular membrane-bounded organelle	-	GO:0044765	gi|326493366|dbj|BAJ85144.1|/7.13057e-170/predicted protein [Hordeum vulgare subsp. vulgare]
gnl|UG|Ta#S52544189	13.63	5.09	-1.42105	1.53e-06	1.37e-05	-	-	GO:0008152//metabolic process	gi|326501454|dbj|BAK02516.1|/6.46115e-139/predicted protein [Hordeum vulgare subsp. vulgare]
gnl|UG|Ta#S26026587	41.39	15.46	-1.42074	3.84e-17	1.16e-15	GO:0043231//intracellular membrane-bounded organelle	-	-	gi|310656793|gb|ADP02221.1|/5.44661e-99/putative membrane protein [Triticum aestivum]
gnl|UG|Ta#S17886709	59.23	22.14	-1.41967	7.46e-24	2.96e-22	-	-	-	gi|184991891|emb|CAQ43070.2|/3.29594e-16/putative puroindoline b protein [Triticum macha]
gnl|UG|Ta#S26026283	123.51	46.2	-1.41866	6.56e-48	4.05e-46	GO:0044429//mitochondrial part	GO:0046914//transition metal ion binding	GO:0006631//fatty acid metabolic process;GO:0007275//multicellular organismal development;GO:0006950//response to stress	gi|357112213|ref|XP_003557904.1|/2.56673e-60/PREDICTED: acyl carrier protein 2, mitochondrial-like [Brachypodium distachyon]
gnl|UG|Ta#S52543039	11.27	4.22	-1.41717	1.28e-05	9.64e-05	GO:0031224//intrinsic to membrane;GO:0043231//intracellular membrane-bounded organelle	-	-	gi|357161783|ref|XP_003579203.1|/0/PREDICTED: uncharacterized protein LOC100839353 [Brachypodium distachyon]
gnl|UG|Ta#S34818512	15.48	5.8	-1.41628	3.07e-07	3.11e-06	GO:0031224//intrinsic to membrane;GO:0043231//intracellular membrane-bounded organelle	GO:0046872//metal ion binding	-	gi|58198731|gb|AAW66005.1|/0/Ca2+ binding protein cbp1 [Triticum aestivum]
gnl|UG|Ta#S17986344	13.12	4.92	-1.41504	2.52e-06	2.18e-05	-	-	-	gi|326528401|dbj|BAJ93389.1|/3.97199e-89/predicted protein [Hordeum vulgare subsp. vulgare]
gnl|UG|Ta#S17898828	106.34	39.88	-1.41495	2.43e-41	1.4e-39	GO:0015935//small ribosomal subunit;GO:0030312//external encapsulating structure;GO:0009536//plastid;GO:0031981//nuclear lumen	GO:0003676//nucleic acid binding;GO:0005198//structural molecule activity	GO:0010467//gene expression	gi|357110881|ref|XP_003557244.1|/1.87001e-63/PREDICTED: 40S ribosomal protein S20-like [Brachypodium distachyon]
gnl|UG|Ta#S52546018	105.33	39.53	-1.4139	6.38e-41	3.63e-39	GO:0043231//intracellular membrane-bounded organelle;GO:0031224//intrinsic to membrane;GO:0031090//organelle membrane	GO:0005515//protein binding;GO:0000166//nucleotide binding;GO:0016616//oxidoreductase activity, acting on the CH-OH group of donors, NAD or NADP as acceptor	GO:0043479;GO:0065008;GO:0003006//developmental process involved in reproduction;GO:0006073//cellular glucan metabolic process;GO:0022622//root system development;GO:0009698//phenylpropanoid metabolic process;GO:0009826//unidimensional cell growth;GO:0006637//acyl-CoA metabolic process;GO:0016129;GO:0048588//developmental cell growth;GO:0000097//sulfur amino acid biosynthetic process;GO:0009832//…	gi|326492804|dbj|BAJ90258.1|/0/predicted protein [Hordeum vulgare subsp. vulgare]
gnl|UG|Ta#S17988986	73.03	27.41	-1.41379	7.2e-29	3.37e-27	GO:0009532//plastid stroma;GO:0009526//plastid envelope	GO:0004312//fatty acid synthase activity;GO:0016628//oxidoreductase activity, acting on the CH-CH group of donors, NAD or NADP as acceptor;GO:0046914//transition metal ion binding;GO:0036094//small molecule binding	GO:0006631//fatty acid metabolic process	gi|115475922|ref|NP_001061557.1|/1.48172e-20/Os08g0327400 [Oryza sativa Japonica Group]
gnl|UG|Ta#S52545305	68.82	25.83	-1.41378	2.66e-27	1.18e-25	-	-	-	gi|326494284|dbj|BAJ90411.1|/0/predicted protein [Hordeum vulgare subsp. vulgare]
gnl|UG|Ta#S52545020	57.55	21.61	-1.41312	4.6e-23	1.79e-21	-	GO:0016787//hydrolase activity	GO:0019538//protein metabolic process	gi|326493796|dbj|BAJ85360.1|/0/predicted protein [Hordeum vulgare subsp. vulgare]
gnl|UG|Ta#S52546016	16.83	6.32	-1.41304	1.01e-07	1.1e-06	-	-	-	gi|51091164|dbj|BAD35859.1|/5.49488e-16/hypothetical protein [Oryza sativa Japonica Group]
gnl|UG|Ta#S17893515	595.99	223.82	-1.41295	7.23e-223	8.04e-221	GO:0015935//small ribosomal subunit;GO:0009536//plastid	GO:0005198//structural molecule activity	GO:0010467//gene expression	gi|414873597|tpg|DAA52154.1|/1.61386e-31/TPA: hypothetical protein ZEAMMB73_631556 [Zea mays]
gnl|UG|Ta#S12964099	429.91	161.45	-1.41295	2.54e-161	2.6e-159	-	GO:0004518//nuclease activity	-	gi|452819090|gb|EME26185.1|/3.76675e-17/hypothetical protein Gasu_61700 [Galdieria sulphuraria]
gnl|UG|Ta#S12990455	11.61	4.39	-1.40308	1.13e-05	8.6e-05	GO:0043231//intracellular membrane-bounded organelle;GO:0016020//membrane	GO:0004175//endopeptidase activity;GO:0046914//transition metal ion binding	GO:0019538//protein metabolic process	gi|326488589|dbj|BAJ93963.1|/6.52255e-55/predicted protein [Hordeum vulgare subsp. vulgare]
gnl|UG|Ta#S32624298	13.46	5.09	-1.40294	2.23e-06	1.95e-05	GO:0043231//intracellular membrane-bounded organelle	-	-	gi|357150058|ref|XP_003575326.1|/6.43504e-71/PREDICTED: LETM1 and EF-hand domain-containing protein 1, mitochondrial-like [Brachypodium distachyon]
gnl|UG|Ta#S22381585	70.5	26.7	-1.40078	1.48e-27	6.64e-26	GO:0000785//chromatin;GO:0043231//intracellular membrane-bounded organelle	GO:0003676//nucleic acid binding;GO:0046983//protein dimerization activity	GO:0034728//nucleosome organization	gi|357163432|ref|XP_003579729.1|/3.50634e-28/PREDICTED: LOW QUALITY PROTEIN: histone H3.2-like [Brachypodium distachyon]
gnl|UG|Ta#S37866490	15.31	5.8	-1.40035	4.46e-07	4.39e-06	-	GO:0003676//nucleic acid binding	-	gi|326505728|dbj|BAJ95535.1|/6.33228e-42/predicted protein [Hordeum vulgare subsp. vulgare]
gnl|UG|Ta#S17898069	30.12	11.42	-1.39916	1.32e-12	2.47e-11	GO:0005840//ribosome;GO:0043231//intracellular membrane-bounded organelle;GO:0016020//membrane	GO:0005198//structural molecule activity	GO:0006412//translation	gi|326534206|dbj|BAJ89453.1|/1.24721e-30/predicted protein [Hordeum vulgare subsp. vulgare]
gnl|UG|Ta#S52546150	16.66	6.32	-1.39839	1.47e-07	1.56e-06	GO:0043231//intracellular membrane-bounded organelle	GO:0046914//transition metal ion binding;GO:0016812//hydrolase activity, acting on carbon-nitrogen (but not peptide) bonds, in cyclic amides	GO:0010135;GO:0000255//allantoin metabolic process;GO:0009267//cellular response to starvation	gi|326519184|dbj|BAJ96591.1|/0/predicted protein [Hordeum vulgare subsp. vulgare]
gnl|UG|Ta#S52544533	156.65	59.56	-1.39513	7.33e-59	4.96e-57	GO:0012510//trans-Golgi network transport vesicle membrane;GO:0009536//plastid;GO:0005905//coated pit	-	GO:0015031//protein transport	gi|357153206|ref|XP_003576374.1|/0/PREDICTED: clathrin heavy chain 1-like [Brachypodium distachyon]
gnl|UG|Ta#S32654181	12.45	4.74	-1.39319	6.04e-06	4.86e-05	-	-	-	gi|226501942|ref|NP_001145545.1|/3.35058e-07/uncharacterized protein LOC100278996 precursor [Zea mays]
gnl|UG|Ta#S26025863	26.75	10.19	-1.39238	2.77e-11	4.49e-10	-	-	-	gi|125543492|gb|EAY89631.1|/2.20044e-39/hypothetical protein OsI_11160 [Oryza sativa Indica Group]
gnl|UG|Ta#S52543195	38.7	14.76	-1.39064	1.16e-15	3.27e-14	GO:0031090//organelle membrane;GO:0043231//intracellular membrane-bounded organelle;GO:0031224//intrinsic to membrane	GO:0015368//calcium:cation antiporter activity	GO:0044763;GO:0070838//divalent metal ion transport	gi|131054210|gb|ABO32802.1|/0/Ca2+/H+-exchanging protein [Hordeum vulgare subsp. vulgare]
gnl|UG|Ta#S17888795	20.7	7.91	-1.38788	5.31e-09	6.71e-08	GO:0043231//intracellular membrane-bounded organelle	GO:0019842//vitamin binding;GO:0046914//transition metal ion binding;GO:0019798	GO:0019471;GO:0006486//protein glycosylation	gi|326503458|dbj|BAJ86235.1|/3.9054e-135/predicted protein [Hordeum vulgare subsp. vulgare]
gnl|UG|Ta#S26027123	11.95	4.57	-1.38674	9.95e-06	7.7e-05	GO:0005911//cell-cell junction;GO:0043234//protein complex;GO:0043231//intracellular membrane-bounded organelle;GO:0044444//cytoplasmic part;GO:0016020//membrane;GO:0030312//external encapsulating structure	GO:0008135//translation factor activity, nucleic acid binding;GO:0046914//transition metal ion binding	GO:0006412//translation;GO:0010038//response to metal ion	gi|357124051|ref|XP_003563720.1|/6.96304e-105/PREDICTED: elongation factor 1-gamma 2-like [Brachypodium distachyon]
gnl|UG|Ta#S52542338	47.28	18.1	-1.38524	1.05e-18	3.43e-17	GO:0031224//intrinsic to membrane;GO:0043231//intracellular membrane-bounded organelle	GO:0005488//binding;GO:0008194//UDP-glycosyltransferase activity;GO:0042285//xylosyltransferase activity	GO:0065008;GO:0043479;GO:0045229//external encapsulating structure organization;GO:0048588//developmental cell growth;GO:0009250//glucan biosynthetic process;GO:0019758;GO:0009826//unidimensional cell growth	gi|326504972|dbj|BAK06777.1|/0/predicted protein [Hordeum vulgare subsp. vulgare]
gnl|UG|Ta#S17878978	113.24	43.39	-1.38395	1.62e-42	9.56e-41	GO:0016020//membrane	-	GO:0051234//establishment of localization;GO:0009628//response to abiotic stimulus	gi|326527645|dbj|BAK08097.1|/5.36794e-67/predicted protein [Hordeum vulgare subsp. vulgare]
gnl|UG|Ta#S52546306	284.2	108.92	-1.38364	5.35e-104	4.72e-102	GO:0042579//microbody	GO:0052742	GO:0006984//ER-nucleus signaling pathway;GO:0007243//intracellular protein kinase cascade;GO:0010243//response to organic nitrogen;GO:0016044//cellular membrane organization;GO:0009755//hormone-mediated signaling pathway;GO:0006605//protein targeting;GO:0006972//hyperosmotic response;GO:0046488//phosphatidylinositol metabolic process;GO:0002252;GO:0006498//N-terminal protein lipidation;GO:0009626…	gi|326505314|dbj|BAK03044.1|/0/predicted protein [Hordeum vulgare subsp. vulgare]
gnl|UG|Ta#S52544123	19.69	7.55	-1.38291	1.42e-08	1.71e-07	GO:0044444//cytoplasmic part	GO:0004022//alcohol dehydrogenase (NAD) activity;GO:0036094//small molecule binding	GO:0006560//proline metabolic process;GO:0009688//abscisic acid biosynthetic process;GO:0006950//response to stress	gi|357124521|ref|XP_003563948.1|/1.97511e-128/PREDICTED: xanthoxin dehydrogenase-like [Brachypodium distachyon]
gnl|UG|Ta#S22380382	41.22	15.81	-1.38251	1.89e-16	5.58e-15	GO:0043231//intracellular membrane-bounded organelle	-	-	gi|326531622|dbj|BAJ97815.1|/9.77106e-98/predicted protein [Hordeum vulgare subsp. vulgare]
gnl|UG|Ta#S17988526	70.5	27.06	-1.38146	5e-27	2.2e-25	GO:0031090//organelle membrane;GO:0043231//intracellular membrane-bounded organelle;GO:0031224//intrinsic to membrane	GO:0016863//intramolecular oxidoreductase activity, transposing C=C bonds	GO:0006066//alcohol metabolic process;GO:0006694//steroid biosynthetic process	gi|126513554|gb|ABO15889.1|/8.2813e-117/C-8,7-sterol isomerase [Hordeum vulgare]
gnl|UG|Ta#S21610366	17.84	6.85	-1.38094	7e-08	7.83e-07	GO:0031224//intrinsic to membrane;GO:0009536//plastid	-	GO:0051234//establishment of localization	gi|326522024|dbj|BAK04140.1|/2.13869e-64/predicted protein [Hordeum vulgare subsp. vulgare]
gnl|UG|Ta#S37804566	24.23	9.31	-1.37994	3.18e-10	4.61e-09	GO:0043231//intracellular membrane-bounded organelle	-	GO:0009725//response to hormone stimulus	gi|242044678|ref|XP_002460210.1|/4.03706e-41/hypothetical protein SORBIDRAFT_02g024660 [Sorghum bicolor]
gnl|UG|Ta#S17898250	43.41	16.69	-1.37904	3.48e-17	1.05e-15	GO:0005840//ribosome;GO:0030312//external encapsulating structure;GO:0031981//nuclear lumen	GO:0003676//nucleic acid binding;GO:0005198//structural molecule activity;GO:0036094//small molecule binding	GO:0009642//response to light intensity;GO:0010467//gene expression;GO:0006950//response to stress	gi|110590379|pdb|2GO5|4/3.67313e-36/Chain 4, Structure Of Signal Recognition Particle Receptor (Sr) In Complex With Signal Recognition Particle (Srp) And Ribosome Nascent Chain Complex
gnl|UG|Ta#S32682861	15.99	6.15	-1.37851	3.48e-07	3.5e-06	-	-	-	gi|326509207|dbj|BAJ91520.1|/1.66314e-81/predicted protein [Hordeum vulgare subsp. vulgare]
gnl|UG|Ta#S52543134	35.17	13.53	-1.37818	3.46e-14	8.68e-13	GO:0005911//cell-cell junction;GO:0043234//protein complex	-	-	gi|357151342|ref|XP_003575759.1|/0/PREDICTED: conserved oligomeric Golgi complex subunit 8-like [Brachypodium distachyon]
gnl|UG|Ta#S52545191	34.66	13.35	-1.37643	5.62e-14	1.36e-12	GO:0030312//external encapsulating structure;GO:0031981//nuclear lumen;GO:0009536//plastid;GO:0000314//organellar small ribosomal subunit	GO:0003723//RNA binding;GO:0005198//structural molecule activity	GO:0009451//RNA modification;GO:0033205//cell cycle cytokinesis;GO:0071555//cell wall organization;GO:0009887//organ morphogenesis;GO:0010467//gene expression;GO:0000904//cell morphogenesis involved in differentiation	gi|326506498|dbj|BAJ86567.1|/1.9281e-77/predicted protein [Hordeum vulgare subsp. vulgare]
gnl|UG|Ta#S52546930	193.33	74.49	-1.37595	9.3e-71	6.76e-69	GO:0030312//external encapsulating structure;GO:0031981//nuclear lumen	-	-	gi|326524544|dbj|BAK00655.1|/0/predicted protein [Hordeum vulgare subsp. vulgare]
gnl|UG|Ta#S52545131	54.18	20.91	-1.37357	5.83e-21	2.1e-19	GO:0043231//intracellular membrane-bounded organelle	GO:0004180//carboxypeptidase activity	GO:0019538//protein metabolic process	gi|326502792|dbj|BAJ99024.1|/0/predicted protein [Hordeum vulgare subsp. vulgare]
gnl|UG|Ta#S52543115	9.09	3.51	-1.37281	0.000138883	0.000838428	GO:0031224//intrinsic to membrane	GO:0010354	GO:0010233//phloem transport;GO:0006633//fatty acid biosynthetic process;GO:0006952//defense response;GO:0009628//response to abiotic stimulus	gi|81295660|gb|ABB70123.1|/0/homogentisate phytyltransferase VTE2-1 [Triticum aestivum]
gnl|UG|Ta#S16058370	21.37	8.26	-1.37137	4.15e-09	5.28e-08	GO:0043231//intracellular membrane-bounded organelle	-	-	gi|326519158|dbj|BAJ96578.1|/0/predicted protein [Hordeum vulgare subsp. vulgare]
gnl|UG|Ta#S13047608	14.98	5.8	-1.36891	9.34e-07	8.7e-06	-	-	-	gi|357138654|ref|XP_003570905.1|/4.15531e-23/PREDICTED: auxin response factor 5-like [Brachypodium distachyon]
gnl|UG|Ta#S22379112	38.53	14.93	-1.36777	3.06e-15	8.39e-14	-	-	-	gi|357152250|ref|XP_003576058.1|/9.63268e-48/PREDICTED: uncharacterized protein LOC100825851 [Brachypodium distachyon]
gnl|UG|Ta#S52543889	17.67	6.85	-1.36713	1.01e-07	1.1e-06	GO:0031224//intrinsic to membrane	GO:0015603	GO:0044765;GO:0044763;GO:0022414//reproductive process;GO:0055080//cation homeostasis;GO:0009791//post-embryonic development;GO:0051707//response to other organism;GO:0010038//response to metal ion	gi|348598366|dbj|BAL02122.1|/0/putative iron-phytosiderophore transporter [Hordeum vulgare subsp. vulgare]
gnl|UG|Ta#S52545897	198.38	76.95	-1.36627	8.41e-72	6.19e-70	GO:0016020//membrane;GO:0031981//nuclear lumen	GO:0003676//nucleic acid binding;GO:0008238//exopeptidase activity;GO:0008237//metallopeptidase activity	GO:0019538//protein metabolic process	gi|301508493|gb|ADK78215.1|/0/methionine aminopeptiase [Hordeum vulgare]
gnl|UG|Ta#S37847222	36.68	14.23	-1.36606	1.48e-14	3.83e-13	GO:0043231//intracellular membrane-bounded organelle;GO:0005576//extracellular region;GO:0030312//external encapsulating structure	GO:0004558//alpha-glucosidase activity	GO:0046903//secretion;GO:0009628//response to abiotic stimulus;GO:0006950//response to stress;GO:0006073//cellular glucan metabolic process	gi|326528803|dbj|BAJ97423.1|/1.4427e-53/predicted protein [Hordeum vulgare subsp. vulgare]
gnl|UG|Ta#S52543533	13.12	5.09	-1.36603	4.69e-06	3.86e-05	-	GO:0004672//protein kinase activity;GO:0032550	GO:0006796//phosphate-containing compound metabolic process;GO:0006464//cellular protein modification process	gi|326506798|dbj|BAJ91440.1|/0/predicted protein [Hordeum vulgare subsp. vulgare]
gnl|UG|Ta#S52546096	243.14	94.34	-1.36585	1.53e-87	1.25e-85	GO:0031981//nuclear lumen	-	-	gi|357121565|ref|XP_003562489.1|/0/PREDICTED: probable nucleolar protein 5-2-like [Brachypodium distachyon]
gnl|UG|Ta#S17898872	89.52	34.79	-1.36354	3.05e-33	1.55e-31	GO:0005840//ribosome;GO:0043231//intracellular membrane-bounded organelle;GO:0016020//membrane;GO:0044446//intracellular organelle part	-	-	gi|326531968|dbj|BAK01360.1|/1.06679e-42/predicted protein [Hordeum vulgare subsp. vulgare]
gnl|UG|Ta#S17987042	15.82	6.15	-1.36309	5.02e-07	4.91e-06	GO:0016020//membrane;GO:0005576//extracellular region;GO:0009532//plastid stroma	GO:0046914//transition metal ion binding;GO:0033764//steroid dehydrogenase activity, acting on the CH-OH group of donors, NAD or NADP as acceptor;GO:0036094//small molecule binding	GO:0009696//salicylic acid metabolic process;GO:0008202//steroid metabolic process;GO:0006779//porphyrin-containing compound biosynthetic process;GO:0051707//response to other organism;GO:0006073//cellular glucan metabolic process;GO:0006090//pyruvate metabolic process;GO:0006091//generation of precursor metabolites and energy;GO:0009725//response to hormone stimulus;GO:0006952//defense response;…	gi|357123709|ref|XP_003563550.1|/9.00343e-132/PREDICTED: uncharacterized protein At2g37660, chloroplastic-like [Brachypodium distachyon]
gnl|UG|Ta#S52543497	24.4	9.49	-1.3624	4.04e-10	5.78e-09	GO:0016021//integral to membrane;GO:0009536//plastid	GO:0015144//carbohydrate transmembrane transporter activity	GO:0044765	gi|357142197|ref|XP_003572491.1|/3.3615e-102/PREDICTED: bidirectional sugar transporter SWEET4-like [Brachypodium distachyon]
gnl|UG|Ta#S22381167	24.4	9.49	-1.3624	4.04e-10	5.77e-09	-	-	-	gi|326502632|dbj|BAJ98944.1|/7.77076e-68/predicted protein [Hordeum vulgare subsp. vulgare]
gnl|UG|Ta#S52541806	35.67	13.88	-1.3617	3.89e-14	9.64e-13	GO:0043231//intracellular membrane-bounded organelle;GO:0044444//cytoplasmic part;GO:0030529//ribonucleoprotein complex	GO:0016741;GO:0016410//N-acyltransferase activity	GO:0035966//response to topologically incorrect protein;GO:0010016//shoot system morphogenesis;GO:0043094;GO:0046165;GO:0006498//N-terminal protein lipidation;GO:0019941//modification-dependent protein catabolic process;GO:0019932//second-messenger-mediated signaling;GO:0043248//proteasome assembly	gi|45510867|gb|AAS67031.1|/0/N-myristoyl transferase [Triticum aestivum]
gnl|UG|Ta#S18010335	11.27	4.39	-1.36019	2.37e-05	0.000170101	GO:0043231//intracellular membrane-bounded organelle	-	-	gi|326492776|dbj|BAJ90244.1|/1.39325e-36/predicted protein [Hordeum vulgare subsp. vulgare]
gnl|UG|Ta#S12922919	60.41	23.54	-1.35967	7.53e-23	2.9e-21	-	-	-	gi|170789|gb|AAA50847.1|/2.16337e-176/wali2 [Triticum aestivum]
gnl|UG|Ta#S52542193	9.93	3.87	-1.35946	7.36e-05	0.000475338	-	-	-	gi|326526785|dbj|BAK00781.1|/0/predicted protein [Hordeum vulgare subsp. vulgare]
gnl|UG|Ta#S17989410	24.73	9.66	-1.35617	3.56e-10	5.13e-09	GO:0031461//cullin-RING ubiquitin ligase complex;GO:0000152//nuclear ubiquitin ligase complex	GO:0042562//hormone binding;GO:0043168	GO:0048437//floral organ development;GO:0009267//cellular response to starvation;GO:0040007//growth;GO:0009755//hormone-mediated signaling pathway;GO:0009555//pollen development;GO:0009607//response to biotic stimulus	gi|242089537|ref|XP_002440601.1|/5.74963e-150/hypothetical protein SORBIDRAFT_09g003870 [Sorghum bicolor]
gnl|UG|Ta#S52545664	25.58	10.01	-1.35357	1.93e-10	2.88e-09	-	GO:0016772//transferase activity, transferring phosphorus-containing groups	GO:0006796//phosphate-containing compound metabolic process	gi|326516442|dbj|BAJ92376.1|/1.9158e-176/predicted protein [Hordeum vulgare subsp. vulgare]
gnl|UG|Ta#S52545208	20.19	7.91	-1.35189	1.59e-08	1.91e-07	GO:0005618//cell wall;GO:0031224//intrinsic to membrane;GO:0043231//intracellular membrane-bounded organelle	-	-	gi|326504596|dbj|BAK06589.1|/0/predicted protein [Hordeum vulgare subsp. vulgare]
gnl|UG|Ta#S52545585	31.8	12.47	-1.35057	1.3e-12	2.45e-11	GO:0012505//endomembrane system;GO:0030137//COPI-coated vesicle	-	GO:0045184//establishment of protein localization;GO:0006810//transport	gi|357133361|ref|XP_003568293.1|/1.32386e-42/PREDICTED: coatomer subunit zeta-1-like [Brachypodium distachyon]
gnl|UG|Ta#S52544307	21.03	8.26	-1.34824	8.56e-09	1.06e-07	-	-	-	gi|326492614|dbj|BAJ90163.1|/0/predicted protein [Hordeum vulgare subsp. vulgare]
gnl|UG|Ta#S22388142	10.26	4.04	-1.3446	6.45e-05	0.000421582	GO:0043231//intracellular membrane-bounded organelle	-	-	gi|118739190|gb|ABL11230.1|/7.38061e-45/Putative lipid transfer-like protein [Hordeum vulgare subsp. vulgare]
gnl|UG|Ta#S52546510	38.7	15.28	-1.34069	6.97e-15	1.85e-13	GO:0030312//external encapsulating structure;GO:0043231//intracellular membrane-bounded organelle	GO:0016787//hydrolase activity	GO:0044238//primary metabolic process	gi|413954135|gb|AFW86784.1|/4.18484e-175/esterase [Zea mays]
gnl|UG|Ta#S52545053	51.15	20.2	-1.34038	3.41e-19	1.15e-17	GO:0043232	-	-	gi|357135581|ref|XP_003569387.1|/7.65217e-143/PREDICTED: probable protein ABIL1-like [Brachypodium distachyon]
gnl|UG|Ta#S52542405	17.33	6.85	-1.3391	2.09e-07	2.18e-06	-	-	-	gi|326528611|dbj|BAJ97327.1|/0/predicted protein [Hordeum vulgare subsp. vulgare]
gnl|UG|Ta#S52542030	47.96	18.97	-1.33811	4.85e-18	1.55e-16	-	GO:0046914//transition metal ion binding;GO:0036094//small molecule binding;GO:0008168//methyltransferase activity;GO:0097159//organic cyclic compound binding	GO:0010467//gene expression;GO:0009451//RNA modification	gi|357167086|ref|XP_003580997.1|/0/PREDICTED: zinc finger CCCH domain-containing protein 24-like [Brachypodium distachyon]
gnl|UG|Ta#S52544513	9.76	3.87	-1.33455	0.000106453	0.000659906	-	GO:0003676//nucleic acid binding;GO:0008408//3'-5' exonuclease activity	-	gi|357114232|ref|XP_003558904.1|/0/PREDICTED: exosome complex exonuclease RRP44-like isoform 1 [Brachypodium distachyon]
gnl|UG|Ta#S52542058	23.05	9.14	-1.3345	2.2e-09	2.88e-08	GO:0030312//external encapsulating structure	-	-	gi|357121675|ref|XP_003562543.1|/0/PREDICTED: uncharacterized protein LOC100832736 [Brachypodium distachyon]
gnl|UG|Ta#S13256283	11.95	4.74	-1.33405	1.82e-05	0.000134025	GO:0031224//intrinsic to membrane	GO:0046943//carboxylic acid transmembrane transporter activity	GO:0046942//carboxylic acid transport	gi|326507166|dbj|BAJ95660.1|/3.09376e-37/predicted protein [Hordeum vulgare subsp. vulgare]
gnl|UG|Ta#S17989550	76.9	30.57	-1.33087	8.63e-28	3.87e-26	GO:0043231//intracellular membrane-bounded organelle	-	-	gi|326488599|dbj|BAJ93968.1|/2.47478e-34/predicted protein [Hordeum vulgare subsp. vulgare]
gnl|UG|Ta#S17984948	12.79	5.09	-1.32928	9.72e-06	7.54e-05	GO:0043231//intracellular membrane-bounded organelle;GO:0043234//protein complex	GO:0032550;GO:0003690//double-stranded DNA binding;GO:0046914//transition metal ion binding;GO:0016462//pyrophosphatase activity	GO:0006259//DNA metabolic process;GO:0009566//fertilization;GO:0006351//transcription, DNA-dependent	gi|357124986|ref|XP_003564177.1|/4.82944e-67/PREDICTED: origin recognition complex subunit 1-like [Brachypodium distachyon]
gnl|UG|Ta#S13267585	10.6	4.22	-1.32875	5.64e-05	0.000371738	GO:0031224//intrinsic to membrane	-	-	gi|326488271|dbj|BAJ93804.1|/1.90993e-53/predicted protein [Hordeum vulgare subsp. vulgare]
gnl|UG|Ta#S16058021	95.74	38.12	-1.32857	4.08e-34	2.1e-32	GO:0031981//nuclear lumen;GO:0009532//plastid stroma;GO:0009526//plastid envelope	GO:0016668//oxidoreductase activity, acting on a sulfur group of donors, NAD(P) as acceptor;GO:0000166//nucleotide binding	GO:0006085//acetyl-CoA biosynthetic process;GO:0044710;GO:0006091//generation of precursor metabolites and energy;GO:0019725//cellular homeostasis;GO:0042743//hydrogen peroxide metabolic process	gi|326493980|dbj|BAJ85452.1|/0/predicted protein [Hordeum vulgare subsp. vulgare]
gnl|UG|Ta#S26026212	19.86	7.91	-1.32812	3.25e-08	3.78e-07	-	GO:0003676//nucleic acid binding	-	gi|326533918|dbj|BAJ93732.1|/1.78578e-45/predicted protein [Hordeum vulgare subsp. vulgare]
gnl|UG|Ta#S52542803	22.04	8.78	-1.32783	5.81e-09	7.31e-08	-	-	-	gi|300681538|emb|CBH32635.1|/0/conserved hypothetical protein, Hv-pg1 homolog,putative, expressed [Triticum aestivum]
gnl|UG|Ta#S52895659	28.6	11.42	-1.32445	3.4e-11	5.42e-10	GO:0000315//organellar large ribosomal subunit;GO:0009536//plastid	GO:0003723//RNA binding;GO:0003824//catalytic activity;GO:0005198//structural molecule activity	GO:0010467//gene expression	gi|357471553|ref|XP_003606061.1|/2.55245e-143/50S ribosomal protein L2-B [Medicago truncatula]
gnl|UG|Ta#S32675901	13.63	5.45	-1.32246	5.19e-06	4.24e-05	GO:0043231//intracellular membrane-bounded organelle	GO:0005515//protein binding	-	gi|326501104|dbj|BAJ98783.1|/2.89508e-77/predicted protein [Hordeum vulgare subsp. vulgare]
gnl|UG|Ta#S52545045	43.92	17.57	-1.32176	2.26e-16	6.63e-15	GO:0035770//ribonucleoprotein granule	GO:0032550;GO:0003676//nucleic acid binding;GO:0042623//ATPase activity, coupled	GO:0006412//translation;GO:0006396//RNA processing;GO:0050658//RNA transport;GO:0022415	gi|326505420|dbj|BAJ95381.1|/0/predicted protein [Hordeum vulgare subsp. vulgare]
gnl|UG|Ta#S52546617	12.28	4.92	-1.31958	1.59e-05	0.000118624	GO:0043231//intracellular membrane-bounded organelle	-	-	gi|326529655|dbj|BAK04774.1|/8.07236e-161/predicted protein [Hordeum vulgare subsp. vulgare]
gnl|UG|Ta#S22367833	10.94	4.39	-1.31732	4.93e-05	0.000328385	GO:0031224//intrinsic to membrane;GO:0043231//intracellular membrane-bounded organelle;GO:0044444//cytoplasmic part;GO:0012505//endomembrane system	GO:0005515//protein binding	GO:0009725//response to hormone stimulus;GO:0030243//cellulose metabolic process;GO:0045184//establishment of protein localization;GO:0016044//cellular membrane organization;GO:0016482//cytoplasmic transport;GO:0048193//Golgi vesicle transport	gi|326501064|dbj|BAJ98763.1|/2.31318e-75/predicted protein [Hordeum vulgare subsp. vulgare]
gnl|UG|Ta#S26024280	10.94	4.39	-1.31732	4.93e-05	0.000328266	GO:0015934//large ribosomal subunit;GO:0016020//membrane;GO:0009536//plastid;GO:0031981//nuclear lumen	GO:0005198//structural molecule activity	GO:0010467//gene expression	gi|326487482|dbj|BAJ89725.1|/2.89954e-53/predicted protein [Hordeum vulgare subsp. vulgare]
gnl|UG|Ta#S52545682	35	14.05	-1.31678	2.89e-13	6.15e-12	GO:0042579//microbody	GO:0016405//CoA-ligase activity	GO:0044262//cellular carbohydrate metabolic process;GO:0032787//monocarboxylic acid metabolic process	gi|326489302|dbj|BAK01634.1|/0/predicted protein [Hordeum vulgare subsp. vulgare]
gnl|UG|Ta#S50378359	15.31	6.15	-1.31582	1.49e-06	1.34e-05	GO:0031224//intrinsic to membrane	GO:0015603	GO:0044765;GO:0044763;GO:0022414//reproductive process;GO:0055080//cation homeostasis;GO:0009791//post-embryonic development;GO:0051707//response to other organism;GO:0010038//response to metal ion	gi|84453180|dbj|BAE71187.1|/8.08824e-112/iron-phytosiderophore transporter [Hordeum vulgare subsp. vulgare]
gnl|UG|Ta#S17888242	85.65	34.43	-1.31479	3.19e-30	1.53e-28	GO:0043231//intracellular membrane-bounded organelle;GO:0016020//membrane	GO:0032550;GO:0019899//enzyme binding	GO:0016192//vesicle-mediated transport;GO:0035556//intracellular signal transduction;GO:0045184//establishment of protein localization	gi|326528455|dbj|BAJ93377.1|/2.26486e-53/predicted protein [Hordeum vulgare subsp. vulgare]
gnl|UG|Ta#S52544889	56.2	22.66	-1.31042	2.83e-20	9.92e-19	-	GO:0046914//transition metal ion binding	-	gi|357156233|ref|XP_003577386.1|/1.02475e-131/PREDICTED: uncharacterized protein LOC100843600 [Brachypodium distachyon]
gnl|UG|Ta#S16235518	12.62	5.09	-1.30997	1.39e-05	0.000104835	-	-	-	gi|326508925|dbj|BAJ86855.1|/1.00309e-14/predicted protein [Hordeum vulgare subsp. vulgare]
gnl|UG|Ta#S17985887	17.84	7.2	-1.30905	2.29e-07	2.38e-06	-	-	-	gi|326526213|dbj|BAJ93283.1|/9.60711e-139/predicted protein [Hordeum vulgare subsp. vulgare]
gnl|UG|Ta#S52546268	103.15	41.64	-1.3087	7.89e-36	4.22e-34	GO:0043234//protein complex;GO:0044424//intracellular part	GO:0046872//metal ion binding;GO:0016836//hydro-lyase activity	GO:0006007//glucose catabolic process	gi|461744056|gb|AGH20061.1|/0/enolase [Triticum aestivum]
gnl|UG|Ta#S13166907	25.24	10.19	-1.30856	7.04e-10	9.74e-09	GO:0030312//external encapsulating structure;GO:0043231//intracellular membrane-bounded organelle	-	GO:0071555//cell wall organization	gi|44894788|gb|AAS48875.1|/2.77253e-36/expansin EXPA6 [Triticum aestivum]
gnl|UG|Ta#S18006408	32.64	13.18	-1.30829	2.26e-12	4.09e-11	GO:0015935//small ribosomal subunit;GO:0016020//membrane;GO:0030312//external encapsulating structure;GO:0009536//plastid;GO:0031981//nuclear lumen	GO:0003676//nucleic acid binding;GO:0005198//structural molecule activity	GO:0010467//gene expression	gi|326488061|dbj|BAJ89869.1|/1.63823e-86/predicted protein [Hordeum vulgare subsp. vulgare]
gnl|UG|Ta#S52542301	15.65	6.32	-1.30817	1.3e-06	1.18e-05	GO:0043231//intracellular membrane-bounded organelle	GO:0046872//metal ion binding;GO:0015924	-	gi|326493330|dbj|BAJ85126.1|/0/predicted protein [Hordeum vulgare subsp. vulgare]
gnl|UG|Ta#S22377953	15.65	6.32	-1.30817	1.3e-06	1.18e-05	-	-	-	gi|63087730|emb|CAI93180.1|/6.03209e-10/glycosyltransferase [Triticum aestivum]
gnl|UG|Ta#S32582662	23.05	9.31	-1.30791	3.92e-09	5.02e-08	-	-	-	gi|326512274|dbj|BAJ96118.1|/8.62822e-26/predicted protein [Hordeum vulgare subsp. vulgare]
gnl|UG|Ta#S22379376	10.43	4.22	-1.30542	8.11e-05	0.000517024	GO:0031224//intrinsic to membrane	-	-	gi|326503230|dbj|BAJ99240.1|/3.35403e-82/predicted protein [Hordeum vulgare subsp. vulgare]
gnl|UG|Ta#S24513149	13.46	5.45	-1.30435	7.43e-06	5.87e-05	GO:0043232	-	GO:0006897//endocytosis	gi|357166979|ref|XP_003580945.1|/8.66766e-72/PREDICTED: ELMO domain-containing protein A-like [Brachypodium distachyon]
gnl|UG|Ta#S32508279	11.27	4.57	-1.30222	4.3e-05	0.000290057	-	GO:0003677//DNA binding;GO:0001071//nucleic acid binding transcription factor activity	GO:0006351//transcription, DNA-dependent	gi|326487135|dbj|BAK01489.1|/1.11124e-103/predicted protein [Hordeum vulgare subsp. vulgare]
gnl|UG|Ta#S22387694	14.3	5.8	-1.30189	3.97e-06	3.3e-05	GO:0043231//intracellular membrane-bounded organelle	-	-	gi|326501426|dbj|BAK02502.1|/3.70061e-75/predicted protein [Hordeum vulgare subsp. vulgare]
gnl|UG|Ta#S52543927	12.96	5.27	-1.29819	1.22e-05	9.21e-05	GO:0043231//intracellular membrane-bounded organelle	GO:0003824//catalytic activity;GO:0005488//binding	GO:0005996//monosaccharide metabolic process	gi|326503406|dbj|BAJ86209.1|/0/predicted protein [Hordeum vulgare subsp. vulgare]
gnl|UG|Ta#S32528020	12.96	5.27	-1.29819	1.22e-05	9.2e-05	-	-	-	gi|297723497|ref|NP_001174112.1|/1.56046e-06/Os04g0639000 [Oryza sativa Japonica Group]
gnl|UG|Ta#S16058333	26.75	10.89	-1.29653	2.92e-10	4.25e-09	GO:0016021//integral to membrane	GO:0015154	GO:0015766;GO:0044763	gi|326530716|dbj|BAK01156.1|/8.36914e-10/predicted protein [Hordeum vulgare subsp. vulgare]
[truncated: 288 more rows]

## Sheet: SR 0.5h higher
Sequence ID	TPM-JN0.5	TPM-SR0.5R	log2 Ratio(SR0.5/JN0.5)	P-Value	FDR	GO Component	GO Function	GO Process	blast nr
[truncated: 364 more rows]

## Sheet: SR 0.5h lower
Sequence ID	TPM-JN0.5	TPM-SR0.5R	log2 Ratio(SR0.5/JN0.5)	P-Value	FDR	GO Component	GO Function	GO Process	blast nr
[truncated: 315 more rows]

## Sheet: SR 24h higher
Sequence ID	TPM-JN24	TPM-SR24	log2 Ratio(SR24/JN24)	P-Value	FDR	GO Component	GO Function	GO Process	blast nr
[truncated: 703 more rows]

[truncated: 3 more sheets: SR 24h lower, SR 0.5h+24h higher, SR 0.5h+24h lower]
