# Supplementary material for: Transcriptome profiling reveals the genetic basis of alkalinity tolerance in wheat
Source: BMC Genomics. 2017 Jan 5;18:24. doi: 10.1186/s12864-016-3421-8 (PMC5217398; doi:10.1186/s12864-016-3421-8)
Supplement: Additional file 7: Table S7. — The primer sequences for qRT-PCR analysis. (XLS 40 kb) [file 12864_2016_3421_MOESM7_ESM.xls]

## Sheet: Sheet1
name	primer sequence	annotation
TaActin-qRT-S1	5'-CGAAACCTTCAGTTGCCCAGCAAT-3'	Actin protein
TaActin-qRT-As1	5'-ACCATCACCAGAGTCGAGCACAAT-3'
Ta#S52543195-qRT-S1	5'-GGAATCGCTTGATTAGTTGTTG-3'	Ca2+/H+-exchanging protein
Ta#S52543195-qRT-As1	5'-GCATGTGAGCTAGGCTTATT-3'
Ta#S41658090-qRT-S1	5'-GTGCAACTGATAGAGTGCTAAA-3'	AAA-type ATPase
Ta#S41658090-qRT-As1	5'-TCAGGAAGAGGGATGTAGATAAG-3'
Ta#S52543842-qRT-S1	5'-GACGACTTACCCGATGTATTC-3'	auxin response factor 6-like
Ta#S52543842-qRT-As1	5'-CTGCATCCAAGGACTCATAC-3'
Ta#S52544805-qRT-S1	5'-AGGTCAAGTACATTGGGTTATC-3'	auxin-induced protein PCNT115-like
Ta#S52544805-qRT-As1	5'-CAATTCCAATCCCTAGCTCTC-3'
Ta#S52545869-qRT-S1	5'-GTGAGGATGAGCCTTTCAAT-3'	ethylene responsive transcription factor 5a
Ta#S52545869-qRT-As1	5'-GAATGTCTCAGTAGGAGGTTTC-3'
Ta#S52546078-qRT-S1	5'-GAGTGGTTCGTAACGGTATAG-3'	DNA damage-binding protein 1a-like
Ta#S52546078-qRT-As1	5'-GTGCATCAAACCCTTCTATCT-3'
Ta#S52546372-qRT-S1	5'-CCAGTGAGAGGGAAAGAATG-3'	PP2A regulatory subunit TAP46-like
Ta#S52546372-qRT-As1	5'-GAGCTAGCCTCTTGAATCATC-3'
Ta#S52546415-qRT-S1	5'-GGAAATATACTAGGCGCACTC-3'	DNA repair protein RAD23
Ta#S52546415-qRT-As1	5'-CGGTAACACCAATCTAACATCTA-3'
Ta#S17890013-qRT-S1	5'-GGACTCGTGACCCTCTGA-3'	peroxisome type ascorbate peroxidase
Ta#S17890013-qRT-As1	5'-TGCATAAAGCTCCACATAG-3'
Ta#S52542003-qRT-S1	5'-TTCATCGTGTCTTTCCTGCGA-3'	NRT1/PTR-like transporter
Ta#S52542003-qRT-As1	5'-CAAGCAAGAAGAACTGAGGCG-3'
Ta#S33259701-qRT-S1	5'-AGGTCTCGCTGCTCGTCTTC-3'	MADS-box transcription factor TaAGL33
Ta#S33259701-qRT-As1	5'-AGGATCTCCATCATTGTTGTTACTT-3'
Ta#S39875454-qRT-S1	5'-GGTCGCCCTCATCATCTTCT-3'	MADS-box transcription factor TaAGL4
Ta#S39875454-qRT-As1	5'-GGAGGTGTTGCTTCCTGTGA-3'
